# Supplementary material for: Temporal evolution of fibroblast responses following salivary gland ductal ligation injury
Source: Front Dent Med. 2025 May 1;6:1581376. doi: 10.3389/fdmed.2025.1581376 (PMC12078207; doi:10.3389/fdmed.2025.1581376)
Supplement: Supplementary file 3 [file Table1.xlsx]

## Sheet: DGE Group 1
	p_val	avg_log2FC	pct.1	pct.2	p_val_adj
Crlf1	0	2.09732	0.767	0.274	0
Spp1	0	3.19533	0.772	0.312	0
Cxcl14	0	1.74326	0.959	0.526	0
Spon1	0	1.10464	0.766	0.352	0
Gng11	0	1.96362	0.753	0.352	0
Barx1	0	1.34918	0.649	0.26	0
Sparcl1	0	1.60146	0.864	0.489	0
Mdk	0	1.43167	0.728	0.356	0
Enpp1	0	1.35769	0.611	0.241	0
Pkig	0	1.57352	0.701	0.333	0
Hsd11b1	0	1.64719	0.652	0.292	0
Phlda3	0	1.47605	0.638	0.286	0
Mgp	0	2.02364	0.924	0.579	0
Nr2f2	0	1.07177	0.811	0.467	0
Cd9	0	1.06524	0.884	0.55	0
Fmo2	0	1.80201	0.494	0.167	0
Bpgm	0	2.38543	0.43	0.109	0
Piezo2	0	0.96045	0.562	0.243	0
Ccn2	0	1.59253	0.634	0.315	0
Capg	0	1.261	0.773	0.457	0
Il34	0	2.32875	0.427	0.115	0
Septin4	0	1.48471	0.535	0.224	0
Tm4sf1	0	1.44695	0.598	0.288	0
Col4a2	0	0.736087	0.914	0.606	0
Tgfb1	0	1.91223	0.46	0.158	0
Spry1	0	1.35131	0.526	0.229	0
Fhl2	0	1.21686	0.597	0.3	0
Ank	0	1.46163	0.515	0.219	0
Cfh	0	0.857282	0.928	0.636	0
Ifi27	0	0.940036	0.797	0.506	0
Pdgfrb	0	0.952883	0.781	0.49	0
Eng	0	1.31652	0.558	0.269	0
Rnf149	0	1.4215	0.54	0.254	0
Smoc2	0	0.733937	0.705	0.419	0
Fbln7	0	0.946886	0.628	0.343	0
Fzd1	0	1.29607	0.584	0.299	0
Col4a1	0	0.709296	0.963	0.678	0
Ndufa4l2	0	1.12366	0.601	0.322	0
Mfge8	0	1.04512	0.687	0.409	0
Crabp1	0	1.76684	0.454	0.176	0
Cilp	0	1.01721	0.579	0.301	0
Myo1d	0	0.832457	0.521	0.245	0
Tmem204	0	1.69593	0.408	0.134	0
Eva1b	0	1.22266	0.686	0.418	0
Nkd2	0	1.8436	0.372	0.105	0
Serinc3	0	0.96272	0.721	0.455	0
Lrrc32	0	1.17387	0.533	0.268	0
Itgbl1	0	0.769726	0.597	0.332	0
Map1lc3a	0	0.913816	0.736	0.472	0
Col15a1	0	0.76871	0.929	0.665	0
Plvap	0	2.21515	0.361	0.097	0
Imp3	0	1.08197	0.559	0.296	0
Pla2g4a	0	0.900016	0.612	0.349	0
Ckb	0	1.61534	0.526	0.263	0
Ifngr1	0	0.907072	0.694	0.431	0
Crispld1	0	1.68183	0.4	0.138	0
Colec12	0	0.618156	0.912	0.65	0
Plin2	0	1.23953	0.522	0.265	0
Egflam	0	1.03944	0.444	0.193	0
Wwtr1	0	0.751928	0.74	0.493	0
Tmem176a	0	0.818192	0.819	0.572	0
H2aj	0	0.938019	0.638	0.391	0
Tspan4	0	1.0017	0.621	0.375	0
Cd302	0	0.897081	0.865	0.62	0
Emilin1	0	0.935742	0.688	0.445	0
Olfml3	0	1.07617	0.758	0.517	0
Vamp5	0	1.42038	0.424	0.183	0
C1qtnf2	0	1.22148	0.514	0.273	0
Gsto1	0	1.36764	0.415	0.175	0
Cygb	0	0.958395	0.854	0.616	0
Rbp1	0	1.34977	0.922	0.688	0
Shc4	0	1.36082	0.357	0.124	0
Apod	0	0.869211	0.842	0.615	0
Itgb5	0	0.897592	0.722	0.496	0
Gadd45a	0	1.55111	0.37	0.145	0
Tmem50a	0	0.746271	0.808	0.585	0
Tmem176b	0	0.761054	0.871	0.649	0
Nupr1	0	1.59653	0.845	0.623	0
Tsc22d1	0	1.02121	0.652	0.431	0
Emp1	0	0.923931	0.924	0.715	0
Lpl	0	0.882251	0.912	0.703	0
Nrp1	0	0.62108	0.845	0.637	0
Pmepa1	0	1.09858	0.912	0.705	0
Arpc3	0	0.741203	0.768	0.562	0
Ctsd	0	0.862149	0.835	0.63	0
Mxra7	0	0.912891	0.797	0.601	0
Myl12a	0	0.722928	0.866	0.683	0
Tspo	0	0.811193	0.909	0.734	0
Tmem59	0	0.683864	0.879	0.706	0
Mtch1	0	0.927057	0.8	0.627	0
Timp1	0	1.49664	0.833	0.671	0
Tcf4	0	0.530402	0.971	0.832	0
Ubb	0	0.786748	0.899	0.765	0
Prdx1	0	0.606527	0.97	0.863	0
H3f3b	0	0.808149	0.988	0.881	0
Selenof	0	0.570563	0.921	0.824	0
Ppia	0	0.562832	0.987	0.894	0
Cst3	0	0.770627	0.952	0.863	0
Ctsl	0	0.764407	0.987	0.912	0
Eif1	0	0.525442	0.992	0.923	0
Igfbp7	0	1.46627	0.983	0.916	0
Ifitm2	0	0.625142	0.981	0.924	0
Ptma	0	0.579743	0.997	0.943	0
Itm2b	0	0.714443	0.975	0.934	0
Laptm4a	0	0.494096	0.959	0.921	0
Bgn	0	0.935596	0.982	0.947	0
Fth1	0	0.627368	0.999	0.967	0
Cd63	1.48353e-306	0.413757	0.997	0.965	3.48866e-302
Crlf2	1.67155e-304	1.60741	0.331	0.121	3.93083e-300
Mafb	2.07e-304	1.03735	0.593	0.34	4.86781e-300
Rora	3.13494e-304	0.401019	0.926	0.744	7.37212e-300
Map1lc3b	2.90164e-302	0.612355	0.871	0.725	6.8235e-298
F2r	9.04078e-299	1.43876	0.369	0.15	2.12603e-294
H2-D1	1.76437e-298	0.576998	0.946	0.807	4.14908e-294
Emp2	1.29349e-297	1.19964	0.446	0.21	3.04178e-293
Mxra8	1.53997e-295	0.799788	0.776	0.614	3.62139e-291
Mylk	2.41004e-294	0.728297	0.509	0.246	5.66746e-290
Vdac2	2.69848e-292	0.896438	0.627	0.391	6.34574e-288
Ccn4	4.52249e-290	1.13754	0.486	0.245	1.06351e-285
Cpe	3.22532e-287	1.1519	0.404	0.173	7.58466e-283
Cspg4	1.08909e-286	1.53429	0.327	0.121	2.5611e-282
Rhoa	9.50114e-286	0.532733	0.913	0.804	2.23429e-281
Cp	3.12865e-285	0.600903	0.781	0.503	7.35733e-281
Prkar1a	2.84396e-284	0.773015	0.704	0.482	6.68785e-280
Rasl11b	3.44173e-284	1.894	0.279	0.091	8.09358e-280
Sema7a	2.00467e-280	1.69256	0.275	0.088	4.71418e-276
Cdh11	1.3715e-279	0.561433	0.858	0.671	3.22522e-275
Fxyd6	7.4851e-279	1.16909	0.489	0.261	1.7602e-274
Pdgfrl	8.52422e-278	1.50541	0.368	0.159	2.00456e-273
Bhlhe41	3.69227e-276	1.31663	0.367	0.153	8.68274e-272
Ednra	2.40681e-275	0.887522	0.54	0.294	5.65986e-271
Adcy7	4.1559e-273	0.8729	0.529	0.285	9.77301e-269
Cald1	4.52793e-272	0.439641	0.979	0.941	1.06479e-267
Heyl	1.40145e-269	1.79592	0.253	0.078	3.29564e-265
Selenok	1.88823e-267	0.545325	0.87	0.725	4.44037e-263
Gnb4	2.71491e-267	0.989856	0.51	0.276	6.38438e-263
H2bc4	4.11193e-265	0.981891	0.536	0.303	9.66962e-261
Ctsz	6.05884e-265	0.614969	0.827	0.661	1.4248e-260
Psma3	4.78881e-263	0.589302	0.823	0.65	1.12614e-258
Septin9	4.83742e-262	0.9114	0.561	0.331	1.13757e-257
Slc7a2	6.44297e-258	1.40877	0.295	0.106	1.51513e-253
Rabac1	2.51205e-256	0.565708	0.853	0.709	5.90733e-252
H3f3a	2.3262e-253	0.515053	0.914	0.818	5.47029e-249
Id3	7.35829e-253	1.14007	0.621	0.433	1.73038e-248
Cstb	3.19533e-252	0.756719	0.808	0.659	7.51415e-248
Tspan3	7.21293e-252	0.795012	0.634	0.417	1.69619e-247
Serpine2	1.39028e-250	1.43953	0.484	0.276	3.26939e-246
B2m	9.24547e-249	0.435764	0.985	0.911	2.17416e-244
Fxyd5	9.57766e-249	0.787688	0.643	0.421	2.25228e-244
Adgrl3	1.38812e-248	1.25651	0.289	0.104	3.26429e-244
Gpm6b	1.01278e-247	0.593598	0.81	0.592	2.38165e-243
Arpc2	3.07116e-247	0.540675	0.86	0.723	7.22215e-243
Lgmn	8.24965e-247	0.74391	0.628	0.393	1.93999e-242
Ndfip1	1.06511e-245	0.559243	0.836	0.681	2.5047e-241
Ndrg2	2.69233e-244	1.17132	0.381	0.175	6.33127e-240
Kcnk2	6.81906e-244	0.993709	0.407	0.19	1.60357e-239
Pakap	8.80601e-244	0.757482	0.614	0.378	2.07082e-239
Rgs3	1.65916e-242	1.45454	0.32	0.133	3.90169e-238
Spred1	4.13914e-242	0.610014	0.722	0.497	9.73361e-238
Sphk1	1.12679e-241	1.57956	0.271	0.097	2.64977e-237
Bhlhe40	1.69976e-241	1.24995	0.401	0.198	3.99716e-237
Camk2n1	5.17054e-241	0.996141	0.472	0.251	1.2159e-236
Slc25a5	7.60735e-241	0.77605	0.644	0.42	1.78895e-236
Cacna1c	1.58433e-240	0.567452	0.599	0.355	3.7257e-236
Aopep	2.52153e-239	0.582908	0.659	0.41	5.92964e-235
Eid1	7.09398e-238	0.781722	0.724	0.573	1.66822e-233
Atp6v1g1	4.92701e-237	0.688797	0.695	0.487	1.15864e-232
Ctsk	3.98318e-230	0.703535	0.753	0.628	9.36684e-226
Cx3cl1	4.47082e-230	1.4205	0.281	0.106	1.05136e-225
Crispld2	2.59968e-227	0.667641	0.682	0.457	6.11342e-223
Serpinf1	3.62536e-227	0.531604	0.914	0.91	8.52539e-223
4833422C13Rik	5.81168e-223	1.23338	0.296	0.116	1.36667e-218
Dbp	2.90345e-222	1.40758	0.346	0.164	6.82776e-218
Lsamp	3.60953e-222	0.28329	0.683	0.388	8.48818e-218
Gabarapl2	7.91834e-221	0.884545	0.508	0.297	1.86208e-216
Ifitm3	8.99062e-221	0.404003	0.996	0.961	2.11423e-216
Plekha6	3.94208e-220	0.716484	0.509	0.277	9.27018e-216
Mmp11	4.56817e-218	1.17247	0.389	0.194	1.07425e-213
2610307P16Rik	8.73952e-216	0.72329	0.449	0.23	2.05519e-211
Sat1	1.45836e-214	1.03913	0.549	0.347	3.42949e-210
G0s2	4.31223e-213	0.800481	0.496	0.278	1.01407e-208
Lamp1	2.64483e-211	0.453139	0.9	0.804	6.21959e-207
Hspa8	4.97838e-211	0.442711	0.946	0.869	1.17072e-206
Pfdn5	8.02055e-210	0.464176	0.876	0.76	1.88611e-205
Lbh	1.18698e-209	0.942082	0.473	0.27	2.79129e-205
Pomp	2.06362e-208	0.653592	0.672	0.475	4.85282e-204
Litaf	8.53741e-208	0.851742	0.518	0.314	2.00766e-203
tdTomato	8.72472e-208	0.698718	0.775	0.724	2.05171e-203
Timp3	1.94496e-207	0.886678	0.555	0.354	4.57376e-203
Tenm3	2.79401e-207	0.538909	0.658	0.419	6.5704e-203
Plau	7.81703e-207	0.859166	0.449	0.24	1.83825e-202
Cnn3	1.79849e-206	0.62091	0.711	0.522	4.22933e-202
Nr2f1	1.40737e-205	0.727035	0.549	0.325	3.30956e-201
Cyba	9.36879e-205	0.619898	0.728	0.553	2.20316e-200
Lamc3	2.42758e-204	1.21781	0.277	0.11	5.70869e-200
Cmklr1	1.14119e-203	0.940797	0.386	0.19	2.68362e-199
Lamtor1	2.76162e-202	0.830948	0.508	0.305	6.49423e-198
Rheb	5.30663e-201	0.725914	0.609	0.414	1.24791e-196
Mid1ip1	6.22593e-200	1.46641	0.255	0.099	1.46409e-195
H2-T23	1.26591e-198	0.785339	0.658	0.48	2.9769e-194
Plscr2	1.29241e-198	1.37792	0.325	0.152	3.03923e-194
Tns3	2.4383e-195	0.793194	0.412	0.213	5.73391e-191
Ptpn1	3.11537e-195	0.883926	0.464	0.268	7.32611e-191
Dchs2	1.2115e-194	0.89321	0.385	0.192	2.84896e-190
Fgf2	5.35036e-194	1.03867	0.387	0.203	1.25819e-189
Ifngr2	9.97668e-194	0.942098	0.443	0.251	2.34612e-189
Tuba1a	1.9082e-191	0.534349	0.859	0.75	4.48732e-187
Ifi30	3e-191	0.953727	0.456	0.265	7.05479e-187
Cox8a	5.56618e-189	0.397574	0.948	0.843	1.30894e-184
Lrrc58	6.86692e-188	0.635697	0.605	0.4	1.61482e-183
Fmnl3	2.31445e-186	1.12583	0.305	0.138	5.44265e-182
Tnfrsf12a	1.67206e-185	1.24615	0.356	0.185	3.93201e-181
Smdt1	2.90595e-185	0.554267	0.756	0.603	6.83362e-181
Mmp3	4.62892e-184	1.54045	0.635	0.503	1.08854e-179
Scp2	1.02573e-181	0.600196	0.684	0.506	2.4121e-177
Cnbp	1.33758e-181	0.568812	0.721	0.548	3.14546e-177
Fermt2	2.039e-181	0.650571	0.759	0.623	4.79491e-177
Bmp4	3.17177e-181	1.05835	0.309	0.141	7.45874e-177
Thbs1	3.29861e-180	1.16148	0.514	0.329	7.75701e-176
Snrpb	2.19597e-179	0.614206	0.646	0.461	5.16404e-175
Gna11	7.57488e-179	0.834362	0.471	0.285	1.78131e-174
Psmb5	1.06864e-177	0.605651	0.63	0.434	2.513e-173
Sox4	3.81042e-177	0.809764	0.514	0.322	8.96058e-173
Tnfsf12	1.98058e-176	0.853942	0.45	0.265	4.65754e-172
Cpne3	2.03644e-176	0.844278	0.459	0.272	4.7889e-172
Arhgef40	4.25493e-176	0.719107	0.506	0.307	1.00059e-171
Ninj1	1.70306e-175	1.317	0.257	0.109	4.00491e-171
Psma2	7.26102e-175	0.569516	0.675	0.489	1.7075e-170
Hsp90ab1	1.15733e-174	0.268494	0.995	0.961	2.72158e-170
Ltbp2	1.62821e-174	1.03261	0.382	0.206	3.82889e-170
Tprg1l	5.98487e-174	0.894131	0.428	0.248	1.4074e-169
Atraid	9.82622e-173	0.655609	0.607	0.422	2.31073e-168
Arpc1b	7.92682e-170	0.394253	0.907	0.813	1.86407e-165
Jup	1.07367e-169	1.15133	0.274	0.121	2.52483e-165
Adgre5	2.94503e-169	1.1103	0.295	0.137	6.92553e-165
Sdf4	1.70867e-167	0.624464	0.617	0.436	4.0181e-163
Itga1	4.00397e-167	0.815652	0.354	0.18	9.41574e-163
Atp6ap2	5.58346e-167	0.917672	0.376	0.203	1.31301e-162
Ctsc	7.57384e-166	0.979577	0.353	0.186	1.78106e-161
Sema3a	1.04524e-165	0.637135	0.47	0.274	2.45799e-161
Mpg	1.29348e-165	1.02403	0.339	0.175	3.04176e-161
Cfl1	1.89662e-165	0.356269	0.903	0.77	4.46008e-161
Eif5	3.16857e-165	0.585339	0.711	0.55	7.4512e-161
Col8a1	6.18271e-165	0.705425	0.401	0.223	1.45393e-160
Eif5a	6.90658e-165	0.377454	0.826	0.661	1.62415e-160
Ccdc85b	1.5114e-164	0.900772	0.425	0.252	3.55421e-160
Herpud1	4.49459e-164	0.815209	0.451	0.273	1.05695e-159
Msx1	7.88744e-164	1.24864	0.285	0.135	1.85481e-159
Lin7a	7.86111e-163	0.9923	0.308	0.148	1.84862e-158
Adprh	3.02261e-162	0.750647	0.486	0.304	7.10796e-158
Entpd2	5.10968e-162	0.62339	0.619	0.43	1.20159e-157
Arpc5l	7.62934e-162	0.940899	0.362	0.195	1.79411e-157
Mrfap1	1.54973e-161	0.465062	0.781	0.627	3.64436e-157
Ndufb9	3.87924e-161	0.446933	0.807	0.655	9.12242e-157
Ldha	5.94875e-161	0.600832	0.786	0.625	1.39891e-156
Anxa5	2.99571e-160	0.303814	0.955	0.875	7.0447e-156
Thbs4	3.16574e-160	1.02943	0.298	0.145	7.44455e-156
Ssbp4	2.41189e-159	1.00175	0.368	0.205	5.6718e-155
Psmb6	6.21793e-158	0.568616	0.626	0.44	1.46221e-153
Socs5	1.3323e-156	0.775754	0.427	0.251	3.13303e-152
Pebp1	2.99968e-156	0.457733	0.77	0.611	7.05404e-152
Itm2a	4.09923e-156	0.398805	0.74	0.56	9.63974e-152
Pdlim2	1.70396e-155	0.800924	0.51	0.342	4.00702e-151
Bsg	1.49887e-154	0.412953	0.948	0.856	3.52474e-150
Lrrc8a	1.24154e-153	1.02295	0.317	0.163	2.91962e-149
Srsf9	5.84763e-153	0.687963	0.501	0.321	1.37513e-148
Esd	2.50909e-152	0.582176	0.702	0.542	5.90039e-148
Ifnar2	2.80445e-152	0.554436	0.641	0.462	6.59494e-148
Mpc1	2.90314e-152	0.663694	0.536	0.357	6.82702e-148
Atp5pf	2.25545e-151	0.401325	0.873	0.744	5.30392e-147
Asah1	6.40474e-151	0.73076	0.479	0.304	1.50614e-146
Reep3	7.33153e-151	0.55874	0.642	0.462	1.72408e-146
Septin7	1.40312e-149	0.414737	0.852	0.764	3.29958e-145
Gnai2	3.04874e-149	0.434468	0.835	0.73	7.16941e-145
Ifit3	6.37623e-148	2.03202	0.363	0.219	1.49943e-143
Spcs1	1.16489e-147	0.453514	0.761	0.606	2.73937e-143
Psmb2	1.53217e-147	0.521729	0.696	0.53	3.60306e-143
Gng5	2.17231e-147	0.327824	0.942	0.84	5.10841e-143
Stmp1	2.96262e-147	0.671504	0.63	0.487	6.96689e-143
Prelp	8.39925e-147	0.657402	0.537	0.356	1.97517e-142
Ets1	9.42849e-147	0.81282	0.361	0.197	2.2172e-142
Tspan11	9.91966e-147	0.629493	0.508	0.322	2.33271e-142
Ubash3b	1.74227e-146	0.992414	0.272	0.129	4.09712e-142
Hmox1	1.79701e-146	1.24705	0.289	0.145	4.22585e-142
Creg1	3.60039e-146	0.605112	0.61	0.438	8.46668e-142
Gm52290	1.53931e-145	0.871145	0.398	0.235	3.61984e-141
Robo2	3.12849e-145	0.533432	0.373	0.2	7.35695e-141
Aamp	4.89605e-145	0.713919	0.488	0.319	1.15136e-140
Mfap4	9.95793e-145	0.71228	0.465	0.298	2.34171e-140
Cgnl1	1.9326e-144	0.98872	0.267	0.126	4.54471e-140
Sh3glb1	3.11719e-144	0.520544	0.856	0.799	7.33039e-140
Rab5c	4.54592e-144	0.767107	0.445	0.279	1.06902e-139
Srp14	3.26013e-143	0.510648	0.691	0.53	7.66653e-139
Scn1b	3.38909e-143	0.790768	0.435	0.271	7.96977e-139
Bri3	4.18603e-143	0.500973	0.71	0.552	9.84386e-139
Luzp1	7.80373e-143	0.560298	0.59	0.418	1.83512e-138
Hsd17b10	9.65028e-143	0.776917	0.426	0.26	2.26936e-138
Rasa1	5.36691e-142	0.686721	0.505	0.332	1.26208e-137
Slfn2	1.13804e-141	1.20981	0.286	0.147	2.67622e-137
Cebpb	9.75454e-141	0.723025	0.659	0.51	2.29388e-136
Gpsm3	6.2765e-140	0.981773	0.318	0.17	1.47598e-135
Ndufs3	2.16857e-139	0.724906	0.451	0.282	5.09961e-135
Atp6v1f	2.20894e-139	0.605941	0.565	0.393	5.19455e-135
Psmc2	3.89413e-139	0.736429	0.421	0.255	9.15743e-135
Snu13	4.5191e-139	0.632924	0.498	0.324	1.06271e-134
Calm2	1.07298e-138	0.357833	0.893	0.797	2.52321e-134
Pink1	1.29849e-138	0.864409	0.352	0.197	3.05354e-134
Oaf	1.36441e-138	0.578878	0.689	0.546	3.20855e-134
Atp5pd	1.93811e-138	0.392704	0.865	0.759	4.55766e-134
Cyth3	3.3643e-138	0.371833	0.703	0.508	7.91149e-134
Lrrn2	6.62197e-138	0.986494	0.285	0.143	1.55722e-133
Shisa5	1.80834e-137	0.607871	0.619	0.464	4.25249e-133
Cxcl16	1.83358e-137	0.911766	0.361	0.208	4.31185e-133
Rftn1	3.91885e-137	0.444944	0.544	0.358	9.21557e-133
Psmc5	9.03062e-137	0.692862	0.489	0.322	2.12364e-132
Sod2	2.13598e-136	0.749343	0.468	0.3	5.02297e-132
Dad1	2.44422e-136	0.349249	0.871	0.739	5.74783e-132
Pten	3.31352e-136	0.46019	0.727	0.58	7.79207e-132
Psmb3	3.69351e-136	0.484775	0.658	0.487	8.68567e-132
Cycs	2.37405e-135	0.51246	0.549	0.362	5.58282e-131
Ctnnb1	2.60412e-135	0.566948	0.623	0.467	6.12384e-131
Edf1	1.14285e-134	0.485594	0.718	0.57	2.68753e-130
Cyc1	1.36792e-134	0.792045	0.393	0.234	3.21681e-130
Igfbp4	1.73904e-134	0.325895	0.876	0.735	4.08954e-130
Smim10l1	4.14411e-134	0.735264	0.428	0.267	9.74529e-130
Fmo1	5.65937e-134	0.660529	0.457	0.286	1.33086e-129
Dnaja2	6.24568e-134	0.573745	0.576	0.408	1.46873e-129
Bnip2	6.92911e-134	0.682072	0.467	0.303	1.62945e-129
Gpr153	8.73605e-134	0.607957	0.545	0.377	2.05437e-129
Npdc1	1.54679e-133	0.618755	0.592	0.439	3.63742e-129
Epha3	1.83609e-133	0.418264	0.56	0.377	4.31775e-129
Mbd3	1.96979e-133	0.725954	0.442	0.281	4.63217e-129
Ndufs7	2.75765e-133	0.636874	0.519	0.351	6.48489e-129
Pcolce	5.28286e-133	0.391122	0.906	0.865	1.24232e-128
Plpp1	6.69974e-133	0.552556	0.584	0.413	1.57551e-128
Atp6ap1	1.07231e-132	0.755302	0.41	0.25	2.52164e-128
Pla1a	1.30806e-132	0.38884	0.57	0.386	3.07603e-128
Ccnd3	1.34438e-131	0.537812	0.556	0.386	3.16143e-127
Itm2c	5.42686e-131	0.585062	0.59	0.43	1.27618e-126
Atp6v0b	1.674e-130	0.581709	0.563	0.397	3.93658e-126
Nbl1	1.68202e-130	0.775141	0.559	0.42	3.95544e-126
Mef2c	2.58281e-130	0.897729	0.331	0.186	6.07373e-126
Mtdh	3.68282e-130	0.418698	0.797	0.683	8.66051e-126
Lrpap1	7.61456e-130	0.665259	0.484	0.322	1.79064e-125
Gpx8	9.95733e-130	0.480387	0.709	0.562	2.34157e-125
Scd1	1.48375e-129	0.735538	0.397	0.239	3.4892e-125
Psmd7	2.205e-129	0.546255	0.605	0.442	5.18529e-125
Psmd8	2.35782e-129	0.596111	0.536	0.368	5.54464e-125
Mpc2	2.70107e-129	0.534632	0.616	0.456	6.35184e-125
Rhob	6.58628e-129	0.721506	0.489	0.329	1.54883e-124
Gadd45b	7.87665e-129	0.987506	0.383	0.235	1.85227e-124
Vps29	8.29429e-129	0.618147	0.508	0.343	1.95048e-124
Ybx3	9.23094e-129	0.471896	0.672	0.511	2.17075e-124
Hes1	2.88957e-128	1.05805	0.353	0.21	6.7951e-124
Plod1	3.55566e-128	0.530897	0.61	0.438	8.3615e-124
Cyp51	4.36109e-128	1.0459	0.286	0.15	1.02555e-123
Atp5f1c	2.58397e-127	0.484026	0.703	0.559	6.07646e-123
Dynll1	9.87987e-127	0.332347	0.909	0.809	2.32335e-122
Chmp2a	1.62471e-126	0.543901	0.597	0.438	3.82067e-122
Fgl2	2.53173e-126	0.858856	0.408	0.254	5.95361e-122
Ly6e	1.00213e-125	0.368874	0.931	0.851	2.3566e-121
Ubxn1	1.5225e-125	0.578917	0.546	0.385	3.58031e-121
Eif1b	8.25851e-124	0.694417	0.445	0.289	1.94207e-119
Rab18	1.7034e-123	0.581631	0.532	0.371	4.00573e-119
Polr2l	5.56188e-123	0.625405	0.517	0.356	1.30793e-118
Hmgn1	7.14645e-123	0.35894	0.81	0.672	1.68056e-118
Hnrnpa0	8.39581e-123	0.44351	0.75	0.625	1.97436e-118
2310009B15Rik	1.68488e-121	0.992999	0.281	0.149	3.96216e-117
Snx9	2.20822e-121	0.479126	0.638	0.477	5.19285e-117
Rab34	3.3998e-121	0.719507	0.401	0.249	7.99497e-117
Lrp1	4.18782e-121	0.256741	0.963	0.918	9.84807e-117
Zcchc14	6.97217e-121	0.671204	0.422	0.265	1.63958e-116
Rnf187	8.58779e-121	0.818464	0.347	0.203	2.0195e-116
Cacnb2	2.45573e-120	0.651357	0.268	0.133	5.77488e-116
Nop10	3.41838e-120	0.559429	0.524	0.361	8.03866e-116
Pros1	7.87201e-120	0.443127	0.676	0.508	1.85118e-115
Mapk3	1.05304e-119	0.787419	0.357	0.212	2.47632e-115
C1d	1.09288e-119	0.687084	0.427	0.275	2.57002e-115
Tmem119	2.64647e-119	0.718451	0.447	0.298	6.22344e-115
Atp1b3	4.06803e-119	0.742666	0.404	0.254	9.56639e-115
Hexa	1.83809e-118	0.614874	0.547	0.401	4.32245e-114
Ndufs2	2.44299e-118	0.706086	0.422	0.271	5.74494e-114
Ginm1	2.45774e-118	0.719347	0.385	0.235	5.77963e-114
Psma5	2.73123e-118	0.564868	0.528	0.367	6.42275e-114
Fibin	6.68635e-118	0.736121	0.484	0.337	1.57236e-113
Tubb4b	1.8923e-117	0.551537	0.484	0.322	4.44994e-113
Sdcbp	2.97148e-117	0.497416	0.678	0.536	6.98774e-113
Degs1	4.87279e-117	0.685166	0.422	0.27	1.14589e-112
Tmed9	5.06365e-117	0.376951	0.816	0.696	1.19077e-112
Sgcb	6.73574e-117	0.845283	0.316	0.179	1.58398e-112
Mif	8.18519e-117	0.691447	0.758	0.608	1.92483e-112
H2-K1	1.08328e-116	0.357693	0.915	0.823	2.54743e-112
Atxn7l3b	1.10053e-116	0.47009	0.654	0.505	2.58801e-112
Slc6a6	1.23066e-116	0.827754	0.381	0.237	2.89402e-112
Cltb	1.23313e-116	0.685284	0.417	0.265	2.89984e-112
Aurkaip1	2.94373e-116	0.674262	0.438	0.286	6.92247e-112
Lamtor3	7.37179e-116	0.79628	0.36	0.218	1.73355e-111
Zfp706	2.84085e-115	0.652613	0.464	0.314	6.68054e-111
Tgm2	3.04445e-115	0.903609	0.258	0.132	7.15933e-111
Pgp	4.17056e-115	0.878864	0.356	0.217	9.80749e-111
Ap1s2	1.02177e-114	1.0126	0.273	0.147	2.40279e-110
Fuca1	1.0563e-114	0.585591	0.528	0.377	2.48399e-110
Phpt1	1.20624e-114	0.757623	0.353	0.21	2.8366e-110
Eif6	1.33696e-114	0.648865	0.446	0.292	3.14399e-110
Ncald	2.50661e-114	0.691352	0.343	0.202	5.89453e-110
Srpra	2.92931e-114	0.48892	0.624	0.473	6.88857e-110
Nudt4	4.96827e-114	0.668766	0.517	0.373	1.16834e-109
Abhd17a	7.15548e-114	0.805968	0.354	0.215	1.68268e-109
Dynlt3	1.13805e-113	0.722699	0.393	0.248	2.67624e-109
Ppp1r2	1.44639e-113	0.451986	0.646	0.491	3.40134e-109
Psmc4	1.52269e-113	0.7756	0.36	0.219	3.58076e-109
Coq10b	3.54747e-113	0.926641	0.283	0.155	8.34223e-109
Nr1d1	4.98716e-113	0.761188	0.355	0.213	1.17278e-108
Rab5if	2.18621e-112	0.611845	0.459	0.306	5.1411e-108
Syf2	2.18808e-112	0.743234	0.362	0.22	5.1455e-108
Tomm6	4.49676e-112	0.490046	0.681	0.54	1.05746e-107
Slc3a2	5.00764e-112	0.619128	0.389	0.242	1.1776e-107
Srpx2	8.36769e-112	0.633699	0.472	0.323	1.96775e-107
Xbp1	1.74455e-111	0.525884	0.596	0.45	4.10249e-107
Nr2f6	2.48859e-111	0.843364	0.319	0.186	5.85217e-107
Iscu	3.04329e-111	0.739924	0.361	0.219	7.15661e-107
Mdh1	1.24542e-110	0.688016	0.421	0.274	2.92874e-106
Clta	1.63399e-110	0.399574	0.741	0.613	3.84249e-106
Rhbdf1	2.62006e-109	0.932906	0.274	0.15	6.16134e-105
Naxd	4.28064e-109	0.709194	0.383	0.241	1.00663e-104
Arl1	7.68116e-109	0.37245	0.764	0.628	1.8063e-104
Mtfr1l	7.75691e-108	0.822768	0.307	0.176	1.82412e-103
Lum	9.34211e-108	0.338472	0.901	0.845	2.19689e-103
Ctsb	1.50769e-107	0.276949	0.942	0.872	3.54549e-103
Mrpl27	2.25224e-107	0.71312	0.375	0.235	5.29636e-103
Pttg1ip	5.46858e-107	0.531621	0.52	0.366	1.28599e-102
Rad23a	7.66942e-107	0.856166	0.292	0.165	1.80354e-102
Smim7	2.9285e-106	0.660472	0.415	0.272	6.88666e-102
Pkm	3.13321e-106	0.626685	0.714	0.576	7.36806e-102
Cenpb	7.14369e-106	0.673135	0.408	0.267	1.67991e-101
Tpbg	8.00833e-106	0.826475	0.331	0.2	1.88324e-101
Saraf	2.24407e-105	0.653032	0.417	0.273	5.27716e-101
Ifi203	2.63734e-105	0.650412	0.671	0.547	6.20198e-101
Slc25a4	2.99007e-105	0.296313	0.884	0.795	7.03144e-101
Ccdc124	6.95902e-105	0.755918	0.326	0.193	1.63648e-100
Hsbp1	7.23346e-105	0.463613	0.611	0.468	1.70102e-100
Smarcb1	9.28611e-105	0.620877	0.447	0.303	2.18372e-100
Btf3	9.82707e-105	0.270386	0.933	0.836	2.31093e-100
Sec11a	3.57555e-104	0.431757	0.652	0.509	8.40827e-100
Hlf	4.055e-104	0.746692	0.27	0.146	9.53573e-100
Psma1	1.08165e-103	0.614292	0.437	0.293	2.54361e-99
Il15	1.68836e-103	0.713824	0.317	0.185	3.97034e-99
Grcc10	1.69343e-103	0.52347	0.562	0.421	3.98228e-99
Pkd2	6.33288e-103	0.468451	0.572	0.422	1.48924e-98
Scarb2	7.0064e-103	0.414697	0.602	0.44	1.64763e-98
Olfm1	5.33322e-102	0.905147	0.252	0.135	1.25416e-97
Egln1	6.05135e-102	0.897008	0.379	0.248	1.42304e-97
Gask1b	2.1251e-101	0.435001	0.554	0.394	4.99739e-97
Cd151	2.87477e-101	0.779253	0.299	0.172	6.76031e-97
H2-T22	4.1734e-101	0.731423	0.42	0.284	9.81417e-97
Ndufa12	4.26712e-101	0.584665	0.469	0.324	1.00346e-96
Uqcrb	5.97301e-101	0.385784	0.751	0.611	1.40461e-96
Ndufc2	1.84222e-100	0.452043	0.653	0.518	4.33215e-96
Socs2	2.36074e-100	0.633277	0.411	0.27	5.55151e-96
Oaz1	2.99181e-100	0.482148	0.579	0.431	7.03554e-96
Bnip3l	4.52137e-100	0.680073	0.45	0.314	1.06325e-95
Fis1	6.83574e-100	0.478692	0.584	0.439	1.60749e-95
Ndufs8	8.81785e-100	0.742588	0.345	0.214	2.07361e-95
Dab2	1.65269e-99	0.555744	0.453	0.306	3.88647e-95
Pon2	6.85794e-99	0.694724	0.36	0.227	1.61271e-94
Cdk2ap2	1.15061e-98	0.757434	0.313	0.185	2.70579e-94
Drap1	1.27895e-98	0.485243	0.583	0.442	3.00758e-94
Gnb2	1.96137e-98	0.359418	0.802	0.7	4.61236e-94
Ywhaq	1.98751e-98	0.592573	0.445	0.303	4.67382e-94
Golm2	2.375e-98	0.601979	0.395	0.254	5.58506e-94
Hnrnpk	2.94168e-98	0.319516	0.825	0.726	6.91766e-94
Ndufab1	5.50592e-98	0.660857	0.406	0.269	1.29477e-93
Emc10	1.61059e-97	0.615112	0.437	0.3	3.78747e-93
Mob4	1.71397e-97	0.695141	0.36	0.228	4.03057e-93
Snx3	4.0872e-97	0.466136	0.595	0.457	9.61147e-93
Psmd13	5.92139e-97	0.619641	0.398	0.26	1.39247e-92
Emc7	7.61161e-97	0.498023	0.551	0.409	1.78995e-92
Arf1	9.87963e-97	0.344039	0.76	0.636	2.32329e-92
Ube2m	1.02549e-96	0.48913	0.532	0.383	2.41155e-92
Tmed3	1.26129e-96	0.305166	0.852	0.744	2.96605e-92
Myl12b	2.24321e-96	0.510227	0.591	0.465	5.27514e-92
BC031181	2.70583e-96	0.629606	0.39	0.253	6.36303e-92
Rnf11	3.94008e-96	0.683002	0.363	0.232	9.26549e-92
Bccip	4.54614e-96	0.699273	0.342	0.213	1.06907e-91
Tvp23b	7.17821e-96	0.721854	0.33	0.202	1.68803e-91
Tecr	8.53345e-96	0.599962	0.457	0.321	2.00673e-91
Cope	8.95109e-96	0.427308	0.623	0.48	2.10494e-91
Ergic3	1.31094e-95	0.499709	0.552	0.412	3.0828e-91
Atp5mg	1.60081e-95	0.303635	0.874	0.769	3.76446e-91
Vapa	2.55895e-95	0.467448	0.629	0.5	6.01763e-91
Cetn3	2.74348e-95	0.586986	0.44	0.3	6.45157e-91
Atp5mc1	3.7358e-95	0.323826	0.749	0.6	8.7851e-91
Echs1	4.88941e-95	0.719435	0.34	0.212	1.14979e-90
Gatad1	5.87276e-95	0.634411	0.394	0.259	1.38104e-90
Slc29a1	1.30688e-94	0.651301	0.413	0.278	3.07327e-90
Rab12	1.38726e-94	0.623507	0.403	0.268	3.26229e-90
Irf2bp2	2.07645e-94	0.549055	0.463	0.322	4.88299e-90
Stub1	2.08481e-94	0.503247	0.53	0.389	4.90265e-90
Atp5pb	4.35376e-94	0.371668	0.742	0.624	1.02383e-89
Bcap31	4.82304e-94	0.454544	0.597	0.457	1.13419e-89
Myo10	1.16467e-93	0.440066	0.406	0.258	2.73883e-89
Mocs2	1.47899e-93	0.586115	0.44	0.303	3.478e-89
Bmyc	2.15549e-93	0.871679	0.251	0.139	5.06885e-89
Psmd12	6.3597e-93	0.584687	0.447	0.312	1.49555e-88
Podn	7.31803e-93	0.527692	0.427	0.285	1.72091e-88
Rer1	1.98951e-92	0.401695	0.655	0.518	4.67854e-88
Tpd52l2	1.99533e-92	0.599743	0.426	0.293	4.69222e-88
Trir	2.20907e-92	0.505991	0.526	0.388	5.19486e-88
Dgcr6	2.57467e-92	0.814485	0.268	0.153	6.05459e-88
Selenop	3.3797e-92	0.330886	0.729	0.568	7.9477e-88
Adrm1	4.16397e-92	0.754874	0.31	0.189	9.792e-88
Lgals3	6.42363e-92	0.633627	0.412	0.279	1.51058e-87
Ppp1r11	6.90131e-92	0.70893	0.337	0.211	1.62291e-87
Chmp5	7.30356e-92	0.619886	0.402	0.269	1.71751e-87
Sdf2	1.2276e-91	0.518264	0.494	0.355	2.88681e-87
Cyb5r3	2.44264e-91	0.476998	0.519	0.38	5.74412e-87
Pdcd10	2.92583e-91	0.594806	0.416	0.283	6.88038e-87
Vps28	4.32312e-91	0.680211	0.356	0.228	1.01662e-86
Tbca	8.24826e-91	0.446753	0.703	0.59	1.93966e-86
Glo1	5.8696e-90	0.692079	0.33	0.207	1.38029e-85
Rrp1	7.36702e-90	0.627829	0.38	0.25	1.73243e-85
Ndufv2	7.80697e-90	0.514698	0.488	0.348	1.83589e-85
Pttg1	8.91659e-90	0.855139	0.281	0.166	2.09683e-85
Cflar	1.43167e-89	0.558732	0.42	0.283	3.36671e-85
Col23a1	1.43751e-89	0.930571	0.268	0.156	3.38044e-85
Sptssa	1.49271e-89	0.582655	0.418	0.284	3.51026e-85
Psmb1	2.36281e-89	0.348453	0.75	0.63	5.55638e-85
Scand1	3.2044e-89	0.429068	0.626	0.497	7.53547e-85
Tnfrsf1a	4.19063e-89	0.442524	0.597	0.46	9.85468e-85
Actr10	1.31888e-88	0.62254	0.382	0.253	3.10147e-84
Arhgdia	1.36568e-88	0.416463	0.645	0.517	3.21153e-84
Phc2	1.99961e-88	0.826847	0.255	0.144	4.70228e-84
Tsc22d3	2.77456e-88	0.857575	0.259	0.149	6.52465e-84
Strap	6.32405e-88	0.624611	0.365	0.238	1.48716e-83
Ppp1ca	8.70885e-88	0.401405	0.644	0.509	2.04797e-83
Purb	8.81834e-88	0.571214	0.443	0.313	2.07372e-83
Layn	3.12161e-87	0.616112	0.357	0.23	7.34077e-83
Gapdh	3.71684e-87	0.351807	0.863	0.734	8.74051e-83
B3gnt9	4.42741e-87	0.782547	0.285	0.17	1.04115e-82
Ypel3	4.66423e-87	0.522873	0.53	0.4	1.09684e-82
Fnbp1	5.34371e-87	0.352692	0.507	0.356	1.25663e-82
Wdr83os	7.33879e-87	0.554782	0.439	0.306	1.72579e-82
Snap47	1.19146e-86	0.791504	0.285	0.171	2.80185e-82
Mdh2	1.4211e-86	0.447748	0.537	0.397	3.34186e-82
Cops6	1.43587e-86	0.596444	0.4	0.272	3.37659e-82
Cdc37	1.64992e-86	0.530305	0.466	0.333	3.87996e-82
Ndufb11	3.12503e-86	0.361258	0.741	0.624	7.34883e-82
Cwc15	4.68405e-86	0.567041	0.426	0.295	1.1015e-81
Ndufb10	5.40989e-86	0.425135	0.626	0.498	1.27219e-81
Eif3i	6.68122e-86	0.441234	0.567	0.43	1.57116e-81
Ndufv1	1.08397e-85	0.734952	0.317	0.199	2.54906e-81
Sra1	1.39628e-85	0.44508	0.568	0.433	3.2835e-81
Mrps24	1.61387e-85	0.502035	0.504	0.371	3.79517e-81
Rab7	1.90104e-85	0.477218	0.525	0.391	4.47048e-81
Eif4a1	2.61727e-85	0.337391	0.779	0.675	6.15478e-81
Ndufa11	4.37621e-85	0.407057	0.616	0.481	1.02911e-80
Fam174a	7.74861e-85	0.745334	0.281	0.168	1.82216e-80
Tomm22	1.06585e-84	0.564606	0.408	0.278	2.50645e-80
Med28	1.06952e-84	0.651321	0.339	0.218	2.51508e-80
Psmd6	1.90774e-84	0.568041	0.405	0.276	4.48623e-80
Scarf2	2.7176e-84	0.637022	0.373	0.249	6.3907e-80
Bub3	3.45493e-84	0.675451	0.309	0.191	8.12461e-80
Ndufb6	5.0856e-84	0.52064	0.443	0.309	1.19593e-79
Tspan31	5.12996e-84	0.568088	0.412	0.284	1.20636e-79
Psmd11	8.48234e-84	0.547771	0.449	0.32	1.99471e-79
Pdrg1	1.30689e-83	0.790143	0.266	0.156	3.07328e-79
Calcrl	1.98922e-83	0.535751	0.389	0.259	4.67786e-79
Psma6	3.30393e-83	0.524218	0.442	0.31	7.76953e-79
Lamp2	6.82045e-83	0.264999	0.879	0.8	1.6039e-78
Twist1	7.13837e-83	0.515261	0.493	0.364	1.67866e-78
Cox5a	1.3786e-82	0.367095	0.635	0.491	3.24192e-78
Ptges3	1.88855e-82	0.45641	0.485	0.348	4.44112e-78
Pgam1	2.27156e-82	0.443818	0.614	0.474	5.3418e-78
Hspa13	2.62774e-82	0.702117	0.298	0.184	6.17939e-78
Ncbp2as2	3.21069e-82	0.562321	0.434	0.308	7.55026e-78
Eif3m	3.52605e-82	0.509304	0.466	0.336	8.29186e-78
Psmc6	4.74268e-82	0.478049	0.502	0.37	1.11529e-77
Csnk1g2	5.27085e-82	0.642588	0.338	0.219	1.23949e-77
Pld3	9.06697e-82	0.635475	0.343	0.222	2.13219e-77
Trim47	1.01142e-81	0.809768	0.274	0.166	2.37845e-77
Creb3l2	1.33123e-81	0.529258	0.42	0.292	3.13053e-77
Chic2	1.4621e-81	0.391707	0.609	0.476	3.43828e-77
Phb1	2.88402e-81	0.601672	0.362	0.24	6.78206e-77
Ndufaf8	4.49211e-81	0.72666	0.292	0.18	1.05637e-76
Psmc3	4.63326e-81	0.44566	0.53	0.397	1.08956e-76
Brk1	7.23687e-81	0.456921	0.521	0.389	1.70182e-76
Fcgrt	1.24064e-80	0.412599	0.653	0.542	2.91749e-76
Rcn2	1.40384e-80	0.524163	0.457	0.329	3.30126e-76
H2-Q4	1.72221e-80	0.898137	0.26	0.156	4.04995e-76
Pura	2.61578e-80	0.372495	0.655	0.529	6.15127e-76
Btf3l4	2.96472e-80	0.63236	0.351	0.231	6.97184e-76
Frem1	3.43633e-80	0.526168	0.296	0.18	8.08087e-76
Cers2	5.87545e-80	0.668047	0.306	0.191	1.38167e-75
Pfdn2	6.9646e-80	0.562596	0.395	0.271	1.6378e-75
Ubc	9.94198e-80	0.303433	0.872	0.822	2.33796e-75
Mcrip1	1.08787e-79	0.467912	0.545	0.421	2.55823e-75
Ttc39b	1.33887e-79	0.499403	0.39	0.26	3.14848e-75
Cuedc2	1.39063e-79	0.636018	0.347	0.229	3.2702e-75
Fkbp1a	1.97654e-79	0.331057	0.717	0.598	4.64803e-75
Psma7	2.19657e-79	0.287985	0.776	0.66	5.16545e-75
Rgmb	3.16086e-79	0.689346	0.306	0.193	7.43309e-75
H1f0	3.16725e-79	0.508568	0.444	0.314	7.44811e-75
Nedd8	1.01306e-78	0.324735	0.723	0.599	2.38231e-74
Zcrb1	1.11871e-78	0.547606	0.432	0.308	2.63075e-74
Rraga	1.48003e-78	0.645506	0.326	0.21	3.48045e-74
Capns1	2.18849e-78	0.329392	0.733	0.625	5.14645e-74
Trf	6.18713e-78	0.904643	0.293	0.184	1.45497e-73
Ndufb5	7.76225e-78	0.41546	0.579	0.45	1.82537e-73
Lamtor5	1.18845e-77	0.534926	0.413	0.288	2.79476e-73
Rbx1	1.22324e-77	0.3222	0.733	0.619	2.87656e-73
Dnajb11	1.32216e-77	0.50958	0.445	0.32	3.1092e-73
Unc50	1.3447e-77	0.606075	0.357	0.238	3.1622e-73
Glmp	3.03566e-77	0.595863	0.389	0.27	7.13867e-73
Mrpl23	5.99579e-77	0.48954	0.474	0.347	1.40997e-72
Tspan9	1.21316e-76	0.698026	0.281	0.172	2.85286e-72
Atp5f1d	1.26941e-76	0.330178	0.733	0.609	2.98515e-72
Naa20	1.55286e-76	0.550737	0.404	0.281	3.65171e-72
Kmt2e	1.77991e-76	0.324157	0.674	0.55	4.18565e-72
Mettl9	2.14331e-76	0.482115	0.451	0.324	5.0402e-72
Pdcd6	3.17763e-76	0.484711	0.459	0.333	7.47251e-72
Cldnd1	4.05402e-76	0.682878	0.3	0.19	9.53343e-72
Txn2	6.1054e-76	0.548282	0.398	0.276	1.43575e-71
Thoc7	7.39902e-76	0.470027	0.497	0.372	1.73995e-71
Marcksl1	1.04806e-75	0.779288	0.251	0.15	2.46463e-71
Sar1b	1.12167e-75	0.607145	0.35	0.234	2.63772e-71
Suclg1	1.6609e-75	0.551248	0.405	0.284	3.90577e-71
Junb	1.9158e-75	0.67595	0.635	0.561	4.50519e-71
Tgfb3	2.35727e-75	0.43657	0.307	0.189	5.54335e-71
Lsm1	3.65846e-75	0.68583	0.294	0.185	8.60323e-71
Nudc	4.77839e-75	0.510493	0.414	0.29	1.12369e-70
Cggbp1	6.3214e-75	0.522836	0.457	0.337	1.48654e-70
Pea15a	6.35716e-75	0.600443	0.363	0.247	1.49495e-70
Psme2	6.99548e-75	0.499563	0.497	0.376	1.64506e-70
Rab13	9.58597e-75	0.648466	0.324	0.213	2.25424e-70
Grina	1.40891e-74	0.511775	0.419	0.294	3.31318e-70
Ywhab	1.78647e-74	0.307343	0.763	0.663	4.20107e-70
Sys1	2.77575e-74	0.54388	0.38	0.26	6.52745e-70
Akr1b8	3.42764e-74	0.715584	0.333	0.223	8.06045e-70
Ube2e3	4.27149e-74	0.562782	0.385	0.266	1.00448e-69
Mark1	4.61595e-74	0.466074	0.361	0.24	1.08549e-69
Cryab	5.89112e-74	0.635333	0.292	0.184	1.38536e-69
Sub1	5.90398e-74	0.360192	0.659	0.538	1.38838e-69
Yipf4	8.53545e-74	0.568099	0.389	0.272	2.0072e-69
Bcl10	8.84799e-74	0.723586	0.281	0.175	2.08069e-69
Ssb	1.76754e-73	0.35769	0.675	0.563	4.15655e-69
Map2k2	3.05339e-73	0.504429	0.463	0.343	7.18035e-69
Tmem223	3.12183e-73	0.634469	0.336	0.224	7.34131e-69
Trappc6b	3.35837e-73	0.544833	0.404	0.285	7.89755e-69
Chrac1	7.26057e-73	0.643703	0.32	0.21	1.7074e-68
Timm23	1.57558e-72	0.44406	0.514	0.389	3.70513e-68
Lix1l	2.08104e-72	0.636879	0.309	0.2	4.89377e-68
Fibp	2.57745e-72	0.73971	0.255	0.154	6.06114e-68
Gpx4	3.69916e-72	0.27633	0.821	0.724	8.69895e-68
Ndufa8	4.32273e-72	0.44604	0.501	0.376	1.01653e-67
Dhrs4	4.67981e-72	0.72405	0.266	0.164	1.1005e-67
Tmed7	4.73427e-72	0.524809	0.408	0.289	1.11331e-67
Frmd4a	4.85129e-72	0.330932	0.512	0.376	1.14083e-67
Svbp	4.9398e-72	0.464718	0.502	0.38	1.16164e-67
Atp6v0e	7.30399e-72	0.320593	0.704	0.59	1.71761e-67
Uqcr10	1.0792e-71	0.365453	0.657	0.536	2.53784e-67
Emp3	1.57431e-71	0.305505	0.784	0.715	3.70215e-67
Lrrk1	4.03343e-71	0.381068	0.502	0.376	9.48501e-67
Psenen	7.71292e-71	0.424672	0.516	0.392	1.81377e-66
C2	1.0035e-70	0.449405	0.46	0.335	2.35984e-66
Srsf3	1.20055e-70	0.340467	0.648	0.523	2.8232e-66
Psmd1	1.895e-70	0.43214	0.517	0.394	4.45629e-66
Tm2d2	2.07241e-70	0.497005	0.432	0.313	4.87348e-66
Ak1	2.33725e-70	0.758534	0.285	0.184	5.49627e-66
Clcn4	2.5357e-70	0.576523	0.361	0.248	5.96294e-66
Loxl1	2.98962e-70	0.271252	0.877	0.844	7.03039e-66
Klhdc2	3.10622e-70	0.550043	0.365	0.25	7.30459e-66
Psmd4	3.28986e-70	0.462102	0.479	0.358	7.73645e-66
Adh5	4.58693e-70	0.621742	0.305	0.197	1.07866e-65
Fkbp8	6.40874e-70	0.52367	0.403	0.287	1.50708e-65
Tmed1	7.33959e-70	0.592468	0.336	0.225	1.72598e-65
Yaf2	8.33766e-70	0.530797	0.376	0.26	1.96068e-65
Tbcb	8.84776e-70	0.484983	0.43	0.31	2.08064e-65
Rtp4	2.24071e-69	0.733234	0.363	0.259	5.26926e-65
Prdx3	2.64024e-69	0.711101	0.264	0.164	6.20879e-65
Vdac1	3.5027e-69	0.53793	0.465	0.35	8.23694e-65
Norad	6.50884e-69	0.431013	0.475	0.351	1.53062e-64
Slc50a1	8.17408e-69	0.466115	0.48	0.363	1.92222e-64
Sdhb	1.08995e-68	0.523665	0.412	0.296	2.56312e-64
Rnf7	1.23747e-68	0.447446	0.471	0.351	2.91004e-64
Itgav	1.31214e-68	0.381043	0.578	0.455	3.08564e-64
Txnl1	1.60551e-68	0.438794	0.48	0.358	3.77552e-64
Sf3b1	2.13841e-68	0.378352	0.633	0.524	5.02869e-64
Trappc4	2.41682e-68	0.539039	0.37	0.257	5.6834e-64
Plbd2	2.42262e-68	0.670196	0.279	0.177	5.69704e-64
Actn1	2.42311e-68	0.311882	0.522	0.381	5.69818e-64
Mrps14	3.36246e-68	0.460375	0.442	0.321	7.90717e-64
Psmb10	3.45311e-68	0.727219	0.367	0.262	8.12034e-64
Uqcrc2	3.53869e-68	0.542309	0.392	0.278	8.32158e-64
Skil	4.44365e-68	0.60186	0.31	0.203	1.04497e-63
Cdk2ap1	5.55568e-68	0.508039	0.377	0.261	1.30647e-63
Taldo1	5.66965e-68	0.610644	0.319	0.212	1.33327e-63
Dnajb6	8.49701e-68	0.440996	0.5	0.382	1.99816e-63
Mrpl20	1.03735e-67	0.395212	0.483	0.355	2.43943e-63
Ccser2	2.47436e-67	0.451765	0.441	0.32	5.81871e-63
D8Ertd738e	3.24081e-67	0.322173	0.687	0.568	7.62108e-63
Mrps7	3.36611e-67	0.646368	0.291	0.189	7.91573e-63
Snai1	3.80042e-67	0.76645	0.255	0.159	8.93707e-63
Dock5	4.55922e-67	0.527612	0.255	0.155	1.07215e-62
Ubtd1	4.824e-67	0.642535	0.285	0.183	1.13441e-62
Pik3r1	7.15775e-67	0.371295	0.467	0.339	1.68322e-62
Prex2	7.17882e-67	0.365859	0.326	0.212	1.68817e-62
Rps6	8.34788e-67	0.288887	0.745	0.643	1.96309e-62
Peak1	1.05296e-66	0.255321	0.644	0.519	2.47614e-62
Cebpd	1.0664e-66	0.599758	0.569	0.47	2.50775e-62
Polr2j	2.49039e-66	0.569301	0.351	0.242	5.8564e-62
Ptgfrn	4.71251e-66	0.403469	0.521	0.397	1.10819e-61
Clpp	1.07231e-65	0.613267	0.305	0.202	2.52165e-61
Dpm2	1.79412e-65	0.662249	0.271	0.172	4.21905e-61
Cox7a2	2.05811e-65	0.316828	0.728	0.619	4.83984e-61
Vcf1	2.12668e-65	0.44694	0.464	0.347	5.00111e-61
Polr2m	2.67044e-65	0.511751	0.384	0.272	6.27981e-61
Rab21	3.97552e-65	0.524235	0.367	0.256	9.34883e-61
C1qbp	6.19927e-65	0.506598	0.381	0.268	1.45782e-60
Srsf7	6.60357e-65	0.425117	0.44	0.319	1.55289e-60
Ssna1	6.86708e-65	0.574086	0.329	0.223	1.61486e-60
Pcdh18	8.07484e-65	0.710717	0.258	0.162	1.89888e-60
Aip	1.11655e-64	0.66401	0.263	0.166	2.62567e-60
Higd2a	1.29201e-64	0.552808	0.357	0.248	3.0383e-60
Rtraf	1.44986e-64	0.315512	0.66	0.544	3.4095e-60
P3h3	1.53531e-64	0.395969	0.537	0.421	3.61044e-60
Trmt112	1.9728e-64	0.470773	0.438	0.324	4.63923e-60
Snrpd2	3.22379e-64	0.313938	0.618	0.491	7.58105e-60
Gde1	5.83457e-64	0.697294	0.251	0.157	1.37206e-59
Acadl	6.28589e-64	0.525553	0.408	0.295	1.47819e-59
Atf5	1.04028e-63	0.465387	0.475	0.361	2.44632e-59
Ubl5	1.05337e-63	0.317724	0.673	0.563	2.47709e-59
Rab14	1.08637e-63	0.321108	0.673	0.57	2.55471e-59
Tmem30a	1.14369e-63	0.43363	0.482	0.365	2.68949e-59
Vps25	1.35673e-63	0.624156	0.292	0.192	3.19048e-59
Cotl1	1.75323e-63	0.686842	0.315	0.215	4.12289e-59
Ldaf1	2.06893e-63	0.655302	0.263	0.166	4.8653e-59
Scamp2	2.26111e-63	0.563705	0.333	0.227	5.31723e-59
Atp5f1b	3.7149e-63	0.327825	0.739	0.647	8.73597e-59
Ptms	4.05656e-63	0.266012	0.807	0.736	9.5394e-59
Rab11b	4.72918e-63	0.521949	0.371	0.263	1.11211e-58
Arl6ip1	4.94258e-63	0.299652	0.468	0.346	1.1623e-58
Prrx2	5.99398e-63	0.481449	0.419	0.307	1.40954e-58
Rnh1	6.20036e-63	0.438865	0.469	0.355	1.45808e-58
Tmem14c	9.98147e-63	0.385644	0.507	0.385	2.34724e-58
Crip2	1.52771e-62	0.413653	0.468	0.352	3.59255e-58
Cops7a	1.54542e-62	0.670713	0.254	0.16	3.63422e-58
Ube2n	2.02851e-62	0.439247	0.428	0.314	4.77023e-58
Ppp1cc	2.14467e-62	0.552116	0.343	0.237	5.0434e-58
Ntan1	2.37541e-62	0.476156	0.427	0.316	5.58601e-58
Arap1	4.05726e-62	0.491301	0.389	0.278	9.54106e-58
Zfand5	8.20747e-62	0.428839	0.465	0.351	1.93007e-57
Rbm42	1.05153e-61	0.646392	0.275	0.179	2.47277e-57
Eif1a	1.27839e-61	0.432434	0.471	0.357	3.00626e-57
Tgfbr1	1.45243e-61	0.378867	0.462	0.34	3.41553e-57
Ptpmt1	1.54869e-61	0.606011	0.297	0.198	3.6419e-57
Polr2g	1.56595e-61	0.665539	0.275	0.179	3.6825e-57
Jtb	2.21575e-61	0.484956	0.409	0.301	5.21056e-57
Eif4a3	2.61764e-61	0.60566	0.291	0.193	6.15564e-57
Tmed10	2.88999e-61	0.291512	0.744	0.652	6.79611e-57
Rassf1	3.57053e-61	0.6372	0.29	0.193	8.39646e-57
Tusc3	3.69212e-61	0.401027	0.485	0.369	8.68238e-57
Pin1	5.28744e-61	0.55581	0.313	0.212	1.24339e-56
Armc1	6.20417e-61	0.655916	0.256	0.162	1.45897e-56
Chmp2b	6.6531e-61	0.62242	0.276	0.179	1.56454e-56
Wtip	6.88728e-61	0.632021	0.273	0.178	1.61961e-56
Gna13	1.01149e-60	0.644486	0.29	0.193	2.37862e-56
Trappc3	1.08244e-60	0.599009	0.287	0.189	2.54547e-56
Tex261	1.14331e-60	0.493063	0.386	0.278	2.6886e-56
Ddrgk1	1.62067e-60	0.485358	0.396	0.287	3.81116e-56
Smim11	2.07669e-60	0.469247	0.406	0.295	4.88353e-56
Glrx3	2.66121e-60	0.398608	0.484	0.369	6.25811e-56
Mrpl43	2.82426e-60	0.599282	0.293	0.195	6.64152e-56
Sesn3	2.94553e-60	0.520495	0.33	0.227	6.92671e-56
Rab31	3.8402e-60	0.4281	0.372	0.26	9.03061e-56
Ndfip2	4.01572e-60	0.616788	0.272	0.176	9.44338e-56
Hacd4	5.44177e-60	0.717836	0.283	0.189	1.27969e-55
Dnajc8	5.55334e-60	0.443113	0.457	0.346	1.30592e-55
Nrep	6.04033e-60	0.452972	0.346	0.239	1.42045e-55
Pigp	8.64513e-60	0.513381	0.377	0.272	2.03299e-55
Snx17	1.00069e-59	0.611867	0.291	0.194	2.35323e-55
Rgma	1.05256e-59	0.550956	0.3	0.2	2.47521e-55
Gja1	1.98884e-59	0.406618	0.424	0.309	4.67695e-55
Pin4	1.98902e-59	0.626636	0.278	0.184	4.67737e-55
Polr1h	2.11317e-59	0.618555	0.284	0.189	4.96933e-55
Ubxn6	4.6691e-59	0.650375	0.254	0.162	1.09798e-54
R3hdm4	4.7542e-59	0.583743	0.302	0.203	1.118e-54
1110065P20Rik	5.26851e-59	0.582078	0.311	0.213	1.23894e-54
Gpr176	8.76199e-59	0.479971	0.319	0.216	2.06047e-54
Sirt2	9.65909e-59	0.579074	0.301	0.203	2.27143e-54
Ap2s1	2.43895e-58	0.442599	0.431	0.322	5.73544e-54
Psmb4	2.55976e-58	0.301444	0.648	0.536	6.01953e-54
Cacybp	3.06543e-58	0.408823	0.383	0.273	7.20867e-54
Manbal	3.29063e-58	0.645489	0.256	0.165	7.73824e-54
Clic1	3.35551e-58	0.279418	0.718	0.62	7.89082e-54
Zfyve21	3.90569e-58	0.638142	0.274	0.181	9.18462e-54
Sap30l	3.99575e-58	0.544611	0.329	0.228	9.39641e-54
Ndufb3	4.32403e-58	0.460665	0.422	0.315	1.01684e-53
Polr2c	4.3699e-58	0.611607	0.283	0.188	1.02763e-53
Slc25a3	6.14176e-58	0.304527	0.742	0.65	1.4443e-53
Psmd3	8.2564e-58	0.56586	0.31	0.212	1.94157e-53
Man1c1	8.27742e-58	0.378321	0.38	0.269	1.94652e-53
Irgm1	2.68857e-57	0.898878	0.25	0.165	6.32244e-53
Mrpl12	2.72806e-57	0.535203	0.315	0.216	6.41531e-53
Ube2e1	3.94757e-57	0.537928	0.314	0.215	9.2831e-53
Sumo1	4.77706e-57	0.367821	0.534	0.422	1.12337e-52
Ywhaz	8.23465e-57	0.309494	0.734	0.658	1.93646e-52
Igfbp5	9.51049e-57	0.551516	0.518	0.422	2.23649e-52
Pcbp1	1.05481e-56	0.294578	0.667	0.564	2.48049e-52
Plgrkt	1.57003e-56	0.60622	0.281	0.188	3.69208e-52
Septin11	1.69649e-56	0.274585	0.674	0.56	3.98947e-52
Map2k1	2.57538e-56	0.604752	0.312	0.218	6.05625e-52
9530068E07Rik	2.8564e-56	0.411267	0.448	0.339	6.7171e-52
Tnfaip8	3.30737e-56	0.583254	0.282	0.189	7.77761e-52
Pmp22	3.84643e-56	0.349094	0.595	0.489	9.04526e-52
Myo1b	4.26035e-56	0.383458	0.402	0.29	1.00186e-51
Ndufb2	6.54422e-56	0.379779	0.498	0.387	1.53894e-51
Mrpl36	6.64696e-56	0.556235	0.308	0.212	1.5631e-51
Mrpl4	8.40417e-56	0.616062	0.266	0.175	1.97633e-51
Anxa7	8.54462e-56	0.47987	0.377	0.273	2.00935e-51
Napa	1.57746e-55	0.486602	0.358	0.256	3.70955e-51
Shc1	2.01497e-55	0.560863	0.305	0.209	4.7384e-51
Rwdd1	2.73554e-55	0.430101	0.41	0.304	6.4329e-51
Nsmce4a	2.80261e-55	0.607617	0.266	0.176	6.59061e-51
Mxd4	3.1492e-55	0.397858	0.583	0.496	7.40566e-51
1110004F10Rik	4.67843e-55	0.374475	0.521	0.414	1.10018e-50
Polr2e	6.07511e-55	0.472836	0.361	0.259	1.42862e-50
Mtarc2	6.3185e-55	0.444276	0.393	0.288	1.48586e-50
Marchf5	7.1946e-55	0.492949	0.378	0.277	1.69188e-50
Ap2m1	1.20155e-54	0.386887	0.49	0.383	2.82556e-50
Ncor2	1.38742e-54	0.487224	0.374	0.274	3.26267e-50
Arl6ip4	1.61421e-54	0.58179	0.273	0.181	3.79598e-50
Uqcrfs1	2.525e-54	0.544552	0.336	0.238	5.9378e-50
Snrpd3	2.78473e-54	0.3553	0.472	0.359	6.54858e-50
Prmt1	2.9569e-54	0.48347	0.36	0.259	6.95345e-50
Mt1	3.28748e-54	0.925396	0.85	0.816	7.73085e-50
Niban2	5.15392e-54	0.556957	0.274	0.183	1.21199e-49
Amotl1	5.51053e-54	0.378577	0.452	0.342	1.29586e-49
Pgrmc1	5.53782e-54	0.458663	0.406	0.305	1.30227e-49
Sap18	9.33689e-54	0.487586	0.353	0.254	2.19566e-49
Galk1	9.36545e-54	0.510104	0.338	0.241	2.20238e-49
Acp1	1.15227e-53	0.417476	0.403	0.296	2.70967e-49
Psma4	1.16018e-53	0.286235	0.638	0.522	2.72829e-49
Mosmo	1.33366e-53	0.505768	0.304	0.209	3.13625e-49
Extl3	1.92102e-53	0.494062	0.302	0.206	4.51748e-49
2310039H08Rik	4.42854e-53	0.566307	0.295	0.203	1.04142e-48
Hadha	5.28278e-53	0.469505	0.403	0.302	1.2423e-48
Cdc42ep5	5.63062e-53	0.456669	0.399	0.298	1.3241e-48
Rbis	1.18877e-52	0.423295	0.425	0.32	2.79552e-48
Mff	1.34601e-52	0.486001	0.34	0.242	3.16527e-48
Timm17a	3.7626e-52	0.524289	0.299	0.206	8.84813e-48
Gps1	5.08318e-52	0.556379	0.269	0.18	1.19536e-47
Timm13	5.77974e-52	0.287325	0.601	0.486	1.35916e-47
Tmem134	7.16207e-52	0.490637	0.341	0.245	1.68423e-47
Mrpl42	7.91768e-52	0.463608	0.367	0.268	1.86192e-47
Mlf2	1.24283e-51	0.405601	0.412	0.307	2.92264e-47
L3mbtl3	1.31817e-51	0.446625	0.341	0.243	3.09981e-47
Capza2	2.83575e-51	0.323364	0.574	0.469	6.66855e-47
Lox	3.20953e-51	0.347266	0.755	0.659	7.54753e-47
Atp5f1a	5.85962e-51	0.278311	0.734	0.65	1.37795e-46
Mt2	9.14266e-51	1.10005	0.631	0.574	2.14999e-46
Sarnp	1.8585e-50	0.325517	0.546	0.441	4.37044e-46
Gemin7	1.95556e-50	0.530648	0.299	0.208	4.59869e-46
Akr1a1	2.07821e-50	0.274465	0.69	0.6	4.88711e-46
Mrps34	2.93964e-50	0.561993	0.283	0.195	6.91285e-46
Dctn2	3.08514e-50	0.39885	0.443	0.342	7.25501e-46
Fkbp3	3.50356e-50	0.415508	0.388	0.287	8.23897e-46
Denr	3.57303e-50	0.361411	0.473	0.369	8.40234e-46
Cript	4.69065e-50	0.553829	0.29	0.202	1.10305e-45
Slc35b1	5.47979e-50	0.523367	0.301	0.21	1.28863e-45
Hadhb	6.20429e-50	0.52613	0.301	0.21	1.459e-45
Ube2i	7.07603e-50	0.310786	0.591	0.489	1.664e-45
Cebpg	1.14003e-49	0.584331	0.252	0.168	2.6809e-45
Gjc1	1.74429e-49	0.482117	0.306	0.213	4.10187e-45
Emc3	1.87595e-49	0.426399	0.377	0.278	4.41148e-45
Phb2	1.87602e-49	0.401607	0.42	0.32	4.41164e-45
Sf3b3	3.16217e-49	0.439526	0.361	0.265	7.43617e-45
Alyref	3.649e-49	0.399498	0.324	0.227	8.58098e-45
Selenot	5.22852e-49	0.483114	0.337	0.244	1.22954e-44
Srsf2	7.00035e-49	0.331032	0.49	0.381	1.6462e-44
Hnrnpf	1.03564e-48	0.292882	0.663	0.574	2.43541e-44
Acaa1a	1.40612e-48	0.560333	0.272	0.186	3.30664e-44
Rras	1.4672e-48	0.356185	0.478	0.376	3.45027e-44
Cdk4	1.51301e-48	0.339608	0.46	0.354	3.55801e-44
Ndufa10	1.55189e-48	0.471513	0.369	0.274	3.64942e-44
Med10	1.92613e-48	0.516124	0.285	0.196	4.52949e-44
Jkamp	2.37768e-48	0.51547	0.309	0.22	5.59135e-44
1810037I17Rik	2.40307e-48	0.356887	0.524	0.422	5.65107e-44
Yif1a	2.59798e-48	0.43502	0.382	0.285	6.1094e-44
Rab9	2.61055e-48	0.54342	0.277	0.19	6.13897e-44
Agpat3	3.40838e-48	0.448679	0.343	0.248	8.01514e-44
Sdc4	3.49299e-48	0.796359	0.457	0.38	8.21412e-44
Tmem147	5.19565e-48	0.448018	0.361	0.266	1.22181e-43
Fam162a	6.86354e-48	0.622502	0.524	0.419	1.61403e-43
Pdcd5	7.53001e-48	0.295238	0.554	0.446	1.77076e-43
Chmp3	9.74212e-48	0.391168	0.444	0.348	2.29096e-43
Sdhd	1.11636e-47	0.489857	0.318	0.227	2.62522e-43
Atf4	1.35666e-47	0.414904	0.379	0.283	3.19033e-43
Cct7	1.47022e-47	0.387517	0.409	0.309	3.45736e-43
Xaf1	2.49101e-47	0.625572	0.363	0.28	5.85786e-43
Rpl7l1	4.94055e-47	0.494984	0.304	0.215	1.16182e-42
Ndufb1	6.15851e-47	0.304678	0.611	0.51	1.44824e-42
Vdac3	7.98678e-47	0.336882	0.508	0.406	1.87817e-42
Mcfd2	8.6675e-47	0.491801	0.354	0.263	2.03825e-42
Rsrp1	9.12726e-47	0.250887	0.622	0.513	2.14637e-42
Ahsa1	1.5904e-46	0.45803	0.316	0.226	3.73998e-42
P2ry14	3.58043e-46	0.459836	0.273	0.186	8.41973e-42
Tmem234	4.86163e-46	0.344852	0.527	0.433	1.14326e-41
Ndufa5	5.64397e-46	0.318146	0.533	0.43	1.32724e-41
Ufc1	5.72337e-46	0.297376	0.555	0.452	1.34591e-41
Cbr3	6.41201e-46	0.524469	0.291	0.206	1.50785e-41
Banf1	7.52637e-46	0.368846	0.41	0.31	1.7699e-41
Tcn2	7.71111e-46	0.478032	0.31	0.221	1.81335e-41
Slc39a1	8.5713e-46	0.369085	0.45	0.351	2.01563e-41
Mrpl13	9.71255e-46	0.463513	0.339	0.249	2.284e-41
Antkmt	1.28664e-45	0.516463	0.288	0.203	3.02567e-41
Arpp19	1.89154e-45	0.313492	0.488	0.382	4.44814e-41
Lrig1	2.11231e-45	0.445944	0.306	0.217	4.96732e-41
Tomm20	2.22208e-45	0.356907	0.459	0.362	5.22544e-41
Hspa4	2.39438e-45	0.319249	0.498	0.396	5.63063e-41
Hspa9	2.41566e-45	0.394896	0.424	0.331	5.68067e-41
Cmtm3	2.81829e-45	0.396498	0.434	0.338	6.6275e-41
Ndufs6	4.17134e-45	0.359062	0.445	0.344	9.80931e-41
Grpel1	4.18185e-45	0.465063	0.313	0.224	9.83404e-41
Cul1	5.76883e-45	0.299694	0.543	0.442	1.3566e-40
Commd7	5.81248e-45	0.564184	0.26	0.179	1.36686e-40
Txndc9	6.35565e-45	0.438332	0.346	0.255	1.49459e-40
Pgls	6.72211e-45	0.321737	0.526	0.426	1.58077e-40
Gadd45gip1	6.94974e-45	0.472609	0.306	0.219	1.6343e-40
Dynlrb1	7.97082e-45	0.254562	0.66	0.564	1.87442e-40
Stimate	8.27748e-45	0.537058	0.258	0.177	1.94653e-40
Tcea1	8.59367e-45	0.296249	0.555	0.458	2.02089e-40
Supt4a	8.64873e-45	0.455456	0.341	0.251	2.03384e-40
Ifi35	9.37818e-45	0.675394	0.271	0.193	2.20537e-40
Lsm4	9.6389e-45	0.366427	0.392	0.292	2.26668e-40
Pa2g4	9.81285e-45	0.419775	0.324	0.234	2.30759e-40
Eif3h	9.91856e-45	0.270923	0.644	0.553	2.33245e-40
Itpripl2	1.00551e-44	0.350728	0.417	0.318	2.36455e-40
U2af1	1.04828e-44	0.361667	0.408	0.309	2.46513e-40
Elof1	1.38444e-44	0.422026	0.337	0.246	3.25564e-40
Ssu72	1.68139e-44	0.40849	0.4	0.308	3.95396e-40
Wls	1.92175e-44	0.258944	0.717	0.648	4.51919e-40
Ctsa	2.18267e-44	0.427142	0.376	0.284	5.13276e-40
Pitpnb	2.82282e-44	0.450843	0.327	0.238	6.63814e-40
Ndufb8	2.85304e-44	0.284879	0.566	0.456	6.70921e-40
Gpi1	4.0846e-44	0.62021	0.469	0.385	9.60534e-40
Bag5	4.25348e-44	0.55237	0.25	0.17	1.00025e-39
Ddx39b	5.39066e-44	0.402714	0.408	0.315	1.26767e-39
Ilk	6.44928e-44	0.359243	0.434	0.338	1.51661e-39
Smap1	9.77337e-44	0.285633	0.595	0.501	2.29831e-39
Rab4b	1.05948e-43	0.49388	0.313	0.229	2.49147e-39
Maea	1.29543e-43	0.499866	0.287	0.204	3.04634e-39
Bcas2	1.41506e-43	0.415722	0.37	0.279	3.32765e-39
Clptm1l	1.65213e-43	0.404364	0.375	0.283	3.88515e-39
Pgk1	1.76585e-43	0.489023	0.493	0.399	4.15257e-39
Fgfr1op2	2.0584e-43	0.343067	0.477	0.38	4.84053e-39
Magoh	2.35749e-43	0.430476	0.328	0.239	5.54387e-39
Vti1b	2.56939e-43	0.402437	0.38	0.289	6.04218e-39
Cct4	3.04914e-43	0.377501	0.416	0.323	7.17036e-39
Lamtor4	3.32693e-43	0.355613	0.449	0.353	7.8236e-39
Hgsnat	4.87797e-43	0.481763	0.29	0.206	1.1471e-38
Snrnp27	5.03328e-43	0.437047	0.362	0.273	1.18363e-38
Emg1	5.28394e-43	0.41165	0.334	0.245	1.24257e-38
Ms4a4d	5.60893e-43	0.314957	0.585	0.485	1.319e-38
Bfar	9.84649e-43	0.434878	0.336	0.248	2.3155e-38
Ndn	1.26033e-42	0.360866	0.428	0.333	2.96379e-38
H6pd	1.27054e-42	0.437317	0.351	0.263	2.98781e-38
Dnajc3	1.54085e-42	0.251825	0.699	0.616	3.62345e-38
Sin3b	1.64909e-42	0.400088	0.393	0.303	3.87801e-38
Ctbp1	1.78459e-42	0.446267	0.349	0.262	4.19665e-38
Pear1	2.28423e-42	0.465986	0.256	0.176	5.3716e-38
Snapc5	2.50016e-42	0.545259	0.257	0.179	5.87937e-38
Tsn	2.73231e-42	0.317063	0.522	0.428	6.42529e-38
Pcmt1	2.75765e-42	0.414724	0.36	0.271	6.4849e-38
Spats2l	3.06698e-42	0.261907	0.505	0.401	7.21232e-38
Nfe2l1	3.68575e-42	0.372036	0.443	0.35	8.66742e-38
Tnfaip2	3.71198e-42	0.487123	0.486	0.402	8.72909e-38
Sft2d1	5.6989e-42	0.489778	0.289	0.208	1.34015e-37
Coa3	7.50555e-42	0.381941	0.385	0.293	1.765e-37
Anapc16	8.49014e-42	0.450548	0.327	0.241	1.99654e-37
Atp6v1d	8.95398e-42	0.535556	0.262	0.184	2.10562e-37
Macroh2a1	3.21589e-41	0.374679	0.4	0.308	7.56249e-37
Fam76a	3.49572e-41	0.456983	0.32	0.236	8.22053e-37
Eif3g	4.31694e-41	0.443651	0.312	0.227	1.01517e-36
Nbdy	5.55735e-41	0.522959	0.264	0.187	1.30687e-36
Inmt	5.88818e-41	0.481404	0.258	0.179	1.38466e-36
Chpf	6.1831e-41	0.36237	0.41	0.319	1.45402e-36
2510022D24Rik	6.31346e-41	0.513288	0.267	0.188	1.48467e-36
Gabarapl1	9.99581e-41	0.478001	0.29	0.208	2.35062e-36
Nrbp1	1.32978e-40	0.46553	0.307	0.225	3.1271e-36
Trappc2l	1.71611e-40	0.40596	0.352	0.265	4.03561e-36
Tmem208	1.92132e-40	0.370633	0.399	0.309	4.51818e-36
Cox14	1.99335e-40	0.374358	0.408	0.318	4.68757e-36
Ndufa1	2.41055e-40	0.303015	0.531	0.434	5.66864e-36
Stx7	3.04108e-40	0.476267	0.292	0.211	7.15141e-36
Sbds	3.26235e-40	0.426082	0.338	0.253	7.67174e-36
Fnta	3.80583e-40	0.516563	0.267	0.189	8.94979e-36
Micos13	4.28619e-40	0.308348	0.514	0.419	1.00794e-35
Churc1	4.53688e-40	0.478921	0.302	0.221	1.06689e-35
Tomm7	4.99789e-40	0.264744	0.661	0.576	1.1753e-35
Ndufa6	5.36871e-40	0.328757	0.513	0.422	1.26251e-35
Ltbp3	5.48396e-40	0.336715	0.391	0.298	1.28961e-35
Zfp771	6.00554e-40	0.473198	0.289	0.209	1.41226e-35
Rsl1d1	7.08616e-40	0.443665	0.331	0.248	1.66638e-35
Bace1	7.41003e-40	0.487953	0.263	0.186	1.74254e-35
Zfp36l2	8.95501e-40	0.280695	0.535	0.439	2.10586e-35
Hras	9.59798e-40	0.487114	0.272	0.194	2.25706e-35
Rnasek	1.29681e-39	0.273164	0.583	0.489	3.04958e-35
Errfi1	1.53837e-39	0.300991	0.661	0.573	3.61762e-35
Atp5mc3	1.59143e-39	0.269626	0.627	0.531	3.74242e-35
Cct6a	1.63274e-39	0.307536	0.477	0.383	3.83955e-35
Bax	1.66956e-39	0.322625	0.403	0.311	3.92614e-35
Timm8b	1.79169e-39	0.363158	0.377	0.287	4.21334e-35
Hmgn3	1.96952e-39	0.39272	0.393	0.306	4.63153e-35
Psmb8	2.15038e-39	0.56808	0.408	0.328	5.05683e-35
Tm2d1	3.01649e-39	0.435015	0.322	0.239	7.09358e-35
Txndc15	3.09208e-39	0.469279	0.301	0.221	7.27134e-35
Sigmar1	3.55399e-39	0.4575	0.322	0.241	8.35756e-35
Mesd	3.57892e-39	0.420152	0.345	0.262	8.41618e-35
Acbd6	4.06131e-39	0.415378	0.322	0.239	9.55058e-35
Ccnd2	4.43664e-39	0.38449	0.435	0.348	1.04332e-34
Sf3b6	4.99165e-39	0.323283	0.475	0.385	1.17384e-34
Oasl2	9.08988e-39	0.536469	0.412	0.333	2.13758e-34
Cmpk1	9.77028e-39	0.355572	0.427	0.34	2.29758e-34
Chmp4b	1.52286e-38	0.307316	0.526	0.436	3.58117e-34
Eif4h	1.69165e-38	0.342692	0.434	0.346	3.97808e-34
Tax1bp3	2.67159e-38	0.43888	0.321	0.24	6.28251e-34
Sec13	8.81197e-38	0.297551	0.452	0.357	2.07222e-33
Ghitm	1.01e-37	0.378475	0.357	0.272	2.37512e-33
Elavl1	1.05446e-37	0.346074	0.384	0.296	2.47968e-33
Wbp4	1.37881e-37	0.431283	0.329	0.249	3.24242e-33
Glrx5	1.41441e-37	0.402006	0.317	0.235	3.32612e-33
Pfdn1	2.81154e-37	0.330817	0.449	0.361	6.61162e-33
Vasp	3.01855e-37	0.457116	0.283	0.206	7.09841e-33
Il11ra1	3.39619e-37	0.257786	0.716	0.647	7.98648e-33
Commd3	3.84796e-37	0.383023	0.362	0.277	9.04886e-33
Cxxc5	3.95235e-37	0.444967	0.316	0.237	9.29436e-33
Hic1	4.11979e-37	0.458172	0.319	0.24	9.68811e-33
Glrx2	6.236e-37	0.435251	0.296	0.218	1.46646e-32
Nmt1	8.66603e-37	0.383793	0.356	0.272	2.0379e-32
Ebna1bp2	1.08672e-36	0.448798	0.285	0.209	2.55554e-32
Atp6v1b2	1.42127e-36	0.487119	0.269	0.195	3.34226e-32
Ube2d2a	1.72048e-36	0.305154	0.467	0.378	4.04588e-32
Eno1	2.52112e-36	0.394374	0.407	0.323	5.92866e-32
Nap1l4	2.64526e-36	0.434407	0.316	0.238	6.2206e-32
Ppm1a	3.00827e-36	0.354815	0.354	0.27	7.07425e-32
Sugt1	3.07719e-36	0.370953	0.382	0.298	7.23631e-32
Pcnp	3.6927e-36	0.338836	0.41	0.324	8.68375e-32
Naalad2	3.99629e-36	0.294998	0.411	0.32	9.39767e-32
Eapp	4.13817e-36	0.451333	0.291	0.214	9.73132e-32
B230219D22Rik	4.86485e-36	0.332792	0.436	0.352	1.14402e-31
BC005624	8.90972e-36	0.504148	0.25	0.179	2.09521e-31
Fam20a	9.26283e-36	0.388869	0.276	0.199	2.17825e-31
Trp53	9.57054e-36	0.443728	0.299	0.222	2.25061e-31
Fkbp5	1.20239e-35	0.36742	0.341	0.26	2.82755e-31
Sars1	1.31878e-35	0.399585	0.365	0.284	3.10125e-31
Psmc1	1.35724e-35	0.45964	0.277	0.202	3.19168e-31
Ppp2r1a	1.47557e-35	0.423626	0.304	0.227	3.46994e-31
Suds3	1.76874e-35	0.46574	0.266	0.193	4.15938e-31
Ebp	1.84897e-35	0.433155	0.305	0.229	4.34804e-31
Mrpl15	2.86395e-35	0.454239	0.266	0.192	6.73487e-31
Eif2s1	6.40379e-35	0.385679	0.328	0.249	1.50592e-30
Tubb6	1.53181e-34	0.278385	0.416	0.325	3.60221e-30
Derl2	1.90446e-34	0.480302	0.259	0.188	4.47852e-30
Skic8	2.08801e-34	0.43586	0.302	0.227	4.91017e-30
Eif4a2	2.24101e-34	0.308649	0.406	0.32	5.26996e-30
Vasn	2.3812e-34	0.390228	0.394	0.314	5.59962e-30
Yif1b	2.44801e-34	0.394963	0.323	0.245	5.75675e-30
Hs2st1	3.44849e-34	0.357402	0.34	0.259	8.10946e-30
Dguok	4.63303e-34	0.465092	0.259	0.188	1.0895e-29
Swap70	7.59225e-34	0.441609	0.285	0.212	1.78539e-29
Csnk1e	8.26152e-34	0.459971	0.263	0.192	1.94278e-29
Cnih4	8.47979e-34	0.321588	0.405	0.322	1.99411e-29
Rab6a	1.17695e-33	0.301802	0.483	0.4	2.76772e-29
Ube2v1	1.20158e-33	0.416222	0.304	0.229	2.82563e-29
Ola1	1.27572e-33	0.377647	0.323	0.245	2.99999e-29
Yipf3	1.41911e-33	0.340293	0.407	0.326	3.33718e-29
Ccdc25	1.54739e-33	0.507488	0.26	0.19	3.63883e-29
Pdcl3	2.17838e-33	0.40487	0.297	0.223	5.12267e-29
Commd1	2.20222e-33	0.2985	0.421	0.337	5.17873e-29
Sspn	2.22763e-33	0.447366	0.264	0.193	5.2385e-29
Pitpna	2.23562e-33	0.320181	0.435	0.353	5.25729e-29
Lgals9	2.66016e-33	0.375371	0.424	0.345	6.25564e-29
Bet1l	5.22629e-33	0.350081	0.372	0.292	1.22901e-28
Polr2i	5.3582e-33	0.388099	0.305	0.229	1.26003e-28
Synj2	5.46077e-33	0.361865	0.258	0.186	1.28415e-28
Zranb2	6.81477e-33	0.289111	0.445	0.36	1.60256e-28
Akirin2	7.28594e-33	0.41485	0.29	0.217	1.71336e-28
Pmm1	7.51179e-33	0.425236	0.253	0.183	1.76647e-28
Serpine1	1.03338e-32	0.520263	0.435	0.357	2.43009e-28
Smarca5	1.06633e-32	0.288705	0.492	0.41	2.50758e-28
Kctd12	1.10485e-32	0.328641	0.331	0.252	2.59815e-28
Cfap20	1.2719e-32	0.399035	0.321	0.246	2.99099e-28
Atg3	1.38656e-32	0.363158	0.357	0.279	3.26064e-28
Stk25	1.73023e-32	0.44823	0.26	0.191	4.0688e-28
Guk1	1.99314e-32	0.393616	0.297	0.222	4.68707e-28
Cct8	2.18054e-32	0.277817	0.466	0.383	5.12775e-28
Spg21	2.50526e-32	0.427115	0.274	0.203	5.89137e-28
Fam89b	3.5888e-32	0.458642	0.261	0.192	8.43942e-28
Cox20	4.7205e-32	0.466681	0.279	0.209	1.11007e-27
Hnrnpd	5.18282e-32	0.273551	0.45	0.364	1.21879e-27
Ier2	5.35945e-32	0.457857	0.416	0.333	1.26033e-27
Znhit1	7.44709e-32	0.379942	0.334	0.259	1.75126e-27
Cbfb	8.09951e-32	0.323506	0.397	0.317	1.90468e-27
Arl8a	1.00154e-31	0.415876	0.279	0.208	2.35522e-27
Cct5	1.088e-31	0.261184	0.47	0.385	2.55853e-27
Elovl1	1.31355e-31	0.444526	0.272	0.203	3.08895e-27
Naxe	1.33797e-31	0.395668	0.305	0.232	3.14637e-27
A830082K12Rik	1.45275e-31	0.328074	0.283	0.209	3.41629e-27
Ltbr	1.76941e-31	0.412478	0.296	0.224	4.16094e-27
Rest	2.09117e-31	0.442599	0.29	0.22	4.91759e-27
Pfdn6	2.18765e-31	0.383157	0.288	0.215	5.14447e-27
Sypl1	2.49987e-31	0.354875	0.331	0.256	5.8787e-27
Rbm8a	3.27749e-31	0.327728	0.37	0.291	7.70735e-27
Mindy2	3.76086e-31	0.385671	0.29	0.218	8.84404e-27
Lsm12	5.81786e-31	0.285688	0.421	0.337	1.36813e-26
Dctn3	5.97268e-31	0.313456	0.378	0.299	1.40453e-26
Ppp2ca	6.43722e-31	0.284983	0.451	0.37	1.51378e-26
Ptpa	7.88327e-31	0.428613	0.27	0.202	1.85383e-26
Skp1	1.00772e-30	0.266266	0.465	0.381	2.36975e-26
Eml4	1.08385e-30	0.303027	0.431	0.353	2.54878e-26
Phax	1.12553e-30	0.420576	0.275	0.206	2.64681e-26
Adipor1	1.24452e-30	0.388638	0.296	0.225	2.9266e-26
Tsen34	1.28808e-30	0.316813	0.385	0.308	3.02905e-26
Mrpl48	1.59296e-30	0.331728	0.398	0.321	3.74601e-26
Phf5a	2.18311e-30	0.378817	0.29	0.219	5.13379e-26
Rbbp6	2.39047e-30	0.275592	0.407	0.326	5.62142e-26
Ephx1	3.18676e-30	0.400145	0.254	0.186	7.49398e-26
Ccni	3.81266e-30	0.332277	0.376	0.3	8.96584e-26
Fundc2	4.80615e-30	0.262304	0.471	0.389	1.13021e-25
Pdlim4	5.44399e-30	0.268816	0.299	0.224	1.28021e-25
Irf7	5.81546e-30	0.378154	0.422	0.342	1.36756e-25
Ptov1	6.11971e-30	0.300759	0.454	0.376	1.43911e-25
Arl3	7.98251e-30	0.290844	0.401	0.322	1.87717e-25
Slc39a7	8.19255e-30	0.315797	0.427	0.35	1.92656e-25
Mndal	9.3932e-30	0.540054	0.573	0.523	2.20891e-25
Sgta	9.79804e-30	0.444599	0.254	0.189	2.30411e-25
Tmbim4	1.02439e-29	0.349558	0.339	0.265	2.40895e-25
Lap3	1.11227e-29	0.419838	0.294	0.225	2.61561e-25
Mrps36	1.19288e-29	0.406372	0.268	0.2	2.80519e-25
Cops4	1.27114e-29	0.373626	0.309	0.238	2.98922e-25
Vamp8	1.39991e-29	0.374319	0.357	0.284	3.29204e-25
Mrpl17	1.427e-29	0.288305	0.399	0.318	3.35573e-25
Mcts1	2.14087e-29	0.365582	0.326	0.255	5.03448e-25
Sucla2	2.23396e-29	0.432262	0.257	0.191	5.25339e-25
Tsg101	2.35427e-29	0.405102	0.283	0.215	5.53629e-25
Setd3	3.15594e-29	0.353082	0.29	0.219	7.4215e-25
Hikeshi	3.29733e-29	0.34817	0.337	0.264	7.754e-25
Frg1	4.22374e-29	0.372229	0.312	0.241	9.93255e-25
Lrp10	4.65919e-29	0.375841	0.308	0.238	1.09566e-24
Brd2	5.2963e-29	0.359098	0.367	0.296	1.24548e-24
Gtf2a2	7.30589e-29	0.350585	0.325	0.253	1.71805e-24
Elk3	9.49778e-29	0.366491	0.304	0.234	2.2335e-24
Actn4	1.08748e-28	0.295943	0.424	0.35	2.55731e-24
Oaz2	1.15734e-28	0.423908	0.27	0.205	2.72161e-24
Uqcrc1	1.28711e-28	0.370947	0.31	0.24	3.02678e-24
Hbp1	1.4619e-28	0.342427	0.335	0.263	3.4378e-24
Mtch2	1.97951e-28	0.343868	0.334	0.263	4.65502e-24
Nutf2	2.57559e-28	0.343782	0.301	0.231	6.05675e-24
Ilf2	3.74454e-28	0.393669	0.273	0.207	8.80566e-24
Iigp1	4.06137e-28	1.06958	0.42	0.372	9.55071e-24
Cuta	4.33501e-28	0.310024	0.381	0.307	1.01942e-23
Gstt1	4.68825e-28	0.339496	0.335	0.263	1.10249e-23
Olfml1	5.75294e-28	0.393768	0.268	0.202	1.35286e-23
Plaat3	5.82122e-28	0.377834	0.295	0.228	1.36892e-23
Polr2f	9.18877e-28	0.292543	0.406	0.331	2.16083e-23
Czib	9.20473e-28	0.425063	0.256	0.193	2.16459e-23
Tmem160	9.80667e-28	0.319343	0.355	0.283	2.30614e-23
Camk1	1.03161e-27	0.403987	0.265	0.2	2.42593e-23
Eif1ax	1.11371e-27	0.254938	0.406	0.327	2.61899e-23
Snw1	1.21675e-27	0.326382	0.364	0.292	2.8613e-23
Psip1	1.37269e-27	0.252804	0.431	0.35	3.22802e-23
Cct2	1.53951e-27	0.252728	0.482	0.403	3.62032e-23
Gstm5	2.1423e-27	0.397609	0.256	0.192	5.03784e-23
Dazap2	2.39802e-27	0.407743	0.276	0.211	5.63919e-23
Atp2c1	2.40542e-27	0.289711	0.328	0.256	5.65659e-23
Hsd17b12	2.79125e-27	0.358576	0.302	0.235	6.56389e-23
Pnrc1	3.97449e-27	0.252864	0.457	0.381	9.3464e-23
Coa8	4.49273e-27	0.394691	0.265	0.201	1.05651e-22
Tm9sf1	5.74314e-27	0.400008	0.257	0.193	1.35056e-22
Hnrnpdl	5.81433e-27	0.281791	0.419	0.344	1.3673e-22
Stx12	7.63727e-27	0.394381	0.268	0.204	1.79598e-22
Eci2	7.76557e-27	0.381116	0.287	0.221	1.82615e-22
Smarce1	7.91887e-27	0.34627	0.325	0.256	1.8622e-22
Dnlz	9.58524e-27	0.372846	0.279	0.214	2.25407e-22
Mylip	1.07659e-26	0.320558	0.305	0.236	2.53171e-22
Map7d1	1.08802e-26	0.354321	0.362	0.295	2.55859e-22
Puf60	1.12359e-26	0.38197	0.288	0.222	2.64224e-22
Rbbp4	1.3545e-26	0.254131	0.362	0.289	3.18525e-22
Cisd2	1.50157e-26	0.303855	0.387	0.315	3.5311e-22
Ston1	1.51541e-26	0.367991	0.258	0.194	3.56363e-22
Fdx1	1.53007e-26	0.417924	0.266	0.203	3.59812e-22
Phldb1	1.53984e-26	0.326471	0.298	0.23	3.62108e-22
Spin1	1.55871e-26	0.367102	0.269	0.205	3.66545e-22
Ccdc12	1.85088e-26	0.273995	0.439	0.364	4.35254e-22
Uba2	2.14731e-26	0.372249	0.264	0.2	5.04962e-22
Dnajc19	2.15231e-26	0.3055	0.345	0.273	5.06136e-22
Tgfbi	2.62262e-26	0.367839	0.359	0.29	6.16735e-22
Mrpl30	2.98784e-26	0.253601	0.439	0.363	7.0262e-22
Rmdn1	3.02893e-26	0.335555	0.277	0.211	7.12283e-22
Lrrfip1	3.62305e-26	0.286246	0.345	0.274	8.51996e-22
Hnrnpa1	3.76314e-26	0.287008	0.377	0.305	8.8494e-22
Ergic2	5.44047e-26	0.324386	0.355	0.286	1.27938e-21
Mrps18c	5.56795e-26	0.372328	0.275	0.211	1.30936e-21
Mrps33	6.75929e-26	0.284423	0.413	0.34	1.58952e-21
Uqcc3	7.17697e-26	0.349508	0.314	0.248	1.68774e-21
Ccdc47	7.90627e-26	0.320509	0.32	0.252	1.85924e-21
Btbd1	8.8112e-26	0.303159	0.341	0.272	2.07204e-21
Pnkd	8.99425e-26	0.414956	0.253	0.192	2.11509e-21
Mvb12a	1.83207e-25	0.347543	0.309	0.243	4.30829e-21
Gmfb	1.91315e-25	0.337215	0.308	0.241	4.49896e-21
Psmb7	3.16514e-25	0.328475	0.319	0.252	7.44315e-21
Fam32a	5.44793e-25	0.347242	0.293	0.229	1.28113e-20
Snf8	5.99782e-25	0.319936	0.322	0.255	1.41045e-20
Cibar1	7.7334e-25	0.328688	0.332	0.266	1.81859e-20
Cdc26	8.23997e-25	0.275511	0.397	0.326	1.93771e-20
Tmem126a	8.64786e-25	0.341388	0.314	0.249	2.03363e-20
Ifit1	9.13866e-25	1.23142	0.285	0.235	2.14905e-20
Bola3	1.19416e-24	0.355397	0.278	0.216	2.80819e-20
Tex264	1.40574e-24	0.305439	0.323	0.256	3.30574e-20
Mrpl58	3.00643e-24	0.389892	0.257	0.197	7.06993e-20
Eif3d	3.04167e-24	0.336882	0.29	0.226	7.1528e-20
Ociad1	4.14044e-24	0.315919	0.323	0.257	9.73667e-20
Bud31	4.67142e-24	0.368275	0.269	0.208	1.09853e-19
Gbp7	7.52029e-24	0.799957	0.265	0.215	1.76847e-19
Ube2j2	7.98759e-24	0.380318	0.253	0.194	1.87836e-19
Tkt	8.6485e-24	0.314807	0.321	0.256	2.03378e-19
Pnpla8	8.9452e-24	0.280275	0.339	0.271	2.10355e-19
Isca1	1.13523e-23	0.363093	0.277	0.217	2.6696e-19
Tpi1	2.22152e-23	0.336921	0.522	0.453	5.22413e-19
Irf2bpl	2.23732e-23	0.351343	0.32	0.258	5.26129e-19
Bcl7c	2.58876e-23	0.293061	0.34	0.274	6.08772e-19
Rp9	2.69366e-23	0.283377	0.373	0.306	6.33441e-19
Smim15	3.00385e-23	0.37212	0.265	0.206	7.06384e-19
Rab5a	4.58512e-23	0.273972	0.361	0.295	1.07824e-18
Sumo3	4.72526e-23	0.325334	0.322	0.259	1.11119e-18
S100a1	6.84416e-23	0.306279	0.328	0.26	1.60947e-18
Anapc11	6.95228e-23	0.265909	0.407	0.339	1.6349e-18
Zcchc17	7.55566e-23	0.329437	0.282	0.221	1.77679e-18
Naa38	1.09862e-22	0.291998	0.314	0.25	2.58352e-18
Cops5	1.40795e-22	0.303324	0.322	0.259	3.31093e-18
Ppp2cb	1.62938e-22	0.317272	0.327	0.265	3.83166e-18
Vamp4	1.96747e-22	0.312303	0.256	0.197	4.62671e-18
Thy1	2.1229e-22	0.306385	0.438	0.375	4.99222e-18
Rap2b	2.1615e-22	0.392464	0.25	0.194	5.08298e-18
Lipa	2.98253e-22	0.295746	0.331	0.268	7.01372e-18
Chpt1	3.47648e-22	0.311258	0.264	0.205	8.17529e-18
Rab28	4.66263e-22	0.27521	0.302	0.239	1.09646e-17
Rnft1	2.04219e-21	0.344711	0.259	0.202	4.80242e-17
Tmed5	2.96372e-21	0.333755	0.279	0.222	6.96949e-17
Mrps12	4.01302e-21	0.331999	0.274	0.216	9.43701e-17
Ccdc90b	4.20716e-21	0.335485	0.258	0.202	9.89356e-17
Hmg20b	4.63249e-21	0.310368	0.323	0.263	1.08938e-16
1700025G04Rik	4.68159e-21	0.27508	0.34	0.278	1.10092e-16
Cfb	5.0977e-21	0.471907	0.584	0.532	1.19878e-16
Rbm3	7.18369e-21	0.263493	0.324	0.261	1.68932e-16
Mrpl24	8.50977e-21	0.313823	0.288	0.229	2.00116e-16
Il1rap	1.25e-20	0.387317	0.266	0.212	2.9395e-16
Ift27	1.29487e-20	0.309116	0.273	0.216	3.04502e-16
Ccdc59	1.33172e-20	0.29933	0.32	0.26	3.13168e-16
Ier3	1.56937e-20	0.842544	0.304	0.256	3.69053e-16
Plekhg1	2.04285e-20	0.358355	0.257	0.203	4.80397e-16
Myo1c	2.27609e-20	0.30907	0.306	0.248	5.35245e-16
Plscr3	2.64829e-20	0.337366	0.256	0.201	6.22772e-16
Hdac2	3.55987e-20	0.320927	0.281	0.224	8.37139e-16
Psme1	4.91045e-20	0.288708	0.469	0.41	1.15474e-15
Fam133b	6.08943e-20	0.340305	0.255	0.201	1.43199e-15
Max	6.41919e-20	0.325163	0.262	0.208	1.50954e-15
Smad5	7.18186e-20	0.314684	0.275	0.219	1.68889e-15
Sdhc	1.02622e-19	0.313505	0.291	0.235	2.41326e-15
Bola2	1.23105e-19	0.270821	0.328	0.268	2.89493e-15
Bet1	1.44789e-19	0.262528	0.328	0.268	3.40486e-15
Glis2	2.13026e-19	0.331937	0.258	0.205	5.00952e-15
Mrpl57	2.20721e-19	0.270307	0.319	0.26	5.19048e-15
Tiprl	2.39954e-19	0.319507	0.274	0.219	5.64277e-15
Ubl3	5.12776e-19	0.260414	0.285	0.228	1.20584e-14
Ik	8.33055e-19	0.287057	0.306	0.25	1.95901e-14
Kctd17	1.76656e-18	0.327526	0.253	0.202	4.15424e-14
Ggps1	2.05837e-18	0.293077	0.253	0.2	4.84047e-14
Ssbp1	2.15701e-18	0.29106	0.286	0.231	5.07242e-14
Leprot	2.26752e-18	0.25205	0.381	0.323	5.33231e-14
Eif3l	3.10154e-18	0.275214	0.287	0.233	7.29358e-14
Tgoln1	3.88335e-18	0.273835	0.365	0.309	9.13208e-14
Cenpx	4.04584e-18	0.287338	0.298	0.244	9.51421e-14
Slc39a13	4.8063e-18	0.281475	0.299	0.244	1.13025e-13
Mrpl21	6.92236e-18	0.265196	0.275	0.22	1.62786e-13
Uqcc5	7.59089e-18	0.289779	0.252	0.2	1.78507e-13
Arf6	8.6451e-18	0.298156	0.288	0.234	2.03298e-13
Snx2	8.81334e-18	0.269687	0.352	0.295	2.07255e-13
Mrps17	1.33953e-17	0.29215	0.277	0.224	3.15003e-13
Ifi211	1.3609e-17	0.294085	0.413	0.358	3.2003e-13
Ppp2r2d	1.53566e-17	0.297118	0.283	0.231	3.61127e-13
Yipf1	1.74555e-17	0.301479	0.26	0.209	4.10484e-13
Irak1	1.80369e-17	0.320209	0.25	0.2	4.24155e-13
Uba5	2.06636e-17	0.256444	0.323	0.268	4.85926e-13
Esf1	2.54033e-17	0.307969	0.261	0.211	5.97384e-13
Immp1l	6.01987e-17	0.281498	0.285	0.233	1.41563e-12
Aco2	6.10221e-17	0.286982	0.29	0.238	1.435e-12
Cab39	9.43532e-17	0.255105	0.269	0.216	2.21881e-12
Gmps	1.55281e-16	0.298021	0.264	0.214	3.65159e-12
AW112010	2.43169e-16	0.758346	0.321	0.272	5.71836e-12
Syap1	3.58301e-16	0.274722	0.285	0.234	8.42581e-12
Paics	3.91407e-16	0.260017	0.303	0.25	9.20434e-12
Rnaseh2c	4.00024e-16	0.265459	0.26	0.209	9.40697e-12
Zwint	5.41914e-16	0.280145	0.272	0.222	1.27436e-11
Stat1	5.7841e-16	0.497454	0.344	0.301	1.36019e-11
Ube2v2	6.64254e-16	0.266373	0.277	0.226	1.56206e-11
Med21	7.13733e-16	0.261953	0.287	0.236	1.67841e-11
Dazap1	8.01244e-16	0.257361	0.283	0.233	1.8842e-11
Atp6v1a	8.52199e-16	0.270787	0.294	0.243	2.00403e-11
Stx4a	1.39798e-15	0.267513	0.28	0.231	3.2875e-11
Cdc42se1	2.31328e-15	0.30395	0.254	0.207	5.43991e-11
Mrpl53	3.82254e-15	0.274945	0.257	0.21	8.98909e-11
S1pr3	4.66293e-15	0.268342	0.28	0.23	1.09653e-10
Ccdc127	4.87672e-15	0.259615	0.273	0.225	1.14681e-10
Mrps18a	4.98686e-15	0.272447	0.262	0.215	1.17271e-10
Prxl2c	5.56827e-15	0.266921	0.256	0.208	1.30943e-10
Mrps15	7.52596e-15	0.266395	0.275	0.227	1.7698e-10
Ppp3r1	2.40196e-14	0.254366	0.257	0.21	5.64844e-10
Utp11	2.93439e-14	0.261461	0.27	0.224	6.90052e-10
Isg15	5.07127e-14	0.663676	0.477	0.447	1.19256e-09
Wbp11	6.58525e-14	0.264845	0.276	0.23	1.54859e-09
Tmem205	6.77605e-14	0.26666	0.263	0.217	1.59346e-09
Ptges	6.94981e-14	0.281879	0.25	0.205	1.63432e-09
Nt5c	1.67862e-13	0.26798	0.263	0.219	3.94744e-09
Zmat2	2.95451e-13	0.252033	0.288	0.243	6.94782e-09
Flot1	8.58668e-13	0.271433	0.271	0.228	2.01924e-08
Dnajc5	3.76065e-12	0.250545	0.269	0.227	8.84355e-08
Phf11d	1.6991e-09	0.482077	0.25	0.222	3.99562e-05
Phlda1	2.18332e-08	0.255927	0.261	0.226	0.000513431
Sdc1	1.17821e-07	0.295738	0.26	0.231	0.00277068
5033421B08Rik	4.40305e-07	0.309036	0.319	0.287	0.0103542
Csf1	1.5097e-06	0.261992	0.485	0.452	0.0355021
Ifih1	9.36807e-06	0.400469	0.271	0.249	0.2203
Eif2ak2	0.000110409	0.266533	0.306	0.287	1
Parp14	0.00395707	0.360545	0.254	0.243	1
Angptl4	0.0871444	0.386761	0.345	0.386	1
Ccn1	0.804025	0.299806	0.266	0.272	1
