# Supplementary material for: Temporal evolution of fibroblast responses following salivary gland ductal ligation injury
Source: Front Dent Med. 2025 May 1;6:1581376. doi: 10.3389/fdmed.2025.1581376 (PMC12078207; doi:10.3389/fdmed.2025.1581376)
Supplement: Supplementary file 4 [file Table2.xlsx]

## Sheet: DGE Group 2
	p_val	avg_log2FC	pct.1	pct.2	p_val_adj
Cthrc1	0	4.33653	0.719	0.099	0
Csrp2	0	3.19676	0.826	0.234	0
Sfrp2	0	4.15284	0.68	0.109	0
Lrrc17	0	3.64133	0.655	0.1	0
Adgrd1	0	3.41337	0.637	0.091	0
Fn1	0	2.46675	0.889	0.383	0
Dpt	0	2.55158	0.749	0.281	0
Adamts2	0	2.02736	0.805	0.344	0
Creb5	0	4.02859	0.542	0.082	0
Olfml2b	0	3.06253	0.543	0.091	0
Ly6c1	0	3.01717	0.579	0.131	0
Mmp23	0	2.44351	0.623	0.176	0
Ackr3	0	3.92127	0.502	0.065	0
Cmah	0	3.62171	0.486	0.049	0
Tmeff2	0	3.25373	0.485	0.063	0
Filip1l	0	2.84391	0.527	0.109	0
Anxa3	0	3.61409	0.511	0.102	0
Rian	0	2.25752	0.593	0.19	0
Fndc1	0	3.10169	0.563	0.163	0
Zfpm2	0	1.70308	0.711	0.319	0
Adam12	0	1.56538	0.711	0.334	0
Nova1	0	3.01643	0.44	0.075	0
Postn	0	1.8727	0.859	0.497	0
Enah	0	2.66827	0.45	0.091	0
Sod3	0	1.89221	0.559	0.205	0
S100a10	0	1.97529	0.85	0.496	0
Glipr2	0	1.992	0.515	0.163	0
Vegfd	0	3.31541	0.402	0.052	0
Cd248	0	1.91865	0.743	0.393	0
Cavin1	0	1.75719	0.602	0.263	0
Tnfaip6	0	2.24508	0.629	0.292	0
Slc4a4	0	2.31179	0.483	0.146	0
Heg1	0	1.89228	0.681	0.345	0
Hif1a	0	1.72827	0.739	0.403	0
Ebf2	0	1.95495	0.537	0.203	0
Opcml	0	5.6169	0.349	0.018	0
Fkbp11	0	1.95864	0.643	0.315	0
Efna5	0	3.21383	0.389	0.061	0
Zfhx3	0	1.55323	0.541	0.223	0
Srgap1	0	2.08836	0.451	0.14	0
Lrrc15	0	2.84755	0.409	0.098	0
Ppp1r14b	0	1.48906	0.752	0.445	0
Pdlim1	0	2.73637	0.382	0.075	0
Loxl2	0	1.65707	0.681	0.375	0
P4ha2	0	1.74857	0.516	0.212	0
Ugdh	0	2.01986	0.589	0.286	0
Aspn	0	2.15938	0.606	0.304	0
Ogn	0	1.47764	0.724	0.422	0
Sbsn	0	3.64807	0.361	0.062	0
Gda	0	2.10357	0.422	0.127	0
Bmp1	0	1.18309	0.833	0.539	0
Palld	0	1.4793	0.649	0.359	0
Col14a1	0	1.71327	0.747	0.457	0
Plac9	0	1.89944	0.767	0.479	0
Cers6	0	1.79758	0.407	0.12	0
Sdk1	0	1.50887	0.626	0.341	0
Dpp4	0	4.8225	0.307	0.023	0
Ugp2	0	1.71232	0.567	0.283	0
Meg3	0	1.72685	0.791	0.511	0
Dst	0	1.08256	0.71	0.431	0
Igfbp6	0	1.59497	0.709	0.43	0
Sema3c	0	4.08172	0.34	0.064	0
Scara3	0	1.84694	0.475	0.201	0
Crip1	0	1.86962	0.94	0.668	0
Bcat1	0	2.65922	0.325	0.054	0
Fos	0	1.18534	0.592	0.324	0
Fkbp10	0	1.34197	0.593	0.326	0
C4b	0	2.51314	0.349	0.088	0
Rbp4	0	3.21546	0.314	0.054	0
Creb3l1	0	1.31888	0.594	0.335	0
Osr1	0	1.84455	0.384	0.127	0
Zyx	0	1.42383	0.484	0.228	0
Emilin2	0	1.89642	0.422	0.168	0
Pals2	0	1.56619	0.471	0.218	0
Prdx5	0	1.06605	0.803	0.551	0
Gpc3	0	2.76829	0.32	0.068	0
Pcolce2	0	5.05566	0.268	0.017	0
Klf4	0	2.08026	0.414	0.164	0
Cd34	0	1.4757	0.59	0.34	0
Rtl1	0	1.99479	0.335	0.086	0
Atox1	0	0.932511	0.812	0.564	0
Fbln2	0	1.36627	0.928	0.68	0
Zfp469	0	1.96347	0.352	0.104	0
Plcb4	0	1.34223	0.408	0.162	0
Grb10	0	1.15738	0.619	0.374	0
Tmem100	0	2.48332	0.357	0.112	0
Anxa1	0	1.38171	0.893	0.648	0
Antxr1	0	1.34312	0.712	0.469	0
Thbs3	0	1.73941	0.385	0.143	0
Cxcl5	0	2.97343	0.302	0.061	0
Galnt16	0	2.02558	0.341	0.101	0
Sulf2	0	2.03946	0.357	0.117	0
P4ha3	0	3.03749	0.273	0.034	0
Gm47340	0	2.60731	0.294	0.056	0
Clip4	0	3.09778	0.277	0.04	0
Jpt1	0	1.62729	0.401	0.165	0
Dcbld2	0	1.56082	0.428	0.192	0
Mrpl33	0	0.949588	0.686	0.451	0
Ptx3	0	2.4031	0.292	0.057	0
Cd55	0	2.51964	0.355	0.122	0
Cav1	0	2.7987	0.282	0.051	0
Plagl1	0	2.89626	0.291	0.06	0
Gm34114	0	2.63884	0.291	0.062	0
Basp1	0	1.15549	0.669	0.441	0
Thbs2	0	1.4516	0.672	0.445	0
Ccl7	0	1.45289	0.342	0.117	0
H19	0	2.12029	0.291	0.068	0
Serpinb6a	0	1.34459	0.929	0.707	0
Ncam1	0	1.83669	0.363	0.144	0
Serpinb1a	0	2.20238	0.303	0.084	0
Mcub	0	2.48817	0.27	0.052	0
Emb	0	2.33137	0.272	0.054	0
Col24a1	0	2.19634	0.306	0.088	0
Gadd45g	0	1.85738	0.337	0.124	0
Plod2	0	1.16599	0.705	0.493	0
Pvt1	0	1.78026	0.297	0.086	0
Chl1	0	1.92707	0.288	0.078	0
Acta2	0	3.5967	0.327	0.118	0
Gngt2	0	2.27881	0.27	0.067	0
Pygl	0	2.34866	0.256	0.057	0
Vkorc1	0	0.920774	0.799	0.603	0
Ckap4	0	1.19675	0.754	0.558	0
Arsi	0	2.18501	0.255	0.064	0
Rcn1	0	0.862823	0.761	0.576	0
Tpm1	0	1.55578	0.704	0.52	0
Col5a1	0	1.39177	0.946	0.771	0
Ctsh	0	0.945428	0.784	0.618	0
Npc2	0	1.02473	0.909	0.743	0
Mfap5	0	0.755243	0.913	0.75	0
Rpl31	0	0.716208	0.934	0.779	0
Sec61b	0	1.10278	0.894	0.743	0
Hdlbp	0	0.779258	0.885	0.739	0
Atp5f1e	0	0.744992	0.943	0.798	0
Rpl23a	0	0.712683	0.942	0.8	0
S100a11	0	1.16596	0.955	0.816	0
Tmsb4x	0	1.2812	0.977	0.852	0
Rarres2	0	1.45214	0.844	0.726	0
Rcn3	0	0.832214	0.896	0.779	0
Sec61g	0	0.890761	0.934	0.824	0
Fbn1	0	1.22112	0.965	0.855	0
Npm1	0	0.743005	0.95	0.843	0
Eef1b2	0	0.864873	0.964	0.87	0
Rps17	0	0.688028	0.975	0.888	0
Ly6a	0	1.07879	0.863	0.776	0
Rpl29	0	0.660253	0.964	0.881	0
Actg1	0	0.680946	0.962	0.881	0
Rpl36a	0	0.621766	0.985	0.909	0
Nme2	0	0.776794	0.984	0.916	0
Rpl22	0	0.630913	0.988	0.922	0
Rpl27	0	0.506458	0.985	0.92	0
Rack1	0	0.499874	0.987	0.924	0
Serf2	0	1.07509	0.987	0.926	0
Rps26	0	1.05535	0.993	0.932	0
Rpl35a	0	0.485149	0.989	0.928	0
Fstl1	0	1.41397	0.987	0.926	0
Rpl6	0	0.544583	0.985	0.925	0
Rpl34	0	0.571182	0.978	0.919	0
Rps13	0	0.507754	0.982	0.923	0
Rps15a	0	0.643178	0.985	0.927	0
Rpl15	0	0.564986	0.982	0.925	0
Rpl10a	0	0.824543	0.984	0.928	0
Rpl36	0	0.529328	0.992	0.938	0
Rpl39	0	0.786244	0.994	0.94	0
Rpl38	0	0.84701	0.994	0.942	0
Rpl12	0	0.595888	0.986	0.935	0
Rps15	0	0.679715	0.991	0.941	0
Rps28	0	0.806252	0.996	0.946	0
Rplp2	0	0.65142	0.994	0.945	0
Rps3	0	0.492085	0.985	0.936	0
Rps11	0	0.659364	0.993	0.945	0
Rpl37	0	0.596529	0.991	0.943	0
Rps7	0	0.57577	0.989	0.942	0
Rps5	0	0.52162	0.989	0.945	0
Rps14	0	0.527585	0.994	0.95	0
Rpl32	0	0.626678	0.994	0.952	0
Rps23	0	0.521129	0.994	0.953	0
Rpl35	0	0.725968	0.996	0.957	0
Rpl21	0	0.652363	0.99	0.951	0
Rps19	0	0.640279	0.993	0.954	0
Rpl18	0	0.540504	0.989	0.95	0
Uba52	0	0.668805	0.995	0.956	0
Rpl24	0	0.550823	0.995	0.956	0
Rpl27a	0	0.690017	0.996	0.958	0
Rps9	0	0.466165	0.993	0.956	0
Serpinh1	0	0.949352	0.991	0.954	0
Rps10	0	0.616588	0.996	0.959	0
Rpl18a	0	0.700115	0.992	0.956	0
Rps12	0	0.997702	0.996	0.96	0
Rps4x	0	0.508161	0.992	0.956	0
Rpl11	0	0.622871	0.995	0.96	0
Rps29	0	0.771532	0.997	0.962	0
Rps2	0	0.593852	0.989	0.954	0
Rps21	0	0.564883	0.995	0.961	0
Rps3a1	0	0.571254	0.994	0.961	0
Rpl28	0	0.642048	0.996	0.963	0
Rps16	0	0.462388	0.995	0.962	0
Rps27a	0	0.75993	0.996	0.963	0
Rpl19	0	0.553668	0.996	0.963	0
Rpl37a	0	0.726754	0.998	0.966	0
Vim	0	0.716155	0.995	0.963	0
Rpl41	0	1.18442	0.997	0.966	0
Rps20	0	0.933567	0.997	0.967	0
Rps24	0	0.61204	0.997	0.967	0
Fau	0	0.469591	0.994	0.964	0
Col1a1	0	1.7875	0.99	0.962	0
Rpl23	0	0.535304	0.997	0.971	0
Col1a2	0	1.50398	0.993	0.968	0
Rpsa	0	0.646448	0.995	0.97	0
Col3a1	0	1.4888	0.993	0.971	0
Rps8	0	0.6335	0.996	0.975	0
Rplp1	0	0.707588	0.999	0.979	0
Sparc	0	1.01031	1	0.986	0
Rpl36al	8.12115e-308	0.644536	0.925	0.812	1.90977e-303
Txndc5	8.7238e-307	0.791329	0.772	0.571	2.05149e-302
Abracl	2.34662e-306	1.13256	0.595	0.357	5.51831e-302
Tnxb	1.18387e-305	1.79176	0.481	0.259	2.78399e-301
Rps18	4.10964e-305	0.485791	0.99	0.944	9.66422e-301
Ptgis	1.53307e-303	1.20878	0.565	0.327	3.60516e-299
Tmsb10	2.65254e-301	0.52947	0.992	0.966	6.23772e-297
Ostc	7.2256e-300	0.813317	0.823	0.679	1.69917e-295
Tmem258	1.95881e-298	0.956488	0.72	0.529	4.60634e-294
Pabpc1	2.71364e-297	0.672537	0.882	0.711	6.3814e-293
Spon2	3.41267e-297	1.45945	0.383	0.157	8.02523e-293
Pfn1	9.318e-296	0.674183	0.937	0.842	2.19122e-291
Rpl13	4.4279e-293	0.423113	0.994	0.972	1.04127e-288
Dusp1	2.28735e-291	1.68478	0.358	0.145	5.37893e-287
P4hb	4.40858e-286	0.582918	0.916	0.814	1.03672e-281
Dleu2	1.02812e-285	1.95685	0.328	0.125	2.41773e-281
Ppic	2.38466e-283	0.704043	0.845	0.669	5.60777e-279
Pde8a	2.41072e-283	1.81779	0.343	0.138	5.66904e-279
Rps25	4.15301e-280	0.494567	0.977	0.904	9.76621e-276
Copz2	1.12679e-277	0.981681	0.632	0.412	2.64976e-273
Gpx7	2.41041e-274	1.06228	0.576	0.35	5.66832e-270
Fkbp9	2.24874e-273	0.908103	0.666	0.457	5.28813e-269
Pde4d	1.48386e-272	1.31826	0.377	0.162	3.48944e-268
Selenoh	2.85262e-272	2.03484	0.282	0.099	6.70823e-268
Rpl22l1	4.98194e-272	0.632255	0.879	0.7	1.17155e-267
Rplp0	1.31362e-270	0.46677	0.993	0.95	3.08912e-266
Ost4	2.71736e-270	0.822076	0.723	0.528	6.39013e-266
Prr13	1.2361e-267	1.31156	0.433	0.212	2.90682e-263
Maged1	2.67256e-267	0.781876	0.75	0.573	6.2848e-263
C1qtnf6	2.2664e-266	1.03376	0.559	0.328	5.32966e-262
Rras2	3.15097e-264	2.00676	0.257	0.083	7.40983e-260
Rpl14	3.93163e-264	0.487569	0.98	0.92	9.24562e-260
Eef2	6.58764e-264	0.520511	0.948	0.839	1.54915e-259
Pdgfd	7.77764e-264	1.72391	0.317	0.121	1.82899e-259
Rhou	2.07805e-263	1.38546	0.382	0.17	4.88675e-259
Eef1g	2.17787e-263	0.619013	0.882	0.729	5.12148e-259
Mcc	2.24579e-263	1.30623	0.418	0.199	5.2812e-259
Ndufa3	7.5069e-258	0.888613	0.634	0.417	1.76532e-253
Zfp36	5.49666e-257	1.32488	0.411	0.197	1.29259e-252
Ssr2	3.38256e-256	0.834205	0.753	0.595	7.95443e-252
Pde3a	1.86074e-252	1.66993	0.276	0.096	4.37572e-248
Eef1a1	2.37492e-252	0.36337	0.999	0.988	5.58487e-248
Ssr4	1.1813e-251	0.653064	0.882	0.773	2.77793e-247
Cd44	2.09976e-251	1.5426	0.483	0.274	4.9378e-247
Mid1	3.6311e-251	1.01409	0.563	0.33	8.5389e-247
Nt5dc2	1.01953e-248	1.82638	0.267	0.092	2.39753e-244
Prdx2	1.23248e-246	0.654147	0.822	0.652	2.89829e-242
Tpm2	7.04098e-246	2.01437	0.488	0.304	1.65576e-241
Myl6	4.96739e-245	0.586802	0.979	0.911	1.16813e-240
Kdelr2	9.49157e-244	0.747777	0.788	0.651	2.23204e-239
Epb41l3	1.26672e-242	1.24692	0.403	0.196	2.97881e-238
Prdx4	1.1656e-241	0.977076	0.613	0.418	2.74103e-237
Rpl8	3.32141e-240	0.412129	0.987	0.953	7.81064e-236
Dbn1	2.91774e-239	1.18945	0.454	0.243	6.86136e-235
Tmem45a	1.63347e-237	1.09545	0.459	0.241	3.84126e-233
Rpl17	2.32921e-237	0.394511	0.991	0.946	5.47737e-233
Man1a	3.92439e-237	1.17062	0.595	0.393	9.2286e-233
Rps27	2.78886e-234	0.411797	0.987	0.93	6.55827e-230
Nedd4	8.95987e-234	0.394012	0.983	0.942	2.107e-229
Ptn	1.05496e-233	2.07704	0.273	0.102	2.48084e-229
Nfkbiz	2.69354e-232	1.27565	0.363	0.163	6.33412e-228
Rpl4	7.70254e-231	0.472865	0.956	0.852	1.81133e-226
Sem1	1.09058e-229	0.53697	0.904	0.778	2.5646e-225
Plac8	1.21981e-229	0.605428	0.81	0.636	2.86852e-225
Gm15501	2.36061e-228	0.791136	0.681	0.492	5.55121e-224
Slit3	5.19196e-228	0.699004	0.832	0.696	1.22094e-223
Jun	1.1063e-227	0.620992	0.715	0.469	2.60157e-223
Ifi27l2a	1.25157e-227	1.13958	0.738	0.62	2.9432e-223
Ebf1	6.33596e-227	0.569806	0.939	0.832	1.48996e-222
Tanc2	3.85117e-225	1.14751	0.458	0.249	9.05642e-221
Atp5mc2	1.98306e-224	0.564817	0.851	0.704	4.66335e-220
Tubb2b	2.09728e-224	1.53447	0.26	0.092	4.93197e-220
Atp5if1	5.22823e-224	0.673206	0.786	0.623	1.22947e-219
Rpl13a	6.83091e-224	0.348115	0.994	0.955	1.60636e-219
Rpn1	1.19977e-223	0.867903	0.649	0.464	2.82139e-219
Efemp2	4.05735e-222	0.692695	0.756	0.58	9.54127e-218
Ehd1	8.39896e-218	1.33572	0.336	0.15	1.9751e-213
Sox5	4.53581e-216	0.850777	0.61	0.411	1.06664e-211
Tagln	9.00367e-215	2.46655	0.304	0.135	2.1173e-210
Nsa2	9.09821e-215	0.679845	0.727	0.527	2.13953e-210
Txn1	5.26065e-214	0.587554	0.908	0.812	1.23709e-209
Rpl30	5.21049e-212	0.440993	0.974	0.898	1.2253e-207
Tppp3	2.43273e-211	1.48374	0.33	0.149	5.72081e-207
Snrpg	8.01668e-211	0.680069	0.771	0.6	1.8852e-206
Slc38a10	1.83958e-210	0.933068	0.535	0.335	4.32595e-206
Rrbp1	6.68737e-210	0.499634	0.979	0.966	1.5726e-205
Tagln2	3.20676e-209	0.878737	0.741	0.585	7.54102e-205
Gars1	4.5003e-208	1.12304	0.413	0.217	1.05829e-203
Foxp1	8.74078e-208	0.494766	0.843	0.654	2.05548e-203
Prdx6	2.76316e-206	0.932339	0.62	0.439	6.49784e-202
Lgi2	4.24231e-206	1.1738	0.439	0.247	9.97621e-202
Spsb1	1.32847e-204	1.22114	0.373	0.186	3.12403e-200
Uqcc2	1.8813e-204	0.92553	0.572	0.385	4.42407e-200
Zbp1	1.1142e-203	1.08259	0.379	0.186	2.62015e-199
Fosb	2.11241e-203	0.873047	0.449	0.236	4.96755e-199
Atp5mf	1.12186e-201	0.53756	0.839	0.699	2.63817e-197
Uap1	3.0428e-201	1.62511	0.399	0.219	7.15546e-197
Abi1	1.05222e-200	1.10815	0.552	0.384	2.47441e-196
Ext1	1.04853e-196	0.653593	0.904	0.812	2.46572e-192
Hsp90b1	2.24082e-196	0.423925	0.968	0.926	5.26952e-192
Ssc5d	9.12481e-196	1.45098	0.275	0.114	2.14579e-191
Ptprj	1.89738e-195	1.04746	0.382	0.191	4.46188e-191
Gpx3	2.80958e-195	0.660144	0.67	0.467	6.60701e-191
Ddb1	4.11763e-194	0.784321	0.611	0.424	9.68303e-190
Sntg1	1.87937e-193	1.58357	0.261	0.104	4.41952e-189
Uqcrq	5.37208e-190	0.682113	0.724	0.567	1.2633e-185
Ppa1	1.14519e-189	1.25161	0.423	0.241	2.69303e-185
Gapdh	1.27448e-189	0.606085	0.858	0.751	2.99707e-185
Lman1	8.67843e-189	0.658156	0.773	0.629	2.04082e-184
Anxa2	5.82588e-188	0.590294	0.926	0.858	1.37001e-183
Rbpj	1.48343e-187	1.05485	0.435	0.248	3.48843e-183
Col5a3	1.75249e-187	0.85302	0.774	0.652	4.12115e-183
Sirpa	2.47291e-187	1.39725	0.262	0.106	5.81529e-183
Cox6b1	6.18843e-187	0.51888	0.832	0.683	1.45527e-182
Pdia3	3.25624e-185	0.427543	0.967	0.911	7.65738e-181
Rpl7	1.51145e-184	0.366406	0.984	0.933	3.55432e-180
Tln2	1.67333e-183	1.17609	0.452	0.273	3.93501e-179
Hcfc1r1	4.1524e-183	0.817307	0.583	0.394	9.7648e-179
Lgals1	4.97826e-183	0.53922	0.99	0.961	1.17069e-178
Selenow	5.70457e-183	0.443136	0.952	0.858	1.34149e-178
Tbrg1	6.82512e-182	0.641121	0.718	0.557	1.605e-177
Map1b	8.16133e-182	1.03709	0.38	0.196	1.91922e-177
Adamtsl1	5.94643e-181	0.618973	0.738	0.569	1.39836e-176
Ndufa4	6.74463e-180	0.55458	0.844	0.722	1.58607e-175
Nsg1	1.47601e-179	1.44888	0.261	0.109	3.471e-175
Aoc3	1.94674e-179	1.1134	0.321	0.149	4.57795e-175
Tgfbr3	1.52943e-178	0.677896	0.779	0.645	3.5966e-174
Vcan	1.54911e-177	0.604905	0.755	0.578	3.64289e-173
Maged2	2.94332e-177	0.922359	0.558	0.386	6.92151e-173
Etfb	4.55245e-177	0.769837	0.579	0.395	1.07055e-172
Calu	2.28016e-176	0.449373	0.873	0.753	5.36203e-172
Hacd1	1.80179e-175	1.29413	0.304	0.143	4.23709e-171
Galnt17	1.8967e-174	1.10917	0.4	0.223	4.46028e-170
Lima1	3.54998e-174	0.503009	0.869	0.729	8.34814e-170
Rps4l	4.04001e-172	1.04639	0.38	0.203	9.50048e-168
Rpl9	5.09278e-172	0.342758	0.981	0.947	1.19762e-167
Lrrc59	1.43025e-171	1.02125	0.472	0.302	3.36337e-167
Actb	1.87328e-171	0.436106	0.999	0.989	4.4052e-167
Lsp1	2.15226e-168	0.800751	0.63	0.463	5.06126e-164
Ndufa2	1.27119e-167	0.518223	0.807	0.656	2.98933e-163
Sfr1	3.44266e-167	0.500194	0.837	0.706	8.09576e-163
Elob	2.80095e-166	0.460693	0.924	0.852	6.58671e-162
Utrn	4.20631e-166	0.698218	0.592	0.404	9.89157e-162
Nmt2	1.50597e-165	1.18053	0.322	0.16	3.54143e-161
Tcea3	5.46648e-164	1.25437	0.279	0.127	1.2855e-159
Loxl3	3.78102e-163	0.991186	0.413	0.24	8.89146e-159
Pdia5	1.74694e-162	1.08292	0.335	0.17	4.10811e-158
Plce1	4.85692e-162	1.15851	0.372	0.205	1.14215e-157
Pcsk5	4.14814e-161	1.36106	0.457	0.291	9.75476e-157
Jund	7.06494e-161	0.494326	0.863	0.728	1.66139e-156
Rps27l	2.7975e-160	0.551908	0.817	0.686	6.57859e-156
Mlec	1.92718e-159	0.764589	0.575	0.407	4.53196e-155
Gxylt2	2.20331e-158	0.907017	0.467	0.288	5.18131e-154
Cdon	6.77927e-158	1.30125	0.339	0.181	1.59421e-153
Man2a1	2.31332e-157	0.472941	0.814	0.648	5.44001e-153
Nox4	5.87618e-157	1.33956	0.299	0.144	1.38184e-152
Calm1	4.5692e-156	0.460991	0.924	0.858	1.07449e-151
Sh3bgrl3	3.63519e-155	0.574229	0.786	0.639	8.5485e-151
Gabarap	3.66231e-155	0.386694	0.947	0.866	8.61228e-151
Uqcr11	5.06157e-155	0.568944	0.693	0.527	1.19028e-150
Gm46277	4.67235e-154	0.865689	0.49	0.318	1.09875e-149
Socs3	2.89243e-153	1.02716	0.338	0.176	6.80184e-149
Efemp1	1.14518e-151	1.01682	0.578	0.441	2.693e-147
Cavin3	1.5222e-150	0.589968	0.74	0.574	3.5796e-146
Lasp1	2.36769e-149	0.857561	0.457	0.287	5.56787e-145
Elmo1	1.66451e-148	1.14129	0.255	0.114	3.91427e-144
H2az1	3.53289e-147	1.2821	0.64	0.515	8.30793e-143
Surf4	2.82009e-146	0.628049	0.657	0.511	6.63172e-142
Tceal9	1.2415e-145	0.513389	0.808	0.69	2.9195e-141
Irak3	2.15288e-145	1.19884	0.299	0.152	5.06272e-141
Gm26917	1.7791e-143	0.512196	0.999	1	4.18372e-139
Klf6	3.12591e-141	0.853479	0.5	0.338	7.35089e-137
Slco3a1	1.40738e-140	1.15084	0.354	0.201	3.30959e-136
Tmem263	1.7093e-140	0.795192	0.49	0.327	4.0196e-136
Atp5mj	1.84922e-140	0.526203	0.691	0.529	4.34864e-136
Nfkbia	1.04138e-139	0.940414	0.445	0.288	2.44891e-135
Carhsp1	6.80939e-139	0.964909	0.368	0.211	1.6013e-134
Mogat1	8.12964e-138	0.599089	0.769	0.685	1.91176e-133
Rpl5	1.37273e-137	0.305916	0.977	0.922	3.22811e-133
Gnas	2.9294e-137	0.331592	0.997	0.978	6.88878e-133
Mgst1	3.60645e-137	0.540949	0.765	0.632	8.48093e-133
Mrpl54	1.24341e-136	0.795177	0.471	0.308	2.92401e-132
Matn2	6.66565e-136	1.21961	0.282	0.143	1.56749e-131
Flnc	1.34299e-135	1.16033	0.279	0.14	3.15817e-131
Fbn2	2.60817e-135	0.729267	0.436	0.266	6.13337e-131
Eeig2	1.06177e-134	0.784921	0.475	0.311	2.49686e-130
Gem	3.72497e-134	1.24812	0.278	0.141	8.75963e-130
Bst2	5.89854e-134	0.522891	0.822	0.717	1.3871e-129
Myof	9.10823e-134	0.672299	0.557	0.395	2.14189e-129
Eif4e2	1.6593e-133	0.764666	0.483	0.322	3.902e-129
Cox6a1	2.49507e-130	0.56061	0.719	0.59	5.8674e-126
S100a13	3.56736e-130	0.499644	0.769	0.619	8.38901e-126
Prelid1	2.66359e-129	0.648946	0.599	0.451	6.26371e-125
Skap2	4.95459e-129	0.974281	0.275	0.136	1.16512e-124
Trio	1.54404e-127	0.803875	0.489	0.339	3.63096e-123
Nenf	4.39231e-127	0.460742	0.834	0.711	1.0329e-122
C1qtnf1	5.65159e-127	1.43195	0.255	0.128	1.32903e-122
Capzb	1.58466e-126	0.542407	0.665	0.511	3.72649e-122
Rpl7a	2.17658e-126	0.331292	0.968	0.907	5.11845e-122
Erh	5.06741e-126	0.635969	0.688	0.566	1.19165e-121
Hspe1	9.79178e-126	0.579606	0.751	0.618	2.30264e-121
Lpp	1.17402e-125	0.403921	0.863	0.752	2.76082e-121
Tnc	1.51864e-125	1.21862	0.364	0.222	3.57123e-121
Timm10b	1.70641e-124	0.652038	0.593	0.448	4.0128e-120
Eif4g2	4.45621e-124	0.419799	0.852	0.741	1.04792e-119
Or5m3b	1.59191e-123	0.855772	0.341	0.198	3.74353e-119
Ift20	2.35109e-123	0.619432	0.649	0.521	5.52883e-119
Tmem254	3.27662e-123	0.842567	0.411	0.26	7.7053e-119
Mrpl52	9.59476e-123	0.422667	0.807	0.671	2.2563e-118
Cox6c	1.2443e-121	0.365605	0.921	0.83	2.9261e-117
Srm	1.00184e-120	0.976358	0.374	0.231	2.35592e-116
Sar1a	1.05369e-119	0.50528	0.698	0.558	2.47785e-115
Psd3	1.93419e-119	0.790091	0.605	0.487	4.54843e-115
Medag	2.07466e-119	0.578739	0.641	0.498	4.87877e-115
Nnmt	8.6165e-119	0.698682	0.522	0.373	2.02626e-114
Ssr1	3.5158e-118	0.663191	0.585	0.453	8.26774e-114
Col5a2	7.97074e-117	0.302785	0.984	0.969	1.8744e-112
Elf4	1.23147e-116	1.01033	0.258	0.13	2.89593e-112
St3gal2	2.83725e-116	0.962706	0.306	0.17	6.67208e-112
Serp1	8.49637e-116	0.74298	0.529	0.394	1.99801e-111
Tma7	9.44603e-116	0.631875	0.548	0.394	2.22133e-111
Rhoc	1.0904e-115	0.442615	0.775	0.634	2.56418e-111
Snrpf	9.10113e-115	0.69784	0.582	0.446	2.14022e-110
Smc4	1.62849e-113	1.3227	0.26	0.138	3.82955e-109
Arf4	1.84236e-113	0.458571	0.9	0.837	4.33249e-109
Praf2	1.84057e-112	0.893099	0.343	0.204	4.32828e-108
Hypk	2.14514e-112	0.488852	0.721	0.592	5.04452e-108
Smad1	3.9097e-112	0.979046	0.32	0.185	9.19405e-108
Fam171a1	5.34427e-111	1.02879	0.251	0.128	1.25676e-106
Serf1	1.22364e-110	0.75298	0.434	0.287	2.87751e-106
Gata6	8.83958e-110	1.06655	0.274	0.149	2.07872e-105
Mfap2	3.49532e-108	0.713439	0.625	0.495	8.21959e-104
Ndufa13	1.52213e-107	0.383529	0.858	0.765	3.57945e-103
B4galt1	3.08671e-107	0.521503	0.62	0.475	7.25871e-103
Agpat4	5.53973e-107	1.01262	0.294	0.168	1.30272e-102
Ccl8	7.16259e-107	0.512173	0.427	0.269	1.68435e-102
Myadm	2.09815e-106	0.751905	0.502	0.368	4.93401e-102
Ccdc80	2.23413e-106	0.414491	0.873	0.788	5.25379e-102
Cox5b	2.65863e-106	0.439938	0.77	0.655	6.25203e-102
Srp9	1.47632e-105	0.512848	0.657	0.524	3.4717e-101
Gpx1	2.36759e-105	0.439011	0.726	0.577	5.56762e-101
Ecm1	2.59198e-105	1.02994	0.476	0.353	6.09529e-101
Wdr1	2.65004e-105	0.848845	0.35	0.214	6.23184e-101
Ppib	7.77155e-105	0.313424	0.969	0.929	1.82756e-100
Rpl26	1.17618e-104	0.274799	0.983	0.933	2.7659e-100
Klhl13	2.1005e-104	1.03019	0.264	0.142	4.93953e-100
Eln	2.96414e-104	0.284226	0.337	0.516	6.97046e-100
Snrpe	2.10531e-103	0.569857	0.621	0.489	4.95085e-99
Fyn	2.19766e-103	0.985122	0.392	0.264	5.16802e-99
Tmem167	5.33359e-103	0.43732	0.756	0.645	1.25425e-98
Mrps21	7.11678e-103	0.599844	0.544	0.402	1.67358e-98
Chchd2	7.19548e-103	0.305551	0.955	0.9	1.69209e-98
Cks1b	3.11168e-102	1.02118	0.298	0.174	7.31743e-98
Ufsp2	1.55137e-101	0.843663	0.338	0.206	3.64821e-97
Reep5	1.59455e-101	0.508177	0.812	0.738	3.74975e-97
Mydgf	1.79329e-101	0.646649	0.536	0.406	4.2171e-97
Atp5mk	1.98426e-101	0.532098	0.605	0.47	4.6662e-97
Zfp521	1.17101e-100	0.702372	0.446	0.304	2.75375e-96
Rpl3	2.86648e-100	0.292955	0.965	0.917	6.74082e-96
Atp5me	9.26588e-100	0.521539	0.621	0.491	2.17897e-95
Copb2	3.55082e-99	0.512232	0.652	0.525	8.35011e-95
Naca	6.82572e-99	0.314943	0.96	0.884	1.60514e-94
Plp2	9.64664e-99	0.742663	0.446	0.312	2.2685e-94
Rpn2	1.5231e-98	0.445315	0.698	0.564	3.58173e-94
Selenom	9.89439e-98	0.367789	0.901	0.817	2.32676e-93
Nucb2	2.34395e-97	0.637039	0.465	0.325	5.51204e-93
Ybx1	3.22073e-97	0.379315	0.941	0.879	7.57386e-93
Ssr3	4.99819e-97	0.444146	0.73	0.617	1.17537e-92
Col12a1	2.27224e-96	0.686138	0.473	0.339	5.34341e-92
Chd3	3.33696e-95	0.774081	0.355	0.225	7.84719e-91
Atp5po	1.00392e-94	0.436863	0.694	0.564	2.36082e-90
Colgalt1	9.81374e-94	0.550577	0.589	0.466	2.3078e-89
Clec3b	2.24514e-93	1.18907	0.466	0.359	5.27968e-89
Anxa6	5.15191e-93	0.604533	0.505	0.372	1.21152e-88
Hk2	7.7951e-93	0.678017	0.29	0.165	1.8331e-88
Snhg6	6.91096e-92	0.826987	0.307	0.184	1.62518e-87
Uqcrh	4.0179e-91	0.287932	0.907	0.796	9.44849e-87
Acly	6.42136e-91	0.874714	0.283	0.165	1.51005e-86
Hsp90aa1	7.44026e-91	0.472239	0.715	0.587	1.74965e-86
Cox7c	1.73688e-90	0.352939	0.802	0.687	4.08444e-86
Nap1l1	3.72972e-90	0.617321	0.667	0.57	8.77081e-86
Gm15682	9.29127e-90	0.916619	0.263	0.149	2.18494e-85
Tshz2	1.63105e-88	0.579805	0.718	0.634	3.83557e-84
Tpm4	2.15225e-88	0.546142	0.775	0.723	5.06123e-84
Micos10	2.25805e-88	0.425875	0.717	0.602	5.31002e-84
Eprs1	8.35975e-88	0.470794	0.626	0.499	1.96588e-83
Slc39a14	9.04694e-88	0.785219	0.467	0.343	2.12748e-83
Cox4i1	1.06659e-87	0.254969	0.961	0.896	2.5082e-83
Herpud2	7.44242e-87	0.536934	0.544	0.41	1.75016e-82
Isg15	8.89496e-87	0.288111	0.559	0.411	2.09174e-82
Cox7b	9.98955e-87	0.397595	0.704	0.581	2.34914e-82
Gm14279	1.59709e-86	0.44824	0.584	0.439	3.75572e-82
Taf10	3.69706e-86	0.641967	0.46	0.334	8.69402e-82
P3h1	5.00362e-86	0.707704	0.401	0.276	1.17665e-81
Fer	1.35642e-85	0.594244	0.497	0.369	3.18975e-81
Txndc17	2.47513e-85	0.431963	0.687	0.564	5.82052e-81
Swi5	2.56258e-85	0.370328	0.821	0.733	6.02615e-81
Pi16	3.90518e-85	2.15227	0.271	0.17	9.18342e-81
Krtcap2	6.12999e-85	0.346374	0.868	0.781	1.44153e-80
Dap	2.04581e-84	0.549711	0.552	0.428	4.81092e-80
Higd1a	2.05184e-84	0.6969	0.431	0.31	4.8251e-80
Bnc2	2.21277e-83	0.321024	0.811	0.708	5.20356e-79
Cdkn1c	3.62228e-83	1.40499	0.344	0.239	8.51814e-79
Dstn	1.21786e-82	0.564461	0.71	0.611	2.86392e-78
Lsm6	1.56454e-82	0.818646	0.312	0.197	3.67917e-78
Acaa2	1.77253e-82	0.779836	0.329	0.211	4.16829e-78
Sf3b5	7.2229e-82	0.60335	0.522	0.407	1.69854e-77
Metrnl	2.87876e-81	1.02497	0.384	0.273	6.7697e-77
Adamts6	4.831e-81	0.875774	0.365	0.248	1.13606e-76
Nudcd2	2.70317e-80	0.708554	0.371	0.251	6.35676e-76
Kdelr3	3.39051e-80	0.532096	0.57	0.456	7.97313e-76
Srp19	6.36492e-80	0.5433	0.528	0.406	1.49677e-75
Gm38733	8.10808e-80	0.558492	0.767	0.662	1.9067e-75
Grem2	1.04396e-78	0.794942	0.269	0.159	2.45498e-74
Lama4	1.73078e-76	0.367485	0.748	0.637	4.07011e-72
Arhgap10	1.34628e-75	0.525284	0.518	0.397	3.1659e-71
Dclk1	1.34956e-75	0.350149	0.678	0.532	3.17364e-71
Erp29	2.83892e-75	0.403104	0.704	0.595	6.67601e-71
Bach1	1.14025e-74	0.813812	0.354	0.244	2.68142e-70
Cndp2	1.7883e-74	0.791025	0.25	0.146	4.20538e-70
Mrtfa	2.01682e-74	0.598956	0.373	0.252	4.74276e-70
Eny2	4.54911e-74	0.553825	0.515	0.405	1.06977e-69
Morf4l2	1.44656e-73	0.38042	0.714	0.607	3.40174e-69
Tent5a	1.77637e-73	0.678747	0.477	0.366	4.17732e-69
Kdelr1	2.78001e-73	0.368891	0.713	0.593	6.53747e-69
Sfxn1	7.1684e-73	0.645921	0.366	0.25	1.68572e-68
Ddr2	8.75333e-73	0.701199	0.597	0.506	2.05843e-68
Ndufc1	1.29124e-71	0.447081	0.577	0.459	3.03649e-67
Sec24d	1.85541e-71	0.364681	0.666	0.551	4.36317e-67
Fkbp7	1.9825e-71	0.461006	0.628	0.522	4.66205e-67
Gnpnat1	3.95797e-71	0.821069	0.265	0.162	9.30757e-67
Lox	1.39596e-70	0.265674	0.775	0.66	3.28273e-66
Romo1	4.2951e-70	0.431765	0.628	0.511	1.01004e-65
Eloc	6.58158e-70	0.639906	0.492	0.392	1.54773e-65
Gng5	9.67513e-70	0.26202	0.93	0.857	2.2752e-65
Cfl1	9.79261e-70	0.353791	0.868	0.802	2.30283e-65
Nid1	1.93589e-69	0.563821	0.871	0.864	4.55243e-65
Flna	3.85802e-69	0.621566	0.538	0.438	9.07253e-65
Stk39	1.3226e-68	0.618172	0.329	0.218	3.11024e-64
Ywhae	2.06498e-68	0.331644	0.786	0.685	4.85602e-64
Eif2s2	2.35996e-68	0.384224	0.775	0.686	5.54968e-64
Nbas	5.48259e-68	0.640666	0.339	0.228	1.28929e-63
Sec31a	7.27697e-68	0.36476	0.691	0.591	1.71125e-63
Ostf1	1.15915e-67	0.50955	0.495	0.38	2.72586e-63
Plat	2.42755e-67	0.535611	0.648	0.557	5.70862e-63
Cdr2l	8.82808e-67	0.71438	0.276	0.173	2.07601e-62
Ndufb7	6.93811e-66	0.448395	0.544	0.431	1.63157e-61
Sh3kbp1	7.35646e-66	0.539536	0.372	0.257	1.72994e-61
Cmip	1.22994e-65	0.485973	0.451	0.333	2.89232e-61
Bag1	1.20869e-64	0.473557	0.575	0.469	2.84237e-60
Cfl2	2.11852e-64	0.545958	0.423	0.31	4.98191e-60
Atp5mc1	2.55548e-64	0.387158	0.72	0.631	6.00947e-60
Pxdn	4.08006e-64	0.583281	0.401	0.292	9.59467e-60
Prrc1	4.53902e-64	0.478671	0.466	0.349	1.0674e-59
Ugcg	1.66355e-63	0.45002	0.475	0.358	3.91199e-59
Nxn	1.77503e-63	0.380546	0.593	0.483	4.17416e-59
Phldb2	1.95903e-63	0.495541	0.525	0.416	4.60686e-59
Flnb	3.92909e-63	0.662179	0.429	0.33	9.23964e-59
Slirp	9.90906e-63	0.638955	0.333	0.228	2.33022e-58
Adamts15	2.4965e-62	0.656204	0.36	0.255	5.87078e-58
Rock2	4.54089e-62	0.338175	0.721	0.616	1.06784e-57
Ak2	5.41565e-62	0.723332	0.314	0.214	1.27354e-57
Fscn1	4.39536e-61	0.582204	0.412	0.307	1.03361e-56
Ust	4.56446e-61	0.552439	0.522	0.417	1.07338e-56
Raph1	8.27972e-61	0.653359	0.305	0.204	1.94706e-56
Agap1	1.72784e-60	0.681237	0.33	0.231	4.06318e-56
Arf5	4.65399e-60	0.266662	0.894	0.807	1.09443e-55
Rps6ka3	6.28261e-60	0.523467	0.44	0.332	1.47742e-55
Sulf1	9.69811e-60	0.474282	0.613	0.521	2.28061e-55
Slc8a1	1.21512e-59	0.279433	0.48	0.347	2.85748e-55
Ptprs	1.65878e-59	0.545916	0.384	0.277	3.90079e-55
Nme1	1.82762e-59	0.657472	0.55	0.478	4.29784e-55
Arhgap42	1.93863e-59	0.481571	0.453	0.342	4.55887e-55
Lmna	2.57342e-59	0.434059	0.769	0.702	6.05166e-55
Pdia4	3.77121e-59	0.382718	0.556	0.449	8.86837e-55
Tceal8	5.07592e-59	0.483707	0.546	0.451	1.19365e-54
Kmt5a	6.54151e-59	0.695672	0.275	0.179	1.5383e-54
Ccn1	1.32895e-58	0.303112	0.344	0.234	3.12517e-54
Eef1d	1.55726e-58	0.35151	0.749	0.66	3.66204e-54
Ndufb1	6.07305e-58	0.346361	0.628	0.514	1.42814e-53
Bzw1	7.52444e-57	0.409254	0.601	0.505	1.76945e-52
Ube2s	1.21442e-56	0.788124	0.461	0.373	2.85583e-52
Ddost	3.0472e-56	0.334251	0.676	0.576	7.1658e-52
Rap1a	6.29793e-56	0.388936	0.614	0.513	1.48102e-51
Dock11	1.03427e-55	0.738446	0.256	0.166	2.43219e-51
Atp10a	4.659e-55	0.606741	0.268	0.174	1.09561e-50
Kif26b	7.5215e-55	0.775869	0.307	0.217	1.76875e-50
Hint1	2.43862e-54	0.315336	0.852	0.782	5.73465e-50
Dram1	4.85081e-54	0.52231	0.414	0.313	1.14072e-49
Stk38	6.06953e-53	0.443608	0.481	0.378	1.42731e-48
Cox17	7.52017e-53	0.545306	0.391	0.293	1.76844e-48
Cpxm1	1.09026e-52	0.577178	0.783	0.734	2.56385e-48
Gfpt1	1.27765e-52	0.432521	0.414	0.308	3.00451e-48
Ap2a2	1.32362e-52	0.410206	0.514	0.41	3.11263e-48
Rpl34-ps1	2.35775e-52	0.629775	0.281	0.189	5.54448e-48
Gpc6	2.72561e-52	0.399909	0.766	0.676	6.40954e-48
Ubap2	3.26317e-52	0.642239	0.27	0.179	7.67368e-48
Tubb2a	4.98808e-52	0.533012	0.407	0.308	1.173e-47
Tpi1	8.22995e-52	0.430212	0.542	0.452	1.93535e-47
Il3ra	1.43896e-51	0.680204	0.253	0.166	3.38386e-47
S100a16	4.38024e-51	0.381687	0.74	0.652	1.03006e-46
Qsox1	5.28784e-51	0.653197	0.255	0.167	1.24349e-46
Ifi205	9.67027e-51	0.38483	0.508	0.403	2.27406e-46
Camk1d	3.25212e-50	0.368308	0.867	0.828	7.64767e-46
Dnpep	4.56179e-50	0.625091	0.282	0.193	1.07275e-45
Knop1	6.87289e-50	0.589759	0.28	0.19	1.61623e-45
Tomm5	2.33322e-49	0.440775	0.482	0.387	5.48681e-45
Glud1	5.04328e-49	0.473674	0.531	0.441	1.18598e-44
Vgll3	8.31602e-49	0.460811	0.405	0.304	1.95559e-44
Ndufa7	1.25864e-48	0.299893	0.729	0.636	2.95982e-44
Eif3k	1.39744e-48	0.283395	0.728	0.625	3.28623e-44
Fmn1	2.09949e-48	0.490718	0.274	0.182	4.93716e-44
Dynlrb1	2.79206e-48	0.31763	0.672	0.569	6.56581e-44
Heatr5a	3.58005e-48	0.471053	0.368	0.271	8.41886e-44
Cnn2	5.35782e-48	0.710326	0.303	0.217	1.25994e-43
Ccdc34	6.69442e-48	0.808351	0.255	0.175	1.57426e-43
Arhgap28	7.38206e-48	0.539735	0.301	0.21	1.73596e-43
Pdap1	9.20307e-48	0.441661	0.586	0.51	2.16419e-43
Psma7	9.95851e-48	0.317269	0.761	0.681	2.34184e-43
Trim30a	1.82585e-47	0.422231	0.359	0.262	4.29366e-43
Pi4k2b	5.17782e-47	0.600296	0.256	0.171	1.21762e-42
Siva1	1.78707e-46	0.598058	0.353	0.266	4.20246e-42
Cox5a	1.96921e-46	0.363289	0.607	0.521	4.6308e-42
Mical2	2.0132e-46	0.58481	0.283	0.198	4.73424e-42
Mrpl14	2.62473e-46	0.494281	0.367	0.273	6.17232e-42
Pabpc4	6.29913e-46	0.589928	0.323	0.236	1.4813e-41
Atp5mc3	8.00962e-45	0.304817	0.631	0.541	1.88354e-40
Arpc5	8.12406e-45	0.409494	0.511	0.421	1.91045e-40
Idh1	3.02444e-44	0.484841	0.41	0.319	7.11228e-40
Sh3pxd2b	4.75231e-44	0.318128	0.521	0.419	1.11755e-39
Snhg18	1.18269e-43	0.27128	0.707	0.612	2.7812e-39
Rlim	2.53148e-43	0.580107	0.274	0.192	5.95303e-39
Mrps16	2.56182e-43	0.431585	0.44	0.349	6.02436e-39
Sec23a	7.9162e-43	0.451696	0.405	0.316	1.86157e-38
Tmem256	8.02319e-43	0.387534	0.495	0.403	1.88673e-38
Ablim1	8.23026e-43	1.00274	0.289	0.215	1.93543e-38
Pdlim7	1.23444e-42	0.449502	0.411	0.321	2.90292e-38
Tgfbr2	1.48842e-42	0.355394	0.794	0.752	3.50016e-38
Rexo2	1.5033e-42	0.418463	0.555	0.476	3.53516e-38
Dbi	4.94833e-42	0.317938	0.7	0.611	1.16365e-37
Lamtor2	5.4078e-42	0.354357	0.539	0.448	1.2717e-37
Rtraf	1.03656e-41	0.296889	0.655	0.56	2.43757e-37
Ranbp1	1.15581e-41	0.597484	0.526	0.464	2.718e-37
Cnpy2	1.29811e-41	0.30168	0.685	0.6	3.05263e-37
Sh3gl1	1.36744e-41	0.469201	0.355	0.266	3.21568e-37
Tgfb1i1	1.67218e-41	0.560952	0.326	0.242	3.93229e-37
Kpnb1	4.15205e-41	0.556392	0.341	0.259	9.76397e-37
Farp1	7.94277e-41	0.362281	0.465	0.373	1.86782e-36
Fkbp14	1.35265e-40	0.534693	0.275	0.194	3.18089e-36
Uso1	1.73233e-40	0.387803	0.42	0.328	4.07374e-36
Cox7a2	3.61908e-40	0.266142	0.718	0.636	8.51063e-36
Cops9	5.4003e-40	0.364304	0.474	0.38	1.26993e-35
Manf	8.0141e-40	0.361526	0.632	0.558	1.8846e-35
Gtf2h5	9.10561e-40	0.332799	0.553	0.462	2.14127e-35
Cmtm7	9.81962e-40	0.556643	0.267	0.189	2.30918e-35
Sec61a1	1.09526e-39	0.394757	0.497	0.415	2.57561e-35
Galnt1	2.1234e-39	0.445025	0.415	0.33	4.99338e-35
Clip1	2.45913e-39	0.570703	0.287	0.208	5.7829e-35
Ndufv3	4.38524e-39	0.320888	0.576	0.488	1.03123e-34
Ufm1	4.5247e-39	0.499896	0.378	0.298	1.06403e-34
Cast	5.41865e-39	0.272802	0.639	0.547	1.27425e-34
Mia3	9.25268e-39	0.310655	0.527	0.433	2.17586e-34
Igsf8	1.5315e-38	0.581775	0.277	0.2	3.60147e-34
Rps27rt	1.62843e-38	0.592448	0.256	0.181	3.82941e-34
Aprt	1.95808e-38	0.375818	0.542	0.461	4.60463e-34
Cdv3	3.09885e-38	0.422368	0.471	0.391	7.28726e-34
Ehd2	3.33963e-38	0.458397	0.391	0.308	7.85348e-34
Aak1	4.33438e-38	0.350235	0.425	0.334	1.01927e-33
Fam114a1	4.44851e-38	0.299208	0.576	0.49	1.04611e-33
Tnks1bp1	5.62612e-38	0.55693	0.26	0.184	1.32304e-33
Rab8b	7.83346e-38	0.565929	0.279	0.203	1.84212e-33
Clic1	9.25887e-38	0.281095	0.717	0.632	2.17732e-33
Eif4ebp1	1.16931e-37	0.343442	0.528	0.441	2.74975e-33
Nhp2	1.3299e-37	0.670303	0.282	0.208	3.12739e-33
Timm17b	1.61631e-37	0.559258	0.282	0.206	3.80092e-33
Dtnbp1	1.85318e-37	0.341384	0.535	0.451	4.35794e-33
Il1rl2	2.72753e-37	0.578327	0.319	0.242	6.41407e-33
Psmb4	2.86422e-37	0.303268	0.636	0.555	6.73549e-33
Eno1	3.49419e-37	0.494835	0.41	0.331	8.21693e-33
Prkcsh	3.75679e-37	0.484874	0.378	0.298	8.83447e-33
Nedd8	4.15491e-37	0.266541	0.704	0.622	9.77069e-33
Ier3ip1	4.76128e-37	0.3192	0.595	0.52	1.11966e-32
Svil	1.3611e-36	0.382924	0.594	0.513	3.20077e-32
Clmp	2.15445e-36	0.311236	0.569	0.482	5.06641e-32
Ahnak	2.33541e-36	0.306968	0.879	0.83	5.49194e-32
Skic3	5.435e-36	0.487769	0.265	0.189	1.2781e-31
Slc10a7	8.50967e-36	0.397704	0.311	0.229	2.00113e-31
Timm13	8.67217e-36	0.342356	0.583	0.508	2.03935e-31
Ndufb8	9.45058e-36	0.348353	0.548	0.477	2.2224e-31
Polr1d	1.16107e-35	0.304807	0.579	0.495	2.73036e-31
Gm12191	1.93629e-35	0.435368	0.362	0.279	4.55337e-31
P3h4	4.67062e-35	0.498405	0.291	0.215	1.09834e-30
Nans	5.97012e-35	0.562931	0.255	0.183	1.40393e-30
Gstm2	7.67955e-35	0.398905	0.462	0.381	1.80592e-30
Taok3	8.8091e-35	0.46957	0.302	0.224	2.07155e-30
Gns	8.891e-35	0.408133	0.414	0.332	2.09081e-30
Pgk1	2.28669e-34	0.349199	0.486	0.413	5.37738e-30
Fbxl7	2.41652e-34	0.531485	0.413	0.331	5.68269e-30
Capn2	1.17239e-33	0.368845	0.419	0.336	2.75699e-29
Syne2	2.56639e-33	0.439877	0.288	0.213	6.03513e-29
P4ha1	3.99995e-33	0.254282	0.638	0.573	9.40629e-29
Magi3	5.01733e-33	0.451296	0.333	0.255	1.17987e-28
Rad23b	6.00365e-33	0.387737	0.381	0.3	1.41182e-28
Lgals3bp	6.28747e-33	0.374206	0.63	0.582	1.47856e-28
Pgam1	9.15127e-33	0.351162	0.571	0.51	2.15201e-28
Prkca	1.59223e-32	0.382239	0.465	0.388	3.74429e-28
Snrpd1	1.67758e-32	0.526264	0.428	0.362	3.94499e-28
Copg1	1.83509e-32	0.38697	0.391	0.312	4.31539e-28
Slc25a39	2.14021e-32	0.489088	0.285	0.213	5.03292e-28
Hivep2	2.73675e-32	0.291055	0.579	0.499	6.43575e-28
Snrpd2	1.05609e-31	0.3291	0.587	0.521	2.48349e-27
Mrpl17	1.21588e-31	0.424356	0.399	0.327	2.85926e-27
Dnajc25	1.23561e-31	0.406572	0.41	0.335	2.90566e-27
Actr3	2.05923e-31	0.284829	0.554	0.471	4.8425e-27
Mrpl30	2.37062e-31	0.349943	0.447	0.368	5.57476e-27
Ywhag	2.79448e-31	0.463915	0.31	0.238	6.57149e-27
Lsm5	3.7796e-31	0.614771	0.256	0.191	8.88811e-27
Ergic1	3.78093e-31	0.445262	0.322	0.249	8.89124e-27
Sptlc2	4.7329e-31	0.354208	0.397	0.318	1.11299e-26
Tle5	1.00888e-30	0.253377	0.573	0.487	2.37248e-26
Bola2	1.30926e-30	0.438476	0.342	0.268	3.07885e-26
Micos13	1.37649e-30	0.301135	0.511	0.431	3.23696e-26
Golgb1	1.47148e-30	0.254265	0.586	0.509	3.46032e-26
Cask	1.97793e-30	0.352022	0.452	0.378	4.65129e-26
Uba1	2.87776e-30	0.394135	0.353	0.277	6.76733e-26
Pofut2	8.80179e-30	0.391046	0.41	0.338	2.06983e-25
Camk2d	1.10409e-29	0.259737	0.483	0.399	2.59638e-25
Prnp	2.51481e-29	0.520737	0.336	0.268	5.91383e-25
Cd164	2.66529e-29	0.354155	0.457	0.384	6.26769e-25
Vamp8	5.7157e-29	0.339242	0.365	0.289	1.3441e-24
5033421B08Rik	6.41045e-29	0.283534	0.349	0.276	1.50748e-24
Tmco1	2.04955e-28	0.317674	0.517	0.447	4.81971e-24
Gng10	2.05247e-28	0.362779	0.446	0.375	4.82659e-24
Pdxdc1	2.11603e-28	0.31527	0.411	0.335	4.97605e-24
Dtymk	2.15632e-28	0.540167	0.29	0.226	5.0708e-24
Ndufa1	2.66089e-28	0.283216	0.523	0.448	6.25736e-24
Arfgap1	3.44989e-28	0.386717	0.292	0.221	8.11277e-24
Soat1	4.34192e-28	0.512812	0.325	0.26	1.02105e-23
Ran	7.29385e-28	0.53362	0.569	0.529	1.71522e-23
Adgra2	1.55862e-27	0.402157	0.305	0.236	3.66524e-23
Il1r1	2.17005e-27	0.314855	0.606	0.559	5.10309e-23
St3gal1	2.44432e-27	0.327953	0.324	0.254	5.74807e-23
Hnrnpab	5.80333e-27	0.385686	0.537	0.487	1.36471e-22
Niban1	8.28893e-27	0.488381	0.32	0.255	1.94923e-22
Add3	1.869e-26	0.469435	0.493	0.444	4.39514e-22
Yipf5	1.97124e-26	0.275597	0.52	0.448	4.63557e-22
Irf7	2.13109e-26	0.347577	0.418	0.353	5.01148e-22
Psma4	2.69418e-26	0.266143	0.612	0.548	6.33564e-22
Marcks	1.33626e-25	0.258772	0.91	0.85	3.14234e-21
Chchd1	1.90724e-25	0.373811	0.374	0.307	4.48508e-21
Tars1	2.2293e-25	0.449898	0.262	0.2	5.24242e-21
Dpm3	7.30358e-25	0.265901	0.565	0.496	1.71751e-20
Magi1	1.13594e-24	0.306894	0.255	0.192	2.67127e-20
Sec13	1.87787e-24	0.350001	0.437	0.375	4.41599e-20
Dsel	3.32498e-24	0.415471	0.355	0.293	7.81903e-20
Shox2	3.37258e-24	0.421992	0.301	0.238	7.93096e-20
Dph3	4.86595e-24	0.359311	0.342	0.276	1.14428e-19
Park7	6.26175e-24	0.268224	0.529	0.466	1.47251e-19
Crtap	1.08426e-23	0.279719	0.537	0.475	2.54976e-19
Pole4	1.77453e-23	0.414454	0.257	0.197	4.17299e-19
Uhrf2	2.19895e-23	0.429227	0.41	0.35	5.17106e-19
Pdcd5	4.13107e-23	0.294205	0.531	0.469	9.71461e-19
Jak1	5.8431e-23	0.250693	0.704	0.654	1.37406e-18
Anapc13	5.87168e-23	0.379314	0.348	0.286	1.38078e-18
Pgls	6.85359e-23	0.259866	0.512	0.444	1.61169e-18
Nek6	6.9335e-23	0.38904	0.289	0.228	1.63048e-18
Diaph1	8.24981e-23	0.449207	0.271	0.213	1.94003e-18
Nagk	1.95307e-22	0.375773	0.305	0.243	4.59284e-18
Tubb6	3.83642e-22	0.430787	0.398	0.344	9.02172e-18
Mir703	4.83214e-22	0.395249	0.293	0.233	1.13633e-17
Aimp1	6.12353e-22	0.288827	0.434	0.369	1.44001e-17
Adamts1	7.54236e-22	0.329748	0.385	0.321	1.77366e-17
Klf3	8.58073e-22	0.49372	0.347	0.292	2.01784e-17
Srp72	1.22411e-21	0.281315	0.433	0.367	2.87861e-17
Ssbp3	1.65497e-21	0.293191	0.402	0.337	3.89183e-17
Arl15	2.23377e-21	0.31814	0.553	0.496	5.25294e-17
Fam162a	2.69676e-21	0.256025	0.489	0.448	6.34169e-17
Gas7	4.34706e-21	0.537394	0.486	0.448	1.02225e-16
Ddx1	7.96129e-21	0.356522	0.345	0.286	1.87218e-16
1110038B12Rik	9.48499e-21	0.365006	0.309	0.25	2.23049e-16
Kif2a	1.1774e-20	0.36906	0.354	0.296	2.76878e-16
Snx5	1.80997e-20	0.394423	0.277	0.22	4.25633e-16
Igf2r	3.45632e-20	0.27014	0.473	0.415	8.12789e-16
Xpnpep1	3.86228e-20	0.400057	0.26	0.205	9.08254e-16
Gm15564	6.90135e-20	0.332658	0.342	0.281	1.62292e-15
Rala	7.39579e-20	0.26755	0.422	0.359	1.73919e-15
Usp16	9.34946e-20	0.332957	0.291	0.233	2.19862e-15
Thra	1.43472e-19	0.270069	0.452	0.393	3.37389e-15
Golt1b	1.74859e-19	0.373464	0.268	0.212	4.11199e-15
Col16a1	1.96835e-19	0.26934	0.474	0.415	4.62877e-15
S100a4	2.378e-19	0.522733	0.339	0.284	5.5921e-15
Abhd2	2.74777e-19	0.437811	0.296	0.243	6.46167e-15
Cbx3	3.05497e-19	0.253267	0.535	0.482	7.18406e-15
Ap1s1	3.22019e-19	0.392807	0.277	0.223	7.5726e-15
Poglut3	3.71713e-19	0.399533	0.272	0.218	8.7412e-15
Acat1	6.023e-19	0.269009	0.4	0.338	1.41637e-14
Fbxw8	6.67904e-19	0.30015	0.27	0.213	1.57064e-14
Itga5	7.65365e-19	0.252474	0.344	0.282	1.79983e-14
Nol7	8.1752e-19	0.34389	0.324	0.268	1.92248e-14
Sdc1	8.68233e-19	0.31027	0.281	0.225	2.04174e-14
Arhgap31	1.19108e-18	0.332455	0.278	0.223	2.80096e-14
Hdgf	1.8491e-18	0.323306	0.46	0.411	4.34833e-14
Mrtfb	2.30796e-18	0.322837	0.265	0.21	5.4274e-14
Tmem160	3.16997e-18	0.323957	0.35	0.294	7.4545e-14
Vcl	8.33603e-18	0.502702	0.406	0.363	1.9603e-13
Klf2	1.25745e-17	0.290647	0.368	0.313	2.95702e-13
Mrpl51	1.73755e-17	0.319033	0.367	0.313	4.08602e-13
Mien1	2.38133e-17	0.341418	0.284	0.232	5.59994e-13
Ywhah	2.5407e-17	0.309713	0.446	0.398	5.9747e-13
Pbdc1	5.28744e-17	0.346291	0.304	0.252	1.2434e-12
Gfpt2	5.48396e-17	0.830122	0.435	0.419	1.28961e-12
Mrpl18	5.67373e-17	0.386219	0.328	0.279	1.33423e-12
Galnt2	6.93306e-17	0.264812	0.339	0.282	1.63038e-12
Comt	8.14135e-17	0.263545	0.459	0.405	1.91452e-12
Lpgat1	9.14554e-17	0.299751	0.356	0.303	2.15067e-12
Tubb5	1.50511e-16	0.373118	0.751	0.73	3.53941e-12
Nop58	1.58126e-16	0.365225	0.289	0.239	3.71849e-12
Acsl4	1.70744e-16	0.338883	0.347	0.297	4.01522e-12
Slc44a1	3.15803e-16	0.313924	0.335	0.283	7.42641e-12
Rbm3	3.34078e-16	0.353236	0.32	0.271	7.85618e-12
Il6st	3.48774e-16	0.283801	0.492	0.45	8.20176e-12
Asap3	3.74577e-16	0.266333	0.279	0.226	8.80855e-12
Snhg3	8.68172e-16	0.394431	0.283	0.236	2.04159e-11
Acvr2a	1.05387e-15	0.270777	0.268	0.217	2.47829e-11
Naa38	1.6576e-15	0.342884	0.309	0.26	3.89802e-11
Arpc4	2.8766e-15	0.292867	0.318	0.267	6.76462e-11
Axl	5.00787e-15	0.303389	0.649	0.631	1.17765e-10
Pdlim5	6.67394e-15	0.289855	0.392	0.343	1.56944e-10
Csrp1	6.95248e-15	0.790165	0.312	0.278	1.63494e-10
Arpp19	1.05259e-14	0.260945	0.455	0.41	2.47526e-10
Lsm12	1.35009e-14	0.280414	0.403	0.356	3.17488e-10
Arfgap3	1.36985e-14	0.256053	0.313	0.262	3.22133e-10
Mrpl57	1.51309e-14	0.306782	0.316	0.268	3.55818e-10
Tsc22d2	2.24277e-14	0.27567	0.313	0.265	5.2741e-10
Snrpc	3.36805e-14	0.315055	0.32	0.273	7.92031e-10
Fbln5	3.58216e-14	0.383524	0.322	0.279	8.4238e-10
Plpp5	4.31436e-14	0.315766	0.26	0.214	1.01456e-09
Prss23	4.72646e-14	0.360473	0.627	0.584	1.11147e-09
Rab11a	1.13923e-13	0.285863	0.327	0.28	2.679e-09
Prorsd1	1.58007e-13	0.323279	0.255	0.21	3.71568e-09
Dapk1	1.97896e-13	0.330577	0.493	0.461	4.65372e-09
Lsm7	2.43025e-13	0.33361	0.282	0.238	5.71499e-09
Bad	3.13965e-13	0.318328	0.268	0.224	7.3832e-09
Dhrs7	3.62211e-13	0.263152	0.382	0.335	8.51776e-09
Eif5a	4.17698e-13	0.270148	0.746	0.718	9.8226e-09
Copz1	5.26057e-13	0.289222	0.275	0.23	1.23708e-08
Myh10	1.45784e-12	0.372089	0.261	0.22	3.42825e-08
Mrpl34	4.62998e-12	0.27214	0.285	0.241	1.08879e-07
Snf8	5.90176e-12	0.264965	0.312	0.268	1.38786e-07
Anp32b	9.1458e-12	0.316496	0.584	0.56	2.15073e-07
Il31ra	1.94058e-11	0.263955	0.305	0.261	4.56347e-07
Cnih1	2.45223e-11	0.260897	0.342	0.3	5.76665e-07
Vps36	3.4242e-11	0.259098	0.278	0.237	8.05235e-07
Cdk4	3.53201e-11	0.250466	0.424	0.384	8.30586e-07
Cenpx	3.62003e-11	0.268349	0.294	0.252	8.51287e-07
Bola3	4.91398e-11	0.296059	0.268	0.228	1.15557e-06
Mrpl20	1.78514e-10	0.25558	0.43	0.395	4.19793e-06
Pdlim4	8.21486e-10	0.424344	0.276	0.244	1.93181e-05
Hspb1	9.31013e-10	0.635493	0.274	0.244	2.18937e-05
Mrpl53	1.16198e-09	0.280334	0.253	0.217	2.73251e-05
Nt5c	2.00436e-09	0.251769	0.262	0.225	4.71346e-05
Sntb2	4.60774e-09	0.271569	0.479	0.458	0.000108356
Snrpd3	2.56595e-08	0.25384	0.422	0.396	0.00060341
Anpep	4.06229e-08	0.324415	0.357	0.334	0.000955289
Rnaseh2c	4.33535e-08	0.279575	0.251	0.219	0.0010195
Slc43a3	3.92458e-07	0.263544	0.396	0.374	0.00922903
Hspd1	4.36764e-06	0.376574	0.462	0.448	0.102709
Dhrs3	1.28808e-05	0.252007	0.31	0.288	0.302905
H2az2	3.48753e-05	0.250076	0.427	0.411	0.820127
Cycs	3.59941e-05	0.303631	0.44	0.436	0.846438
Plpp3	0.000625227	0.446448	0.75	0.781	1
Nucks1	0.00214999	0.259756	0.502	0.504	1
Lbp	0.00428647	0.382759	0.274	0.31	1
Gstm1	0.0227387	0.274419	0.309	0.342	1
Mir6236	0.0316361	0.365876	0.783	0.816	1
Tuba1b	0.0994646	0.302654	0.496	0.514	1
