# Supplementary material for: Temporal evolution of fibroblast responses following salivary gland ductal ligation injury
Source: Front Dent Med. 2025 May 1;6:1581376. doi: 10.3389/fdmed.2025.1581376 (PMC12078207; doi:10.3389/fdmed.2025.1581376)
Supplement: Supplementary file 5 [file Table3.xlsx]

## Sheet: DGE Group 3
	p_val	avg_log2FC	pct.1	pct.2	p_val_adj
Abca8a	0	1.62717	0.711	0.398	0
Lncpint	0	1.5146	0.649	0.358	0
Ldb2	0	1.56433	0.591	0.311	0
Gm53259	0	1.63704	0.554	0.275	0
Lsamp	0	1.46588	0.708	0.429	0
Eps8	0	1.34508	0.612	0.341	0
Fgf10	0	1.77178	0.603	0.333	0
Lifr	0	1.56642	0.514	0.254	0
Kcnt2	0	1.45203	0.539	0.282	0
Sned1	0	1.46857	0.669	0.416	0
Gm53955	0	1.65649	0.435	0.185	0
Ank2	0	1.27616	0.704	0.454	0
Ssh2	0	1.29794	0.666	0.418	0
Arhgap32	0	1.28958	0.61	0.369	0
Arhgap6	0	1.41112	0.839	0.6	0
Dpyd	0	1.70491	0.412	0.175	0
Ghr	0	1.22022	0.728	0.491	0
Pard3b	0	1.10514	0.726	0.504	0
Arhgap24	0	1.25371	0.779	0.567	0
Auts2	0	1.20952	0.81	0.601	0
Diaph2	0	1.1506	0.745	0.537	0
Adamts12	0	1.43275	0.846	0.649	0
Rere	0	1.0276	0.789	0.598	0
Mycbp2	0	0.953371	0.808	0.637	0
Plxdc2	0	1.13185	0.93	0.77	0
Nfia	0	0.988647	0.879	0.719	0
Lama2	0	1.24547	0.921	0.761	0
Rora	0	1.00168	0.927	0.776	0
Nfib	0	1.01736	0.911	0.762	0
Gphn	0	0.922452	0.885	0.739	0
mt-Rnr1	0	1.68451	0.942	0.809	0
Celf2	0	1.08606	0.942	0.829	0
Dlc1	0	0.93217	0.928	0.849	0
Xist	0	0.721987	0.943	0.879	0
Zbtb20	0	1.0082	0.978	0.915	0
mt-Rnr2	0	1.47672	0.994	0.958	0
Rbms3	0	1.03243	0.967	0.934	0
Malat1	0	0.768829	0.998	0.988	0
B3galt1	5.59906e-300	1.32758	0.573	0.33	1.31668e-295
Tcf12	6.30092e-300	0.912606	0.811	0.673	1.48173e-295
Cped1	7.86819e-296	0.865416	0.881	0.751	1.85028e-291
Ppp3ca	2.7603e-295	0.914342	0.795	0.623	6.49112e-291
Trps1	1.41382e-293	1.22786	0.634	0.403	3.32473e-289
Vav3	7.93413e-293	1.33082	0.533	0.289	1.86579e-288
Astn2	4.56206e-289	1.51001	0.469	0.231	1.07281e-284
Lrmda	2.02482e-288	1.09723	0.786	0.623	4.76157e-284
Enpp2	1.27767e-286	1.41709	0.522	0.281	3.00457e-282
Luc7l2	7.09949e-281	0.768503	0.874	0.775	1.66952e-276
Cdk8	5.36751e-280	0.750354	0.876	0.708	1.26222e-275
Tcf4	4.26128e-278	0.665249	0.958	0.861	1.00208e-273
Eda	1.01391e-277	1.40138	0.546	0.311	2.38432e-273
Plekha5	8.14893e-276	1.21029	0.592	0.363	1.9163e-271
ND5	8.34745e-275	0.995585	0.857	0.749	1.96299e-270
Arhgef12	6.16507e-274	0.895546	0.753	0.576	1.44978e-269
ND2	8.31703e-270	0.917714	0.984	0.972	1.95583e-265
Ror1	9.66004e-267	1.06738	0.738	0.542	2.27165e-262
Robo1	6.92283e-263	1.13491	0.641	0.423	1.62797e-258
Tnrc6b	3.12897e-258	0.95659	0.694	0.499	7.35808e-254
Stag1	5.76572e-257	0.924127	0.743	0.576	1.35587e-252
Pappa	1.02111e-254	1.78232	0.434	0.22	2.40124e-250
Rbms1	2.48506e-254	0.661186	0.947	0.901	5.84386e-250
ND4	6.95359e-254	0.798415	0.99	0.985	1.63521e-249
Aox3	9.36779e-249	1.76853	0.343	0.144	2.20293e-244
Gulp1	1.50739e-248	1.04892	0.685	0.494	3.54478e-244
Abca8b	3.24598e-245	1.76673	0.309	0.119	7.63325e-241
Ebf1	4.0355e-245	0.695157	0.933	0.841	9.48987e-241
Ssbp2	5.05418e-244	0.98557	0.681	0.495	1.18854e-239
Col4a1	9.90971e-243	0.591694	0.922	0.742	2.33037e-238
Cp	8.17447e-242	0.832148	0.763	0.558	1.92231e-237
Nid2	1.92065e-240	1.28368	0.483	0.266	4.5166e-236
Atrnl1	6.4559e-240	1.00555	0.668	0.48	1.51817e-235
Mbnl1	1.06599e-236	0.864092	0.74	0.564	2.50678e-232
Svep1	1.70985e-236	0.926537	0.766	0.601	4.02087e-232
Ncoa1	5.49429e-236	1.09621	0.559	0.343	1.29204e-231
Gsn	1.87401e-235	1.02926	0.899	0.8	4.40692e-231
ATP6	9.97271e-235	0.812949	0.997	0.996	2.34518e-230
Nbea	4.96211e-231	1.17159	0.559	0.355	1.16689e-226
Gm52229	1.34137e-230	1.62503	0.348	0.153	3.15436e-226
Scn7a	2.28072e-230	0.887833	0.717	0.53	5.36335e-226
Hspg2	5.04246e-230	0.715684	0.85	0.765	1.18578e-225
Mir99ahg	4.37588e-228	1.08654	0.619	0.424	1.02903e-223
Pcdh7	4.45346e-228	0.904075	0.808	0.691	1.04728e-223
Agmo	4.22195e-227	1.33021	0.443	0.233	9.92834e-223
Antxr2	4.92335e-227	1.12805	0.546	0.337	1.15777e-222
Dennd1a	1.41506e-226	0.984254	0.638	0.442	3.32766e-222
Col4a2	2.50693e-226	0.628333	0.869	0.676	5.89529e-222
Lamc1	8.25306e-224	0.717214	0.797	0.661	1.94079e-219
Adh1	3.2005e-220	1.49693	0.338	0.147	7.5263e-216
Nr3c1	1.72619e-219	0.907946	0.671	0.489	4.05931e-215
Bcl2	7.06622e-219	1.40874	0.373	0.177	1.66169e-214
Ophn1	1.24368e-218	1.17782	0.498	0.292	2.92464e-214
Sptbn1	9.78745e-218	0.529744	0.937	0.893	2.30162e-213
Col6a6	1.87753e-217	1.56356	0.363	0.17	4.41519e-213
Maml3	7.4867e-216	1.04911	0.642	0.464	1.76057e-211
Colec12	3.98358e-215	0.704514	0.857	0.715	9.36779e-211
Tnrc6c	8.06122e-215	0.994022	0.61	0.42	1.89568e-210
Ptprd	8.5193e-215	1.40753	0.421	0.221	2.0034e-210
Eif4g3	6.09518e-214	0.871235	0.695	0.531	1.43334e-209
Ptprg	4.66313e-213	1.12698	0.604	0.419	1.09658e-208
Rspo3	8.16113e-212	1.38948	0.433	0.235	1.91917e-207
Plekha6	1.77258e-208	1.02346	0.528	0.31	4.1684e-204
Igf1r	2.93116e-208	0.997284	0.629	0.445	6.89293e-204
Fap	5.57175e-208	0.841747	0.724	0.558	1.31025e-203
Setbp1	1.18349e-207	0.957502	0.728	0.566	2.78309e-203
Fign	8.07055e-207	1.32907	0.421	0.224	1.89787e-202
Tcf7l2	1.65557e-206	0.841811	0.719	0.548	3.89325e-202
Bicc1	2.74693e-204	0.617657	0.951	0.935	6.45968e-200
Lrp6	2.43683e-203	0.939838	0.594	0.402	5.73046e-199
Abca9	2.19261e-202	1.19478	0.451	0.253	5.15614e-198
COX3	2.10174e-199	0.819206	0.997	0.996	4.94246e-195
Adamtsl3	2.56057e-199	1.49156	0.342	0.161	6.02145e-195
Dip2c	6.48436e-199	0.998341	0.635	0.464	1.52486e-194
Cdh19	4.1119e-198	1.59025	0.281	0.114	9.66955e-194
Itih5	5.49353e-197	0.996708	0.676	0.498	1.29186e-192
Macf1	7.70431e-197	0.761183	0.798	0.693	1.81175e-192
Arid1b	4.62658e-196	1.02614	0.586	0.41	1.08799e-191
Prickle2	1.20185e-195	1.04233	0.563	0.371	2.82628e-191
Dock1	2.2984e-194	0.920668	0.618	0.442	5.40492e-190
Mitf	8.49503e-194	0.994416	0.576	0.386	1.99769e-189
Gab2	5.1227e-193	0.927236	0.758	0.618	1.20465e-188
Zeb1	8.41373e-191	0.741818	0.847	0.751	1.97857e-186
Phf21a	1.50972e-189	0.85589	0.695	0.541	3.55026e-185
Egfr	2.94496e-189	0.760078	0.836	0.714	6.92536e-185
Fbxl17	3.52561e-187	0.910831	0.663	0.51	8.29081e-183
Ogt	1.22122e-186	0.999685	0.546	0.36	2.87182e-182
Sbf2	1.30677e-185	0.942875	0.594	0.417	3.073e-181
Cdk14	3.26846e-184	0.806631	0.721	0.583	7.68611e-180
Lvrn	2.43619e-182	1.30332	0.348	0.17	5.72896e-178
Kansl1	6.33394e-182	0.878971	0.671	0.518	1.48949e-177
Pard3	2.81753e-181	0.959474	0.6	0.43	6.62571e-177
Sash1	2.02558e-180	0.818658	0.681	0.524	4.76335e-176
Gnaq	8.94177e-179	0.882588	0.645	0.487	2.10275e-174
Pbx1	3.88385e-178	0.743309	0.821	0.716	9.13326e-174
Map3k5	7.39649e-178	1.22694	0.388	0.208	1.73936e-173
COX1	4.93499e-177	0.703745	0.997	0.998	1.16051e-172
Ggt5	9.57876e-176	1.22451	0.38	0.202	2.25254e-171
Bmper	1.13575e-175	1.31832	0.415	0.233	2.67083e-171
Stk3	7.70832e-175	0.920967	0.573	0.393	1.81269e-170
Akt3	4.63268e-174	0.963562	0.628	0.477	1.08942e-169
Kmt2c	1.71573e-173	1.00001	0.517	0.337	4.0347e-169
Asap1	2.28441e-173	0.672065	0.808	0.707	5.37203e-169
Prex2	3.31893e-172	1.26583	0.387	0.208	7.80478e-168
Abca6	1.76797e-171	1.50591	0.281	0.124	4.15755e-167
Tshz3	2.94167e-171	0.889393	0.616	0.445	6.91764e-167
Ebf3	3.64572e-169	1.11287	0.449	0.269	8.57327e-165
Fcho2	7.28392e-168	1.01572	0.484	0.305	1.71289e-163
Chd9	5.26069e-167	0.854595	0.641	0.484	1.2371e-162
Dock10	7.58374e-167	1.21031	0.422	0.242	1.78339e-162
Airn	9.37626e-166	0.732528	0.775	0.646	2.20492e-161
Smad3	2.33751e-165	1.08522	0.468	0.29	5.49689e-161
Mme	3.23186e-165	1.53592	0.267	0.116	7.60005e-161
Ttc28	4.69774e-165	0.771955	0.703	0.568	1.10472e-160
Pde7b	1.69192e-164	0.963794	0.538	0.35	3.97871e-160
Klf9	3.41753e-164	0.703244	0.704	0.545	8.03667e-160
Baz2b	1.87162e-163	0.888042	0.603	0.446	4.4013e-159
Col15a1	3.85268e-163	0.517492	0.891	0.725	9.05997e-159
Dapk1	4.43125e-163	0.791504	0.605	0.42	1.04205e-158
Kif13b	4.94079e-163	1.00209	0.481	0.302	1.16188e-158
Cyp7b1	5.69872e-163	1.00539	0.549	0.37	1.34011e-158
Mkln1	1.01115e-162	0.971192	0.513	0.34	2.37783e-158
9530026P05Rik	1.20155e-161	1.36014	0.377	0.21	2.82556e-157
Tacc1	1.71199e-161	0.727974	0.683	0.536	4.02593e-157
Apod	1.06772e-160	0.572299	0.832	0.658	2.51084e-156
Crebbp	9.72906e-160	0.786376	0.642	0.487	2.28789e-155
Zfhx4	1.05857e-159	0.878377	0.621	0.466	2.48934e-155
Pan3	1.60662e-159	1.02835	0.496	0.325	3.77812e-155
Acap2	3.09761e-157	0.797836	0.611	0.448	7.28434e-153
Mbd5	5.41121e-157	0.921467	0.57	0.412	1.2725e-152
Nfat5	1.39086e-156	0.877892	0.619	0.471	3.27076e-152
Cfh	6.25359e-156	0.510802	0.872	0.708	1.47059e-151
Arb2a	3.27161e-155	0.825419	0.639	0.494	7.69351e-151
Zcchc7	2.08691e-154	0.92719	0.59	0.438	4.90757e-150
Nipbl	8.10445e-154	0.725129	0.684	0.55	1.90584e-149
Naaladl2	1.9229e-153	0.866253	0.691	0.557	4.5219e-149
Tgfbr3	2.2094e-153	0.549137	0.803	0.644	5.19562e-149
COX2	1.03053e-152	0.717452	0.997	0.996	2.42339e-148
Nav3	2.35171e-152	0.712072	0.815	0.719	5.53028e-148
Bcas3	2.41755e-152	1.03129	0.492	0.323	5.68512e-148
Reps2	1.30405e-151	1.32845	0.272	0.124	3.0666e-147
Ncoa2	8.24838e-150	1.02956	0.439	0.269	1.93969e-145
Dock9	1.20158e-149	1.36271	0.274	0.127	2.82563e-145
Srpx	6.84131e-149	0.884261	0.687	0.57	1.6088e-144
Zhx3	1.14787e-148	1.1844	0.382	0.22	2.69934e-144
Plscr4	2.93468e-148	0.922641	0.495	0.325	6.90119e-144
Nav1	7.24899e-148	0.690293	0.782	0.703	1.70467e-143
Cacna1a	8.84646e-148	1.05085	0.43	0.262	2.08033e-143
Gucy1a2	1.19683e-147	1.15525	0.385	0.22	2.81447e-143
Tcf7l1	1.04227e-145	0.946786	0.493	0.325	2.451e-141
Gm12701	5.16259e-143	1.33533	0.302	0.153	1.21403e-138
Gm16263	8.36475e-143	1.53422	0.256	0.118	1.96705e-138
Ankhd1	1.26897e-142	0.985677	0.46	0.296	2.9841e-138
Ehbp1	1.30673e-142	0.838164	0.528	0.359	3.07291e-138
Maml2	1.31467e-142	0.908951	0.687	0.57	3.09158e-138
Sh3rf3	3.88771e-142	1.27202	0.33	0.176	9.14234e-138
Pla2r1	3.59249e-140	1.05816	0.381	0.22	8.44811e-136
Prkn	1.55243e-139	1.24871	0.337	0.184	3.65069e-135
Sh3d19	1.6382e-139	0.743449	0.65	0.513	3.85239e-135
Trerf1	1.06117e-138	0.902378	0.533	0.374	2.49545e-134
Robo2	3.25838e-138	1.21264	0.386	0.225	7.66241e-134
Pdgfra	5.34866e-138	0.560313	0.836	0.753	1.25779e-133
Exoc6b	1.24582e-137	0.865359	0.564	0.415	2.92966e-133
Uvrag	3.52707e-137	0.912567	0.464	0.299	8.29425e-133
Pitpnc1	4.98516e-137	1.06205	0.425	0.265	1.17231e-132
Ppp1r9a	2.17925e-136	1.2543	0.297	0.151	5.12472e-132
Fnbp1	4.30358e-136	0.89773	0.531	0.373	1.01203e-131
Kdm6a	2.50214e-135	1.03471	0.403	0.245	5.88404e-131
Thsd7a	4.88496e-135	1.3701	0.337	0.188	1.14875e-130
Frmd4b	2.71641e-134	1.12826	0.325	0.175	6.3879e-130
Scara5	8.14863e-134	0.731019	0.506	0.334	1.91623e-129
Ash1l	1.21408e-133	0.730201	0.633	0.5	2.85502e-129
Nsd3	7.52514e-133	0.74956	0.611	0.468	1.76961e-128
Acss3	1.10544e-132	1.14417	0.333	0.181	2.59954e-128
Cblb	5.72421e-132	0.814577	0.638	0.488	1.34611e-127
Adk	2.64963e-131	0.853605	0.555	0.404	6.23086e-127
Gli3	5.87794e-131	0.88241	0.529	0.379	1.38226e-126
Pdzd2	6.05931e-131	1.25824	0.268	0.13	1.42491e-126
Med13l	6.18158e-131	0.84289	0.582	0.444	1.45366e-126
Abca1	1.1021e-130	0.831868	0.523	0.359	2.59171e-126
ND3	2.8171e-130	0.733111	0.82	0.746	6.62469e-126
Fgd4	6.25993e-130	1.19983	0.294	0.152	1.47209e-125
CYTB	1.11734e-129	0.737819	0.994	0.99	2.62753e-125
Ar	1.49952e-129	0.859685	0.549	0.398	3.52626e-125
Tshz2	2.99319e-129	0.559966	0.763	0.622	7.03879e-125
Chd6	6.288e-127	0.915018	0.434	0.277	1.47868e-122
Peak1	8.08141e-127	0.783897	0.665	0.533	1.90042e-122
Rsrp1	1.8258e-126	0.621007	0.664	0.516	4.29355e-122
Mtus1	1.00329e-125	1.07329	0.35	0.199	2.35934e-121
Itpr1	1.10508e-125	0.912694	0.494	0.339	2.5987e-121
Pnisr	1.50452e-125	0.806307	0.521	0.368	3.53803e-121
Fmo1	1.59555e-125	0.786389	0.475	0.309	3.75208e-121
Akap13	5.64408e-125	0.606813	0.8	0.718	1.32726e-120
Lncppara	5.71796e-125	0.951435	0.462	0.311	1.34464e-120
Ankrd11	7.71789e-125	0.69506	0.687	0.572	1.81494e-120
Zbtb16	7.81779e-125	1.15838	0.275	0.137	1.83843e-120
Fhit	4.71349e-123	1.2558	0.348	0.205	1.10842e-118
Arl15	9.24014e-123	0.706086	0.621	0.474	2.17291e-118
Insr	1.72229e-122	1.06018	0.34	0.195	4.05015e-118
Nf1	2.48458e-122	0.850339	0.544	0.403	5.84274e-118
ND1	9.26261e-122	0.669437	0.986	0.983	2.1782e-117
Gask1b	1.92166e-121	0.751307	0.568	0.416	4.51899e-117
Tbc1d5	1.94282e-121	0.88913	0.5	0.355	4.56873e-117
Nsd1	2.34837e-121	0.726688	0.611	0.484	5.52243e-117
Slit3	4.69156e-121	0.586767	0.826	0.707	1.10327e-116
Mllt10	6.23564e-121	0.886791	0.505	0.363	1.46637e-116
Jmjd1c	2.66103e-120	0.786148	0.571	0.428	6.25769e-116
P2ry14	4.55832e-120	0.970969	0.327	0.18	1.07193e-115
Mir6236	1.71033e-119	0.575626	0.874	0.779	4.02201e-115
Steap4	2.70168e-119	0.98824	0.5	0.354	6.35327e-115
Kmt2e	4.35741e-119	0.614268	0.694	0.564	1.02469e-114
C3	1.30524e-118	0.634469	0.715	0.584	3.0694e-114
Clcn5	9.19599e-118	0.930716	0.452	0.305	2.16253e-113
Sobp	2.27619e-117	0.957189	0.415	0.265	5.35269e-113
Stat5b	2.85825e-117	1.00197	0.357	0.213	6.72146e-113
Runx1t1	1.15167e-115	0.875977	0.481	0.334	2.70826e-111
C1s1	2.12905e-115	0.521422	0.775	0.689	5.00667e-111
Cyth3	2.48034e-115	0.690967	0.676	0.552	5.83277e-111
Atf7	6.73728e-115	0.831599	0.472	0.323	1.58434e-110
Ncor1	3.89858e-114	0.569981	0.707	0.605	9.1679e-110
Dlg1	2.37182e-113	0.825978	0.531	0.394	5.57757e-109
Gpm6b	9.34416e-113	0.491064	0.771	0.644	2.19737e-108
Epb41l2	3.27371e-112	0.554025	0.741	0.646	7.69845e-108
Adcyap1r1	5.08616e-112	0.997393	0.297	0.161	1.19606e-107
Chd2	1.00595e-111	0.9374	0.421	0.279	2.36559e-107
Fndc3b	1.11874e-111	0.535926	0.905	0.862	2.63082e-107
Srgap2	5.17404e-111	0.798099	0.509	0.368	1.21673e-106
Entpd2	7.6091e-111	0.557945	0.626	0.46	1.78935e-106
Fto	3.74746e-110	0.831951	0.525	0.39	8.81252e-106
2210408F21Rik	1.09997e-109	1.04849	0.331	0.193	2.58669e-105
Exoc4	1.1623e-109	0.750493	0.589	0.458	2.73326e-105
Cdkal1	1.20145e-109	1.03689	0.37	0.233	2.82532e-105
Bicral	1.26284e-109	1.03923	0.329	0.191	2.9697e-105
Rgl1	3.50576e-109	0.777893	0.501	0.354	8.24414e-105
Txnip	1.85227e-108	0.77886	0.571	0.43	4.3558e-104
Cpq	8.16084e-108	0.641538	0.643	0.518	1.9191e-103
Add3	8.95665e-108	0.567701	0.574	0.416	2.10625e-103
Dennd2b	1.03547e-107	0.861679	0.502	0.367	2.43502e-103
Zeb2	1.04534e-107	0.568246	0.829	0.753	2.45821e-103
Sema3a	3.20075e-107	0.932054	0.457	0.313	7.52689e-103
Atrx	1.24751e-106	0.602311	0.675	0.572	2.93364e-102
Osbpl9	2.02793e-106	0.744053	0.518	0.377	4.76888e-102
Igsf10	2.34757e-106	0.675279	0.563	0.428	5.52055e-102
Gm39452	2.44225e-106	1.10626	0.307	0.176	5.7432e-102
Fmnl2	2.49765e-106	0.775203	0.639	0.528	5.87347e-102
5031425E22Rik	2.88791e-106	0.924757	0.401	0.26	6.79121e-102
Arhgap21	5.79065e-106	0.814954	0.461	0.318	1.36173e-101
Ube2e2	6.50385e-106	0.675186	0.694	0.6	1.52945e-101
Col6a3	7.44343e-106	0.359644	0.946	0.936	1.7504e-101
Nedd4l	8.01651e-106	1.09728	0.305	0.173	1.88516e-101
Nbeal1	1.55618e-105	0.721738	0.554	0.421	3.6595e-101
Crispld2	1.92708e-105	0.558492	0.656	0.505	4.53173e-101
Trpm7	2.48669e-105	0.794722	0.478	0.34	5.84771e-101
Ankrd12	2.9739e-105	0.67802	0.604	0.478	6.99342e-101
Akap12	4.07533e-105	0.732036	0.481	0.332	9.58354e-101
Crebrf	6.78094e-105	0.989801	0.346	0.21	1.59461e-100
Plekhh2	7.1839e-105	1.07942	0.28	0.153	1.68937e-100
Lnpep	8.84234e-105	0.927997	0.398	0.261	2.07937e-100
Ambra1	1.15077e-104	0.922477	0.454	0.322	2.70616e-100
Phip	1.82265e-104	0.83514	0.511	0.381	4.28615e-100
Setd5	8.57983e-104	0.750762	0.588	0.464	2.01763e-99
Cfap251	9.2224e-104	1.00894	0.339	0.205	2.16874e-99
Zfp280d	1.00447e-103	0.913544	0.387	0.248	2.36212e-99
Rasal2	1.07081e-103	0.923154	0.446	0.311	2.51811e-99
Ubr1	1.88232e-103	0.839277	0.423	0.282	4.42646e-99
Boc	3.78437e-103	1.0967	0.265	0.141	8.89931e-99
Rabgap1	1.11686e-102	0.82958	0.443	0.303	2.6264e-98
Apoe	1.4352e-102	0.704855	0.583	0.436	3.37501e-98
Prpf39	1.79997e-102	1.02502	0.309	0.179	4.23281e-98
Rbfox2	2.24553e-102	0.622024	0.712	0.625	5.28058e-98
Foxo3	3.04307e-102	1.02913	0.318	0.187	7.15607e-98
Nhs	3.75964e-102	1.13017	0.362	0.23	8.84118e-98
Aopep	4.39665e-102	0.722016	0.608	0.473	1.03392e-97
AW554918	4.96038e-102	1.0221	0.314	0.183	1.16648e-97
Zfp638	7.15683e-102	0.751578	0.49	0.352	1.683e-97
Prkg1	9.9864e-102	0.747128	0.631	0.511	2.3484e-97
Rbm39	1.80581e-101	0.412411	0.905	0.87	4.24655e-97
Med13	7.25157e-101	0.806089	0.456	0.319	1.70528e-96
Son	1.45865e-100	0.487073	0.799	0.734	3.43015e-96
Eps15	1.75942e-100	0.813546	0.403	0.263	4.13744e-96
Ank3	2.58415e-100	1.01498	0.472	0.341	6.07689e-96
Mast4	3.78938e-100	0.673705	0.733	0.648	8.91112e-96
Rabgap1l	4.34851e-100	0.873779	0.475	0.343	1.0226e-95
Arhgef11	3.83978e-99	0.92755	0.347	0.214	9.02962e-95
Herc1	3.84245e-99	0.867956	0.414	0.279	9.0359e-95
Rapgef2	5.81773e-99	0.929519	0.417	0.285	1.3681e-94
Penk	2.73381e-98	0.931992	0.254	0.133	6.42883e-94
Sos2	3.37391e-98	0.98177	0.322	0.193	7.93409e-94
Rsrc1	4.79622e-98	0.611636	0.649	0.541	1.12788e-93
Magi2	5.90421e-98	0.763803	0.701	0.601	1.38843e-93
Rbm6	1.34631e-97	0.791012	0.511	0.385	3.16598e-93
Klf7	2.72352e-97	0.708872	0.495	0.358	6.40462e-93
Ralgapa1	2.94021e-97	0.879408	0.409	0.278	6.9142e-93
Ubr3	3.04578e-97	0.840928	0.445	0.315	7.16245e-93
Cert1	3.35111e-97	0.876014	0.37	0.236	7.88047e-93
Pds5b	4.94146e-97	0.845397	0.397	0.262	1.16203e-92
Pik3r1	6.95597e-97	0.729699	0.491	0.352	1.63577e-92
Tmcc1	1.14124e-96	0.825888	0.511	0.391	2.68374e-92
Kansl1l	1.26564e-96	1.07545	0.308	0.183	2.97629e-92
Gab1	2.31791e-96	1.06157	0.314	0.189	5.45079e-92
Lrch1	2.48546e-96	0.892103	0.403	0.271	5.84482e-92
Ano6	4.63565e-96	0.672102	0.593	0.479	1.09012e-91
Lamb1	6.4668e-96	0.525468	0.767	0.703	1.52073e-91
Ptpn13	1.02609e-95	0.831745	0.419	0.286	2.41296e-91
Atp11c	1.28781e-95	1.01372	0.296	0.172	3.02842e-91
Ntrk2	2.94023e-95	0.921659	0.326	0.197	6.91424e-91
Vps13b	4.66742e-95	0.851358	0.431	0.3	1.09759e-90
Map3k3	9.18573e-95	0.857817	0.393	0.261	2.16012e-90
Wipf1	1.04617e-94	0.721574	0.561	0.44	2.46017e-90
Stard9	1.20998e-94	0.935193	0.321	0.193	2.84539e-90
Osmr	1.39943e-94	0.707983	0.558	0.433	3.2909e-90
Cmss1	1.4078e-94	0.423464	0.932	0.889	3.31059e-90
Dennd1b	2.01802e-94	0.912826	0.361	0.231	4.74558e-90
B130024G19Rik	1.19784e-93	1.16204	0.253	0.138	2.81683e-89
Il15	1.37677e-93	0.908797	0.332	0.202	3.23762e-89
Slc9a9	1.50279e-93	1.03304	0.328	0.202	3.53397e-89
Fam13b	2.90065e-93	0.873212	0.39	0.26	6.82117e-89
Braf	4.47725e-93	0.86359	0.393	0.263	1.05287e-88
Spred2	4.50859e-93	0.878363	0.376	0.245	1.06024e-88
Itsn2	4.83105e-93	0.878311	0.37	0.241	1.13607e-88
Jarid2	5.24752e-93	0.860037	0.374	0.242	1.23401e-88
Stag2	7.09899e-93	0.767177	0.46	0.328	1.6694e-88
Atxn7	1.54225e-92	0.943719	0.339	0.213	3.62675e-88
Usp34	2.71955e-92	0.63815	0.62	0.524	6.39529e-88
Lpp	3.06156e-92	0.479427	0.846	0.765	7.19956e-88
Arnt	1.1911e-91	0.757639	0.469	0.341	2.80098e-87
Clasp2	1.77042e-91	0.825638	0.42	0.291	4.16331e-87
Smoc2	3.24045e-91	0.697198	0.632	0.496	7.62025e-87
Bbs9	9.08916e-91	1.0873	0.255	0.14	2.13741e-86
Kat2b	1.0422e-90	0.783403	0.424	0.293	2.45085e-86
Selenop	2.84266e-90	0.486089	0.718	0.6	6.6848e-86
Ddr2	3.10315e-90	0.412958	0.636	0.497	7.29738e-86
Smarca2	3.23408e-90	0.620119	0.577	0.458	7.60526e-86
G0s2	7.25669e-90	0.750841	0.467	0.327	1.70648e-85
Ltbp4	1.84068e-89	0.832212	0.373	0.241	4.32855e-85
Rassf2	2.64813e-89	1.01825	0.258	0.143	6.22734e-85
Lrp1	3.25847e-89	0.311485	0.935	0.937	7.66262e-85
Tmem135	3.84939e-89	0.982246	0.289	0.17	9.05222e-85
Mbnl2	6.64461e-89	0.464311	0.828	0.765	1.56255e-84
Gpatch8	1.34595e-88	0.694657	0.497	0.372	3.16513e-84
Ate1	2.84465e-88	0.836718	0.398	0.271	6.68949e-84
Fam193a	3.25349e-88	0.796816	0.442	0.317	7.65091e-84
Atp2a2	3.36843e-88	0.470752	0.72	0.626	7.92121e-84
Dnaaf9	4.64026e-88	0.776406	0.463	0.339	1.0912e-83
Il1r1	7.53827e-88	0.620781	0.657	0.543	1.7727e-83
Myo6	8.47969e-88	0.994882	0.285	0.168	1.99408e-83
Plcl1	1.06505e-87	1.02297	0.445	0.323	2.50458e-83
A830082K12Rik	1.22767e-87	0.897091	0.329	0.205	2.887e-83
Podn	1.30888e-87	0.597588	0.448	0.302	3.07796e-83
Atp9b	1.5056e-87	0.840518	0.412	0.287	3.54057e-83
Spred1	5.32427e-87	0.565863	0.677	0.552	1.25206e-82
AY036118	8.18033e-87	0.627022	0.471	0.332	1.92369e-82
Ptprk	1.36387e-86	1.09662	0.279	0.165	3.20727e-82
Mtmr3	4.04186e-86	0.818936	0.407	0.282	9.50484e-82
Kmt5b	4.42629e-86	0.844695	0.346	0.221	1.04089e-81
Cacna2d1	5.49334e-86	0.756557	0.571	0.46	1.29181e-81
Pou2f1	5.7213e-86	1.0596	0.268	0.156	1.34542e-81
Arhgap18	1.19144e-85	1.00125	0.293	0.177	2.8018e-81
ND4L	1.86254e-85	0.750077	0.658	0.563	4.37995e-81
Rb1cc1	3.30747e-85	0.655739	0.5	0.373	7.77784e-81
Cnot4	9.84498e-85	0.788411	0.46	0.341	2.31515e-80
Clk1	1.73232e-84	0.830816	0.362	0.238	4.07373e-80
Zfand3	1.08478e-83	0.626823	0.668	0.592	2.55097e-79
Xdh	1.18588e-83	0.553473	0.512	0.371	2.78872e-79
Fgf7	1.42917e-83	0.70443	0.476	0.349	3.36084e-79
Dcaf6	2.71307e-83	0.804551	0.399	0.276	6.38005e-79
Zbtb7c	3.25327e-83	1.03596	0.3	0.183	7.65039e-79
Meis2	3.5684e-83	0.728135	0.554	0.444	8.39145e-79
App	7.13927e-83	0.345392	0.902	0.872	1.67887e-78
Ankrd17	1.95654e-82	0.665879	0.614	0.521	4.601e-78
Lrch3	2.127e-82	0.753647	0.415	0.29	5.00186e-78
Pid1	1.20681e-81	0.987837	0.322	0.205	2.83793e-77
Btrc	1.23141e-81	0.869795	0.352	0.233	2.89579e-77
Col27a1	1.42249e-81	0.749865	0.457	0.331	3.34513e-77
Btbd9	1.8483e-81	0.842592	0.412	0.295	4.34645e-77
Wdfy3	2.23869e-81	0.757579	0.434	0.315	5.2645e-77
Ranbp9	2.32373e-81	0.843178	0.367	0.246	5.46448e-77
Cep112	2.82025e-81	0.959896	0.299	0.184	6.63211e-77
Scmh1	3.03825e-81	0.792077	0.427	0.306	7.14474e-77
Mga	3.10052e-81	0.780902	0.415	0.293	7.29118e-77
Acvr2a	4.37694e-81	0.929136	0.318	0.201	1.02928e-76
Pias1	7.81702e-81	0.843887	0.341	0.221	1.83825e-76
Mef2a	1.16439e-80	0.699518	0.481	0.355	2.73819e-76
Lrba	2.26357e-80	0.869158	0.346	0.226	5.32301e-76
Abcc5	3.67804e-80	0.864331	0.304	0.188	8.64927e-76
Rev3l	4.6402e-80	0.760417	0.419	0.297	1.09119e-75
Rreb1	5.15565e-80	0.863413	0.343	0.223	1.2124e-75
Rufy3	5.68969e-80	0.944279	0.297	0.183	1.33799e-75
Nr1d2	2.22532e-79	0.832007	0.331	0.213	5.23306e-75
Thada	2.69337e-79	0.972824	0.294	0.182	6.33373e-75
Oxr1	3.66293e-79	0.875143	0.342	0.223	8.61375e-75
Ncoa3	4.76929e-79	0.863352	0.309	0.193	1.12155e-74
Aff1	4.87187e-79	0.706718	0.53	0.421	1.14567e-74
Ip6k1	6.63444e-79	0.833362	0.336	0.219	1.56015e-74
Kif1b	7.42103e-79	0.676626	0.49	0.371	1.74513e-74
Mdm4	9.8938e-79	0.882204	0.317	0.202	2.32663e-74
Spry2	1.40523e-78	0.750454	0.415	0.293	3.30454e-74
Kat6b	1.42515e-78	0.79907	0.429	0.313	3.35139e-74
Pcmtd1	1.44767e-78	0.705981	0.446	0.326	3.40435e-74
Dyrk1a	2.0395e-78	0.931217	0.306	0.193	4.7961e-74
Xrn1	2.3125e-78	0.715324	0.431	0.312	5.43808e-74
Pcca	2.49941e-78	0.983688	0.257	0.149	5.87762e-74
Pld1	3.19331e-78	0.909352	0.335	0.218	7.50939e-74
Rfx3	3.35013e-78	1.01391	0.271	0.163	7.87817e-74
Cdk13	6.50772e-78	0.775908	0.421	0.305	1.53036e-73
Fbxo11	6.61115e-78	0.730934	0.448	0.328	1.55468e-73
Gk5	8.53626e-78	0.976532	0.259	0.152	2.00739e-73
Phactr2	1.10323e-77	0.73686	0.37	0.248	2.59435e-73
Phkb	1.61807e-77	0.891065	0.317	0.202	3.80505e-73
Rbpms	8.33215e-77	0.557943	0.666	0.571	1.95939e-72
Vps13c	2.91261e-76	0.688575	0.44	0.319	6.8493e-72
Hdac8	4.61566e-76	0.905933	0.302	0.191	1.08542e-71
Klf12	5.52567e-76	0.92146	0.316	0.204	1.29942e-71
Atf7ip	6.67375e-76	0.813673	0.388	0.273	1.5694e-71
Meox2	9.75464e-76	1.14691	0.261	0.155	2.2939e-71
Ddx17	1.16286e-75	0.610429	0.565	0.463	2.73459e-71
Dock7	1.22905e-75	0.588646	0.546	0.429	2.89023e-71
Zfp407	1.60158e-75	0.903145	0.361	0.249	3.76626e-71
Pde1a	1.68636e-75	0.869176	0.345	0.229	3.96564e-71
Ube2h	4.4748e-75	0.663417	0.474	0.357	1.05229e-70
C1ra	4.65394e-75	0.449428	0.708	0.625	1.09442e-70
Tmem245	5.08147e-75	0.976922	0.25	0.146	1.19496e-70
Ankrd28	5.12607e-75	0.839172	0.376	0.26	1.20545e-70
Ttc39b	5.20929e-75	0.741451	0.398	0.279	1.22502e-70
Snx29	7.79554e-75	0.905149	0.279	0.17	1.8332e-70
Prdm5	7.97509e-75	0.8369	0.394	0.28	1.87542e-70
Crtc3	1.0204e-74	0.713959	0.416	0.298	2.39958e-70
Adamts5	1.6504e-74	0.479329	0.713	0.597	3.88108e-70
Hlf	2.07574e-74	0.907878	0.275	0.165	4.88132e-70
Mill2	2.23124e-74	0.847947	0.336	0.222	5.24697e-70
Arhgap35	2.59252e-74	0.79776	0.35	0.235	6.09657e-70
Snapc3	2.87353e-74	0.85895	0.312	0.201	6.7574e-70
Kdm4c	5.10536e-74	0.850535	0.321	0.21	1.20058e-69
Smyd3	7.89146e-74	0.872994	0.366	0.254	1.85576e-69
Pknox2	8.6301e-74	0.915664	0.358	0.247	2.02946e-69
Thoc2	9.68762e-74	0.617209	0.524	0.414	2.27814e-69
Dis3l2	4.36853e-73	0.839538	0.357	0.245	1.0273e-68
Rnf150	5.51246e-73	0.789202	0.455	0.344	1.29631e-68
Qki	6.2875e-73	0.555644	0.643	0.556	1.47857e-68
Neat1	1.0166e-72	0.6063	0.659	0.56	2.39065e-68
Bltp1	1.12754e-72	0.748992	0.387	0.273	2.65151e-68
Ksr1	1.26067e-72	0.929101	0.287	0.179	2.96458e-68
Scaf8	1.44772e-72	0.767518	0.38	0.265	3.40447e-68
Lama4	1.86668e-72	0.454482	0.732	0.65	4.3897e-68
Abi3bp	1.97419e-72	0.328739	0.694	0.563	4.6425e-68
Prrc2b	3.05342e-72	0.655325	0.436	0.317	7.18043e-68
Tril	3.19571e-72	0.877797	0.278	0.17	7.51503e-68
Map4k4	5.12166e-72	0.537089	0.654	0.566	1.20441e-67
Vti1a	6.17567e-72	0.769529	0.446	0.338	1.45227e-67
Ptbp2	7.2315e-72	0.796923	0.366	0.254	1.70056e-67
Smg1	8.0222e-72	0.720119	0.433	0.321	1.8865e-67
Egflam	1.0381e-71	0.755703	0.38	0.261	2.44119e-67
Pten	2.14379e-71	0.447002	0.705	0.614	5.04134e-67
Arih1	2.38188e-71	0.649168	0.527	0.42	5.60122e-67
Per3	3.3202e-71	0.870483	0.331	0.221	7.80778e-67
Tspan11	4.62217e-71	0.557758	0.487	0.362	1.08695e-66
Phc3	4.72774e-71	0.833458	0.303	0.194	1.11178e-66
Sp3	1.3195e-70	0.643774	0.456	0.341	3.10294e-66
Spats2l	1.47641e-70	0.547476	0.532	0.408	3.47193e-66
Ppp1r2	1.51609e-70	0.526485	0.626	0.525	3.56523e-66
Tasor	1.54635e-70	0.793143	0.366	0.255	3.6364e-66
Dchs2	2.76252e-70	0.743138	0.355	0.237	6.49634e-66
Tnik	3.94885e-70	0.86865	0.331	0.221	9.28612e-66
Cdk12	7.7699e-70	0.703838	0.405	0.291	1.82717e-65
Frmd4a	9.68613e-70	0.700381	0.512	0.399	2.27779e-65
Nrp1	9.95508e-70	0.451937	0.774	0.7	2.34104e-65
Herc4	1.14391e-69	0.830035	0.326	0.217	2.69002e-65
Ptk2	1.25239e-69	0.712846	0.48	0.374	2.94513e-65
Foxn3	1.64313e-69	0.574795	0.63	0.541	3.86399e-65
Ecpas	1.76627e-69	0.688725	0.469	0.359	4.15355e-65
Ppp2r3a	1.84122e-69	0.833026	0.345	0.235	4.32981e-65
Dmxl1	2.32505e-69	0.783384	0.379	0.27	5.46758e-65
Ttc14	3.40462e-69	0.710311	0.403	0.289	8.0063e-65
Hmbox1	4.08388e-69	0.915818	0.272	0.169	9.60366e-65
Gstt1	4.43728e-69	0.6634	0.377	0.259	1.04347e-64
Arid4b	7.84071e-69	0.662487	0.449	0.339	1.84382e-64
Fnip1	8.52415e-69	0.737256	0.428	0.319	2.00454e-64
Hivep3	1.34948e-68	0.807206	0.38	0.269	3.17345e-64
Taok1	1.35149e-68	0.614072	0.514	0.41	3.17817e-64
Lyst	1.50636e-68	0.870985	0.309	0.203	3.54235e-64
Kirrel1	2.67255e-68	0.624027	0.475	0.364	6.28478e-64
Gm30821	2.75601e-68	0.367983	0.817	0.731	6.48103e-64
Thbd	3.34804e-68	0.776278	0.326	0.215	7.87325e-64
Ifngr1	5.64706e-68	0.405506	0.627	0.502	1.32796e-63
Ppp6r3	5.68288e-68	0.789757	0.338	0.23	1.33639e-63
Lrig2	9.11148e-68	0.901476	0.262	0.16	2.14266e-63
Ythdf3	1.23725e-67	0.691053	0.391	0.278	2.90952e-63
Smg6	2.28121e-67	0.534946	0.593	0.489	5.3645e-63
Ric1	2.50671e-67	0.910545	0.256	0.156	5.89478e-63
Inmt	2.53751e-67	0.691989	0.289	0.181	5.96721e-63
Myo9a	1.04267e-66	0.662648	0.472	0.365	2.45195e-62
Rin2	1.14451e-66	0.637301	0.435	0.322	2.69143e-62
Slc12a6	1.21054e-66	0.799889	0.314	0.207	2.84671e-62
Cdc42bpa	1.4698e-66	0.644374	0.502	0.397	3.45639e-62
Peli2	1.6065e-66	0.90127	0.258	0.158	3.77786e-62
Nbr1	1.91834e-66	0.781784	0.301	0.195	4.51117e-62
Igf1	3.20104e-66	0.39286	0.59	0.473	7.52756e-62
Srek1	5.00396e-66	0.639461	0.48	0.376	1.17673e-61
Nktr	5.41809e-66	0.56439	0.622	0.538	1.27412e-61
Ubr5	5.54687e-66	0.627454	0.538	0.443	1.3044e-61
Lmbrd1	6.39459e-66	0.755772	0.323	0.215	1.50375e-61
Setd2	8.8303e-66	0.706257	0.398	0.289	2.07653e-61
Rapgef6	1.15929e-65	0.719014	0.402	0.295	2.7262e-61
Mapk8	1.31253e-65	0.899245	0.259	0.161	3.08654e-61
Faf1	1.84858e-65	0.810839	0.381	0.278	4.34713e-61
Hmcn1	2.07325e-65	0.643892	0.431	0.318	4.87547e-61
Atf2	2.15575e-65	0.757433	0.34	0.233	5.06946e-61
Etv6	2.26495e-65	0.772433	0.504	0.41	5.32626e-61
Kcnq1ot1	2.47984e-65	0.677046	0.465	0.357	5.83158e-61
Pik3ca	2.60037e-65	0.705737	0.384	0.275	6.11502e-61
Asxl1	5.02328e-65	0.827709	0.343	0.239	1.18127e-60
Man1c1	5.99519e-65	0.759011	0.392	0.283	1.40983e-60
Stxbp5	8.86451e-65	0.893071	0.268	0.168	2.08458e-60
Trip12	1.07935e-64	0.566238	0.597	0.511	2.53819e-60
Rn7sk	1.10611e-64	0.717136	0.532	0.428	2.60113e-60
Mir100hg	1.18913e-64	0.568812	0.619	0.532	2.79635e-60
4930578G10Rik	1.6194e-64	0.691752	0.408	0.294	3.80818e-60
Adamts10	1.89123e-64	0.793902	0.299	0.195	4.44742e-60
Cplane1	1.95624e-64	0.797254	0.312	0.208	4.6003e-60
Tom1l2	2.10709e-64	0.876268	0.276	0.176	4.95504e-60
Cc2d2a	2.1799e-64	0.851842	0.255	0.157	5.12626e-60
Slmap	2.73412e-64	0.729178	0.397	0.291	6.42954e-60
Map4k3	3.43845e-64	0.791199	0.36	0.256	8.08586e-60
Tbx15	1.21734e-63	0.738201	0.392	0.282	2.8627e-59
Tmem164	1.44583e-63	0.757757	0.37	0.265	3.40002e-59
Chaserr	1.70756e-63	0.75666	0.318	0.214	4.01551e-59
Htra3	2.35207e-63	0.487441	0.625	0.53	5.53114e-59
Lrrk1	3.06712e-63	0.656645	0.5	0.398	7.21263e-59
Atp8b1	3.97732e-63	0.593546	0.538	0.436	9.35306e-59
Pibf1	4.9999e-63	0.869228	0.29	0.191	1.17578e-58
Lcor	5.20707e-63	0.778289	0.354	0.251	1.2245e-58
Nsmce2	6.82704e-63	0.683174	0.416	0.311	1.60545e-58
AW112010	9.13491e-63	0.291664	0.375	0.26	2.14817e-58
Nr2f1	9.45096e-63	0.529123	0.498	0.383	2.22249e-58
Gatad2b	9.72575e-63	0.661865	0.446	0.343	2.28711e-58
Wwox	1.23778e-62	0.750213	0.497	0.404	2.91077e-58
Plau	2.9555e-62	0.640908	0.404	0.293	6.95015e-58
Wac	3.3354e-62	0.591151	0.503	0.403	7.84352e-58
Adamtsl1	5.22133e-62	0.479433	0.695	0.596	1.22785e-57
Pde10a	5.49889e-62	1.09074	0.302	0.204	1.29312e-57
Flrt2	5.55949e-62	0.681021	0.521	0.425	1.30737e-57
Meis1	6.04997e-62	0.844781	0.357	0.254	1.42271e-57
Epc1	6.55984e-62	0.7935	0.317	0.217	1.54261e-57
Zmym2	7.78082e-62	0.808007	0.306	0.205	1.82974e-57
Camk2d	1.261e-61	0.584033	0.503	0.397	2.96537e-57
Pds5a	2.29456e-61	0.711287	0.372	0.267	5.39588e-57
Osbpl8	2.42259e-61	0.734966	0.354	0.249	5.69696e-57
F3	2.63969e-61	0.521625	0.451	0.334	6.20749e-57
2210408I21Rik	3.32622e-61	0.915932	0.32	0.222	7.82195e-57
Klhl24	3.90625e-61	0.696035	0.34	0.234	9.18593e-57
Itpr2	5.89288e-61	0.784948	0.341	0.237	1.38577e-56
Kdm2a	6.44517e-61	0.64809	0.44	0.334	1.51565e-56
Adam19	7.69146e-61	0.827656	0.462	0.369	1.80872e-56
Stard13	1.06267e-60	0.6361	0.452	0.346	2.49898e-56
Gria3	1.16699e-60	0.742587	0.424	0.323	2.74429e-56
Mib1	1.18821e-60	0.690604	0.413	0.31	2.79419e-56
Dennd2a	1.58918e-60	0.656134	0.444	0.34	3.73711e-56
Krit1	1.64744e-60	0.694021	0.38	0.277	3.87413e-56
Zfp950	2.41381e-60	0.815954	0.284	0.186	5.67631e-56
Atad2b	3.1358e-60	0.75228	0.364	0.263	7.37414e-56
Relch	4.88261e-60	0.843264	0.283	0.186	1.14819e-55
Myo10	5.86476e-60	0.725922	0.393	0.289	1.37916e-55
Vps54	6.22842e-60	0.809236	0.305	0.206	1.46467e-55
Zfp148	6.39142e-60	0.582092	0.492	0.396	1.50301e-55
Dip2b	9.27951e-60	0.76291	0.326	0.225	2.18217e-55
Zfyve9	1.00897e-59	0.755281	0.317	0.216	2.3727e-55
St3gal4	1.28089e-59	0.74933	0.506	0.413	3.01213e-55
Lpl	1.54889e-59	0.300799	0.858	0.76	3.64238e-55
Spaca6	1.86389e-59	0.817743	0.28	0.183	4.38314e-55
Senp7	1.98157e-59	0.730062	0.332	0.231	4.65987e-55
Fbxl3	2.31232e-59	0.706809	0.304	0.201	5.43764e-55
Ago3	3.01717e-59	0.76438	0.35	0.251	7.09518e-55
Gigyf2	4.68615e-59	0.70233	0.395	0.293	1.10199e-54
Rbm26	5.3641e-59	0.635099	0.456	0.357	1.26142e-54
Slc25a36	9.73546e-59	0.841754	0.263	0.168	2.28939e-54
Usp25	1.10304e-58	0.623743	0.424	0.32	2.5939e-54
Col18a1	1.27306e-58	0.730775	0.297	0.196	2.99372e-54
Rc3h1	1.29039e-58	0.693971	0.371	0.27	3.03449e-54
Col4a5	1.46877e-58	0.89986	0.277	0.182	3.45395e-54
Atosa	2.85706e-58	0.873787	0.25	0.157	6.71866e-54
Fars2	3.13778e-58	0.775619	0.339	0.241	7.3788e-54
Arid2	3.99586e-58	0.761249	0.343	0.243	9.39666e-54
Lonp2	4.68623e-58	0.739997	0.332	0.231	1.10201e-53
Tbl1xr1	6.46418e-58	0.722318	0.358	0.259	1.52012e-53
Scaper	7.46103e-58	0.797093	0.307	0.209	1.75454e-53
Arhgap12	9.04715e-58	0.77674	0.292	0.195	2.12753e-53
Hook3	1.80023e-57	0.462787	0.602	0.515	4.23343e-53
Zfp385b	2.02879e-57	0.807991	0.417	0.321	4.77089e-53
Map4k5	2.51615e-57	0.697019	0.357	0.256	5.91699e-53
Carmil1	2.65095e-57	0.793894	0.282	0.186	6.23397e-53
Hip1	2.79789e-57	0.777246	0.315	0.215	6.57952e-53
Tmem87b	3.20574e-57	0.678051	0.33	0.228	7.53861e-53
Dennd4c	4.46586e-57	0.695844	0.349	0.248	1.05019e-52
Pcm1	5.63293e-57	0.548489	0.497	0.398	1.32464e-52
Mbtd1	5.72182e-57	0.771315	0.353	0.255	1.34554e-52
Birc6	6.46248e-57	0.542875	0.593	0.518	1.51972e-52
Cdh11	6.47141e-57	0.430075	0.796	0.727	1.52182e-52
Wdr33	6.61429e-57	0.658884	0.417	0.319	1.55542e-52
Wdr7	1.08357e-56	0.898921	0.25	0.16	2.54812e-52
Zmym4	1.22266e-56	0.684509	0.399	0.302	2.87522e-52
Pum2	1.45945e-56	0.629457	0.441	0.343	3.43203e-52
Huwe1	1.53897e-56	0.61872	0.49	0.401	3.61905e-52
Bptf	1.56128e-56	0.559029	0.489	0.393	3.67151e-52
Bbx	1.60936e-56	0.693765	0.405	0.307	3.78457e-52
Prkce	1.6781e-56	0.688443	0.38	0.28	3.94623e-52
Zmynd11	1.9261e-56	0.585538	0.448	0.346	4.52943e-52
Fus	2.27302e-56	0.431313	0.689	0.626	5.34523e-52
Sdc2	2.95918e-56	0.487393	0.652	0.576	6.95882e-52
Zfp608	3.00367e-56	0.694898	0.403	0.306	7.06343e-52
Ulk2	3.98908e-56	0.646003	0.408	0.307	9.38071e-52
Ccl11	6.28269e-56	0.552149	0.643	0.569	1.47744e-51
Nr2c2	6.71584e-56	0.754521	0.32	0.223	1.5793e-51
Ablim1	9.86311e-56	0.372123	0.317	0.209	2.31941e-51
Pum1	1.74704e-55	0.575281	0.496	0.403	4.10835e-51
Zfp644	1.78024e-55	0.645121	0.406	0.306	4.18642e-51
Ccbe1	1.98587e-55	0.67014	0.555	0.467	4.66998e-51
Wdpcp	2.44656e-55	0.890554	0.257	0.167	5.75334e-51
Usp9x	3.05236e-55	0.525039	0.568	0.486	7.17794e-51
Cspp1	3.06395e-55	0.773925	0.306	0.211	7.20519e-51
Ylpm1	3.35105e-55	0.741343	0.326	0.23	7.88032e-51
Aldh2	3.48168e-55	0.50998	0.531	0.438	8.18751e-51
Dcn	3.54943e-55	0.436989	0.975	0.988	8.34685e-51
Pkd2	4.87938e-55	0.509965	0.551	0.455	1.14744e-50
C1qtnf7	4.9665e-55	0.841642	0.338	0.243	1.16792e-50
Pam	5.51678e-55	0.476324	0.615	0.527	1.29733e-50
Neo1	5.52169e-55	0.656675	0.372	0.271	1.29848e-50
Zfp618	6.62294e-55	0.81282	0.274	0.182	1.55745e-50
Lin7a	6.82026e-55	0.724091	0.282	0.185	1.60385e-50
Niban1	7.1688e-55	0.584683	0.353	0.247	1.68581e-50
Btbd7	7.2621e-55	0.569627	0.492	0.399	1.70776e-50
Afdn	1.06309e-54	0.750496	0.324	0.229	2.49995e-50
ATP8	1.15439e-54	0.871659	0.404	0.312	2.71466e-50
Aplp2	1.21465e-54	0.627267	0.383	0.282	2.85637e-50
Dipk1a	1.21758e-54	0.788351	0.267	0.175	2.86327e-50
Tnpo1	1.61739e-54	0.637232	0.415	0.317	3.80344e-50
Nrf1	1.75301e-54	0.763535	0.306	0.211	4.12238e-50
Zfp521	2.05768e-54	0.596032	0.424	0.321	4.83884e-50
Kdm7a	2.60121e-54	0.674308	0.355	0.256	6.11701e-50
Tnrc6a	2.81195e-54	0.595283	0.503	0.419	6.61258e-50
Stim1	2.84131e-54	0.796632	0.275	0.183	6.68163e-50
Map3k2	2.93219e-54	0.645615	0.38	0.282	6.89533e-50
Bmpr1a	2.98087e-54	0.507332	0.556	0.474	7.0098e-50
Arglu1	3.94984e-54	0.514704	0.502	0.407	9.28845e-50
Pign	6.80449e-54	0.767005	0.359	0.267	1.60014e-49
Rictor	1.09916e-53	0.777269	0.291	0.199	2.5848e-49
Epn2	1.38821e-53	0.735506	0.301	0.207	3.26451e-49
Wdfy2	1.5677e-53	0.768726	0.273	0.181	3.68661e-49
Septin11	1.62799e-53	0.427486	0.66	0.585	3.82839e-49
Arfgef1	1.72336e-53	0.648276	0.426	0.331	4.05266e-49
Zfr	2.48739e-53	0.554476	0.52	0.438	5.84934e-49
Ino80d	2.71269e-53	0.789136	0.278	0.186	6.37917e-49
Susd6	3.14217e-53	0.534203	0.61	0.534	7.38913e-49
Cbfa2t2	4.48441e-53	0.714782	0.325	0.23	1.05455e-48
Rnf13	6.15232e-53	0.575743	0.401	0.299	1.44678e-48
Gsk3b	6.66877e-53	0.486605	0.622	0.552	1.56823e-48
Cep350	7.28606e-53	0.656991	0.36	0.263	1.71339e-48
Tmem131	7.38412e-53	0.637119	0.359	0.261	1.73645e-48
Gm46178	1.13199e-52	0.560842	0.512	0.412	2.66199e-48
Hmg20a	1.47846e-52	0.746234	0.28	0.188	3.47675e-48
Frmd6	1.52959e-52	0.505388	0.541	0.447	3.59699e-48
Rgma	1.72005e-52	0.660926	0.31	0.213	4.04487e-48
Hecw2	1.80911e-52	0.814509	0.301	0.209	4.25429e-48
Akap10	1.84562e-52	0.783847	0.288	0.197	4.34016e-48
Rabep1	1.97482e-52	0.641529	0.407	0.311	4.64399e-48
Slc1a5	2.60685e-52	0.575082	0.437	0.337	6.13026e-48
Slc16a2	2.99366e-52	0.587272	0.441	0.343	7.03988e-48
Cpeb4	3.94151e-52	0.792527	0.261	0.172	9.26887e-48
Zyg11b	1.18536e-51	0.760249	0.271	0.18	2.7875e-47
Cpeb1	1.91433e-51	0.822845	0.29	0.2	4.50174e-47
Cmklr1	1.92477e-51	0.623907	0.34	0.241	4.52628e-47
Tut4	2.38247e-51	0.62005	0.423	0.332	5.60261e-47
Rbm33	2.77573e-51	0.758265	0.29	0.2	6.52742e-47
Ttc17	3.2213e-51	0.774007	0.257	0.169	7.57522e-47
Umad1	3.57167e-51	0.807948	0.267	0.179	8.39913e-47
Atxn1	3.68662e-51	0.657982	0.527	0.447	8.66945e-47
Xiap	3.95184e-51	0.584971	0.382	0.283	9.29314e-47
Herc2	5.7591e-51	0.642716	0.365	0.27	1.35431e-46
Efemp1	5.81975e-51	0.356135	0.565	0.455	1.36857e-46
Fbxl20	6.54331e-51	0.725007	0.299	0.207	1.53872e-46
Ubn2	6.68808e-51	0.621479	0.466	0.379	1.57277e-46
Mylip	7.30051e-51	0.621662	0.334	0.237	1.71679e-46
Fbxl7	8.08697e-51	0.594433	0.425	0.332	1.90173e-46
Pikfyve	1.18258e-50	0.789938	0.262	0.175	2.78095e-46
Wnk1	1.82365e-50	0.466345	0.612	0.54	4.2885e-46
Pias2	2.08266e-50	0.7688	0.28	0.191	4.89758e-46
Itch	3.79684e-50	0.606118	0.434	0.345	8.92865e-46
Itsn1	4.23334e-50	0.615161	0.426	0.332	9.95512e-46
Gls	4.40195e-50	0.644697	0.447	0.36	1.03516e-45
Sik2	4.54144e-50	0.718889	0.285	0.195	1.06796e-45
Phlpp1	5.38684e-50	0.716495	0.307	0.216	1.26677e-45
Pear1	6.15144e-50	0.71059	0.273	0.183	1.44657e-45
Kctd12	6.90382e-50	0.574435	0.356	0.256	1.6235e-45
Usp33	7.32908e-50	0.733419	0.263	0.175	1.72351e-45
Hipk3	9.02138e-50	0.655145	0.331	0.237	2.12147e-45
Nlk	9.27343e-50	0.807405	0.294	0.207	2.18074e-45
Marchf7	1.0357e-49	0.6412	0.343	0.249	2.43556e-45
Il6st	1.27906e-49	0.458474	0.534	0.437	3.00783e-45
Pcnx1	1.48982e-49	0.747444	0.302	0.211	3.50346e-45
Kmt2a	1.58692e-49	0.61183	0.393	0.3	3.7318e-45
Rbm5	2.74512e-49	0.591516	0.4	0.306	6.45542e-45
Cdc73	3.78894e-49	0.689862	0.324	0.233	8.91006e-45
Tcf20	3.89114e-49	0.747521	0.311	0.222	9.15041e-45
Rfx7	4.6309e-49	0.804281	0.275	0.189	1.089e-44
Bmp4	5.31814e-49	0.684594	0.274	0.183	1.25061e-44
Hibadh	5.84446e-49	0.604385	0.357	0.263	1.37438e-44
Tdrd3	6.26477e-49	0.731836	0.293	0.204	1.47322e-44
Sgce	6.89218e-49	0.554401	0.448	0.356	1.62076e-44
Grk5	9.6468e-49	0.637425	0.433	0.339	2.26854e-44
Phactr1	1.20699e-48	0.727111	0.334	0.243	2.83837e-44
Apc	1.35532e-48	0.668848	0.358	0.268	3.18716e-44
Ehmt1	1.43926e-48	0.639372	0.402	0.312	3.38457e-44
Dnajc1	1.56138e-48	0.414776	0.737	0.701	3.67174e-44
Celf1	2.08892e-48	0.630518	0.42	0.33	4.91229e-44
Atf6	2.1938e-48	0.78627	0.291	0.202	5.15893e-44
Trim44	2.29519e-48	0.59976	0.395	0.302	5.39737e-44
Scarb2	2.58292e-48	0.447686	0.568	0.481	6.07399e-44
Dpep1	2.95529e-48	0.616748	0.571	0.496	6.94966e-44
Map2k5	3.7863e-48	0.728579	0.322	0.234	8.90387e-44
Atxn2	4.4665e-48	0.651768	0.412	0.327	1.05034e-43
Brd10	6.45591e-48	0.673171	0.372	0.285	1.51817e-43
Usp32	1.1081e-47	0.740903	0.298	0.211	2.60582e-43
Vps13d	1.55273e-47	0.697902	0.342	0.253	3.65141e-43
Rock1	2.34736e-47	0.437302	0.627	0.559	5.52006e-43
Strn3	2.36589e-47	0.464112	0.598	0.527	5.56362e-43
Rngtt	2.47179e-47	0.838989	0.263	0.18	5.81266e-43
Cog5	3.60539e-47	0.722076	0.313	0.226	8.47843e-43
Lpar1	3.69339e-47	0.449417	0.583	0.503	8.68538e-43
Cyp1b1	4.27327e-47	0.532487	0.415	0.32	1.0049e-42
Ankrd44	4.81214e-47	0.754983	0.266	0.181	1.13162e-42
Magi3	5.00331e-47	0.635316	0.347	0.254	1.17658e-42
Aldh1a1	5.93194e-47	0.679986	0.351	0.259	1.39496e-42
Ms4a4d	1.19206e-46	0.416404	0.584	0.503	2.80324e-42
Zfp609	1.44491e-46	0.718635	0.346	0.261	3.39785e-42
Numa1	1.4522e-46	0.631338	0.333	0.242	3.415e-42
Rptor	1.56841e-46	0.748012	0.286	0.201	3.68827e-42
Erc1	1.66391e-46	0.675535	0.353	0.264	3.91285e-42
Kdm5a	2.16765e-46	0.598195	0.385	0.295	5.09746e-42
Mecp2	2.25358e-46	0.708189	0.3	0.213	5.29952e-42
Rnf169	2.43769e-46	0.724844	0.32	0.234	5.73248e-42
Ift81	3.99014e-46	0.710654	0.252	0.168	9.38321e-42
Ifi207	4.343e-46	0.418659	0.508	0.41	1.0213e-41
Camk1d	4.83773e-46	0.346145	0.891	0.821	1.13764e-41
Tbl1x	5.09125e-46	0.513201	0.553	0.483	1.19726e-41
Phf3	5.40858e-46	0.550996	0.421	0.331	1.27188e-41
Lhfpl6	6.40506e-46	0.423987	0.798	0.787	1.50621e-41
Large1	6.97e-46	0.583128	0.545	0.477	1.63907e-41
Etnk1	7.8566e-46	0.664743	0.287	0.2	1.84756e-41
Cxcl12	9.68971e-46	0.337232	0.795	0.748	2.27863e-41
Mark3	1.49996e-45	0.592035	0.411	0.324	3.52731e-41
Tlk2	1.82491e-45	0.658523	0.347	0.26	4.29146e-41
Tenm3	2.8991e-45	0.594383	0.566	0.495	6.81751e-41
Taf15	3.26176e-45	0.765419	0.308	0.224	7.67035e-41
Psme4	3.68064e-45	0.580321	0.468	0.39	8.6554e-41
Glg1	4.49544e-45	0.394361	0.699	0.658	1.05715e-40
Gapvd1	5.76263e-45	0.653487	0.336	0.248	1.35514e-40
Ppp1r12a	5.98795e-45	0.480279	0.528	0.451	1.40813e-40
Adamts15	6.0225e-45	0.55208	0.357	0.263	1.41625e-40
Naalad2	7.12741e-45	0.536783	0.422	0.332	1.67608e-40
P2rx4	8.7794e-45	0.556963	0.36	0.267	2.06456e-40
Dcaf8	1.0921e-44	0.537914	0.406	0.315	2.56819e-40
Mid1	2.66167e-44	0.503685	0.473	0.379	6.25918e-40
Lars2	2.6859e-44	0.370992	0.777	0.704	6.31617e-40
Lrrk2	4.18708e-44	0.715887	0.27	0.187	9.84634e-40
Angpt1	6.32051e-44	0.764494	0.259	0.177	1.48633e-39
Elf1	7.35205e-44	0.557612	0.429	0.34	1.72891e-39
Irf2	8.35738e-44	0.528251	0.389	0.298	1.96532e-39
Arid1a	9.25357e-44	0.62134	0.329	0.242	2.17607e-39
Mcu	1.56994e-43	0.642965	0.333	0.246	3.69188e-39
Asxl2	1.83105e-43	0.701443	0.296	0.213	4.3059e-39
Rsbn1l	1.99518e-43	0.636939	0.291	0.206	4.69187e-39
Kat6a	3.14185e-43	0.634683	0.323	0.237	7.38837e-39
Steap3	5.07412e-43	0.435974	0.464	0.368	1.19323e-38
Zfp704	5.37853e-43	0.636293	0.354	0.268	1.26481e-38
Dennd6a	7.29181e-43	0.659634	0.292	0.208	1.71474e-38
Ctbp2	7.44159e-43	0.629149	0.356	0.271	1.74996e-38
Raf1	8.92506e-43	0.662964	0.277	0.194	2.09882e-38
Zranb1	1.01599e-42	0.702085	0.271	0.189	2.38921e-38
Csnk1g1	1.44109e-42	0.621388	0.393	0.312	3.38887e-38
Sppl3	1.62858e-42	0.589848	0.385	0.299	3.82978e-38
Rhobtb3	1.77479e-42	0.534491	0.424	0.339	4.17361e-38
Ahdc1	2.14027e-42	0.679334	0.269	0.187	5.03306e-38
Parp8	2.18356e-42	0.636428	0.453	0.375	5.13486e-38
Mark2	2.23704e-42	0.672742	0.307	0.224	5.26063e-38
Cul1	2.47614e-42	0.431714	0.542	0.46	5.8229e-38
Numb	4.0003e-42	0.644403	0.312	0.227	9.40709e-38
Lrig1	4.41075e-42	0.634995	0.315	0.229	1.03723e-37
Elp4	4.5723e-42	0.727508	0.29	0.21	1.07522e-37
Ncoa6	6.03751e-42	0.679454	0.283	0.201	1.41978e-37
Mmp2	6.62808e-42	0.323451	0.806	0.769	1.55866e-37
Ino80	7.46373e-42	0.673279	0.333	0.251	1.75517e-37
Fip1l1	7.56861e-42	0.54618	0.447	0.367	1.77983e-37
Rlf	8.02993e-42	0.637962	0.365	0.282	1.88832e-37
Rab11fip2	9.24354e-42	0.671787	0.274	0.192	2.17371e-37
Brd4	9.5507e-42	0.53088	0.464	0.386	2.24594e-37
Fst	1.16357e-41	0.988758	0.458	0.388	2.73625e-37
Arhgap10	1.18814e-41	0.456184	0.499	0.412	2.79403e-37
Trappc8	1.67555e-41	0.693132	0.264	0.183	3.94022e-37
Ube4b	1.83164e-41	0.568714	0.373	0.288	4.30728e-37
Ep300	2.02388e-41	0.654442	0.279	0.198	4.75935e-37
Nck1	2.53743e-41	0.513851	0.419	0.333	5.96703e-37
Fchsd2	2.76778e-41	0.706564	0.309	0.227	6.5087e-37
Gmds	3.06913e-41	0.653883	0.421	0.345	7.21736e-37
Mafb	3.28019e-41	0.289129	0.522	0.41	7.7137e-37
Abl2	4.19622e-41	0.677545	0.308	0.226	9.86783e-37
Ccny	4.46013e-41	0.602377	0.401	0.322	1.04885e-36
Zfp445	4.76946e-41	0.661524	0.281	0.2	1.12159e-36
Pkd1	5.30747e-41	0.634748	0.297	0.215	1.2481e-36
Cpd	5.38404e-41	0.497015	0.443	0.358	1.26611e-36
Zzef1	8.14292e-41	0.632701	0.323	0.24	1.91489e-36
Tnks	1.0544e-40	0.655439	0.322	0.241	2.47952e-36
Tra2a	1.34016e-40	0.568306	0.405	0.322	3.15151e-36
Dnmt3a	1.38535e-40	0.675033	0.304	0.222	3.25778e-36
Sh3rf1	1.80167e-40	0.833429	0.266	0.191	4.2368e-36
Slf2	2.06427e-40	0.724187	0.264	0.187	4.85435e-36
Psd3	2.35509e-40	0.34099	0.593	0.499	5.53823e-36
Esyt2	2.39035e-40	0.472812	0.525	0.451	5.62116e-36
Nrip1	3.10723e-40	0.449608	0.587	0.515	7.30696e-36
Aff4	3.23825e-40	0.462238	0.522	0.444	7.61506e-36
Slfn5	4.35902e-40	0.269257	0.701	0.613	1.02507e-35
Slc29a1	5.73455e-40	0.446966	0.399	0.307	1.34854e-35
Larp4b	7.21224e-40	0.579727	0.368	0.286	1.69603e-35
Ptpra	7.74793e-40	0.44146	0.5	0.421	1.822e-35
Zc3h7a	1.07814e-39	0.639226	0.34	0.26	2.53535e-35
Galk2	1.36099e-39	0.685203	0.268	0.19	3.20051e-35
Mpdz	1.40063e-39	0.558898	0.355	0.27	3.29372e-35
Dennd5a	1.47928e-39	0.554167	0.383	0.301	3.47867e-35
Asap3	1.62624e-39	0.615012	0.302	0.22	3.82426e-35
Ube3c	1.94809e-39	0.611727	0.363	0.283	4.58112e-35
Ecm2	2.44827e-39	0.620903	0.259	0.18	5.75734e-35
Supt3	2.88531e-39	0.717105	0.314	0.237	6.78509e-35
Washc4	3.58016e-39	0.565915	0.326	0.242	8.4191e-35
Tgfbr1	5.74438e-39	0.51461	0.447	0.367	1.35085e-34
Ttc3	6.09456e-39	0.406634	0.635	0.583	1.4332e-34
Srcap	7.50438e-39	0.707777	0.256	0.18	1.76473e-34
Spop	8.32967e-39	0.434992	0.569	0.501	1.95881e-34
Tspan5	9.24886e-39	0.557966	0.469	0.391	2.17496e-34
Specc1l	9.58356e-39	0.653492	0.295	0.216	2.25367e-34
Srpk2	1.12637e-38	0.579203	0.401	0.324	2.64877e-34
Zfp871	1.36016e-38	0.623065	0.274	0.195	3.19854e-34
Fut8	1.45562e-38	0.638164	0.329	0.25	3.42303e-34
Bmpr2	1.74851e-38	0.426009	0.633	0.571	4.1118e-34
Ppp2r5e	1.87709e-38	0.581294	0.362	0.282	4.41417e-34
Tbck	1.90717e-38	0.737052	0.255	0.18	4.48489e-34
Erbin	2.26246e-38	0.556773	0.409	0.332	5.32041e-34
Marchf6	2.37268e-38	0.663582	0.276	0.199	5.57958e-34
Frem1	3.01355e-38	0.775852	0.282	0.205	7.08667e-34
Ctnnd1	3.08777e-38	0.513699	0.451	0.375	7.26119e-34
Zcchc14	3.25289e-38	0.49629	0.391	0.304	7.6495e-34
Zmiz1	3.3153e-38	0.538449	0.48	0.403	7.79627e-34
2610307P16Rik	4.04664e-38	0.727914	0.374	0.296	9.51609e-34
Epc2	4.92882e-38	0.557191	0.344	0.262	1.15906e-33
Ktn1	5.32921e-38	0.519401	0.43	0.35	1.25322e-33
Zfx	6.51318e-38	0.634645	0.285	0.207	1.53164e-33
Hectd1	6.75969e-38	0.429296	0.522	0.446	1.58961e-33
Smc5	8.4967e-38	0.695203	0.257	0.182	1.99808e-33
Runx2	9.67545e-38	0.634992	0.472	0.398	2.27528e-33
Daam1	1.00437e-37	0.576553	0.364	0.282	2.36187e-33
Trak1	1.51846e-37	0.644312	0.287	0.21	3.57081e-33
Csgalnact1	1.52811e-37	0.523809	0.559	0.484	3.5935e-33
Zcchc24	1.89718e-37	0.453785	0.427	0.341	4.4614e-33
Gm46277	3.09234e-37	0.492989	0.438	0.349	7.27194e-33
Zmym5	3.3081e-37	0.644378	0.261	0.186	7.77933e-33
Pacs1	3.69858e-37	0.746824	0.259	0.186	8.69758e-33
Dab2	3.97675e-37	0.498342	0.425	0.342	9.35173e-33
6820431F20Rik	4.57276e-37	0.507328	0.404	0.322	1.07533e-32
Sacm1l	5.03813e-37	0.580186	0.291	0.212	1.18477e-32
Prrc2c	6.95389e-37	0.299191	0.736	0.689	1.63528e-32
Zfp292	7.09863e-37	0.570607	0.389	0.311	1.66931e-32
Ppp1r12b	8.64184e-37	0.688519	0.34	0.266	2.03222e-32
Abi2	1.04442e-36	0.638048	0.261	0.186	2.45605e-32
Yap1	1.16574e-36	0.669356	0.277	0.202	2.74136e-32
Fkbp5	1.53757e-36	0.564622	0.353	0.27	3.61575e-32
Ptpn9	1.77016e-36	0.529057	0.389	0.309	4.16271e-32
Chd8	1.97454e-36	0.650883	0.266	0.191	4.64332e-32
Cstpp1	2.28394e-36	0.692711	0.252	0.179	5.3709e-32
Usp3	2.8388e-36	0.609772	0.317	0.24	6.67573e-32
Chm	3.01905e-36	0.646263	0.251	0.177	7.0996e-32
Sfrp1	4.07119e-36	0.379554	0.421	0.336	9.57382e-32
Ccnl2	5.15673e-36	0.614857	0.33	0.255	1.21266e-31
Ube3a	5.18304e-36	0.41954	0.513	0.442	1.21884e-31
Rnf111	6.21984e-36	0.684061	0.264	0.19	1.46266e-31
Rgmb	6.81826e-36	0.521418	0.297	0.216	1.60338e-31
Ap3b1	1.41481e-35	0.494776	0.44	0.366	3.32707e-31
Cilk1	1.46129e-35	0.617086	0.256	0.182	3.43638e-31
Cop1	1.59533e-35	0.575406	0.395	0.323	3.75157e-31
Sel1l	1.72292e-35	0.498525	0.375	0.295	4.05161e-31
Tcp11l2	2.09657e-35	0.60007	0.25	0.176	4.9303e-31
Qrich1	2.3095e-35	0.616248	0.289	0.213	5.43102e-31
Cpsf6	2.69198e-35	0.560771	0.335	0.256	6.33047e-31
Man2a1	2.80297e-35	0.362867	0.733	0.69	6.59147e-31
Cwf19l2	2.81458e-35	0.584044	0.296	0.219	6.61877e-31
Extl3	5.18262e-35	0.575126	0.3	0.223	1.21874e-30
Amotl1	6.04995e-35	0.462532	0.442	0.365	1.42271e-30
Fbxw11	6.71881e-35	0.61008	0.313	0.238	1.57999e-30
Ints6	7.47145e-35	0.70475	0.269	0.198	1.75699e-30
Nr2f2	7.75032e-35	0.26148	0.676	0.578	1.82256e-30
Mrc2	8.34933e-35	0.430617	0.651	0.617	1.96343e-30
Mysm1	9.51442e-35	0.587911	0.281	0.206	2.23741e-30
Pcdh19	9.57564e-35	0.511009	0.527	0.465	2.25181e-30
Rc3h2	1.47125e-34	0.612211	0.303	0.228	3.45978e-30
Cnot2	1.67306e-34	0.562517	0.345	0.27	3.93437e-30
Tnks2	1.74644e-34	0.469572	0.496	0.429	4.10694e-30
R3hdm2	1.77883e-34	0.467694	0.423	0.345	4.1831e-30
Pdpk1	1.97855e-34	0.601786	0.278	0.203	4.65277e-30
Pdcd4	2.75196e-34	0.408125	0.472	0.39	6.47152e-30
Pik3c2a	3.07316e-34	0.670158	0.25	0.18	7.22685e-30
Ston1	3.14372e-34	0.57517	0.274	0.199	7.39278e-30
Mapre2	3.25936e-34	0.565284	0.315	0.239	7.6647e-30
Ankib1	4.04115e-34	0.561732	0.322	0.246	9.50317e-30
Rasa3	4.73315e-34	0.671649	0.263	0.191	1.11305e-29
Brwd1	6.78513e-34	0.630569	0.365	0.296	1.59559e-29
Helz	7.05956e-34	0.596901	0.313	0.24	1.66013e-29
Prkd1	9.46235e-34	0.713748	0.318	0.246	2.22517e-29
Nckap1	1.02721e-33	0.40048	0.521	0.452	2.41559e-29
Senp6	1.57978e-33	0.425103	0.536	0.474	3.71501e-29
Dnajc13	1.73455e-33	0.597237	0.31	0.237	4.07896e-29
Ubr2	1.76522e-33	0.550091	0.357	0.283	4.15109e-29
Tbc1d2b	3.42911e-33	0.476559	0.353	0.274	8.06389e-29
Ranbp2	3.5207e-33	0.586676	0.314	0.241	8.27928e-29
Ccdc50	3.60474e-33	0.414749	0.525	0.462	8.47691e-29
Sfswap	3.68414e-33	0.637515	0.255	0.184	8.66362e-29
Otud7b	3.69275e-33	0.584495	0.329	0.256	8.68387e-29
Hapstr1	5.17208e-33	0.62019	0.255	0.184	1.21627e-28
Setx	6.54366e-33	0.613631	0.252	0.181	1.53881e-28
Tanc1	7.17966e-33	0.667564	0.325	0.254	1.68837e-28
Gas1	9.21325e-33	0.448792	0.608	0.555	2.16659e-28
Phf20l1	9.78702e-33	0.525253	0.398	0.327	2.30152e-28
Tulp4	1.18235e-32	0.470909	0.447	0.375	2.78041e-28
Prpf4b	1.43553e-32	0.48507	0.407	0.333	3.3758e-28
Usp24	1.82557e-32	0.646238	0.279	0.209	4.293e-28
Dgkh	2.95524e-32	0.737735	0.266	0.198	6.94953e-28
Cd2ap	2.9788e-32	0.469036	0.444	0.375	7.00494e-28
Tspan9	4.07216e-32	0.543649	0.268	0.196	9.57609e-28
Acaca	4.38575e-32	0.650265	0.291	0.221	1.03135e-27
Msi2	5.40941e-32	0.576188	0.435	0.368	1.27208e-27
Uri1	7.15311e-32	0.531387	0.336	0.262	1.68213e-27
Swt1	7.39317e-32	0.607558	0.26	0.19	1.73858e-27
Ctif	8.72023e-32	0.637208	0.284	0.214	2.05065e-27
Tshz1	1.46617e-31	0.562016	0.276	0.205	3.44784e-27
Spata6	1.4775e-31	0.662664	0.256	0.189	3.47449e-27
Arid4a	1.63734e-31	0.520057	0.327	0.254	3.85038e-27
Ets1	1.93099e-31	0.534814	0.316	0.242	4.54092e-27
Uggt2	2.05467e-31	0.655552	0.262	0.193	4.83176e-27
Pcdh18	2.23409e-31	0.529763	0.252	0.181	5.25369e-27
Dnm3os	2.45334e-31	0.713294	0.336	0.269	5.76928e-27
Oga	3.74899e-31	0.565175	0.302	0.231	8.81612e-27
Cdc37l1	7.75381e-31	0.565317	0.286	0.215	1.82339e-26
Xpo7	9.85227e-31	0.601151	0.302	0.233	2.31686e-26
Cnot1	1.07924e-30	0.587701	0.296	0.227	2.53795e-26
Cntln	1.74072e-30	0.547409	0.366	0.297	4.09347e-26
Prdm2	1.75331e-30	0.563312	0.299	0.229	4.12309e-26
Ski	1.89863e-30	0.402907	0.517	0.451	4.46482e-26
Wwtr1	1.9793e-30	0.356666	0.634	0.576	4.65451e-26
Snd1	1.98036e-30	0.551148	0.527	0.473	4.65701e-26
Golga4	2.78283e-30	0.572477	0.322	0.253	6.54411e-26
Pnpla8	3.70119e-30	0.451572	0.352	0.277	8.70372e-26
Tjp1	8.30143e-30	0.513141	0.297	0.226	1.95216e-25
Tpst1	8.61753e-30	0.493161	0.347	0.276	2.0265e-25
Fbln7	9.10303e-30	0.272708	0.526	0.431	2.14067e-25
Btaf1	9.44024e-30	0.591765	0.31	0.242	2.21997e-25
Calcrl	1.00227e-29	0.523746	0.365	0.291	2.35693e-25
Fndc3a	1.0265e-29	0.408019	0.464	0.391	2.41391e-25
Scfd2	1.20974e-29	0.680681	0.251	0.186	2.84483e-25
Cuedc1	1.32617e-29	0.64337	0.268	0.202	3.11861e-25
Mia2	1.34189e-29	0.483304	0.39	0.32	3.15559e-25
Clock	1.34601e-29	0.53072	0.323	0.253	3.16527e-25
Itga1	1.46558e-29	0.60042	0.3	0.231	3.44646e-25
Emsy	1.68461e-29	0.585508	0.27	0.202	3.96154e-25
Cux1	1.99587e-29	0.523919	0.347	0.277	4.6935e-25
Frs2	2.64056e-29	0.611218	0.271	0.205	6.20954e-25
Spag9	2.8366e-29	0.326679	0.654	0.603	6.67054e-25
Mark1	3.42046e-29	0.681216	0.335	0.271	8.04355e-25
Prelp	4.12826e-29	0.30872	0.487	0.406	9.70802e-25
Secisbp2l	5.76304e-29	0.531862	0.275	0.206	1.35524e-24
Tlk1	5.77755e-29	0.536066	0.313	0.244	1.35865e-24
Ascc3	7.10512e-29	0.477977	0.489	0.425	1.67084e-24
Hivep2	1.00664e-28	0.402006	0.568	0.508	2.36721e-24
Phf14	1.02297e-28	0.543668	0.347	0.28	2.40561e-24
Gm36876	1.31169e-28	0.486542	0.252	0.184	3.08456e-24
Ramp2	1.90272e-28	0.587918	0.33	0.263	4.47444e-24
Nup98	2.21248e-28	0.553827	0.301	0.234	5.20288e-24
Zfp36l2	2.4181e-28	0.353851	0.528	0.458	5.68641e-24
Sdccag8	2.53998e-28	0.572441	0.287	0.22	5.97302e-24
Sp1	3.50982e-28	0.555381	0.256	0.19	8.2537e-24
Ece1	3.55467e-28	0.519822	0.27	0.202	8.35916e-24
Ppp4r3b	3.58401e-28	0.506242	0.34	0.271	8.42816e-24
Rnf216	3.7472e-28	0.53146	0.321	0.252	8.81191e-24
Akap11	4.00546e-28	0.57794	0.26	0.195	9.41923e-24
Epha3	4.06819e-28	0.645677	0.494	0.434	9.56676e-24
Ppp3cb	4.11041e-28	0.461495	0.358	0.289	9.66603e-24
Rsf1	4.423e-28	0.507681	0.382	0.317	1.04011e-23
Ggnbp2	4.52435e-28	0.446285	0.444	0.38	1.06395e-23
Srrm2	4.89683e-28	0.25382	0.779	0.759	1.15154e-23
Stim2	5.61159e-28	0.538619	0.31	0.242	1.31962e-23
Rtn3	7.60082e-28	0.368872	0.582	0.536	1.78741e-23
Smg7	7.86958e-28	0.602257	0.255	0.191	1.85061e-23
Marf1	9.11157e-28	0.468284	0.257	0.19	2.14268e-23
Reck	1.25469e-27	0.503208	0.289	0.221	2.95052e-23
Itfg1	1.42566e-27	0.48749	0.321	0.253	3.35258e-23
Dse	1.65547e-27	0.420856	0.447	0.381	3.89299e-23
Acadsb	1.82003e-27	0.446439	0.352	0.282	4.27998e-23
Mrtfb	1.97531e-27	0.563132	0.275	0.21	4.64513e-23
Nek7	2.28286e-27	0.479568	0.385	0.318	5.36836e-23
Rhoj	2.52316e-27	0.278509	0.779	0.753	5.93346e-23
Inpp5a	3.27147e-27	0.599952	0.255	0.192	7.69318e-23
Sgms1	3.32242e-27	0.549223	0.319	0.253	7.81299e-23
Atp2c1	4.21198e-27	0.50121	0.334	0.266	9.90488e-23
Rprd2	4.82891e-27	0.573848	0.25	0.187	1.13557e-22
Pros1	5.09812e-27	0.300381	0.612	0.561	1.19887e-22
Nudcd3	5.58075e-27	0.471953	0.333	0.265	1.31237e-22
L3mbtl3	6.82198e-27	0.508754	0.331	0.264	1.60426e-22
Dab2ip	9.49183e-27	0.53208	0.273	0.208	2.2321e-22
Babam2	1.2474e-26	0.546336	0.375	0.314	2.93339e-22
Cnot6l	1.41657e-26	0.526171	0.308	0.244	3.33121e-22
Kidins220	1.45446e-26	0.523313	0.3	0.235	3.4203e-22
Atg10	1.45719e-26	0.60368	0.28	0.218	3.42673e-22
Mon2	1.87988e-26	0.499577	0.358	0.295	4.42072e-22
Atxn7l1	2.20559e-26	0.570935	0.299	0.234	5.18666e-22
Wapl	2.84141e-26	0.467183	0.373	0.309	6.68186e-22
Tab2	3.20183e-26	0.526898	0.32	0.256	7.52942e-22
Ccnd3	4.02588e-26	0.475864	0.495	0.438	9.46726e-22
Vamp4	4.12966e-26	0.522347	0.267	0.203	9.71132e-22
Spry1	4.20079e-26	0.275766	0.409	0.324	9.87857e-22
Myo5a	4.48985e-26	0.588864	0.274	0.213	1.05583e-21
Ccnt1	5.09691e-26	0.558018	0.256	0.193	1.19859e-21
Kalrn	8.48635e-26	0.620242	0.324	0.261	1.99565e-21
Smo	9.2369e-26	0.491745	0.303	0.237	2.17215e-21
Pkn2	9.47137e-26	0.413914	0.469	0.409	2.22729e-21
Dpp8	9.65574e-26	0.514834	0.29	0.226	2.27064e-21
Hdac7	1.00983e-25	0.472219	0.339	0.273	2.37473e-21
Sfpq	1.16114e-25	0.326586	0.563	0.509	2.73054e-21
Rasa1	1.44343e-25	0.375748	0.449	0.383	3.39436e-21
Utrn	2.31025e-25	0.410386	0.509	0.447	5.43278e-21
Marchf3	2.76607e-25	0.581046	0.346	0.282	6.5047e-21
Ppp2r5a	3.62659e-25	0.484969	0.26	0.197	8.5283e-21
Sec63	3.96246e-25	0.361882	0.562	0.516	9.31813e-21
Phf20	4.67218e-25	0.523277	0.292	0.229	1.09871e-20
Cr1l	4.93871e-25	0.452858	0.348	0.284	1.16139e-20
Magi1	5.25444e-25	0.752958	0.255	0.196	1.23563e-20
Ctdspl2	5.32182e-25	0.515655	0.282	0.219	1.25148e-20
Tnrc18	5.97617e-25	0.437045	0.375	0.31	1.40536e-20
Slc38a2	8.70623e-25	0.370226	0.544	0.487	2.04736e-20
Far1	9.15451e-25	0.511275	0.33	0.268	2.15277e-20
Tmx3	1.21347e-24	0.419281	0.328	0.262	2.8536e-20
Rab28	1.50488e-24	0.480901	0.311	0.247	3.53888e-20
Il1rap	1.60558e-24	0.51994	0.279	0.216	3.77569e-20
Clasp1	2.71223e-24	0.530276	0.3	0.238	6.37807e-20
Vgll4	2.89492e-24	0.555346	0.303	0.244	6.80769e-20
Usp15	2.94806e-24	0.509202	0.311	0.25	6.93266e-20
Rab3gap1	5.03864e-24	0.537629	0.261	0.2	1.18489e-19
Myo1d	5.0485e-24	0.673807	0.395	0.341	1.1872e-19
Ptges	6.02936e-24	0.473005	0.268	0.206	1.41786e-19
Rbm25	6.21896e-24	0.363441	0.578	0.534	1.46245e-19
Creb1	7.56581e-24	0.543943	0.263	0.203	1.77918e-19
Ythdc1	8.63854e-24	0.438083	0.375	0.314	2.03144e-19
Ap1g1	9.1067e-24	0.512175	0.286	0.225	2.14153e-19
Notch2	9.83561e-24	0.463466	0.33	0.267	2.31294e-19
Picalm	1.19231e-23	0.420557	0.541	0.499	2.80383e-19
Ccnl1	1.20494e-23	0.532435	0.327	0.267	2.83354e-19
Mier1	1.3022e-23	0.373701	0.477	0.421	3.06225e-19
Fam168a	1.34508e-23	0.452168	0.377	0.318	3.1631e-19
Rnf130	1.61149e-23	0.426914	0.327	0.263	3.78957e-19
Eif4a2	3.48043e-23	0.375768	0.401	0.337	8.18458e-19
Eri3	4.61172e-23	0.420831	0.424	0.368	1.08449e-18
Sox5	5.44777e-23	0.431681	0.521	0.458	1.2811e-18
Rab10	6.4571e-23	0.342961	0.555	0.511	1.51845e-18
Rap1gds1	6.77949e-23	0.482647	0.416	0.363	1.59427e-18
Ncoa7	1.07278e-22	0.395831	0.344	0.279	2.52275e-18
Gtf2i	1.86456e-22	0.452634	0.334	0.274	4.38471e-18
Ccdc88a	1.95863e-22	0.42485	0.43	0.375	4.60592e-18
Top2b	2.11295e-22	0.380596	0.433	0.375	4.96881e-18
Igf2r	2.81356e-22	0.36598	0.475	0.418	6.61637e-18
Ccpg1	3.5681e-22	0.403012	0.318	0.256	8.39073e-18
R3hdm1	4.55146e-22	0.483648	0.346	0.289	1.07032e-17
Prr14l	4.92141e-22	0.574017	0.261	0.206	1.15732e-17
Abcd3	4.94285e-22	0.487166	0.29	0.231	1.16236e-17
Spon1	5.16022e-22	0.344103	0.57	0.499	1.21348e-17
Baz1b	5.68317e-22	0.392207	0.409	0.349	1.33645e-17
Nr1d1	7.16344e-22	0.38723	0.316	0.252	1.68455e-17
Dag1	9.02217e-22	0.314075	0.466	0.404	2.12165e-17
Dnm1	9.4275e-22	0.398721	0.349	0.288	2.21697e-17
Lgmn	1.15045e-21	0.403681	0.521	0.475	2.70539e-17
Trip11	1.21077e-21	0.399893	0.462	0.411	2.84725e-17
N4bp2l2	1.48221e-21	0.465919	0.323	0.267	3.48557e-17
Ust	1.49542e-21	0.335792	0.494	0.434	3.51664e-17
Bdp1	2.03167e-21	0.497877	0.28	0.223	4.77767e-17
Pi4ka	2.28629e-21	0.541391	0.285	0.229	5.37644e-17
Wwc2	2.3089e-21	0.403479	0.461	0.411	5.42961e-17
Stat3	2.43718e-21	0.293091	0.592	0.547	5.73127e-17
Tmem65	2.59758e-21	0.445709	0.298	0.239	6.10847e-17
Kdm5c	2.76561e-21	0.478339	0.322	0.265	6.50362e-17
Zfc3h1	2.77816e-21	0.483279	0.336	0.279	6.53312e-17
Zfp451	2.84645e-21	0.495774	0.257	0.201	6.69372e-17
Zzz3	2.98482e-21	0.486116	0.273	0.216	7.01911e-17
Arid5b	3.04084e-21	0.356167	0.576	0.527	7.15085e-17
Sesn3	3.4394e-21	0.501571	0.31	0.252	8.08809e-17
Tbc1d12	4.77097e-21	0.488206	0.294	0.237	1.12194e-16
Akap9	4.83711e-21	0.402047	0.446	0.393	1.13749e-16
Tns1	5.60754e-21	0.421541	0.364	0.305	1.31867e-16
Tent2	6.73384e-21	0.45031	0.359	0.301	1.58353e-16
Nfkb1	7.03426e-21	0.394105	0.452	0.396	1.65418e-16
Usp47	7.10223e-21	0.437309	0.421	0.369	1.67016e-16
Ddx6	7.31843e-21	0.366058	0.47	0.419	1.721e-16
Arl5a	7.44097e-21	0.419243	0.325	0.267	1.74982e-16
Jade1	7.89821e-21	0.43878	0.274	0.216	1.85734e-16
Rmdn1	8.1485e-21	0.476867	0.278	0.222	1.9162e-16
Apbb2	8.47984e-21	0.417503	0.568	0.532	1.99412e-16
Cep170	8.75565e-21	0.406945	0.475	0.423	2.05898e-16
Smad5	1.00816e-20	0.419701	0.285	0.225	2.37078e-16
Rbbp6	1.08328e-20	0.384123	0.4	0.342	2.54743e-16
Syne1	2.10816e-20	0.456205	0.302	0.245	4.95755e-16
Maf	2.24158e-20	0.403659	0.368	0.309	5.27129e-16
Matr3	2.38525e-20	0.350179	0.488	0.437	5.60915e-16
Fubp1	2.86771e-20	0.399967	0.419	0.366	6.74371e-16
Pdzrn3	4.41771e-20	0.523013	0.721	0.734	1.03887e-15
Uhrf2	6.21762e-20	0.38494	0.411	0.353	1.46213e-15
Synj2	6.7036e-20	0.536594	0.253	0.2	1.57642e-15
Zdhhc20	7.60193e-20	0.392953	0.385	0.329	1.78767e-15
Rbm27	8.24197e-20	0.47533	0.266	0.211	1.93818e-15
Oxct1	9.51198e-20	0.352581	0.407	0.349	2.23684e-15
Rnf214	1.41435e-19	0.453212	0.285	0.23	3.326e-15
Pdlim5	1.44798e-19	0.400963	0.399	0.343	3.40507e-15
Clstn1	1.47195e-19	0.382668	0.301	0.243	3.46145e-15
Smchd1	1.51011e-19	0.427352	0.339	0.285	3.55117e-15
Tasor2	1.81448e-19	0.515755	0.253	0.2	4.26692e-15
Gpbp1	1.83688e-19	0.401777	0.348	0.292	4.31961e-15
Trim33	2.28897e-19	0.499389	0.287	0.234	5.38274e-15
Lrrc58	2.35885e-19	0.323087	0.518	0.469	5.54708e-15
Zfp503	2.44806e-19	0.405309	0.291	0.233	5.75685e-15
Atl3	2.5224e-19	0.424243	0.282	0.227	5.93167e-15
Sp100	3.32754e-19	0.303538	0.44	0.381	7.82505e-15
Cul3	3.62756e-19	0.37822	0.426	0.375	8.53058e-15
Hipk1	5.42128e-19	0.448851	0.25	0.197	1.27487e-14
Golm2	5.62105e-19	0.367361	0.352	0.295	1.32185e-14
Sik3	6.35219e-19	0.430713	0.349	0.295	1.49378e-14
Hdgfl3	7.32402e-19	0.442066	0.296	0.243	1.72232e-14
Ifi205	8.17397e-19	0.282687	0.478	0.42	1.92219e-14
Efr3a	8.65425e-19	0.360234	0.376	0.32	2.03513e-14
Sbno1	1.00107e-18	0.440931	0.345	0.295	2.35412e-14
Myo1e	1.24408e-18	0.574236	0.287	0.236	2.92557e-14
Setd3	1.24565e-18	0.417245	0.287	0.232	2.92927e-14
Cwc27	1.26964e-18	0.511862	0.27	0.219	2.98568e-14
Klc1	1.3606e-18	0.435886	0.284	0.23	3.19958e-14
Kcnk2	1.41243e-18	0.336346	0.321	0.261	3.32148e-14
Zmynd8	1.63731e-18	0.420014	0.355	0.302	3.8503e-14
Ptbp3	1.72938e-18	0.360919	0.442	0.395	4.06681e-14
Map3k20	1.76124e-18	0.503869	0.301	0.25	4.14173e-14
Ptpn12	1.82732e-18	0.422729	0.415	0.369	4.29713e-14
Swap70	2.10568e-18	0.421463	0.281	0.227	4.95172e-14
Gkap1	2.36994e-18	0.393384	0.31	0.256	5.57316e-14
Map2k4	2.39972e-18	0.477451	0.278	0.226	5.64317e-14
Nrdc	2.80029e-18	0.413579	0.35	0.3	6.58517e-14
Nhsl2	3.06994e-18	0.586447	0.269	0.218	7.21928e-14
Rcor1	3.19579e-18	0.465186	0.329	0.28	7.51522e-14
Npepps	4.23502e-18	0.364403	0.434	0.381	9.95907e-14
Tmem106b	4.91871e-18	0.343722	0.326	0.268	1.15668e-13
Ctnna1	5.1483e-18	0.345789	0.488	0.447	1.21067e-13
Syne2	5.18687e-18	0.484419	0.274	0.223	1.21974e-13
Cdkn1b	6.07907e-18	0.366822	0.273	0.218	1.42955e-13
Zc3hav1	6.16768e-18	0.35984	0.38	0.323	1.45039e-13
Cbx6	8.30821e-18	0.38599	0.263	0.208	1.95376e-13
Septin8	9.7541e-18	0.341861	0.328	0.271	2.29377e-13
Wdr26	1.37505e-17	0.331388	0.442	0.393	3.23358e-13
Slc9a1	1.73309e-17	0.490971	0.253	0.204	4.07554e-13
Resf1	1.78461e-17	0.362297	0.393	0.339	4.1967e-13
Srsf5	1.88017e-17	0.280781	0.51	0.459	4.4214e-13
Plekhg1	2.2032e-17	0.547555	0.261	0.211	5.18104e-13
2510009E07Rik	2.39597e-17	0.389289	0.262	0.209	5.63437e-13
Ankfy1	2.87257e-17	0.494815	0.256	0.207	6.75514e-13
Kitl	3.46754e-17	0.399298	0.265	0.213	8.15427e-13
Cflar	4.60423e-17	0.347757	0.376	0.323	1.08273e-12
Smarcc2	4.93194e-17	0.382917	0.328	0.276	1.1598e-12
Golim4	5.09786e-17	0.285584	0.534	0.488	1.19881e-12
Gnb4	5.49741e-17	0.269724	0.414	0.353	1.29277e-12
Raph1	6.29549e-17	0.447446	0.274	0.223	1.48045e-12
Pbrm1	7.01689e-17	0.293321	0.526	0.486	1.65009e-12
Slk	7.33237e-17	0.380858	0.339	0.288	1.72428e-12
Sec24b	8.16964e-17	0.432699	0.306	0.257	1.92117e-12
Ncald	8.78223e-17	0.569497	0.296	0.245	2.06523e-12
Prickle1	9.20082e-17	0.397304	0.462	0.414	2.16367e-12
Itgav	9.60558e-17	0.309763	0.533	0.494	2.25885e-12
Nemf	9.94953e-17	0.445487	0.256	0.207	2.33973e-12
Ube2g1	1.02065e-16	0.471283	0.311	0.262	2.40015e-12
Eml1	1.10857e-16	0.439286	0.267	0.217	2.60692e-12
Ak3	1.41606e-16	0.364183	0.281	0.228	3.33001e-12
Rps6kb1	1.59755e-16	0.394098	0.341	0.291	3.75681e-12
Arhgap5	1.64317e-16	0.375623	0.421	0.375	3.86408e-12
Mylk	2.10127e-16	0.266491	0.391	0.337	4.94136e-12
Ephx1	2.15745e-16	0.365791	0.251	0.199	5.07345e-12
Nufip2	2.54046e-16	0.340995	0.408	0.36	5.97415e-12
Stxbp3	2.75483e-16	0.437587	0.251	0.202	6.47826e-12
Wasf2	2.92549e-16	0.264039	0.581	0.546	6.87958e-12
Brd1	3.11419e-16	0.373923	0.338	0.287	7.32332e-12
Abl1	3.32517e-16	0.399715	0.279	0.229	7.81947e-12
Sltm	3.80436e-16	0.401751	0.416	0.376	8.94633e-12
Tbc1d23	4.89154e-16	0.459349	0.257	0.21	1.1503e-11
Mapk1	5.42477e-16	0.348526	0.36	0.31	1.27569e-11
Myo1b	6.14702e-16	0.4194	0.367	0.322	1.44553e-11
St7	6.3605e-16	0.481333	0.271	0.224	1.49574e-11
Bclaf1	6.57017e-16	0.300587	0.488	0.447	1.54504e-11
Lsm14a	8.54285e-16	0.430471	0.287	0.24	2.00894e-11
Layn	9.6184e-16	0.369547	0.317	0.267	2.26186e-11
Tnpo3	1.12235e-15	0.457315	0.278	0.231	2.63931e-11
Bnc2	1.16744e-15	0.426266	0.753	0.737	2.74534e-11
Ep400	1.2845e-15	0.414455	0.296	0.248	3.02063e-11
Ednra	1.66006e-15	0.346795	0.432	0.378	3.9038e-11
Smurf2	2.58219e-15	0.298164	0.444	0.397	6.07228e-11
Cmip	3.05485e-15	0.360303	0.404	0.358	7.18379e-11
Slc10a7	3.09392e-15	0.490587	0.288	0.243	7.27567e-11
Tgfb2	3.41146e-15	0.345697	0.369	0.319	8.02238e-11
Clec2d	3.45289e-15	0.307027	0.467	0.421	8.11982e-11
Sgcd	4.12912e-15	0.478239	0.35	0.305	9.71005e-11
Usp7	4.33542e-15	0.378326	0.294	0.245	1.01952e-10
Ppp2r5c	4.4206e-15	0.353595	0.368	0.321	1.03955e-10
Mbtps1	5.72718e-15	0.344536	0.297	0.247	1.3468e-10
Vwa5a	5.87174e-15	0.333605	0.348	0.299	1.3808e-10
Enox1	6.32767e-15	0.532706	0.293	0.248	1.48801e-10
Zfp207	6.48498e-15	0.318291	0.408	0.362	1.52501e-10
Olfml1	8.53322e-15	0.403991	0.262	0.215	2.00667e-10
Mapkap1	1.1728e-14	0.372166	0.341	0.296	2.75796e-10
Setd7	1.45477e-14	0.384157	0.294	0.247	3.42103e-10
Impact	2.05393e-14	0.425622	0.264	0.22	4.83002e-10
Ggps1	2.09351e-14	0.415519	0.254	0.209	4.92309e-10
Tgfbi	2.32217e-14	0.268591	0.355	0.303	5.46081e-10
Eea1	2.35594e-14	0.311555	0.454	0.41	5.54024e-10
Dpy19l1	2.36665e-14	0.34233	0.299	0.251	5.56541e-10
Adam9	2.49907e-14	0.348304	0.304	0.256	5.87681e-10
Tia1	3.36531e-14	0.442748	0.257	0.213	7.91387e-10
Mnat1	3.76235e-14	0.44172	0.331	0.29	8.84754e-10
Upf2	4.17754e-14	0.414819	0.286	0.241	9.8239e-10
Svil	4.26065e-14	0.269087	0.565	0.53	1.00193e-09
Smad4	5.35755e-14	0.307876	0.44	0.398	1.25988e-09
Zfp809	5.57255e-14	0.39211	0.296	0.251	1.31044e-09
Srsf11	5.91722e-14	0.273059	0.585	0.564	1.39149e-09
Sec24a	8.21271e-14	0.387845	0.305	0.261	1.9313e-09
Agap1	8.89058e-14	0.406093	0.297	0.25	2.09071e-09
Cbr3	1.07416e-13	0.325441	0.274	0.227	2.52599e-09
Fgl2	1.23648e-13	0.38944	0.349	0.303	2.9077e-09
Fam120a	1.54665e-13	0.337503	0.43	0.392	3.6371e-09
Sec24d	1.7795e-13	0.286306	0.607	0.581	4.18467e-09
Thrap3	2.11635e-13	0.320349	0.415	0.374	4.97681e-09
Larp4	2.80122e-13	0.392331	0.29	0.246	6.58734e-09
Por	3.14488e-13	0.311044	0.368	0.323	7.3955e-09
Tsc22d2	3.16887e-13	0.417723	0.312	0.268	7.45191e-09
Hnrnpr	3.19955e-13	0.311437	0.382	0.338	7.52406e-09
Grina	3.49582e-13	0.2646	0.38	0.331	8.22077e-09
1700025G04Rik	4.03047e-13	0.388708	0.334	0.291	9.47805e-09
Ctdspl	4.51074e-13	0.361078	0.276	0.232	1.06075e-08
Mdfic	8.19835e-13	0.387626	0.399	0.362	1.92792e-08
Tpp2	8.84879e-13	0.393803	0.313	0.272	2.08088e-08
Gxylt2	8.8855e-13	0.269788	0.379	0.333	2.08951e-08
Klf13	9.22691e-13	0.315601	0.286	0.24	2.1698e-08
Chsy3	1.07456e-12	0.611513	0.305	0.27	2.52694e-08
Spidr	1.18378e-12	0.436553	0.275	0.233	2.78377e-08
Acbd5	1.29338e-12	0.394594	0.266	0.224	3.04151e-08
Acin1	1.46987e-12	0.2787	0.441	0.402	3.45655e-08
Gbf1	1.58823e-12	0.401579	0.444	0.414	3.73489e-08
Nfx1	1.72428e-12	0.39099	0.275	0.234	4.05481e-08
Mprip	2.02809e-12	0.27089	0.566	0.544	4.76926e-08
Evi5	2.07178e-12	0.345446	0.317	0.274	4.872e-08
Tm9sf2	2.15337e-12	0.250822	0.497	0.459	5.06386e-08
Lims1	2.19317e-12	0.306469	0.551	0.528	5.15746e-08
Wwp1	2.58139e-12	0.399747	0.272	0.231	6.07039e-08
Aak1	2.96706e-12	0.388081	0.39	0.354	6.97735e-08
Ldlrad4	3.26423e-12	0.440146	0.6	0.59	7.67617e-08
Acvr1	3.30834e-12	0.399585	0.343	0.305	7.77988e-08
Zswim6	4.47605e-12	0.502457	0.332	0.297	1.05259e-07
Chpt1	4.68673e-12	0.355763	0.259	0.217	1.10213e-07
Creb3l2	5.34975e-12	0.413514	0.37	0.333	1.25805e-07
Adam10	7.23812e-12	0.351235	0.305	0.265	1.70212e-07
Prkca	7.93165e-12	0.371795	0.438	0.403	1.86521e-07
Bod1l	8.39144e-12	0.312453	0.394	0.356	1.97333e-07
Gaa	8.99578e-12	0.259947	0.36	0.315	2.11545e-07
Anapc1	9.25381e-12	0.37599	0.261	0.222	2.17613e-07
Samd4	1.0169e-11	0.471599	0.453	0.432	2.39133e-07
Fer	1.26229e-11	0.289909	0.438	0.399	2.9684e-07
Rnf144a	1.29564e-11	0.375361	0.321	0.282	3.04682e-07
Kpna4	1.42293e-11	0.313218	0.384	0.343	3.34616e-07
Tgoln1	1.45081e-11	0.291905	0.362	0.32	3.41172e-07
Cask	1.68707e-11	0.321251	0.43	0.391	3.9673e-07
Csnk1g3	1.94662e-11	0.365875	0.321	0.283	4.57766e-07
Kcmf1	2.00727e-11	0.331944	0.398	0.362	4.7203e-07
Ptprm	2.09918e-11	0.493063	0.37	0.342	4.93643e-07
Ckap5	2.13537e-11	0.349681	0.271	0.229	5.02153e-07
Tead1	2.44773e-11	0.391438	0.482	0.461	5.75609e-07
Lamb2	2.78025e-11	0.277843	0.314	0.271	6.53804e-07
Slc44a1	2.78179e-11	0.279408	0.331	0.288	6.54165e-07
Gjc1	2.82471e-11	0.341269	0.279	0.24	6.64258e-07
Smad2	3.03212e-11	0.346157	0.26	0.22	7.13033e-07
Prpf38b	3.11009e-11	0.329555	0.304	0.264	7.3137e-07
Csad	3.48688e-11	0.334476	0.25	0.21	8.19976e-07
Rspry1	3.96503e-11	0.377957	0.284	0.246	9.32417e-07
Atp6v1a	4.31538e-11	0.314114	0.293	0.252	1.0148e-06
Asph	4.32635e-11	0.289246	0.414	0.378	1.01738e-06
Mosmo	4.4845e-11	0.33627	0.276	0.236	1.05457e-06
St3gal1	5.20746e-11	0.455856	0.306	0.265	1.22459e-06
Arhgap28	5.96472e-11	0.398252	0.267	0.229	1.40266e-06
Usp8	6.27392e-11	0.304206	0.301	0.26	1.47537e-06
Glis2	7.7065e-11	0.299417	0.256	0.215	1.81226e-06
Chchd3	8.4466e-11	0.37822	0.331	0.294	1.9863e-06
Snx2	8.76956e-11	0.254251	0.348	0.306	2.06225e-06
Rassf8	1.01884e-10	0.378732	0.317	0.282	2.3959e-06
Cept1	1.03487e-10	0.358904	0.268	0.23	2.43361e-06
Glis3	1.05433e-10	0.415439	0.51	0.474	2.47935e-06
Atp6v1b2	1.07143e-10	0.326826	0.254	0.214	2.51957e-06
Hnrnph1	1.10095e-10	0.317364	0.435	0.405	2.58898e-06
Vps41	1.16387e-10	0.34408	0.296	0.258	2.73696e-06
Pon2	1.23878e-10	0.261699	0.311	0.269	2.91311e-06
Zfand6	1.32472e-10	0.327363	0.351	0.314	3.11522e-06
Vezf1	1.49548e-10	0.303814	0.288	0.248	3.51677e-06
Itpripl2	2.7374e-10	0.254284	0.386	0.347	6.43728e-06
Cab39	3.92809e-10	0.350861	0.264	0.227	9.23728e-06
Gabarapl1	3.99398e-10	0.284527	0.27	0.23	9.39223e-06
Ubn1	4.25904e-10	0.297655	0.323	0.285	1.00156e-05
Tcaf1	6.14761e-10	0.283048	0.338	0.3	1.44567e-05
Larp1	6.86864e-10	0.293221	0.324	0.286	1.61523e-05
Trpc4ap	7.12006e-10	0.306842	0.33	0.294	1.67435e-05
Atp2b1	7.31225e-10	0.276344	0.428	0.396	1.71955e-05
Smurf1	8.42374e-10	0.429629	0.287	0.255	1.98093e-05
Snrnp70	8.59405e-10	0.284283	0.48	0.451	2.02098e-05
Dnm2	9.03109e-10	0.339998	0.276	0.24	2.12375e-05
Rftn1	9.28486e-10	0.524986	0.44	0.429	2.18343e-05
Hbp1	9.57067e-10	0.272901	0.32	0.281	2.25064e-05
Mast2	2.38512e-09	0.425519	0.352	0.324	5.60884e-05
Ccm2	2.54988e-09	0.318508	0.253	0.217	5.99629e-05
Btbd1	2.78862e-09	0.31188	0.325	0.29	6.55771e-05
Ubl3	2.82063e-09	0.293769	0.277	0.241	6.63298e-05
Zc3h13	3.08801e-09	0.287945	0.32	0.285	7.26176e-05
Yme1l1	3.21145e-09	0.281219	0.362	0.328	7.55206e-05
Pja2	3.47458e-09	0.275503	0.395	0.363	8.17083e-05
Itgbl1	3.58738e-09	0.499584	0.454	0.433	8.43608e-05
Ogdh	4.77387e-09	0.298813	0.324	0.289	0.000112262
Elf2	4.83874e-09	0.280503	0.368	0.335	0.000113788
Ncor2	5.10496e-09	0.290836	0.34	0.304	0.000120048
Stx8	5.8318e-09	0.316155	0.351	0.319	0.000137141
Papola	7.09727e-09	0.25027	0.484	0.459	0.000166899
Sh3pxd2a	8.92184e-09	0.283237	0.401	0.372	0.000209806
Memo1	9.91977e-09	0.392685	0.281	0.25	0.000233273
Hgsnat	1.08775e-08	0.274159	0.265	0.23	0.000255796
Cers5	1.42144e-08	0.288303	0.312	0.279	0.000334266
Fbxw8	1.6191e-08	0.367418	0.254	0.222	0.000380748
Tns3	1.78486e-08	0.442312	0.313	0.285	0.000419728
Phldb1	2.3779e-08	0.306155	0.281	0.248	0.000559187
Taok3	2.45053e-08	0.295127	0.274	0.24	0.000576266
Ufl1	2.73661e-08	0.309751	0.254	0.222	0.000643541
Lrrfip2	4.9069e-08	0.301992	0.287	0.256	0.00115391
Socs5	5.28569e-08	0.309744	0.345	0.313	0.00124298
Kank2	6.02686e-08	0.267782	0.303	0.27	0.00141728
Cbfb	6.12346e-08	0.274732	0.372	0.341	0.00143999
Luc7l3	7.17666e-08	0.275229	0.369	0.341	0.00168766
Ppp2r2a	7.23321e-08	0.306938	0.342	0.314	0.00170096
Supt6	7.38201e-08	0.285708	0.258	0.225	0.00173595
Adam17	8.00482e-08	0.28158	0.278	0.246	0.00188241
Cpne8	1.0416e-07	0.292361	0.369	0.339	0.00244943
Alkbh5	1.85787e-07	0.268757	0.296	0.264	0.00436896
Gpc6	2.40661e-07	0.336962	0.692	0.711	0.00565937
Gcc2	2.79428e-07	0.294556	0.279	0.249	0.00657102
Shoc2	2.87018e-07	0.295105	0.295	0.265	0.00674951
Stat2	3.14514e-07	0.256194	0.31	0.278	0.00739611
Gm15564	3.50711e-07	0.265924	0.323	0.292	0.00824732
Wbp1l	4.32974e-07	0.263835	0.278	0.248	0.0101818
Tra2b	4.49177e-07	0.257729	0.395	0.368	0.0105628
Plcb4	1.05949e-06	0.456274	0.264	0.233	0.0249151
Stk24	1.06049e-06	0.267423	0.328	0.301	0.0249384
Naa15	1.20246e-06	0.293693	0.265	0.237	0.028277
Ago2	1.29763e-06	0.29105	0.284	0.257	0.030515
Msrb3	1.53162e-06	0.292031	0.347	0.322	0.0360175
Rarb	1.80721e-06	0.337469	0.303	0.278	0.0424983
Arhgap42	2.13732e-06	0.28212	0.395	0.371	0.0502613
Fxr1	2.51312e-06	0.258807	0.355	0.331	0.0590984
Rps6ka3	2.71016e-06	0.253215	0.386	0.36	0.0637322
Traf3	2.96283e-06	0.372903	0.252	0.228	0.069674
Ilrun	3.28682e-06	0.284948	0.279	0.253	0.0772929
Cnrip1	3.65885e-06	0.250849	0.285	0.258	0.0860414
S1pr3	4.25863e-06	0.251828	0.269	0.243	0.100146
Cul5	4.74518e-06	0.255511	0.309	0.283	0.111588
Eml4	6.02162e-06	0.293938	0.399	0.379	0.141604
Map4	6.89449e-06	0.285617	0.482	0.475	0.162131
Adcy7	7.66778e-06	0.381591	0.393	0.379	0.180316
Cacna1c	2.64815e-05	0.609377	0.446	0.455	0.62274
Rab31	3.2792e-05	0.262781	0.32	0.299	0.771137
Slit2	3.4575e-05	0.640319	0.347	0.333	0.813067
Farp1	5.3692e-05	0.298698	0.414	0.399	1
Myo9b	6.20403e-05	0.304596	0.26	0.24	1
Nbas	0.000202079	0.274082	0.278	0.258	1
Mrtfa	0.000769129	0.282907	0.302	0.287	1
Ror2	0.00200199	0.348545	0.396	0.394	1
Stk39	0.0037695	0.322933	0.264	0.251	1
Serpina3n	0.0148885	0.266421	0.381	0.381	1
Slc8a1	0.121636	0.417535	0.381	0.394	1
Ugcg	0.147401	0.272095	0.39	0.398	1
Lhfpl2	0.19394	0.255063	0.296	0.297	1
Fat1	0.19987	0.280708	0.263	0.264	1
Piezo2	0.503783	0.384788	0.35	0.379	1
Morrbid	0.680481	0.320116	0.341	0.36	1
