# Supplementary material for: Temporal evolution of fibroblast responses following salivary gland ductal ligation injury
Source: Front Dent Med. 2025 May 1;6:1581376. doi: 10.3389/fdmed.2025.1581376 (PMC12078207; doi:10.3389/fdmed.2025.1581376)
Supplement: Supplementary file 6 [file Table4.xlsx]

## Sheet: G1_1 Day DGE
	p_val	avg_log2FC	pct.1	pct.2	p_val_adj
Timp1	9.97006e-259	5.74994	0.911	0.134	2.34456e-254
Pdpn	6.91958e-225	3.19797	0.924	0.323	1.62721e-220
Hspa5	8.79956e-221	2.08757	0.991	0.803	2.06931e-216
Mt2	7.78804e-220	4.00767	0.916	0.41	1.83144e-215
Mt1	1.14962e-216	3.31372	0.974	0.831	2.70344e-212
Lox	8.68738e-204	4.58349	0.829	0.176	2.04292e-199
Calr	4.53599e-203	1.67828	0.99	0.803	1.06668e-198
Mmp3	1.04954e-202	4.60177	0.903	0.401	2.46811e-198
Hspa8	1.7315e-183	1.70886	0.989	0.888	4.07179e-179
Pdia6	2.66808e-173	1.72524	0.971	0.673	6.27426e-169
Hsp90aa1	5.80565e-172	2.15419	0.93	0.435	1.36526e-167
Hsp90b1	7.05162e-172	1.24548	0.994	0.936	1.65826e-167
Eef1g	6.76202e-165	1.92886	0.928	0.595	1.59016e-160
Serpinh1	8.25269e-162	1.18408	0.99	0.924	1.9407e-157
Cfb	7.42408e-160	2.75694	0.882	0.418	1.74585e-155
Angptl4	1.1626e-157	4.42195	0.692	0.088	2.73397e-153
Rps2	2.42093e-155	1.1481	0.996	0.984	5.69306e-151
Hmox1	1.37843e-153	4.19577	0.706	0.118	3.24152e-149
Hsp90ab1	6.42105e-153	1.02839	0.999	0.978	1.50997e-148
Eif5a	3.44539e-152	1.83124	0.952	0.71	8.10217e-148
Tnfrsf12a	1.32986e-151	4.40833	0.665	0.069	3.12731e-147
Cebpb	1.81336e-151	2.58139	0.871	0.447	4.26431e-147
Sod2	1.37299e-150	2.32799	0.855	0.363	3.22871e-146
Aebp1	2.57128e-144	1.38037	0.984	0.834	6.04661e-140
Eif4a1	6.26898e-139	1.5635	0.94	0.668	1.47421e-134
Vcan	6.53225e-139	2.11339	0.861	0.382	1.53612e-134
Ccn4	2.43323e-131	4.20627	0.611	0.071	5.72198e-127
Spp1	2.84713e-131	7.42606	0.613	0.084	6.69532e-127
Thbs1	9.78269e-128	3.77557	0.736	0.287	2.3005e-123
Hspd1	3.70944e-126	2.12423	0.835	0.426	8.72312e-122
Fstl1	5.36697e-126	1.34945	0.968	0.753	1.2621e-121
Slc25a5	5.70415e-126	1.21028	0.915	0.502	1.34139e-121
Runx1	8.06245e-126	3.2901	0.664	0.13	1.89596e-121
Col4a1	2.32161e-125	1.15057	0.992	0.967	5.45949e-121
Canx	6.36784e-125	1.31593	0.951	0.634	1.49746e-120
Ccn2	1.80616e-123	3.54614	0.726	0.243	4.24737e-119
Npm1	3.79734e-123	1.64837	0.936	0.786	8.92983e-119
Pabpc1	1.35483e-120	1.5374	0.893	0.549	3.18601e-116
Csf1	2.70025e-120	2.57203	0.789	0.352	6.3499e-116
Cstb	1.03604e-118	1.75172	0.894	0.599	2.43634e-114
Ran	1.16767e-117	1.72574	0.876	0.533	2.74589e-113
Ldha	5.10937e-117	1.97422	0.841	0.442	1.20152e-112
Pmepa1	1.02532e-116	1.78862	0.906	0.639	2.41115e-112
Ncl	8.75601e-116	1.63916	0.922	0.708	2.05906e-111
Eif3a	1.63148e-115	1.55178	0.896	0.508	3.83658e-111
Serpina3n	7.61057e-115	4.31728	0.568	0.069	1.7897e-110
Loxl1	1.40043e-114	1.58718	0.892	0.486	3.29325e-110
Mif	6.10186e-111	1.98204	0.826	0.468	1.43491e-106
Nme1	7.04516e-111	1.69115	0.846	0.454	1.65674e-106
Capg	4.81751e-108	1.77326	0.846	0.475	1.13289e-103
Slc39a14	1.80806e-107	3.59822	0.577	0.099	4.25184e-103
Ccl2	3.37215e-107	3.29357	0.526	0.045	7.92995e-103
Lrrc32	1.86613e-105	2.88337	0.626	0.156	4.38838e-101
P4hb	1.56821e-104	1.21202	0.939	0.626	3.68781e-100
Fgl2	1.58633e-104	3.0382	0.681	0.232	3.73042e-100
Gas7	1.85219e-104	2.86357	0.644	0.18	4.3556e-100
Lgmn	2.04695e-104	1.9613	0.79	0.397	4.8136e-100
Tnfaip2	1.6116e-100	2.23861	0.682	0.206	3.78983e-96
Ext1	2.48302e-100	1.59241	0.915	0.623	5.83907e-96
Rplp0	5.06636e-100	0.880486	0.997	0.985	1.19141e-95
Tmed9	1.78795e-99	1.16534	0.955	0.722	4.20455e-95
Cacna1c	2.11351e-99	2.7101	0.641	0.182	4.97012e-95
Rpsa	2.07379e-98	0.745069	0.998	0.994	4.87673e-94
Saa3	2.79639e-98	8.50905	0.44	0.011	6.57599e-94
Ctsb	5.03812e-98	1.11643	0.964	0.824	1.18476e-93
Rpl4	8.82647e-98	1.00952	0.965	0.859	2.07563e-93
Rack1	1.41819e-97	1.0038	0.985	0.942	3.33501e-93
Dram1	4.73971e-97	2.37676	0.619	0.147	1.11459e-92
Actb	9.14251e-97	0.779138	1	0.996	2.14995e-92
Rnf149	2.17877e-96	3.125	0.599	0.16	5.1236e-92
Rpl5	1.32487e-95	0.928376	0.992	0.95	3.11557e-91
Mmp14	4.1442e-93	1.28882	0.918	0.675	9.74551e-89
Lcn2	2.5639e-92	5.21468	0.436	0.02	6.02926e-88
Chst11	1.17162e-91	3.94525	0.504	0.078	2.75518e-87
Itga5	2.05272e-91	2.82973	0.58	0.138	4.82717e-87
Vcp	2.80891e-91	1.2195	0.887	0.548	6.60544e-87
Lman1	3.03078e-91	1.19502	0.906	0.58	7.12718e-87
B4galt5	4.79366e-91	2.96231	0.56	0.123	1.12728e-86
Gpr176	9.27066e-90	6.72115	0.403	0.006	2.18009e-85
Sdc4	1.6513e-89	2.11906	0.755	0.424	3.88319e-85
Hnrnpa3	1.29939e-87	1.14306	0.921	0.631	3.05564e-83
Emp1	1.90575e-87	1.23471	0.939	0.756	4.48156e-83
Rpn1	4.82179e-87	1.42967	0.807	0.415	1.13389e-82
Pkm	6.63468e-87	1.6327	0.792	0.425	1.56021e-82
Eif5	8.64549e-87	1.31252	0.879	0.564	2.03307e-82
Serbp1	1.12936e-86	1.07911	0.94	0.767	2.65581e-82
Cfl1	2.0554e-86	1.0209	0.946	0.794	4.83348e-82
Sphk1	4.62779e-85	3.53626	0.455	0.05	1.08827e-80
Serpine1	7.2735e-85	3.16361	0.593	0.173	1.71044e-80
Dclk1	2.43253e-84	2.15465	0.644	0.202	5.72034e-80
Vmp1	7.44826e-84	1.72008	0.722	0.304	1.75153e-79
Cald1	3.28013e-83	0.881564	0.99	0.929	7.71356e-79
Ddx21	1.0891e-82	2.18488	0.627	0.212	2.56112e-78
Cct6a	1.18947e-82	1.57	0.766	0.4	2.79715e-78
Csgalnact1	2.72853e-82	1.89846	0.722	0.353	6.4164e-78
Cd44	2.82172e-82	2.27531	0.628	0.223	6.63557e-78
Cd63	2.16867e-81	0.729553	0.995	0.986	5.09983e-77
Eef1a1	3.20058e-81	0.599678	0.999	1	7.52648e-77
Sparc	5.15752e-81	0.70514	0.997	0.989	1.21284e-76
Fbn1	5.2316e-81	1.35119	0.882	0.623	1.23026e-76
Hspa9	1.42442e-80	1.58755	0.771	0.409	3.34967e-76
Emilin1	8.7501e-80	1.59055	0.76	0.388	2.05767e-75
Gapdh	1.57284e-79	1.07242	0.909	0.69	3.69869e-75
ND1	1.66772e-79	0.592765	0.999	0.991	3.92181e-75
Anp32b	1.019e-78	1.33849	0.829	0.506	2.39628e-74
Ppp1r14b	1.14166e-78	1.90192	0.661	0.257	2.68474e-74
Ccl7	3.06515e-78	4.25289	0.423	0.042	7.208e-74
Col4a2	3.55006e-78	0.969631	0.974	0.884	8.34833e-74
Manf	5.21452e-78	1.32986	0.856	0.54	1.22625e-73
Rgcc	1.08062e-77	3.01927	0.432	0.048	2.54118e-73
Pdia4	2.43982e-77	1.4356	0.758	0.38	5.73749e-73
Tnc	3.75161e-77	10.0649	0.349	0.001	8.82228e-73
Ybx1	4.96444e-77	0.795838	0.973	0.843	1.16744e-72
Shc4	1.03744e-76	6.19503	0.358	0.007	2.43965e-72
Pakap	1.11911e-75	1.78793	0.723	0.375	2.6317e-71
Rpl38	1.67724e-75	0.821051	0.993	0.953	3.9442e-71
Ltbp2	6.97282e-75	8.93396	0.34	0.001	1.63973e-70
Actn1	1.1266e-73	1.7845	0.667	0.286	2.64932e-69
Col12a1	1.18774e-73	3.93375	0.457	0.086	2.7931e-69
Ch25h	1.23877e-73	5.34516	0.377	0.026	2.9131e-69
Esd	4.31643e-73	1.33457	0.841	0.603	1.01505e-68
Ssr2	1.49818e-72	1.1889	0.846	0.513	3.52312e-68
Cct2	1.78872e-72	1.37449	0.758	0.399	4.20636e-68
Pdgfrb	9.04194e-72	1.38248	0.822	0.559	2.1263e-67
Tfpi2	3.38896e-71	5.91125	0.366	0.025	7.96948e-67
Atp5f1b	5.48952e-71	0.766366	0.899	0.689	1.29092e-66
Ybx3	1.00825e-70	1.19433	0.838	0.537	2.37101e-66
Vasn	4.8826e-70	1.90085	0.622	0.25	1.14819e-65
Ifrd1	5.0596e-70	1.56343	0.735	0.383	1.18982e-65
Pgk1	6.93019e-69	1.81764	0.655	0.287	1.6297e-64
Cct3	2.32999e-68	1.57048	0.679	0.316	5.4792e-64
Pdia3	2.34315e-68	0.71991	0.982	0.906	5.51016e-64
Il6	3.88071e-68	7.07146	0.323	0.006	9.12589e-64
Ckap4	1.88633e-67	1.37144	0.765	0.432	4.43589e-63
Sema7a	6.05705e-67	5.95307	0.313	0.002	1.42438e-62
Lrrc59	1.91911e-66	1.82146	0.59	0.216	4.51299e-62
Nme2	8.06421e-65	0.772944	0.98	0.949	1.89638e-60
Bst2	1.06212e-64	1.04063	0.893	0.662	2.49768e-60
Pla1a	5.40307e-64	2.63249	0.481	0.13	1.27059e-59
Sec61g	1.02044e-63	0.942873	0.943	0.84	2.39967e-59
C3	1.03733e-63	1.09973	0.897	0.591	2.43938e-59
Bnc2	1.30314e-63	1.53603	0.81	0.546	3.06447e-59
Socs5	2.12153e-63	1.82873	0.597	0.24	4.98899e-59
Litaf	2.79182e-63	1.67361	0.601	0.233	6.56524e-59
Rps28	1.23128e-62	0.690565	0.991	0.965	2.89549e-58
Saa1	6.04236e-62	5.39059	0.326	0.021	1.42092e-57
Ctsc	9.53624e-62	4.28149	0.332	0.025	2.24254e-57
Rpl41	1.56895e-61	0.847376	0.999	0.99	3.68954e-57
Rpl3	1.69469e-61	0.714073	0.995	0.976	3.98523e-57
Cct8	1.3702e-60	1.27969	0.736	0.397	3.22217e-56
Hnrnpab	2.2649e-60	1.14496	0.774	0.456	5.32614e-56
Nop58	4.25529e-60	1.82599	0.578	0.234	1.00067e-55
Slco2a1	6.55018e-60	3.22342	0.468	0.147	1.54034e-55
Icam1	1.1915e-59	2.1945	0.474	0.128	2.80192e-55
Ass1	1.57473e-59	4.77606	0.306	0.015	3.70314e-55
Serp1	4.1723e-59	1.34404	0.697	0.358	9.81157e-55
Eif4g2	5.40615e-59	0.815882	0.922	0.698	1.27131e-54
Tns3	5.66618e-59	2.47322	0.458	0.125	1.33246e-54
Col5a2	1.13746e-58	0.815059	0.979	0.916	2.67485e-54
Srm	1.83216e-58	1.86126	0.555	0.216	4.30851e-54
Ppa1	2.26814e-58	1.74907	0.558	0.207	5.33376e-54
Hspe1	1.6954e-57	1.19103	0.837	0.663	3.9869e-53
Cct7	3.90616e-57	1.4701	0.648	0.318	9.18573e-53
Stat3	7.06116e-57	1.16232	0.76	0.435	1.6605e-52
Vapa	2.42437e-56	1.08148	0.803	0.528	5.70116e-52
Cycs	2.48486e-56	0.836478	0.751	0.445	5.84339e-52
Tpm4	2.82439e-56	1.01476	0.836	0.544	6.64183e-52
Tgfb1	8.23535e-56	2.65847	0.465	0.149	1.93663e-51
Morrbid	4.23324e-55	2.38236	0.424	0.102	9.95489e-51
Eif2s2	4.76536e-55	0.926632	0.888	0.665	1.12062e-50
Ssr1	4.88391e-55	1.16687	0.74	0.426	1.1485e-50
Sec61a1	5.39801e-55	1.39096	0.647	0.306	1.2694e-50
Ccn1	7.85712e-55	3.44285	0.39	0.083	1.84768e-50
Hnrnpf	1.41987e-54	0.97354	0.854	0.612	3.33896e-50
Adamts4	4.80277e-54	2.95405	0.392	0.088	1.12942e-49
Fbl	1.11056e-53	1.94577	0.495	0.17	2.61159e-49
Ptma	1.77301e-53	0.454926	1	0.996	4.16941e-49
Hk2	3.15064e-53	3.82397	0.306	0.03	7.40905e-49
Eef2	4.6646e-53	0.793203	0.912	0.711	1.09693e-48
Actg1	5.25953e-53	0.912184	0.95	0.902	1.23683e-48
Rps17	5.64155e-53	0.84345	0.96	0.903	1.32667e-48
Set	5.66446e-53	1.00738	0.813	0.53	1.33205e-48
Prmt1	2.33179e-52	1.67308	0.571	0.253	5.48344e-48
Cblb	7.64791e-52	1.62598	0.694	0.437	1.79848e-47
Myo1d	7.91279e-52	2.09692	0.492	0.18	1.86077e-47
Mcfd2	8.98051e-52	1.689	0.58	0.269	2.11186e-47
Mrfap1	2.02439e-51	0.904189	0.861	0.669	4.76055e-47
Cct5	2.26338e-51	1.23454	0.694	0.385	5.32257e-47
Sox4	2.74466e-51	2.05068	0.513	0.201	6.45434e-47
Sec61b	2.74706e-51	0.88943	0.88	0.734	6.45999e-47
Plin2	3.24468e-51	1.45784	0.67	0.366	7.63019e-47
Atp2a2	6.76929e-51	0.876848	0.894	0.668	1.59187e-46
Nxn	6.37631e-50	1.57152	0.655	0.369	1.49945e-45
Vgll3	7.29046e-50	2.26209	0.461	0.157	1.71443e-45
Eif4g1	7.41351e-50	1.14221	0.718	0.426	1.74336e-45
Fstl3	1.31753e-49	4.50682	0.265	0.015	3.09831e-45
Lhfpl2	3.44672e-49	2.20632	0.434	0.134	8.10531e-45
Spred1	5.2175e-49	1.02168	0.847	0.622	1.22695e-44
Msn	5.86729e-49	1.1656	0.755	0.457	1.37975e-44
Fblim1	5.97379e-49	2.89676	0.324	0.05	1.4048e-44
Clmp	8.20792e-49	1.33187	0.682	0.378	1.93017e-44
Cxcl14	1.53536e-48	0.763164	0.979	0.974	3.61056e-44
Gadd45b	1.84864e-48	1.91045	0.51	0.204	4.34727e-44
Dnajb11	2.1834e-48	1.1912	0.676	0.375	5.13449e-44
Sh3pxd2b	3.58077e-48	1.44636	0.585	0.28	8.42053e-44
Il4ra	5.1587e-48	2.10547	0.452	0.152	1.21312e-43
Fth1	1.46162e-47	0.912674	1	1	3.43715e-43
Etf1	2.15786e-47	1.3271	0.612	0.3	5.07443e-43
Snrpf	2.47638e-47	1.15146	0.692	0.405	5.82346e-43
Psmd7	2.82973e-47	0.962089	0.771	0.498	6.65439e-43
Eif3c	5.64308e-47	0.991278	0.811	0.551	1.32703e-42
Eif6	6.46701e-47	1.37263	0.635	0.349	1.52078e-42
Pgam1	6.55907e-47	1.31538	0.668	0.379	1.54243e-42
Ddx39a	1.34642e-46	2.37081	0.367	0.086	3.16624e-42
Fbn2	1.97481e-46	3.60114	0.294	0.04	4.64397e-42
Eprs1	3.67069e-46	1.04046	0.731	0.436	8.632e-42
Psma4	5.0664e-46	0.877675	0.798	0.518	1.19142e-41
Tm4sf1	5.27815e-46	1.5012	0.666	0.416	1.24121e-41
C1qbp	6.8779e-46	1.29846	0.641	0.359	1.61741e-41
Egfr	1.09898e-45	1.01466	0.87	0.705	2.58435e-41
Il1rap	3.09343e-45	2.24583	0.449	0.166	7.27451e-41
Hnrnpa1	1.0342e-44	1.31802	0.617	0.333	2.43202e-40
Postn	1.86547e-44	3.37027	0.298	0.046	4.38685e-40
Hspa4	1.99053e-44	1.12056	0.687	0.398	4.68093e-40
Stt3a	4.90223e-44	0.977206	0.728	0.439	1.15281e-39
Rplp2	5.58201e-44	0.733448	0.981	0.965	1.31266e-39
Rps29	9.8547e-44	0.410318	0.998	0.99	2.31743e-39
Ostc	2.09055e-43	0.797604	0.858	0.617	4.91613e-39
Uqcrq	5.17939e-43	0.704843	0.753	0.502	1.21799e-38
Fgf2	5.81382e-43	2.46732	0.427	0.161	1.36718e-38
Foxp1	8.41504e-43	1.65219	0.579	0.307	1.97888e-38
Cdk4	1.06844e-42	1.18838	0.642	0.363	2.51256e-38
Fkbp11	1.14347e-42	1.66087	0.521	0.239	2.68898e-38
Niban2	1.47989e-42	2.38137	0.344	0.082	3.48011e-38
Phldb2	2.06037e-42	2.12339	0.429	0.152	4.84516e-38
Ctps1	2.29278e-42	2.68751	0.309	0.058	5.3917e-38
Smim3	3.69566e-42	2.34365	0.326	0.068	8.69071e-38
Fhl2	4.16389e-42	1.7381	0.492	0.211	9.7918e-38
Psmd11	5.141e-42	1.06153	0.675	0.388	1.20896e-37
Dnajc3	7.0537e-42	0.735671	0.901	0.72	1.65875e-37
Cox5a	9.47716e-42	0.515631	0.689	0.434	2.22865e-37
Rps6	2.0342e-41	0.937668	0.852	0.714	4.78363e-37
Pdap1	2.46036e-41	0.88011	0.734	0.437	5.78578e-37
Tspan4	2.59028e-41	1.21179	0.628	0.344	6.0913e-37
Ugcg	8.64533e-41	1.87347	0.459	0.187	2.03303e-36
Il13ra1	9.18328e-41	1.65916	0.449	0.169	2.15954e-36
G3bp1	1.63345e-40	1.18442	0.635	0.359	3.84122e-36
Tomm40	2.61328e-40	1.66161	0.456	0.18	6.1454e-36
Nap1l1	2.84188e-40	0.933185	0.769	0.533	6.68297e-36
Actr3	2.856e-40	1.0467	0.661	0.369	6.71617e-36
Pcbp2	4.674e-40	0.719166	0.859	0.621	1.09914e-35
Tgm2	4.69708e-40	1.77156	0.416	0.14	1.10457e-35
Metap2	4.78702e-40	0.913044	0.72	0.434	1.12572e-35
Adam12	7.06385e-40	1.77459	0.491	0.212	1.66114e-35
Bpgm	1.50878e-39	3.02862	0.293	0.057	3.54804e-35
Naa50	1.56331e-39	1.27124	0.569	0.29	3.67628e-35
Gm15501	2.72385e-39	1.75649	0.482	0.224	6.40541e-35
Pdzrn3	2.81752e-39	1.09716	0.778	0.559	6.62568e-35
Tubb6	3.758e-39	1.34882	0.57	0.3	8.83731e-35
Glis3	5.08024e-39	1.61823	0.572	0.317	1.19467e-34
Ddost	5.96375e-39	0.870961	0.765	0.513	1.40244e-34
Slc2a1	9.05647e-39	2.57672	0.298	0.061	2.12972e-34
Mcoln2	9.4369e-39	2.67071	0.288	0.055	2.21918e-34
Hnrnpa0	2.61149e-38	0.786673	0.864	0.675	6.14118e-34
Eif3b	5.21071e-38	1.4106	0.5	0.224	1.22535e-33
Tcp1	6.13195e-38	1.16263	0.589	0.306	1.44199e-33
Gnl3	6.59981e-38	1.31164	0.551	0.281	1.55201e-33
Rpl35	1.54673e-37	0.542955	0.996	0.994	3.6373e-33
Ranbp1	3.99183e-37	0.907805	0.725	0.488	9.3872e-33
Creb3l2	8.84318e-37	1.61371	0.489	0.233	2.07956e-32
Eif5b	9.66457e-37	0.776984	0.73	0.437	2.27272e-32
Ssr3	1.93984e-36	0.755545	0.81	0.538	4.56173e-32
Mdh2	2.21986e-36	0.94695	0.674	0.428	5.22023e-32
Mfap5	3.94252e-36	1.48056	0.7	0.523	9.27124e-32
Rps15	4.32255e-36	0.614255	0.972	0.953	1.01649e-31
Eef1b2	5.4979e-36	0.601555	0.932	0.864	1.29289e-31
Eif1a	6.12719e-36	1.0241	0.61	0.336	1.44087e-31
Gspt1	6.70725e-36	0.951272	0.664	0.39	1.57728e-31
H6pd	7.47502e-36	1.25719	0.55	0.29	1.75783e-31
Mir6236	1.08184e-35	0.917743	0.923	0.853	2.54406e-31
Snd1	1.6622e-35	1.02886	0.649	0.387	3.90882e-31
Svep1	3.13761e-35	1.00999	0.793	0.646	7.37839e-31
Rpl7a	4.58453e-35	0.486216	0.972	0.947	1.0781e-30
Erh	4.59134e-35	0.836806	0.745	0.514	1.0797e-30
Spcs2	7.45639e-35	0.683815	0.86	0.638	1.75344e-30
Btf3	7.68469e-35	0.553137	0.944	0.854	1.80713e-30
Morf4l2	7.92317e-35	0.720775	0.821	0.581	1.86321e-30
Kif5b	8.67994e-35	0.857548	0.717	0.461	2.04117e-30
Rps26	1.04065e-34	0.627449	0.964	0.955	2.44719e-30
Ebna1bp2	1.0905e-34	1.33896	0.528	0.281	2.56442e-30
Prkar1a	1.28357e-34	0.770148	0.756	0.501	3.01844e-30
Srsf3	1.47136e-34	0.658575	0.892	0.737	3.46006e-30
Gsto1	1.83187e-34	1.66534	0.386	0.136	4.30783e-30
Clptm1l	2.75448e-34	1.11241	0.573	0.309	6.47744e-30
Map2k1	3.70991e-34	1.47312	0.463	0.211	8.72423e-30
Arpc1b	3.79769e-34	0.596966	0.938	0.834	8.93064e-30
Psmd1	3.89265e-34	0.948172	0.65	0.404	9.15394e-30
Rpl6	4.9618e-34	0.418563	0.989	0.962	1.16682e-29
Tmem258	5.663e-34	0.948508	0.69	0.46	1.33171e-29
Hnrnpu	5.69235e-34	0.704907	0.856	0.652	1.33861e-29
Ctsl	1.30462e-33	0.683198	0.99	0.986	3.06793e-29
Sfpq	1.41764e-33	0.817586	0.728	0.477	3.33372e-29
Kctd11	1.95535e-33	2.29843	0.304	0.082	4.59819e-29
Rpl31	2.26726e-33	0.692482	0.876	0.736	5.33168e-29
Slc25a3	4.29658e-33	0.379794	0.833	0.659	1.01038e-28
Rps25	6.483e-33	0.603884	0.967	0.954	1.52454e-28
Myo1e	7.13013e-33	2.34019	0.323	0.1	1.67672e-28
Slit2	7.37863e-33	2.63464	0.36	0.135	1.73516e-28
Ak1	8.62615e-33	2.58373	0.259	0.053	2.02853e-28
Iqgap1	8.75186e-33	0.989814	0.681	0.442	2.05809e-28
Rplp1	8.88922e-33	0.531935	1	0.998	2.09039e-28
Cct4	9.97085e-33	0.978841	0.627	0.38	2.34475e-28
Lap3	1.18012e-32	1.3764	0.462	0.211	2.77518e-28
Timm23	1.3287e-32	0.908444	0.688	0.457	3.12457e-28
Rai14	1.85404e-32	1.57672	0.435	0.192	4.35996e-28
Col5a3	1.88463e-32	0.96232	0.79	0.607	4.43189e-28
Nop56	1.92872e-32	1.63614	0.415	0.177	4.53557e-28
Ncor2	2.70645e-32	1.47623	0.48	0.247	6.36448e-28
Gpatch4	2.81221e-32	2.25981	0.274	0.063	6.6132e-28
Eno1	3.84228e-32	1.51279	0.445	0.203	9.0355e-28
Plat	4.29977e-32	1.128	0.653	0.451	1.01113e-27
Psmd2	5.29555e-32	1.15439	0.526	0.278	1.2453e-27
Psmd14	5.8667e-32	1.06937	0.554	0.294	1.37961e-27
Psma3	6.55454e-32	0.526469	0.907	0.777	1.54137e-27
Rrs1	6.94283e-32	1.73216	0.336	0.108	1.63268e-27
Atp6v1b2	1.00548e-31	1.54607	0.412	0.172	2.36448e-27
Ifi44	1.32428e-31	1.80468	0.345	0.115	3.11417e-27
P4ha1	1.7645e-31	0.982347	0.729	0.503	4.14941e-27
Srsf6	2.62576e-31	1.03853	0.554	0.296	6.17473e-27
Hyou1	3.10459e-31	1.82241	0.337	0.113	7.30076e-27
Tubb5	5.28016e-31	0.784116	0.823	0.669	1.24168e-26
Calu	6.33109e-31	0.59266	0.883	0.689	1.48882e-26
Nip7	1.11927e-30	1.54822	0.386	0.154	2.63207e-26
Erp29	1.19285e-30	0.786728	0.732	0.494	2.80511e-26
Axl	1.39373e-30	0.813512	0.727	0.507	3.2775e-26
Vdac2	2.76871e-30	0.756799	0.729	0.539	6.51091e-26
Chsy3	3.23244e-30	1.72408	0.365	0.138	7.6014e-26
Ubtd1	4.3901e-30	1.61645	0.372	0.145	1.03238e-25
Csnk1a1	4.4564e-30	0.607033	0.868	0.68	1.04797e-25
Pcbp1	6.1768e-30	0.675128	0.787	0.558	1.45254e-25
Tomm20	8.37473e-30	0.920369	0.618	0.384	1.9694e-25
Rpl8	8.71355e-30	0.35959	0.996	0.994	2.04908e-25
Hif1a	1.04325e-29	1.32723	0.518	0.287	2.45331e-25
Ldlrad4	1.17445e-29	1.33373	0.586	0.366	2.76184e-25
Dab2	1.70941e-29	1.1694	0.627	0.436	4.01984e-25
Zswim6	2.12574e-29	1.72009	0.377	0.154	4.9989e-25
Nhp2	2.16946e-29	1.34233	0.429	0.195	5.1017e-25
Mybbp1a	2.21756e-29	1.41918	0.428	0.198	5.21482e-25
Tmed2	3.23383e-29	0.553442	0.913	0.748	7.60466e-25
Eml4	5.53957e-29	1.32847	0.533	0.317	1.30268e-24
Ctnnb1	8.16851e-29	0.788328	0.719	0.499	1.92091e-24
Magt1	8.19344e-29	0.914359	0.582	0.336	1.92677e-24
Copb2	8.81592e-29	0.7532	0.731	0.512	2.07315e-24
Scarb2	9.47121e-29	0.820012	0.704	0.48	2.22725e-24
Lman2	1.12203e-28	0.945678	0.59	0.354	2.63857e-24
Eif3i	1.35694e-28	0.855033	0.68	0.486	3.19097e-24
Snx9	1.43445e-28	0.753626	0.704	0.466	3.37326e-24
Slc6a8	2.04517e-28	1.64145	0.365	0.147	4.80943e-24
Hsd17b12	2.18926e-28	1.14161	0.496	0.259	5.14827e-24
Lamtor3	2.52249e-28	1.14436	0.52	0.295	5.93189e-24
Rpl15	2.74709e-28	0.461221	0.984	0.97	6.46005e-24
Surf4	2.83241e-28	0.799692	0.68	0.454	6.6607e-24
Pa2g4	3.02614e-28	1.2396	0.488	0.264	7.11628e-24
Erp44	3.75074e-28	0.886058	0.623	0.389	8.82023e-24
Ywhae	4.75276e-28	0.516255	0.869	0.664	1.11766e-23
Slc35b1	6.01453e-28	1.08031	0.515	0.284	1.41438e-23
Mgp	7.74689e-28	0.781303	0.97	0.985	1.82176e-23
Rpl24	1.05346e-27	0.395971	0.992	0.986	2.47732e-23
Rnf19b	1.27033e-27	1.72492	0.332	0.121	2.9873e-23
Mlec	1.40759e-27	0.85488	0.627	0.403	3.31008e-23
Purb	2.22525e-27	0.886103	0.619	0.387	5.2329e-23
Psmb4	2.29184e-27	0.678203	0.764	0.561	5.38949e-23
Rftn1	2.40391e-27	1.4468	0.416	0.193	5.65302e-23
Fermt2	2.68746e-27	0.80989	0.813	0.679	6.31984e-23
Aprt	3.36075e-27	0.858476	0.654	0.444	7.90314e-23
Bgn	3.47438e-27	0.327184	0.992	0.974	8.17035e-23
Large1	4.02223e-27	1.11658	0.559	0.342	9.45868e-23
Hnrnpk	4.8569e-27	0.485811	0.913	0.788	1.14215e-22
Rpl23a	5.17475e-27	0.602264	0.895	0.774	1.2169e-22
Rps3	5.36951e-27	0.420312	0.99	0.983	1.26269e-22
Tpm3	5.64183e-27	0.558954	0.791	0.554	1.32673e-22
Hnrnph1	5.71515e-27	0.816058	0.622	0.385	1.34398e-22
Gmppb	6.43537e-27	1.59718	0.319	0.112	1.51334e-22
Snrpa1	1.00343e-26	1.37764	0.39	0.171	2.35967e-22
Prdx1	1.10757e-26	0.385165	0.983	0.921	2.60457e-22
Mrpl52	1.46678e-26	0.713714	0.765	0.577	3.44927e-22
Ctsd	1.56095e-26	0.662989	0.81	0.639	3.67072e-22
Zmiz1	1.81358e-26	1.04609	0.576	0.363	4.2648e-22
Hnrnpa2b1	1.85197e-26	0.471676	0.938	0.792	4.35508e-22
Efemp2	1.97512e-26	0.905959	0.61	0.385	4.6447e-22
Psmb5	2.69057e-26	0.689441	0.719	0.523	6.32714e-22
Hnrnpd	3.82097e-26	0.737646	0.674	0.42	8.98539e-22
Syncrip	5.33105e-26	0.812819	0.64	0.41	1.25365e-21
Gng12	6.2028e-26	0.648928	0.761	0.532	1.45865e-21
Bmpr2	1.10379e-25	0.751864	0.733	0.52	2.59568e-21
Ifi27	1.31182e-25	0.492008	0.919	0.818	3.08487e-21
Hdlbp	1.56671e-25	0.637484	0.823	0.668	3.68428e-21
Eef1e1	3.26391e-25	1.86552	0.252	0.071	7.67542e-21
Hnrnpdl	3.36205e-25	0.797822	0.615	0.379	7.9062e-21
Tent5a	3.3979e-25	1.62724	0.47	0.274	7.9905e-21
Nek6	4.92207e-25	1.70895	0.279	0.089	1.15747e-20
Rpl36al	5.45234e-25	0.48884	0.894	0.836	1.28217e-20
Ddx3x	7.29633e-25	0.725137	0.681	0.454	1.7158e-20
Cebpd	7.32136e-25	1.11209	0.666	0.514	1.72169e-20
Pkig	8.02336e-25	0.98306	0.598	0.397	1.88677e-20
Ptges3	1.03643e-24	0.770968	0.66	0.45	2.43727e-20
Rrbp1	1.06556e-24	0.416211	0.986	0.944	2.50577e-20
Mark1	1.23068e-24	1.68689	0.337	0.14	2.89408e-20
Map4k4	1.39325e-24	0.813487	0.689	0.488	3.27637e-20
Skil	1.66211e-24	1.42001	0.354	0.151	3.90861e-20
Clta	2.17898e-24	0.555475	0.823	0.656	5.1241e-20
Psma7	2.21229e-24	0.525684	0.835	0.683	5.20242e-20
Atp1a1	2.67371e-24	1.00821	0.485	0.265	6.2875e-20
Trim8	3.34122e-24	1.53669	0.312	0.118	7.85721e-20
Creld2	4.07961e-24	1.44569	0.355	0.154	9.59361e-20
Plod3	4.65858e-24	1.23149	0.421	0.214	1.09551e-19
Ftsj3	5.25101e-24	1.82955	0.257	0.079	1.23483e-19
Ipo7	6.0274e-24	1.19722	0.408	0.198	1.4174e-19
Rtn4	6.20667e-24	0.556329	0.855	0.685	1.45956e-19
Aff1	6.69571e-24	0.903304	0.579	0.367	1.57456e-19
Ddx39b	8.06105e-24	0.887138	0.574	0.367	1.89564e-19
Txndc5	8.84557e-24	0.697224	0.678	0.46	2.08012e-19
Psmb2	9.29218e-24	0.605508	0.793	0.618	2.18515e-19
Nfkb1	9.39369e-24	1.12004	0.554	0.352	2.20902e-19
Mvp	1.54028e-23	1.14781	0.394	0.185	3.62212e-19
Rdh10	1.91227e-23	2.48506	0.261	0.09	4.4969e-19
Mak16	2.01267e-23	1.5357	0.31	0.12	4.733e-19
Sdf2l1	2.30084e-23	1.6683	0.3	0.114	5.41066e-19
Ppid	2.54013e-23	1.20403	0.418	0.213	5.97337e-19
Crlf1	2.64836e-23	0.864447	0.732	0.591	6.22789e-19
Mprip	2.89097e-23	0.622151	0.707	0.465	6.79841e-19
Cyc1	3.00046e-23	0.691167	0.572	0.362	7.05589e-19
Clic4	3.52828e-23	0.820936	0.628	0.419	8.29711e-19
Bhlhe40	3.53041e-23	1.3416	0.417	0.219	8.30212e-19
Ascc3	6.62825e-23	1.02499	0.535	0.336	1.5587e-18
Bhlhe41	7.31415e-23	1.57412	0.312	0.125	1.72e-18
Rpl7l1	7.34735e-23	1.02725	0.463	0.253	1.7278e-18
Rpl37	9.76547e-23	0.574231	0.978	0.974	2.29645e-18
Lgals1	1.11084e-22	0.384633	0.991	0.974	2.61225e-18
Dnaja1	1.16275e-22	0.542757	0.891	0.763	2.73433e-18
Spcs3	1.26288e-22	1.06537	0.436	0.226	2.96979e-18
Snrpd3	1.89218e-22	0.746919	0.608	0.398	4.44965e-18
Smurf1	2.22147e-22	1.45716	0.338	0.15	5.22401e-18
Ak2	2.25586e-22	1.20411	0.372	0.175	5.30489e-18
Cpxm1	2.37059e-22	1.2918	0.664	0.544	5.57468e-18
Psmc5	2.5394e-22	0.762314	0.635	0.447	5.97165e-18
Abce1	3.55932e-22	1.06771	0.434	0.232	8.3701e-18
Nolc1	3.57834e-22	1.25467	0.371	0.176	8.41482e-18
Ptgfrn	3.93179e-22	0.869637	0.532	0.32	9.24601e-18
Atp5f1a	4.00106e-22	0.337534	0.843	0.669	9.4089e-18
Flna	4.05023e-22	0.885356	0.521	0.304	9.52451e-18
Kmt5a	4.19344e-22	1.55246	0.299	0.118	9.86129e-18
Pum3	5.27029e-22	1.26581	0.373	0.18	1.23936e-17
Gar1	6.40058e-22	1.44211	0.326	0.141	1.50516e-17
Junb	8.42651e-22	0.551819	0.758	0.522	1.98158e-17
Gm14279	8.90663e-22	1.18364	0.448	0.257	2.09448e-17
Psmd6	9.84926e-22	0.891918	0.527	0.322	2.31615e-17
Cmklr1	1.03185e-21	0.86327	0.568	0.371	2.4265e-17
Xbp1	1.56419e-21	0.576623	0.732	0.519	3.67835e-17
Rps18	1.70535e-21	0.470596	0.991	0.998	4.0103e-17
Psmc6	1.9652e-21	0.667172	0.661	0.455	4.62136e-17
Dcun1d5	2.35539e-21	0.836574	0.545	0.335	5.53893e-17
Ifngr2	2.39716e-21	1.00658	0.455	0.255	5.63717e-17
Hsph1	2.48402e-21	1.60828	0.273	0.1	5.84143e-17
Stip1	2.6781e-21	1.17829	0.375	0.182	6.29782e-17
Bnip2	2.70626e-21	0.806413	0.55	0.347	6.36404e-17
Rrp15	2.88337e-21	1.34073	0.325	0.14	6.78053e-17
Pebp1	2.8851e-21	0.49587	0.848	0.719	6.7846e-17
Zbp1	3.12084e-21	1.59145	0.275	0.103	7.33896e-17
Wdr43	3.44313e-21	1.13482	0.384	0.19	8.09688e-17
Macroh2a1	3.44748e-21	0.780738	0.527	0.316	8.10709e-17
Rpl32	3.47337e-21	0.540754	0.997	0.99	8.16798e-17
Prnp	3.85767e-21	1.26343	0.357	0.167	9.07169e-17
Plod2	3.91565e-21	1.12018	0.491	0.301	9.20805e-17
Layn	5.45348e-21	0.948599	0.474	0.273	1.28244e-16
Pno1	6.53809e-21	1.64443	0.261	0.094	1.5375e-16
Bola2	6.71056e-21	1.05621	0.424	0.229	1.57806e-16
Tmem87b	6.86702e-21	1.06102	0.432	0.235	1.61485e-16
Nav3	7.80934e-21	0.618196	0.835	0.686	1.83645e-16
Fubp1	8.19068e-21	0.768826	0.582	0.375	1.92612e-16
Hmgn1	8.46759e-21	0.52418	0.867	0.736	1.99124e-16
Gab2	8.6507e-21	0.788933	0.742	0.577	2.0343e-16
Nars1	1.11908e-20	0.733899	0.627	0.43	2.63164e-16
Tead1	1.38311e-20	1.1532	0.462	0.281	3.25253e-16
Nsun2	2.16777e-20	1.34196	0.313	0.136	5.09774e-16
Psmc4	4.2597e-20	0.971191	0.482	0.291	1.00171e-15
Ptbp1	4.81808e-20	0.987167	0.441	0.248	1.13302e-15
Cndp2	5.62179e-20	1.68438	0.26	0.098	1.32202e-15
Apex1	6.01986e-20	1.36301	0.3	0.126	1.41563e-15
Rassf8	7.26183e-20	1.44653	0.312	0.14	1.70769e-15
Znrf1	7.84922e-20	1.38964	0.326	0.151	1.84582e-15
Runx2	8.27238e-20	1.09426	0.492	0.315	1.94533e-15
Hspa13	8.89099e-20	0.937314	0.48	0.29	2.09081e-15
Ssb	9.01651e-20	0.47524	0.82	0.66	2.12032e-15
Sox9	9.76841e-20	1.8552	0.259	0.099	2.29714e-15
Uggt1	1.11068e-19	1.16147	0.337	0.155	2.61187e-15
Mdfic	1.33983e-19	1.05897	0.461	0.275	3.15075e-15
Qki	1.39532e-19	0.66175	0.756	0.59	3.28123e-15
Rpl36	1.55224e-19	0.526389	0.972	0.971	3.65026e-15
Phb1	1.55563e-19	0.764057	0.543	0.362	3.65822e-15
Strap	1.58366e-19	0.891828	0.484	0.29	3.72413e-15
Snrpd1	1.88072e-19	0.8487	0.535	0.357	4.4227e-15
Cnn3	1.89112e-19	0.796363	0.711	0.585	4.44715e-15
Arhgef40	2.2883e-19	0.842171	0.537	0.352	5.38116e-15
Cyb5r3	2.31329e-19	1.06033	0.397	0.211	5.43992e-15
Rexo2	2.42847e-19	0.574609	0.7	0.519	5.71078e-15
Cacybp	2.6716e-19	0.795605	0.542	0.348	6.28253e-15
Rsl1d1	2.73617e-19	0.93852	0.515	0.341	6.43438e-15
Hnrnpc	4.44388e-19	0.613633	0.619	0.405	1.04502e-14
Cyp1b1	4.67124e-19	1.00734	0.492	0.307	1.09849e-14
Rock2	4.80264e-19	0.666772	0.678	0.483	1.12939e-14
Pabpc4	5.12776e-19	1.08639	0.374	0.19	1.20584e-14
Psmd3	5.45313e-19	1.00778	0.429	0.245	1.28236e-14
Rpl13a	6.19258e-19	0.364468	0.99	0.986	1.45625e-14
Atf4	7.17099e-19	0.868198	0.534	0.347	1.68633e-14
Bccip	9.18806e-19	0.868276	0.482	0.294	2.16066e-14
Atp8b1	9.2589e-19	0.843495	0.562	0.392	2.17732e-14
Csde1	1.49238e-18	0.521315	0.72	0.517	3.50949e-14
Pabpn1	1.64636e-18	0.561756	0.707	0.514	3.87158e-14
Bzw1	1.83397e-18	0.604143	0.665	0.475	4.31277e-14
Septin9	1.85364e-18	0.873963	0.526	0.353	4.35903e-14
Ust	2.23027e-18	0.905343	0.496	0.312	5.24471e-14
Hdgf	2.35482e-18	0.754976	0.565	0.389	5.53759e-14
2610307P16Rik	2.39916e-18	1.36755	0.381	0.212	5.64187e-14
Erdr1x-1	2.54229e-18	1.47575	0.336	0.172	5.97844e-14
Tenm3	2.72138e-18	0.954676	0.627	0.476	6.39959e-14
Cbfb	2.88706e-18	1.07158	0.442	0.269	6.78921e-14
Gpi1	2.97616e-18	0.971874	0.494	0.311	6.99873e-14
Gpm6b	3.28606e-18	0.479685	0.951	0.86	7.72751e-14
Txnl1	3.67415e-18	0.657696	0.611	0.43	8.64013e-14
Tpbg	3.81982e-18	1.43867	0.277	0.118	8.98269e-14
Mrto4	4.50669e-18	1.09783	0.347	0.173	1.05979e-13
Arpc2	4.82623e-18	0.426894	0.869	0.722	1.13494e-13
Nifk	5.18998e-18	1.28515	0.312	0.145	1.22048e-13
Rbm3	5.23867e-18	0.981166	0.431	0.255	1.23192e-13
Cxcl16	6.24508e-18	0.989416	0.514	0.367	1.46859e-13
Actn4	6.43371e-18	0.836022	0.524	0.351	1.51295e-13
Srsf2	6.76454e-18	0.588849	0.681	0.497	1.59075e-13
Ola1	7.01569e-18	0.912514	0.468	0.291	1.64981e-13
Yrdc	7.5334e-18	1.34669	0.263	0.107	1.77155e-13
Wdr12	8.40704e-18	1.34227	0.261	0.104	1.977e-13
Rpn2	1.06221e-17	0.483942	0.723	0.518	2.49788e-13
Cdv3	1.12623e-17	0.822086	0.5	0.321	2.64844e-13
Susd6	1.13822e-17	0.914744	0.558	0.39	2.67663e-13
Myh9	1.27029e-17	0.649413	0.74	0.587	2.98722e-13
Nfe2l1	1.33057e-17	0.730251	0.536	0.347	3.12897e-13
Zcchc14	1.37536e-17	0.907633	0.483	0.31	3.2343e-13
Wwtr1	1.4026e-17	0.576622	0.743	0.559	3.29835e-13
Akr1b8	1.40681e-17	1.33247	0.319	0.155	3.30826e-13
Ube2m	1.49777e-17	0.68931	0.599	0.416	3.52215e-13
Sec63	1.56258e-17	0.50152	0.723	0.525	3.67457e-13
Arf1	1.66437e-17	0.41013	0.864	0.734	3.91394e-13
Copb1	1.66995e-17	0.580045	0.674	0.497	3.92706e-13
Eif2s1	1.96868e-17	0.819889	0.476	0.296	4.62954e-13
Errfi1	2.30426e-17	0.809847	0.726	0.579	5.41871e-13
Osmr	2.55101e-17	0.662601	0.618	0.436	5.99896e-13
Dpysl3	3.37365e-17	0.592964	0.762	0.626	7.93348e-13
Sec13	3.46595e-17	0.713106	0.567	0.392	8.15054e-13
Foxs1	4.0304e-17	1.32487	0.277	0.121	9.47788e-13
Elavl1	4.72986e-17	0.784446	0.507	0.327	1.11227e-12
Gadd45a	4.89039e-17	1.24766	0.42	0.263	1.15002e-12
Kdelr2	5.00854e-17	0.453601	0.827	0.649	1.17781e-12
Ier5	5.38089e-17	1.44932	0.295	0.139	1.26537e-12
Hnrnpm	6.40786e-17	0.643873	0.573	0.388	1.50687e-12
Mapre1	6.42015e-17	0.716042	0.525	0.342	1.50976e-12
Fndc3b	7.25472e-17	0.502556	0.842	0.724	1.70602e-12
Cfdp1	7.36145e-17	0.521833	0.66	0.468	1.73112e-12
Peak1	8.48495e-17	0.6854	0.752	0.611	1.99532e-12
Mrps18b	9.09128e-17	1.29199	0.275	0.121	2.1379e-12
Mgat2	9.7289e-17	0.759513	0.49	0.307	2.28785e-12
Mast4	1.20449e-16	0.643974	0.758	0.606	2.83249e-12
Npc2	1.20858e-16	0.583268	0.81	0.698	2.8421e-12
Tram1	1.23599e-16	0.483854	0.733	0.549	2.90656e-12
Psmc3	1.32124e-16	0.507711	0.624	0.439	3.10702e-12
Map2k3	1.59716e-16	1.23149	0.301	0.145	3.75588e-12
Mmp11	1.6847e-16	1.78262	0.306	0.159	3.96175e-12
Mydgf	1.70522e-16	0.660587	0.586	0.419	4.00999e-12
Rcc2	2.01737e-16	1.34272	0.262	0.114	4.74406e-12
Cilp	2.12281e-16	1.67551	0.294	0.143	4.99201e-12
Naca	2.20555e-16	0.314898	0.953	0.926	5.18656e-12
Cspg4	2.30249e-16	1.22704	0.462	0.327	5.41454e-12
tdTomato	2.54325e-16	0.541956	0.831	0.874	5.9807e-12
Rpl12	2.75518e-16	0.378077	0.977	0.983	6.47908e-12
Derl1	4.09438e-16	0.708816	0.523	0.346	9.62834e-12
Pign	4.27889e-16	0.939386	0.416	0.247	1.00622e-11
Odc1	4.47141e-16	1.24248	0.305	0.151	1.0515e-11
Atp5me	4.47627e-16	0.417996	0.656	0.48	1.05264e-11
Alyref	4.54735e-16	0.845026	0.465	0.295	1.06936e-11
Fmnl3	4.94315e-16	1.31588	0.261	0.114	1.16243e-11
Wdr75	5.13276e-16	1.12799	0.293	0.138	1.20702e-11
Ugdh	5.19523e-16	1.28742	0.323	0.166	1.22171e-11
Naa15	6.64535e-16	0.938354	0.386	0.218	1.56272e-11
Txnrd1	6.98745e-16	1.06211	0.345	0.183	1.64317e-11
Timm10	7.29889e-16	1.12275	0.279	0.126	1.71641e-11
Renbp	9.51007e-16	1.22862	0.275	0.126	2.23639e-11
Ruvbl1	9.54528e-16	1.04023	0.345	0.185	2.24467e-11
Taf10	1.02883e-15	0.646689	0.512	0.337	2.4194e-11
Rasa3	1.04804e-15	1.16338	0.311	0.157	2.46458e-11
Nmt1	1.05e-15	0.8739	0.418	0.247	2.46918e-11
Snhg6	1.08229e-15	1.27155	0.293	0.144	2.54512e-11
Tfpi	1.32589e-15	0.889097	0.405	0.238	3.11797e-11
Gclm	1.53774e-15	1.05012	0.346	0.187	3.61615e-11
Rps27l	1.61561e-15	0.555721	0.797	0.696	3.79928e-11
Phf11d	2.36655e-15	0.934847	0.354	0.193	5.56517e-11
Tardbp	2.51848e-15	0.90336	0.406	0.242	5.92247e-11
Mast2	2.65692e-15	1.07049	0.345	0.19	6.24801e-11
Ubxn4	2.80352e-15	0.655611	0.586	0.424	6.59275e-11
Eln	2.84329e-15	1.07871	0.509	0.378	6.68628e-11
Papola	3.0113e-15	0.533808	0.611	0.434	7.08137e-11
Psmc2	3.70654e-15	0.69416	0.537	0.369	8.71631e-11
Slc4a7	3.76335e-15	1.35722	0.259	0.119	8.8499e-11
Ddb1	4.11976e-15	0.712684	0.506	0.341	9.68804e-11
Rpl37a	4.7899e-15	0.396311	0.996	0.99	1.12639e-10
Cdc42se1	4.88777e-15	1.04767	0.319	0.165	1.14941e-10
Eif3e	5.18412e-15	0.550548	0.612	0.439	1.2191e-10
Tmed5	5.4809e-15	0.827362	0.439	0.275	1.28889e-10
Med13l	5.52485e-15	0.640649	0.552	0.387	1.29922e-10
Ppfibp1	6.99488e-15	0.932324	0.398	0.239	1.64492e-10
Adcy7	7.47669e-15	0.887384	0.414	0.255	1.75822e-10
H13	8.2634e-15	0.614789	0.587	0.424	1.94322e-10
Srsf7	8.9105e-15	0.663128	0.586	0.439	2.09539e-10
Nop16	9.16278e-15	1.27689	0.25	0.112	2.15472e-10
Dnajb9	1.27414e-14	0.983732	0.399	0.249	2.99626e-10
Smad7	1.28751e-14	1.39721	0.308	0.169	3.02771e-10
Samd4	1.47952e-14	0.955536	0.446	0.292	3.47925e-10
Ptpn12	1.50477e-14	0.724312	0.462	0.294	3.53863e-10
Nomo1	1.59771e-14	1.21168	0.265	0.125	3.75717e-10
Ap2m1	1.67844e-14	0.644843	0.519	0.349	3.94702e-10
Rcn1	2.06048e-14	0.520222	0.677	0.518	4.84543e-10
Spsb1	2.41452e-14	1.50015	0.25	0.118	5.67798e-10
P3h1	2.78946e-14	0.935094	0.337	0.186	6.5597e-10
Psma5	2.92688e-14	0.527486	0.635	0.47	6.88285e-10
Sf3b1	3.09984e-14	0.460483	0.729	0.553	7.28958e-10
Pbdc1	3.45159e-14	0.819916	0.41	0.25	8.11676e-10
Sh3glb1	4.53899e-14	0.433838	0.792	0.674	1.06739e-09
Bmp1	4.71458e-14	0.772835	0.488	0.34	1.10868e-09
Caprin1	5.38882e-14	0.56521	0.603	0.44	1.26723e-09
Phb2	5.56145e-14	0.668403	0.529	0.374	1.30783e-09
Rab5if	5.80945e-14	0.636834	0.519	0.354	1.36615e-09
Zfp385b	6.13263e-14	0.975695	0.476	0.335	1.44215e-09
Rars1	6.42372e-14	1.00929	0.343	0.195	1.5106e-09
Ppp1cc	7.03296e-14	0.83755	0.444	0.295	1.65387e-09
Dkc1	7.82863e-14	1.13642	0.277	0.138	1.84098e-09
Tmem167	8.19106e-14	0.40896	0.752	0.581	1.92621e-09
Luzp1	8.39554e-14	0.603396	0.544	0.384	1.9743e-09
Map2k2	8.45859e-14	0.59708	0.54	0.366	1.98912e-09
Snrpd2	9.51454e-14	0.557417	0.65	0.522	2.23744e-09
Igf1	1.0119e-13	0.840149	0.68	0.594	2.37958e-09
Rpl27	1.11396e-13	0.391117	0.97	0.949	2.61958e-09
Rnf150	1.14842e-13	1.02277	0.376	0.23	2.70062e-09
Myof	1.3331e-13	1.05324	0.326	0.183	3.13492e-09
Mbnl2	1.4425e-13	0.371639	0.867	0.762	3.39218e-09
Ivns1abp	1.46433e-13	0.971137	0.289	0.147	3.44352e-09
Ak6	1.58423e-13	1.06029	0.287	0.146	3.72549e-09
Tceal9	1.66664e-13	0.396479	0.849	0.726	3.91927e-09
Socs3	1.73527e-13	1.14296	0.291	0.151	4.08066e-09
Aatf	1.83355e-13	1.02484	0.31	0.167	4.31177e-09
Fnip1	1.85024e-13	0.740796	0.474	0.321	4.35102e-09
Sec11c	1.96439e-13	0.776055	0.391	0.235	4.61945e-09
Bag1	1.99156e-13	0.532551	0.61	0.444	4.68334e-09
Atp5mk	2.60616e-13	0.389967	0.6	0.465	6.12864e-09
Rab10	3.02571e-13	0.47409	0.679	0.514	7.11526e-09
Mycbp2	3.25776e-13	0.666025	0.761	0.69	7.66096e-09
Snx3	3.45322e-13	0.458066	0.7	0.54	8.1206e-09
Lyar	3.49924e-13	0.89073	0.377	0.233	8.22882e-09
Tars1	4.03277e-13	0.88629	0.362	0.213	9.48347e-09
Rad23b	4.10061e-13	0.682617	0.41	0.247	9.64299e-09
Atp6v1a	4.19285e-13	0.789803	0.402	0.253	9.8599e-09
Eif3j1	4.38382e-13	0.725381	0.441	0.289	1.0309e-08
Rnf213	5.55452e-13	0.993043	0.461	0.327	1.3062e-08
Uap1l1	5.86896e-13	1.12924	0.313	0.177	1.38014e-08
Txn2	6.46381e-13	0.640649	0.548	0.399	1.52003e-08
Ndufs2	7.22881e-13	0.576242	0.489	0.328	1.69993e-08
5033421B08Rik	8.76457e-13	2.11603	0.274	0.155	2.06108e-08
Riok3	8.95021e-13	0.677037	0.439	0.281	2.10473e-08
Mtdh	9.42018e-13	0.365486	0.91	0.782	2.21525e-08
Larp4	1.06271e-12	0.781217	0.416	0.266	2.49906e-08
Rpl39	1.08687e-12	0.408685	0.982	0.979	2.55589e-08
Lgals3bp	1.1057e-12	0.545623	0.611	0.452	2.60015e-08
Tmed3	1.22904e-12	0.401828	0.85	0.768	2.89021e-08
Sdcbp	1.31177e-12	0.500235	0.733	0.599	3.08475e-08
Tubb2a	1.44539e-12	1.17346	0.347	0.216	3.39898e-08
Rasa1	1.49569e-12	0.767289	0.481	0.344	3.51726e-08
Rheb	1.68664e-12	0.473985	0.658	0.509	3.9663e-08
Rnh1	1.82872e-12	0.648129	0.547	0.41	4.30041e-08
Eif3m	2.13138e-12	0.559899	0.573	0.425	5.01216e-08
Mbd3	2.21757e-12	0.688584	0.476	0.33	5.21484e-08
Dnajb6	2.30157e-12	0.476749	0.6	0.436	5.41237e-08
Gtpbp4	2.47062e-12	0.803308	0.37	0.224	5.80991e-08
Sars1	2.69639e-12	0.705755	0.482	0.336	6.34084e-08
Eif2s3x	3.12906e-12	0.767335	0.391	0.248	7.35829e-08
Psma6	3.21685e-12	0.549706	0.564	0.418	7.56474e-08
Snu13	3.29811e-12	0.498317	0.636	0.498	7.75585e-08
Srsf1	3.58514e-12	0.69128	0.418	0.268	8.43081e-08
Rbm25	3.67789e-12	0.436288	0.653	0.481	8.64894e-08
Mlf2	5.49453e-12	0.593217	0.488	0.335	1.29209e-07
Eef1d	5.67501e-12	0.349306	0.839	0.714	1.33454e-07
Tnfrsf1a	5.83786e-12	0.453507	0.675	0.53	1.37283e-07
Psma1	5.99599e-12	0.569999	0.55	0.413	1.41002e-07
Herpud2	7.01635e-12	0.651735	0.488	0.343	1.64996e-07
Iars1	7.11044e-12	1.02774	0.267	0.139	1.67209e-07
Ywhaz	7.28091e-12	0.364948	0.768	0.641	1.71218e-07
Psmb3	7.88328e-12	0.419105	0.693	0.553	1.85383e-07
Dnm3os	1.06956e-11	1.20738	0.286	0.165	2.51518e-07
Tmed10	1.17185e-11	0.328011	0.835	0.695	2.75571e-07
Pdcd6ip	1.23847e-11	0.619353	0.453	0.302	2.91239e-07
Mrc2	1.28369e-11	0.450687	0.66	0.522	3.01871e-07
Rabggtb	1.4403e-11	0.83397	0.3	0.167	3.38701e-07
Atp6v1d	1.56194e-11	0.62785	0.386	0.24	3.67306e-07
Rab6a	1.56682e-11	0.479694	0.588	0.432	3.68454e-07
Bzw2	1.58581e-11	1.00979	0.287	0.16	3.72919e-07
Cotl1	1.62537e-11	1.06771	0.307	0.181	3.82223e-07
Gna13	1.8611e-11	0.790321	0.352	0.213	4.37657e-07
Lmna	2.47818e-11	0.454544	0.72	0.586	5.82768e-07
Ipo5	2.85632e-11	1.02565	0.253	0.131	6.71692e-07
Vim	3.24353e-11	0.354457	0.954	0.959	7.62749e-07
Nop14	3.84195e-11	0.882279	0.299	0.17	9.03472e-07
Itgav	3.9991e-11	0.549801	0.599	0.463	9.40428e-07
Atp6v0b	4.30464e-11	0.491472	0.64	0.52	1.01228e-06
Atp6v1g1	4.42345e-11	0.343159	0.789	0.677	1.04022e-06
Rps21	5.07108e-11	0.37517	0.993	0.994	1.19251e-06
Ndufb1	5.71228e-11	0.277315	0.641	0.489	1.3433e-06
Psmd12	6.07098e-11	0.539579	0.566	0.434	1.42765e-06
Galnt2	6.86115e-11	0.869329	0.345	0.218	1.61347e-06
Tcea1	7.2343e-11	0.396077	0.674	0.513	1.70122e-06
Pla2g4a	7.8806e-11	0.586064	0.585	0.466	1.8532e-06
Adrm1	8.95151e-11	0.715807	0.377	0.243	2.10504e-06
Ankrd17	1.07662e-10	0.478735	0.605	0.462	2.53177e-06
St13	1.09512e-10	0.347226	0.74	0.586	2.57529e-06
Polr2l	1.20202e-10	0.538211	0.532	0.393	2.82667e-06
Taf1d	1.21411e-10	0.945627	0.296	0.172	2.85509e-06
Sar1a	1.25111e-10	0.355636	0.713	0.558	2.94212e-06
Lrpprc	1.25845e-10	0.935045	0.264	0.144	2.95936e-06
Cyp51	1.30119e-10	0.977283	0.326	0.204	3.05989e-06
Lrp1	1.40517e-10	0.254191	0.975	0.924	3.30439e-06
Larp1	1.54578e-10	0.599638	0.459	0.32	3.63507e-06
Eif4ebp1	1.73911e-10	0.620669	0.454	0.316	4.08968e-06
Gars1	1.82266e-10	0.851135	0.31	0.185	4.28617e-06
Notch1	1.84813e-10	0.872454	0.296	0.173	4.34607e-06
Chtop	1.90881e-10	0.79297	0.357	0.228	4.48877e-06
Tmed7	1.97535e-10	0.458674	0.559	0.413	4.64522e-06
Plaa	2.09033e-10	0.79825	0.333	0.206	4.91561e-06
Selenos	2.1397e-10	0.345961	0.81	0.679	5.03172e-06
Impdh2	2.16322e-10	0.795671	0.377	0.252	5.08703e-06
Tmem33	2.29178e-10	0.730328	0.378	0.248	5.38935e-06
Aimp1	2.4514e-10	0.515746	0.512	0.375	5.76472e-06
Arpc3	2.50972e-10	0.286678	0.815	0.7	5.90185e-06
Mphosph10	2.60171e-10	0.793949	0.296	0.171	6.11819e-06
Wdr83os	2.65298e-10	0.466588	0.529	0.384	6.23874e-06
Slc8a1	2.81498e-10	1.26964	0.274	0.161	6.6197e-06
Dnaja2	2.83483e-10	0.3726	0.694	0.544	6.66638e-06
Pknox2	3.47301e-10	0.849636	0.405	0.283	8.16713e-06
Smurf2	4.12077e-10	0.638317	0.423	0.289	9.69041e-06
Ssr4	4.47887e-10	0.302633	0.861	0.776	1.05325e-05
Smarca5	4.68251e-10	0.41469	0.601	0.455	1.10114e-05
Txn1	4.98163e-10	0.354732	0.892	0.865	1.17148e-05
Chic2	5.18279e-10	0.413083	0.676	0.564	1.21879e-05
Bpnt2	6.05991e-10	0.652673	0.418	0.287	1.42505e-05
Ube2d3	6.13374e-10	0.307113	0.77	0.648	1.44241e-05
Ywhab	6.26762e-10	0.259288	0.844	0.703	1.47389e-05
Psmd13	6.36931e-10	0.553748	0.481	0.351	1.49781e-05
Ppp1ca	6.65639e-10	0.383817	0.663	0.522	1.56532e-05
Sltm	6.65763e-10	0.581217	0.489	0.358	1.56561e-05
Emc7	6.76659e-10	0.35038	0.702	0.554	1.59123e-05
Copa	7.81595e-10	0.37751	0.697	0.561	1.838e-05
Hnrnpl	8.38924e-10	0.652102	0.419	0.294	1.97281e-05
Ccdc47	8.9383e-10	0.561649	0.48	0.349	2.10193e-05
Psmd4	9.19534e-10	0.422824	0.57	0.441	2.16238e-05
Rgs3	1.05633e-09	0.970099	0.345	0.237	2.48406e-05
Rpl14	1.10106e-09	0.267219	0.965	0.969	2.58926e-05
Arl8b	1.10605e-09	0.659245	0.375	0.247	2.601e-05
Ube2i	1.16074e-09	0.319155	0.678	0.528	2.72959e-05
Colgalt1	1.16209e-09	0.569524	0.509	0.39	2.73277e-05
Tgoln1	1.1986e-09	0.447465	0.571	0.435	2.81863e-05
Aftph	1.21046e-09	0.89681	0.3	0.186	2.84651e-05
Ube2f	1.52129e-09	0.804676	0.254	0.14	3.57748e-05
Aars1	1.52291e-09	0.865751	0.284	0.17	3.58126e-05
Fscn1	1.52628e-09	0.708866	0.367	0.244	3.58919e-05
Hectd1	1.65573e-09	0.397146	0.564	0.418	3.89361e-05
Rps12	1.72845e-09	0.302462	0.993	0.993	4.06463e-05
H2-Q4	1.77327e-09	0.683248	0.423	0.301	4.17001e-05
Crlf2	2.0512e-09	0.907463	0.257	0.147	4.82361e-05
Ubqln1	2.06435e-09	0.846801	0.306	0.191	4.85453e-05
Yars1	2.11451e-09	0.834958	0.258	0.146	4.97247e-05
Phlda1	2.30262e-09	1.2409	0.294	0.186	5.41485e-05
Trip11	2.356e-09	0.474834	0.545	0.409	5.54036e-05
Dnajc2	2.69815e-09	0.687758	0.3	0.181	6.34497e-05
Relb	2.72109e-09	0.770828	0.258	0.145	6.39892e-05
Rhoq	2.72903e-09	0.662891	0.435	0.317	6.41759e-05
Htra2	2.73473e-09	0.846868	0.296	0.183	6.431e-05
Pros1	3.46973e-09	0.364634	0.713	0.582	8.15942e-05
1110038B12Rik	3.51321e-09	0.844826	0.299	0.186	8.26168e-05
Ptpn1	3.78878e-09	0.533544	0.423	0.292	8.90969e-05
Akt1s1	4.47764e-09	0.899111	0.268	0.16	0.000105296
Dhx15	4.53708e-09	0.597307	0.387	0.263	0.000106694
Dpt	4.7808e-09	0.525258	0.402	0.274	0.000112425
Cyp7b1	5.02979e-09	1.10633	0.427	0.331	0.000118281
Uba1	5.512e-09	0.674985	0.367	0.252	0.00012962
Cttn	5.54577e-09	0.751237	0.345	0.229	0.000130414
Capzb	5.69393e-09	0.383448	0.555	0.41	0.000133898
Prkcsh	5.85934e-09	0.653418	0.36	0.24	0.000137788
Eif3l	5.88056e-09	0.677919	0.358	0.238	0.000138287
ND3	6.43436e-09	0.271196	0.875	0.823	0.00015131
Pomp	6.65765e-09	0.268905	0.694	0.577	0.000156561
Thbs2	6.68478e-09	1.01997	0.34	0.237	0.000157199
Itga9	7.54937e-09	0.877027	0.255	0.149	0.000177531
Lpl	7.75934e-09	0.512876	0.913	0.922	0.000182469
Col5a1	7.94262e-09	0.377159	0.726	0.623	0.000186779
Cgnl1	8.02278e-09	0.865103	0.296	0.186	0.000188664
Slc39a7	8.04041e-09	0.472277	0.573	0.452	0.000189078
Eif4h	9.67526e-09	0.443078	0.537	0.416	0.000227523
Atic	1.01335e-08	0.694076	0.326	0.213	0.000238299
Nudc	1.04631e-08	0.465394	0.559	0.444	0.000246051
Eif4e	1.15684e-08	0.569402	0.451	0.33	0.000272042
Uqcrc2	1.15894e-08	0.381033	0.503	0.379	0.000272537
U2af2	1.22029e-08	0.657622	0.326	0.212	0.000286965
Plec	1.22883e-08	0.653256	0.397	0.284	0.000288971
Mitd1	1.31138e-08	0.879506	0.25	0.147	0.000308384
Uso1	1.33259e-08	0.585507	0.431	0.316	0.000313371
Pole4	1.36419e-08	0.71393	0.323	0.211	0.000320804
Adam17	1.43112e-08	0.72976	0.292	0.181	0.000336543
Gnb1	1.53558e-08	0.272728	0.745	0.599	0.000361108
Rest	1.65466e-08	0.706236	0.32	0.207	0.00038911
Agfg1	1.87731e-08	0.583677	0.405	0.287	0.000441469
Lsm12	1.98585e-08	0.437207	0.485	0.357	0.000466992
Irf7	2.09573e-08	0.47746	0.393	0.278	0.000492832
Furin	2.15146e-08	0.768866	0.284	0.177	0.000505938
Medag	2.17033e-08	0.801448	0.428	0.328	0.000510376
Synj2	2.37843e-08	0.79908	0.283	0.177	0.000559312
Steap4	2.72082e-08	0.251545	0.477	0.693	0.000639828
Fzd1	2.86201e-08	0.763484	0.368	0.261	0.000673031
Eif4e2	2.96389e-08	0.601068	0.366	0.25	0.000696989
Man1c1	2.99654e-08	0.745782	0.311	0.203	0.000704667
Eif3d	3.17426e-08	0.612031	0.377	0.263	0.000746459
Bag3	3.40865e-08	0.850835	0.341	0.238	0.000801578
Mafg	3.41431e-08	0.710309	0.324	0.214	0.000802909
Ufm1	3.5718e-08	0.533941	0.401	0.283	0.000839944
Snhg3	3.78705e-08	0.760655	0.313	0.207	0.000890562
Snrnp70	3.83555e-08	0.382584	0.525	0.394	0.000901968
Ror1	3.87701e-08	0.557886	0.698	0.629	0.000911717
Sec31a	3.8816e-08	0.345474	0.661	0.542	0.000912797
Fbxo9	3.88925e-08	0.759079	0.313	0.207	0.000914595
Tcerg1	3.99269e-08	0.670206	0.335	0.224	0.000938922
Fxyd5	4.46553e-08	0.446151	0.565	0.449	0.00105011
Srsf9	4.82252e-08	0.426849	0.531	0.418	0.00113406
Gpr153	4.99007e-08	0.523581	0.514	0.414	0.00117346
Gorasp2	5.40437e-08	0.526736	0.458	0.343	0.00127089
Uqcrc1	6.62162e-08	0.500165	0.365	0.249	0.00155714
Traf3	6.95015e-08	0.758926	0.281	0.18	0.0016344
Srp72	7.47387e-08	0.432334	0.476	0.349	0.00175756
Afg2a	7.74377e-08	0.934127	0.26	0.162	0.00182103
Tmem150a	8.54037e-08	0.728622	0.263	0.161	0.00200835
Ahsa1	8.60974e-08	0.543019	0.428	0.316	0.00202467
Apbb1ip	1.04435e-07	0.431052	0.54	0.432	0.00245588
Lmo4	1.05739e-07	0.452924	0.465	0.352	0.00248656
Pdlim4	1.0581e-07	0.701336	0.33	0.227	0.00248824
Mtch1	1.109e-07	0.393721	0.748	0.629	0.00260792
Txndc11	1.11953e-07	0.798855	0.272	0.173	0.00263268
Esf1	1.1255e-07	0.527836	0.361	0.249	0.00264672
Mrpl33	1.13116e-07	0.494664	0.522	0.421	0.00266004
Zrsr2	1.20262e-07	0.609222	0.316	0.208	0.00282808
Chmp4b	1.21242e-07	0.379489	0.563	0.437	0.00285112
Bax	1.28194e-07	0.484691	0.479	0.367	0.0030146
Cops6	1.52249e-07	0.523189	0.424	0.315	0.00358029
Golga4	1.64859e-07	0.707923	0.357	0.258	0.00387684
Bcap31	1.84958e-07	0.272249	0.721	0.606	0.00434948
Emg1	1.92699e-07	0.498689	0.444	0.333	0.00453152
Dhx9	1.9369e-07	0.591524	0.372	0.268	0.00455481
Enpp1	1.94261e-07	0.520222	0.429	0.315	0.00456823
Cflar	1.98827e-07	0.525761	0.483	0.382	0.00467562
Nudcd2	2.04995e-07	0.702314	0.346	0.245	0.00482065
Samm50	2.11093e-07	0.560385	0.322	0.216	0.00496406
Aco2	2.17229e-07	0.519061	0.37	0.257	0.00510836
Kpnb1	2.34228e-07	0.623039	0.357	0.253	0.0055081
Fkbp4	2.4617e-07	0.60345	0.331	0.226	0.00578894
Tmem30a	2.53627e-07	0.295121	0.627	0.497	0.0059643
Sec22b	2.54116e-07	0.496554	0.439	0.33	0.0059758
Sf3b3	2.71233e-07	0.465169	0.415	0.301	0.00637832
Idh3a	2.73411e-07	0.507132	0.272	0.17	0.00642953
Rab31	2.75675e-07	0.741482	0.313	0.216	0.00648277
Gfpt2	3.044e-07	0.371305	0.528	0.399	0.00715827
Ppp4r2	3.19833e-07	0.450507	0.477	0.368	0.00752119
Vps13c	3.32955e-07	0.572157	0.418	0.316	0.00782976
Coq10b	3.46096e-07	0.610755	0.303	0.2	0.00813878
Tpp1	3.61179e-07	0.745782	0.27	0.176	0.00849348
Prkca	4.74382e-07	0.64427	0.384	0.283	0.0111556
Srp9	5.38415e-07	0.3106	0.644	0.534	0.0126614
Rbm17	5.48104e-07	0.583725	0.322	0.221	0.0128892
Parp8	5.51899e-07	0.685241	0.417	0.327	0.0129784
Prrc2c	5.7639e-07	0.260355	0.766	0.664	0.0135544
Abcf1	5.80031e-07	0.430625	0.416	0.306	0.01364
Mrpl12	5.87485e-07	0.49009	0.397	0.295	0.0138153
Mcl1	6.11417e-07	0.377369	0.511	0.389	0.0143781
Lgi2	6.37939e-07	0.904772	0.307	0.219	0.0150018
Uba5	6.39798e-07	0.500115	0.414	0.31	0.0150455
Uchl3	7.0548e-07	0.71479	0.26	0.167	0.0165901
Csnk2a2	7.73801e-07	0.52837	0.371	0.268	0.0181967
Pycr2	7.9561e-07	0.707763	0.271	0.178	0.0187096
Creb3l1	8.2649e-07	0.516864	0.484	0.393	0.0194357
Supt16	9.32906e-07	0.502178	0.41	0.307	0.0219382
Ilf2	9.55286e-07	0.51318	0.38	0.279	0.0224645
Ewsr1	9.78873e-07	0.463382	0.424	0.318	0.0230192
Prelid3b	9.79658e-07	0.583395	0.286	0.191	0.0230376
Chordc1	9.91862e-07	0.623792	0.301	0.204	0.0233246
Gmds	1.01033e-06	0.478885	0.432	0.327	0.0237589
Arhgdia	1.03882e-06	0.289759	0.644	0.523	0.024429
Polr1d	1.04052e-06	0.302696	0.605	0.502	0.0244689
Mex3c	1.04284e-06	0.664951	0.266	0.173	0.0245235
Nutf2	1.10395e-06	0.544024	0.368	0.268	0.0259605
Brix1	1.10412e-06	0.605111	0.331	0.233	0.0259646
Hars1	1.14546e-06	0.602418	0.304	0.208	0.0269366
Prpf40a	1.37088e-06	0.294925	0.578	0.452	0.0322376
Cs	1.40656e-06	0.564472	0.274	0.18	0.0330765
Cnbp	1.4251e-06	0.259048	0.868	0.798	0.0335127
Neat1	1.44128e-06	0.717463	0.466	0.379	0.0338932
Ubtd2	1.44679e-06	0.561633	0.373	0.274	0.0340227
Lsm4	1.46506e-06	0.41787	0.416	0.307	0.0344523
Zyx	1.46887e-06	0.755766	0.264	0.176	0.034542
Clint1	1.56361e-06	0.258489	0.61	0.499	0.0367699
Hexb	1.60309e-06	0.605916	0.602	0.55	0.0376984
Maml2	1.64072e-06	0.576399	0.679	0.622	0.0385833
Akap9	1.74592e-06	0.388896	0.47	0.363	0.041057
Tor3a	1.90581e-06	0.734705	0.289	0.202	0.0448171
Pi4ka	2.0194e-06	0.538511	0.312	0.214	0.0474882
Lrrc8a	2.05985e-06	0.541164	0.354	0.257	0.0484394
Gbp3	2.0747e-06	0.565548	0.279	0.19	0.0487886
Cisd2	2.13126e-06	0.398809	0.455	0.348	0.0501187
Zfp106	2.16179e-06	0.466151	0.416	0.315	0.0508367
Mettl16	2.26762e-06	0.642075	0.283	0.192	0.0533253
Pbrm1	2.35201e-06	0.315179	0.551	0.437	0.0553098
Zranb2	2.42341e-06	0.320476	0.554	0.437	0.056989
Timm13	2.63493e-06	0.279931	0.619	0.518	0.0619629
Plscr2	2.68591e-06	0.503754	0.357	0.269	0.0631618
Vkorc1l1	2.70824e-06	0.651651	0.262	0.175	0.0636871
Chd1	2.73826e-06	0.596405	0.292	0.201	0.0643929
Slc3a2	2.81628e-06	0.516445	0.487	0.401	0.0662276
Ddx24	2.83397e-06	0.315805	0.531	0.411	0.0666435
Tor1b	3.02562e-06	0.590328	0.26	0.17	0.0711504
Immt	3.35921e-06	0.39032	0.394	0.292	0.0789953
Ddx46	3.39395e-06	0.448739	0.394	0.294	0.0798121
Tagln2	3.41618e-06	0.353942	0.681	0.594	0.080335
Rpl34	3.55927e-06	0.424726	0.965	0.969	0.0836997
Eng	3.59662e-06	0.425005	0.55	0.462	0.0845781
Rbm28	3.66609e-06	0.538525	0.358	0.264	0.0862119
Hivep3	3.78369e-06	0.607293	0.333	0.243	0.0889771
Dcaf13	3.83632e-06	0.669161	0.252	0.166	0.0902149
Mapkapk2	3.93978e-06	0.665513	0.287	0.198	0.0926479
Smarcc1	4.01753e-06	0.568419	0.346	0.255	0.0944763
Ccdc80	4.08895e-06	0.359815	0.75	0.685	0.0961558
Ssrp1	4.19163e-06	0.510762	0.361	0.269	0.0985704
Plac8	4.32146e-06	0.396862	0.674	0.599	0.101624
Cbl	4.32358e-06	0.637633	0.26	0.173	0.101673
Mrpl17	4.40049e-06	0.377395	0.427	0.333	0.103482
Tulp4	4.40631e-06	0.426974	0.459	0.358	0.103619
Atf6	4.45633e-06	0.578507	0.312	0.222	0.104795
Rpl36a	4.4659e-06	0.309026	0.936	0.926	0.10502
Wdr1	4.51502e-06	0.558475	0.267	0.178	0.106175
Nrdc	4.63568e-06	0.396912	0.381	0.279	0.109013
Rnf11	4.64079e-06	0.477712	0.399	0.306	0.109133
U2af1	5.18181e-06	0.426894	0.499	0.413	0.121855
Prdm5	5.1839e-06	0.550239	0.367	0.279	0.121905
Pepd	5.25506e-06	0.614154	0.3	0.212	0.123578
Atp6v1e1	5.93022e-06	0.374223	0.437	0.34	0.139455
Ifit1	6.04279e-06	0.858529	0.337	0.24	0.142102
Skic3	6.08625e-06	0.642958	0.253	0.169	0.143124
Cmtm3	6.31399e-06	0.447741	0.399	0.301	0.14848
Cdc37	6.3315e-06	0.371144	0.503	0.404	0.148892
Atp6v1h	6.46453e-06	0.560053	0.313	0.223	0.15202
Dars1	7.94046e-06	0.488697	0.358	0.265	0.186728
Ktn1	8.96657e-06	0.412959	0.457	0.364	0.210858
Slc31a1	9.07102e-06	0.558697	0.252	0.167	0.213314
Cebpz	9.60334e-06	0.451039	0.349	0.255	0.225832
Bdp1	9.79349e-06	0.575141	0.289	0.203	0.230304
Cnpy3	9.83017e-06	0.528551	0.294	0.206	0.231166
Ddx1	1.02666e-05	0.490567	0.39	0.301	0.24143
Csnk2a1	1.03403e-05	0.417159	0.384	0.289	0.243163
Oasl2	1.08298e-05	0.52795	0.423	0.342	0.254673
Zfand3	1.21785e-05	0.321178	0.584	0.482	0.286389
Mmp19	1.22714e-05	0.574799	0.52	0.458	0.288573
Rps6ka3	1.25e-05	0.546406	0.363	0.275	0.293949
Ctdsp2	1.3074e-05	0.344769	0.534	0.432	0.307449
Brd2	1.3126e-05	0.403069	0.42	0.326	0.308671
Pum2	1.33242e-05	0.324142	0.462	0.361	0.313332
Tspan11	1.34311e-05	0.377174	0.529	0.435	0.315845
Prpf4b	1.39948e-05	0.354424	0.455	0.361	0.329101
Rnf4	1.47353e-05	0.638753	0.273	0.192	0.346515
Brwd1	1.56763e-05	0.503898	0.343	0.255	0.368643
Snrpg	1.57457e-05	0.298008	0.668	0.596	0.370277
Ube2n	1.60686e-05	0.365708	0.486	0.389	0.37787
Cd164	1.66549e-05	0.315638	0.512	0.406	0.391656
Col27a1	1.67856e-05	0.582876	0.49	0.429	0.39473
Rps19bp1	1.76064e-05	0.511644	0.279	0.195	0.414031
Fyttd1	1.79009e-05	0.386964	0.39	0.296	0.420958
Cisd1	1.83418e-05	0.417858	0.313	0.223	0.431327
Eif4b	1.87477e-05	0.513642	0.341	0.255	0.44087
Ndufaf4	1.92206e-05	0.600317	0.258	0.178	0.451991
Maged1	1.93925e-05	0.33595	0.594	0.506	0.456034
Jak2	1.9467e-05	0.618984	0.295	0.214	0.457787
Tomm70a	2.0826e-05	0.526115	0.322	0.238	0.489745
Stat2	2.2112e-05	0.513775	0.359	0.273	0.519986
Zmpste24	2.21397e-05	0.497545	0.3	0.214	0.520638
Tial1	2.23697e-05	0.451985	0.352	0.263	0.526047
Palld	2.31142e-05	0.769505	0.275	0.201	0.543553
Sec24d	2.33488e-05	0.262841	0.589	0.488	0.549071
Ddx18	2.33799e-05	0.477101	0.362	0.274	0.549801
Nbas	2.37676e-05	0.494274	0.282	0.2	0.558919
Hacd2	2.66859e-05	0.518727	0.305	0.222	0.627545
Rnps1	2.76206e-05	0.525603	0.307	0.224	0.649527
Acbd3	2.80212e-05	0.335135	0.486	0.389	0.658947
Dtnbp1	2.89924e-05	0.346864	0.52	0.439	0.681786
Rrp1	2.93958e-05	0.374832	0.433	0.342	0.691272
Lsp1	3.08098e-05	0.510163	0.458	0.38	0.724523
Sbno1	3.12792e-05	0.470922	0.354	0.268	0.735561
Luc7l3	3.26599e-05	0.371716	0.416	0.321	0.768031
Denr	3.3537e-05	0.363387	0.488	0.4	0.788656
Kcmf1	3.54495e-05	0.3841	0.442	0.354	0.83363
Sft2d1	3.63371e-05	0.476084	0.324	0.239	0.854503
Cpne8	3.64638e-05	0.39959	0.41	0.32	0.857482
Zfp207	3.67441e-05	0.422976	0.415	0.331	0.864075
Cul5	3.97945e-05	0.385569	0.394	0.302	0.935808
Mtch2	4.52813e-05	0.387889	0.378	0.29	1
Mia3	4.5316e-05	0.264213	0.551	0.444	1
Ctnna1	4.54833e-05	0.255422	0.487	0.388	1
Prpf38b	5.03871e-05	0.501857	0.335	0.255	1
Wwc2	5.19621e-05	0.349746	0.438	0.351	1
Piezo2	5.23505e-05	0.546631	0.291	0.214	1
Ifi204	5.80097e-05	0.481503	0.482	0.421	1
Vat1	5.86315e-05	0.549746	0.375	0.3	1
Sgta	6.09751e-05	0.531422	0.313	0.235	1
Vcf1	6.18833e-05	0.302054	0.474	0.389	1
Acvr1	6.28908e-05	0.495131	0.323	0.243	1
Tpp2	6.44347e-05	0.419554	0.351	0.265	1
Tfg	6.72148e-05	0.395764	0.385	0.299	1
Extl3	6.73071e-05	0.503809	0.298	0.219	1
Celf1	6.92559e-05	0.406214	0.396	0.311	1
Slc38a10	6.99145e-05	0.413283	0.333	0.25	1
Mrpl3	7.34431e-05	0.563366	0.27	0.196	1
Got2	7.57955e-05	0.49116	0.258	0.183	1
Slfn2	7.68315e-05	0.345931	0.34	0.255	1
Prdx3	8.08829e-05	0.295052	0.372	0.287	1
Rlf	8.15327e-05	0.458845	0.3	0.221	1
Ttc39b	8.43019e-05	0.266653	0.444	0.349	1
Gls	8.60694e-05	0.44478	0.404	0.327	1
Huwe1	8.99147e-05	0.275342	0.483	0.387	1
2810004N23Rik	9.09405e-05	0.508413	0.288	0.213	1
Ergic2	9.6836e-05	0.364233	0.419	0.335	1
Creg1	9.73917e-05	0.30558	0.62	0.545	1
Trim44	9.75634e-05	0.359557	0.415	0.331	1
Psmc1	9.80691e-05	0.368289	0.333	0.25	1
Cfl2	0.000108467	0.328198	0.405	0.32	1
Drg1	0.000110902	0.531657	0.275	0.202	1
Mrpl20	0.000128969	0.274526	0.506	0.423	1
Socs2	0.000129598	0.367132	0.465	0.387	1
Senp5	0.000130616	0.561222	0.253	0.183	1
Dse	0.000132715	0.386912	0.49	0.419	1
Khdrbs3	0.000136805	0.600443	0.277	0.206	1
Degs1	0.000141323	0.284501	0.58	0.508	1
Trio	0.00015148	0.482748	0.329	0.255	1
Tbcb	0.000168123	0.322752	0.442	0.356	1
Vcl	0.000174163	0.448259	0.335	0.259	1
Naa20	0.000174491	0.306321	0.489	0.406	1
Tex261	0.000178398	0.298502	0.457	0.372	1
Psme4	0.000186419	0.309911	0.417	0.328	1
Rwdd1	0.000189239	0.346502	0.434	0.353	1
Fkbp10	0.000193434	0.472832	0.324	0.252	1
Arf6	0.000193993	0.436749	0.332	0.255	1
Larp7	0.000198423	0.490483	0.269	0.198	1
Eif2ak2	0.000201283	0.469809	0.359	0.286	1
Tgfbr1	0.00020929	0.54255	0.485	0.418	1
Mtpn	0.000221728	0.304925	0.416	0.328	1
Mocs2	0.000228787	0.319546	0.463	0.378	1
Fip1l1	0.000234641	0.328714	0.466	0.387	1
Tmem214	0.000239772	0.539161	0.255	0.187	1
Pdlim7	0.00024373	0.447519	0.315	0.242	1
Marchf3	0.000245619	0.777524	0.283	0.218	1
Gbf1	0.000247741	0.311116	0.426	0.346	1
Thy1	0.000252907	0.716742	0.283	0.221	1
Il6st	0.000258897	0.367884	0.519	0.451	1
Lix1l	0.000263319	0.500151	0.299	0.229	1
Ndufs5	0.000267079	0.56075	0.259	0.193	1
Med8	0.000276471	0.40746	0.265	0.193	1
Usp7	0.000284227	0.39348	0.348	0.271	1
Itgb5	0.000301684	0.348876	0.565	0.507	1
Impact	0.000305782	0.449238	0.286	0.216	1
Selenot	0.000305824	0.273294	0.445	0.363	1
Xrn2	0.000322462	0.276938	0.413	0.33	1
Galk1	0.000322562	0.473225	0.317	0.248	1
Wwox	0.000336736	0.301087	0.397	0.317	1
Aak1	0.000357452	0.361838	0.33	0.255	1
Ubr5	0.000369373	0.298867	0.472	0.401	1
Ifi211	0.000369945	0.280467	0.491	0.421	1
Tanc1	0.000374311	0.539973	0.261	0.196	1
Dnajc5	0.000393919	0.441471	0.29	0.219	1
Magi2	0.000395811	0.468582	0.596	0.561	1
Timm9	0.000400439	0.535859	0.254	0.188	1
Banf1	0.000441772	0.321467	0.478	0.408	1
Arfgap1	0.000444645	0.515538	0.267	0.202	1
Col16a1	0.000454232	0.515463	0.311	0.247	1
Gigyf2	0.000462046	0.384803	0.335	0.263	1
Sdhc	0.000469321	0.280604	0.371	0.295	1
Rsl24d1	0.000484883	0.482748	0.253	0.187	1
Zcchc7	0.000534729	0.260819	0.517	0.434	1
Prpf19	0.000558657	0.468534	0.299	0.233	1
Ano6	0.000578806	0.269592	0.526	0.45	1
Cops8	0.000584683	0.478906	0.278	0.213	1
Ilrun	0.000603018	0.394361	0.338	0.269	1
Dld	0.000621187	0.343173	0.342	0.269	1
Phldb1	0.000626173	0.419738	0.319	0.253	1
Fam114a2	0.000639465	0.354668	0.295	0.224	1
Gps1	0.00066394	0.337031	0.325	0.253	1
Zfand5	0.000668952	0.272202	0.502	0.428	1
Stx4a	0.000673993	0.444431	0.339	0.271	1
Sox5	0.000710569	0.772066	0.344	0.289	1
Exoc5	0.000719581	0.271244	0.318	0.243	1
Sar1b	0.000721105	0.304184	0.426	0.352	1
Acsl4	0.000735935	0.54536	0.329	0.266	1
Gnpnat1	0.000754466	0.461247	0.256	0.193	1
Mia2	0.000766892	0.282685	0.454	0.387	1
Tma7	0.000852579	0.25074	0.474	0.397	1
Trf	0.000877902	1.07245	0.377	0.342	1
Hs2st1	0.000932625	0.4486	0.25	0.188	1
Psmb7	0.00094486	0.325778	0.377	0.307	1
Ube2s	0.00107713	0.271244	0.505	0.436	1
Tra2b	0.00109057	0.255504	0.477	0.403	1
Golt1b	0.00118196	0.385137	0.297	0.232	1
Lars1	0.00122013	0.346753	0.327	0.261	1
Ccnl1	0.00125228	0.434919	0.312	0.25	1
Lrrfip1	0.00125475	0.339054	0.397	0.332	1
Sqstm1	0.00127546	0.310981	0.625	0.56	1
Nufip2	0.00128403	0.27042	0.438	0.366	1
Cdk2ap1	0.0012962	0.267808	0.426	0.351	1
Adamts1	0.0013149	0.748308	0.371	0.325	1
L3mbtl3	0.00132253	0.408416	0.296	0.233	1
Zeb1	0.00137951	0.268677	0.806	0.761	1
Grpel1	0.00139288	0.254913	0.404	0.338	1
Snrpa	0.00140984	0.398356	0.303	0.24	1
Tent2	0.00141589	0.414361	0.352	0.291	1
Amfr	0.00142702	0.315429	0.334	0.265	1
Pak1ip1	0.00143578	0.334163	0.365	0.3	1
Dlgap4	0.00149861	0.364735	0.345	0.28	1
Ppp2r1a	0.00152938	0.315248	0.345	0.279	1
Tmf1	0.00153812	0.366622	0.362	0.297	1
Ahnak2	0.00155196	0.58637	0.254	0.2	1
Man2a1	0.00155495	0.3191	0.613	0.556	1
Mettl9	0.00161081	0.28211	0.43	0.366	1
Aopep	0.00169402	0.277897	0.661	0.602	1
Ywhag	0.00176657	0.383918	0.302	0.242	1
Usp14	0.0018594	0.388378	0.311	0.249	1
Crk	0.00187971	0.288479	0.335	0.265	1
Prdx6	0.0019185	0.282012	0.519	0.466	1
Dnajc13	0.00198053	0.343023	0.274	0.212	1
Usp47	0.0020082	0.337839	0.364	0.3	1
Sae1	0.00211958	0.362022	0.303	0.24	1
Fkbp5	0.00220566	0.328648	0.357	0.292	1
Flot1	0.00226969	0.456345	0.266	0.209	1
Etv6	0.00228387	0.290632	0.415	0.352	1
Uap1	0.00230978	0.627798	0.274	0.222	1
Adgra2	0.00232279	0.358568	0.275	0.214	1
Glmp	0.0023526	0.310824	0.389	0.326	1
Snx5	0.00235597	0.296211	0.264	0.203	1
Polr2m	0.00260795	0.259705	0.443	0.378	1
Nhs	0.00263753	0.579321	0.324	0.27	1
Smarcb1	0.00276424	0.278707	0.423	0.359	1
Blmh	0.00289967	0.281561	0.326	0.26	1
Prkacb	0.00298822	0.409855	0.353	0.299	1
Ptpn2	0.00309776	0.36131	0.267	0.209	1
Nono	0.00318565	0.300909	0.382	0.32	1
Clptm1	0.00332077	0.363077	0.286	0.228	1
Nudt21	0.00350087	0.365759	0.281	0.224	1
Smarce1	0.00364768	0.251742	0.377	0.311	1
Rabl6	0.00364859	0.328625	0.313	0.254	1
Thoc2l	0.00375939	0.350644	0.268	0.209	1
Yaf2	0.00394274	0.329591	0.356	0.297	1
6820431F20Rik	0.00449133	0.269466	0.401	0.341	1
Timm17a	0.00452309	0.256124	0.391	0.331	1
Cp	0.0045895	0.32805	0.866	0.84	1
Tbl1x	0.00459399	0.283496	0.492	0.437	1
Gfpt1	0.00461372	0.308585	0.355	0.297	1
Dennd2b	0.0046282	0.327097	0.444	0.395	1
Tgfbr2	0.00466774	0.265349	0.603	0.555	1
Tmem39a	0.00471029	0.34385	0.283	0.228	1
Anapc1	0.00483363	0.367271	0.26	0.206	1
Dcun1d1	0.00518704	0.346359	0.271	0.217	1
Bet1	0.00525626	0.264924	0.367	0.307	1
Cdk12	0.00540164	0.310197	0.345	0.289	1
Dazap1	0.00554328	0.263181	0.328	0.269	1
Ghitm	0.00566014	0.273983	0.425	0.363	1
Sigmar1	0.00594054	0.384184	0.283	0.23	1
Tmx1	0.00594323	0.329918	0.263	0.209	1
Lsm14a	0.00605554	0.322093	0.307	0.253	1
Nsfl1c	0.00630302	0.308352	0.276	0.221	1
Jagn1	0.00665825	0.369219	0.26	0.208	1
Rbmxl1	0.00666904	0.376915	0.281	0.23	1
Tmem248	0.0067627	0.283897	0.306	0.249	1
Dnajc21	0.00694244	0.271244	0.286	0.229	1
Ube4b	0.0070972	0.257838	0.308	0.252	1
Ctdnep1	0.00711302	0.332188	0.304	0.249	1
Atad1	0.00713465	0.319486	0.319	0.266	1
Copg1	0.00721379	0.270412	0.349	0.294	1
Med1	0.00746196	0.355791	0.256	0.206	1
Memo1	0.00773837	0.331562	0.262	0.211	1
Nus1	0.0079668	0.265156	0.296	0.24	1
Itsn1	0.00798247	0.455881	0.337	0.292	1
Csnk1g3	0.00817647	0.299526	0.287	0.234	1
Nras	0.0086377	0.277683	0.262	0.209	1
Arpc4	0.00867237	0.262817	0.313	0.258	1
St7	0.00912896	0.35044	0.257	0.207	1
Atp2c1	0.00947025	0.25548	0.319	0.263	1
Heatr5a	0.00949965	0.366306	0.252	0.204	1
Ifi30	0.010245	0.463961	0.523	0.522	1
Ptpa	0.010296	0.264107	0.258	0.207	1
Tvp23b	0.010626	0.290103	0.378	0.327	1
Xdh	0.0114385	0.284445	0.474	0.432	1
Ifit3	0.0117119	0.507606	0.386	0.353	1
Rae1	0.0121467	0.290103	0.254	0.204	1
Irf2bpl	0.0125905	0.288426	0.299	0.252	1
Rraga	0.0138416	0.262726	0.371	0.317	1
M6pr	0.0143004	0.300609	0.293	0.243	1
Ube3c	0.0144797	0.262622	0.327	0.276	1
Seh1l	0.0166046	0.295662	0.252	0.206	1
Pcyt1a	0.0176266	0.302175	0.252	0.207	1
Xpo1	0.0183518	0.333809	0.279	0.235	1
Cdk11b	0.0191133	0.255614	0.321	0.274	1
Snf8	0.0192328	0.259277	0.294	0.247	1
Rcor1	0.0193574	0.284984	0.306	0.26	1
Mapk1ip1l	0.020881	0.302866	0.281	0.235	1
Carnmt1	0.0210468	0.284522	0.288	0.242	1
Ifi203	0.0220499	0.313206	0.703	0.732	1
Atp13a3	0.0228868	0.262782	0.254	0.209	1
Golga3	0.0228901	0.315291	0.288	0.244	1
Cdk9	0.0238356	0.310343	0.253	0.211	1
Zwint	0.0244411	0.300609	0.278	0.234	1
Nudt9	0.026502	0.35298	0.253	0.213	1
Atg5	0.0266345	0.291216	0.251	0.209	1
Dnttip2	0.0281441	0.253929	0.292	0.249	1
Zc3h7a	0.0292325	0.267674	0.274	0.232	1
Pgp	0.029548	0.259448	0.319	0.276	1
Nemf	0.0296221	0.276524	0.306	0.261	1
Oaf	0.0305823	0.344774	0.644	0.62	1
Myo1c	0.0321221	0.30587	0.276	0.237	1
Ndufs1	0.0322926	0.274836	0.251	0.211	1
Hivep2	0.0330616	0.272887	0.483	0.44	1
Irak1	0.0343261	0.327703	0.279	0.242	1
Luc7l	0.0351845	0.275747	0.263	0.223	1
Pmpcb	0.0436457	0.253266	0.264	0.226	1
Tsc22d2	0.0436914	0.268742	0.291	0.252	1
Ufl1	0.0464099	0.279214	0.304	0.266	1
Ror2	0.0506486	0.412522	0.258	0.226	1
Ankrd28	0.0531972	0.250025	0.326	0.287	1
Ifih1	0.0537172	0.338358	0.306	0.273	1
Spg21	0.0545325	0.284697	0.255	0.219	1
Pdzd8	0.0555379	0.270087	0.252	0.216	1
Kank2	0.0621534	0.302666	0.26	0.227	1
Samd9l	0.0662889	0.261256	0.254	0.219	1
Lrig1	0.0837996	0.258041	0.38	0.349	1
Angptl2	0.106324	0.290103	0.376	0.356	1
Prkd1	0.11742	0.36529	0.256	0.23	1
Dst	0.136149	0.25313	0.372	0.347	1
Thsd7a	0.146554	0.315765	0.314	0.291	1
Il1r1	0.175793	0.325324	0.535	0.519	1
Gm46178	0.202858	0.370527	0.429	0.421	1
Gstp1	0.223992	0.308718	0.261	0.245	1
Tbx15	0.273665	0.333218	0.277	0.263	1
Scd1	0.280187	0.340729	0.401	0.395	1
Tnfaip6	0.360655	1.03859	0.308	0.314	1
Vamp5	0.511563	0.252843	0.299	0.331	1
Btg1	0.527591	0.274404	0.268	0.263	1
Ank	0.542217	0.383212	0.267	0.261	1
Snai1	0.549625	0.267938	0.267	0.266	1
Col23a1	0.73931	0.859953	0.305	0.347	1
Sfrp1	0.787623	0.468627	0.257	0.278	1
Adamts5	0.941102	0.508343	0.577	0.667	1

## Sheet: G1_3 Day DGE
	p_val	avg_log2FC	pct.1	pct.2	p_val_adj
Timp1	0	5.14958	0.912	0.134	0
Rps28	0	1.45929	1	0.965	0
Rpl41	2.67916e-281	1.41953	1	0.99	6.3003e-277
Lox	2.61938e-278	4.4118	0.873	0.176	6.15974e-274
Aebp1	3.75111e-270	1.89285	0.992	0.834	8.82111e-266
Spp1	1.18919e-265	7.84576	0.815	0.084	2.79649e-261
Rpl37a	1.15084e-252	1.13114	1	0.99	2.70631e-248
Rpl38	2.5626e-248	1.3887	0.999	0.953	6.02621e-244
Rps29	4.97666e-246	1.12093	1	0.99	1.17031e-241
Mif	2.26464e-239	3.23098	0.903	0.468	5.32553e-235
Rpl37	1.3134e-236	1.16086	0.999	0.974	3.0886e-232
Rpl23	3.3756e-235	0.995313	1	0.996	7.93806e-231
Tmsb10	7.16266e-225	1.32212	1	0.989	1.68437e-220
Rplp2	2.9161e-207	1.14903	0.999	0.965	6.85751e-203
Mt1	7.9354e-199	3.15458	0.954	0.831	1.86609e-194
Rpl39	2.28265e-197	0.985032	0.999	0.979	5.36787e-193
Fau	3.47289e-193	0.986659	1	0.99	8.16684e-189
Rpl35	4.82887e-193	0.956983	1	0.994	1.13556e-188
Mogat1	6.81228e-184	2.25964	0.869	0.498	1.60198e-179
Fn1	7.67966e-183	4.84453	0.693	0.103	1.80595e-178
Rps26	8.88617e-181	1.04255	0.998	0.955	2.08967e-176
Mt2	5.51053e-180	4.07105	0.829	0.41	1.29586e-175
Rpl32	2.51607e-178	0.894715	1	0.99	5.91678e-174
Fstl1	2.71891e-176	1.48832	0.965	0.753	6.3938e-172
Col5a2	9.61382e-174	1.45216	0.965	0.916	2.26079e-169
Gm15501	2.2321e-166	2.63309	0.751	0.224	5.249e-162
Ldha	6.58996e-165	2.68666	0.833	0.442	1.5497e-160
Rps24	1.93233e-162	0.809519	1	0.998	4.54408e-158
Rpl24	5.8918e-158	0.776571	1	0.986	1.38552e-153
Rps20	4.68488e-153	0.790692	1	0.996	1.1017e-148
Pkm	1.20367e-152	2.70529	0.801	0.425	2.83055e-148
Rpl34	2.3981e-150	0.828501	0.998	0.969	5.63938e-146
Rps12	4.24736e-147	0.770984	1	0.993	9.9881e-143
Rplp1	4.25624e-147	0.717958	1	0.998	1.0009e-142
P4hb	6.1781e-146	1.6038	0.924	0.626	1.45284e-141
Rpl36	9.42806e-146	0.797649	0.998	0.971	2.2171e-141
Rps2	8.11417e-142	0.906958	0.999	0.984	1.90813e-137
Gapdh	2.45096e-139	1.94271	0.898	0.69	5.76369e-135
Foxp1	2.86121e-139	2.17984	0.767	0.307	6.72842e-135
Rpl22	5.75157e-139	0.908971	0.997	0.963	1.35254e-134
Runx1	1.90383e-133	3.06576	0.632	0.13	4.47704e-129
Col12a1	2.70052e-133	4.42621	0.578	0.086	6.35055e-129
Rpl36a	5.63944e-132	0.854408	0.99	0.926	1.32617e-127
Angptl4	2.10406e-130	4.35149	0.57	0.088	4.9479e-126
Rps21	2.79251e-129	0.637762	0.999	0.994	6.56687e-125
Loxl1	9.8324e-129	1.65946	0.84	0.486	2.31219e-124
Rpl18a	1.34979e-127	0.703435	1	0.991	3.17417e-123
Rps3a1	1.29773e-124	0.640176	0.999	0.995	3.05173e-120
Rpl13a	4.41326e-117	0.748408	0.999	0.986	1.03782e-112
Gm14279	9.81279e-117	2.09042	0.697	0.257	2.30758e-112
Pgam1	1.22192e-116	2.16073	0.736	0.379	2.87347e-112
Chst11	2.20399e-114	3.98995	0.528	0.078	5.18291e-110
Rps3	2.39696e-114	0.72714	0.996	0.983	5.63669e-110
Pgk1	2.74577e-113	2.92558	0.657	0.287	6.45696e-109
Rps18	1.63974e-112	0.686841	0.998	0.998	3.85602e-108
Rps19	1.72222e-112	0.711253	0.999	0.995	4.04997e-108
Uba52	6.53195e-112	0.564944	1	0.993	1.53605e-107
Rack1	8.81049e-110	0.77907	0.991	0.942	2.07188e-105
Fbn1	2.01729e-108	1.45748	0.869	0.623	4.74385e-104
Rps27a	2.83627e-108	0.62044	1	0.996	6.66977e-104
Rps15	2.18904e-107	0.833738	0.993	0.953	5.14775e-103
Sparc	3.87544e-107	1.17513	0.987	0.989	9.11347e-103
Rpl27	1.45198e-106	0.705448	0.997	0.949	3.41448e-102
Pmepa1	1.79804e-106	1.28531	0.897	0.639	4.22826e-102
Bsg	5.32194e-106	1.24283	0.967	0.865	1.25151e-101
Vmp1	1.39114e-104	1.75506	0.717	0.304	3.27141e-100
Rpl28	1.40381e-104	0.602066	0.998	0.999	3.30121e-100
Mmp3	2.75062e-104	3.04345	0.721	0.401	6.46835e-100
Rplp0	4.5267e-104	0.641132	0.998	0.985	1.0645e-99
Rps14	5.55177e-103	0.614947	1	0.993	1.30555e-98
Eef1b2	7.59078e-101	0.858244	0.971	0.864	1.78505e-96
Cacna1c	7.43381e-100	2.43156	0.598	0.182	1.74813e-95
Rpl12	5.32509e-99	0.689483	0.995	0.983	1.25225e-94
Cstb	1.10362e-98	1.3028	0.851	0.599	2.59528e-94
Rnf149	1.98268e-98	2.69321	0.568	0.16	4.66248e-94
Ero1a	2.44485e-98	4.41843	0.52	0.13	5.74932e-94
Serf2	5.29906e-98	0.800426	0.987	0.945	1.24613e-93
Eno1	1.22424e-97	2.58151	0.59	0.203	2.87892e-93
Slc16a3	7.05279e-96	5.6714	0.409	0.015	1.65853e-91
Pla1a	1.81084e-95	2.95347	0.534	0.13	4.25838e-91
Serpine1	2.10585e-95	2.65017	0.589	0.173	4.95211e-91
Rps15a	4.45691e-95	0.603465	0.997	0.981	1.04809e-90
Lrrc32	1.02841e-94	2.59531	0.555	0.156	2.41841e-90
Rps10	1.44564e-93	0.555596	1	0.999	3.39958e-89
Npm1	2.31667e-93	1.03857	0.95	0.786	5.44789e-89
Rpl19	4.51404e-92	0.516646	0.999	0.995	1.06152e-87
Mrpl52	1.8125e-91	1.15127	0.865	0.577	4.26228e-87
Vim	5.83264e-90	0.767431	0.993	0.959	1.3716e-85
Hk2	5.85078e-90	4.85855	0.41	0.03	1.37587e-85
Rpl10a	3.40341e-88	0.669851	0.988	0.971	8.00346e-84
Postn	4.11902e-88	4.62293	0.426	0.046	9.68628e-84
Slc39a14	1.02268e-87	3.25428	0.479	0.099	2.40494e-83
Tpm4	1.39355e-87	1.35193	0.819	0.544	3.27707e-83
Lbh	1.94917e-85	3.17713	0.467	0.09	4.58367e-81
Rpl11	3.13288e-84	0.511857	1	0.999	7.36728e-80
Ccn4	4.13074e-84	3.09352	0.446	0.071	9.71385e-80
Rps16	1.54307e-83	0.520826	1	0.998	3.62869e-79
Lgals1	4.01792e-83	0.915438	0.977	0.974	9.44854e-79
Tfpi2	1.98762e-82	5.51046	0.383	0.025	4.67409e-78
Rftn1	6.46593e-82	2.00975	0.573	0.193	1.52053e-77
Sema7a	7.70028e-82	6.18801	0.348	0.002	1.8108e-77
Bnip3	1.25937e-81	3.09445	0.493	0.138	2.96154e-77
Rps11	1.44699e-80	0.541007	0.995	0.99	3.40275e-76
Rps17	6.41366e-80	0.710726	0.981	0.903	1.50824e-75
Uqcrh	6.6404e-80	0.642744	0.941	0.789	1.56156e-75
Mmp14	7.18159e-80	1.02536	0.908	0.675	1.68882e-75
Ctsb	1.33719e-78	0.890264	0.935	0.824	3.14455e-74
Rpl5	1.73312e-78	0.767856	0.987	0.95	4.07561e-74
Thbs1	2.18605e-78	2.52424	0.609	0.287	5.14073e-74
Tnfaip2	4.7072e-78	1.8919	0.578	0.206	1.10695e-73
Gpr176	2.40354e-77	6.30859	0.338	0.006	5.65218e-73
Tnc	3.84976e-77	10.2759	0.331	0.001	9.05308e-73
Morrbid	1.5525e-76	2.46136	0.466	0.102	3.65086e-72
Dclk1	3.16553e-76	1.68648	0.585	0.202	7.44406e-72
Vegfa	3.62656e-75	4.17465	0.407	0.071	8.52822e-71
Gpi1	4.71692e-74	2.15833	0.61	0.311	1.10923e-69
Ier3	7.80603e-74	3.09263	0.493	0.154	1.83567e-69
Ccn2	1.05381e-73	2.76291	0.566	0.243	2.47815e-69
Iqgap1	1.07198e-73	1.39539	0.741	0.442	2.52086e-69
Pabpc1	1.17331e-73	1.05821	0.817	0.549	2.75916e-69
P4ha1	2.17172e-73	1.66027	0.736	0.503	5.10702e-69
Emilin1	5.7637e-73	1.49688	0.697	0.388	1.35539e-68
Rps8	8.54125e-73	0.432913	1	1	2.00856e-68
Sec61g	3.73383e-72	0.851019	0.945	0.84	8.78048e-68
Pakap	1.73127e-70	1.47923	0.682	0.375	4.07125e-66
Cebpb	1.86294e-70	1.43251	0.727	0.447	4.38088e-66
Rpl18	7.66483e-70	0.520761	0.999	0.99	1.80246e-65
Sox4	1.95691e-69	2.06058	0.545	0.201	4.60187e-65
Ext1	2.43861e-69	1.21082	0.838	0.623	5.73465e-65
Nrep	6.49881e-69	3.49543	0.38	0.057	1.52826e-64
Fam162a	1.11688e-68	2.44558	0.674	0.497	2.62646e-64
Eef2	1.4823e-68	0.825931	0.902	0.711	3.48578e-64
Rps25	1.53174e-68	0.645555	0.988	0.954	3.60205e-64
Rbp1	2.03318e-68	1.16686	0.903	0.807	4.78122e-64
B4galt5	1.74794e-67	2.45688	0.453	0.123	4.11046e-63
Higd1a	2.82381e-67	2.48462	0.561	0.286	6.64047e-63
tdTomato	1.33885e-66	0.967924	0.906	0.874	3.14844e-62
Rps9	1.37659e-66	0.445923	1	0.999	3.23719e-62
Rgcc	4.32191e-66	2.29936	0.368	0.048	1.01634e-61
Slc2a1	9.94168e-66	3.4773	0.371	0.061	2.33789e-61
Fhl2	1.0281e-64	1.84139	0.536	0.211	2.41768e-60
Pfkl	7.98408e-64	3.23435	0.358	0.053	1.87754e-59
Ccn1	8.28032e-64	3.0018	0.4	0.083	1.9472e-59
Litaf	3.3709e-63	1.47898	0.566	0.233	7.92702e-59
Shc4	1.11948e-62	5.58393	0.289	0.007	2.63256e-58
Ctsc	1.35104e-61	4.23231	0.312	0.025	3.1771e-57
Fndc3b	1.49874e-61	0.959577	0.882	0.724	3.52444e-57
Cdkn1a	1.53273e-61	3.69145	0.338	0.043	3.60437e-57
Tspan4	1.0069e-60	1.25917	0.655	0.344	2.36784e-56
Serpina3n	1.21563e-60	3.44776	0.366	0.069	2.85867e-56
Kif26b	1.31752e-60	7.46613	0.272	0.001	3.09828e-56
Hsp90aa1	1.92941e-60	1.45517	0.701	0.435	4.53719e-56
Tnfrsf12a	2.93529e-60	2.74304	0.371	0.069	6.90264e-56
Tgfb1	3.40488e-60	2.32153	0.455	0.149	8.00691e-56
Rps7	2.29909e-59	0.42798	0.996	0.984	5.40653e-55
Saa3	4.65999e-59	6.55545	0.282	0.011	1.09584e-54
Cald1	5.90489e-59	0.686779	0.971	0.929	1.38859e-54
Rps27	1.06794e-58	0.459732	1	0.973	2.51136e-54
Tns3	1.15923e-58	2.15	0.432	0.125	2.72605e-54
Plin2	1.99073e-58	1.71898	0.639	0.366	4.68141e-54
Hdac9	6.80322e-58	5.50593	0.276	0.01	1.59985e-53
Piezo2	6.98463e-58	1.77299	0.522	0.214	1.64251e-53
Fndc1	7.08977e-58	4.22694	0.303	0.029	1.66723e-53
Fstl3	9.04075e-58	4.82313	0.282	0.015	2.12602e-53
Mark1	1.06382e-57	2.11369	0.444	0.14	2.50167e-53
Col3a1	2.62647e-57	1.32808	0.925	0.985	6.17641e-53
Sdc3	3.63628e-57	2.42995	0.379	0.083	8.55108e-53
Lgals3bp	6.64542e-57	1.12007	0.718	0.452	1.56274e-52
Ptgs2	7.93994e-57	5.88207	0.277	0.014	1.86716e-52
Bpgm	8.80764e-57	3.35898	0.338	0.057	2.0712e-52
Eef1g	1.21774e-56	0.979641	0.803	0.595	2.86364e-52
Efemp2	1.26902e-56	1.17996	0.669	0.385	2.98422e-52
Atp5mj	1.41877e-56	0.625097	0.731	0.444	3.33638e-52
Plod2	2.64576e-56	1.76414	0.576	0.301	6.22176e-52
Lcn2	2.73825e-56	3.99628	0.288	0.02	6.43928e-52
Pdpn	2.93915e-56	1.56651	0.605	0.323	6.91172e-52
Fblim1	3.39803e-56	2.89132	0.33	0.05	7.99081e-52
Ugdh	4.88475e-56	2.51128	0.455	0.166	1.1487e-51
Sphk1	1.12423e-55	2.90518	0.328	0.05	2.64373e-51
Rpsa	2.46919e-55	0.458298	0.999	0.994	5.80655e-51
Sh3glb1	2.50156e-55	0.869821	0.85	0.674	5.88266e-51
Cox7c	2.50715e-55	0.454281	0.861	0.669	5.89581e-51
Rpl36al	3.26672e-55	0.593747	0.938	0.836	7.68202e-51
Sdc1	3.4386e-55	2.66923	0.385	0.102	8.08621e-51
Susd6	6.79698e-55	1.22686	0.67	0.39	1.59838e-50
Glis3	2.01121e-54	1.81071	0.581	0.317	4.72955e-50
Lgals3	2.92639e-54	1.75918	0.524	0.233	6.88169e-50
Medag	1.07122e-53	1.51621	0.602	0.328	2.51909e-49
Fgf2	2.66912e-53	2.1046	0.447	0.161	6.27671e-49
Slit2	2.74429e-53	2.46084	0.421	0.135	6.45348e-49
Gas7	3.50442e-53	1.8948	0.472	0.18	8.24098e-49
Emp1	5.83449e-53	0.982118	0.869	0.756	1.37204e-48
Col16a1	8.38673e-53	1.58189	0.532	0.247	1.97222e-48
Myof	8.99678e-53	1.69329	0.477	0.183	2.11568e-48
Rpl7	1.56448e-52	0.439449	0.995	0.979	3.67903e-48
Rpl17	2.05874e-52	0.409943	0.999	0.999	4.84134e-48
Col1a1	3.32163e-52	1.27419	0.916	0.965	7.81116e-48
Eif4ebp1	6.23819e-52	1.34452	0.596	0.316	1.46697e-47
Bhlhe40	6.68774e-52	1.65	0.509	0.219	1.57269e-47
Prelid1	1.69382e-51	1.16832	0.652	0.392	3.98318e-47
Rpl31	1.8372e-51	0.65658	0.898	0.736	4.32037e-47
Rtn4rl2	1.84868e-50	3.34921	0.287	0.035	4.34735e-46
Rps23	2.04915e-50	0.38642	1	0.995	4.81879e-46
Ddit4	2.84582e-50	2.82674	0.337	0.073	6.69224e-46
Sulf1	9.5517e-50	1.50893	0.644	0.397	2.24618e-45
Rpl30	1.06559e-49	0.444834	0.99	0.962	2.50585e-45
Niban2	1.13363e-49	2.39185	0.348	0.082	2.66584e-45
Il13ra1	1.46637e-49	1.7619	0.449	0.169	3.44831e-45
2610307P16Rik	6.29009e-49	1.71202	0.489	0.212	1.47918e-44
Ugcg	2.37304e-48	1.92654	0.455	0.187	5.58043e-44
Sdc4	2.55631e-48	2.02631	0.621	0.424	6.01142e-44
Ptprj	5.0855e-48	2.91805	0.317	0.064	1.19591e-43
Capg	8.07143e-48	0.875968	0.722	0.475	1.89808e-43
Uqcrq	2.45051e-47	0.670955	0.74	0.502	5.76262e-43
Adamts4	5.44873e-47	2.75707	0.342	0.088	1.28132e-42
P4ha2	1.4046e-46	2.15537	0.427	0.173	3.30307e-42
Ak1	2.75903e-46	2.65813	0.299	0.053	6.48815e-42
Hif1a	3.20525e-46	1.54559	0.538	0.287	7.53746e-42
Rai14	3.33276e-46	1.62205	0.463	0.192	7.83731e-42
Bmp1	4.41027e-46	1.27001	0.59	0.34	1.03712e-41
Egln1	4.6336e-46	1.76462	0.524	0.295	1.08964e-41
Mfap5	6.3348e-46	1.62331	0.689	0.523	1.48969e-41
Itga5	6.35589e-46	2.14391	0.399	0.138	1.49465e-41
Npc2	8.3274e-46	0.960863	0.82	0.698	1.95827e-41
Tpi1	9.00326e-46	1.40945	0.66	0.501	2.11721e-41
S100a11	1.90298e-45	0.605955	0.907	0.793	4.47505e-41
Csgalnact1	5.32649e-45	1.35028	0.595	0.353	1.25258e-40
Rpl26	6.19472e-45	0.379734	0.997	0.991	1.45675e-40
Cilp	6.24029e-45	2.73577	0.391	0.143	1.46747e-40
Phldb2	8.03872e-45	1.82002	0.415	0.152	1.89039e-40
Bgn	1.21425e-44	0.647868	0.953	0.974	2.85542e-40
Tmem45a	1.24041e-44	1.80745	0.434	0.176	2.91694e-40
Myo1d	1.32051e-44	1.87313	0.435	0.18	3.1053e-40
Adamts6	8.29886e-44	3.19153	0.303	0.067	1.95156e-39
Fbln2	1.57263e-43	1.15937	0.754	0.592	3.69819e-39
Il4ra	2.31985e-43	1.85572	0.405	0.152	5.45537e-39
Ybx1	5.98683e-43	0.544609	0.943	0.843	1.40786e-38
Cpxm1	1.03429e-42	2.22988	0.627	0.544	2.43224e-38
Cda	4.4129e-42	3.15596	0.259	0.038	1.03774e-37
Pkig	8.99178e-42	1.23682	0.618	0.397	2.11451e-37
Stat3	1.22504e-41	0.987695	0.674	0.435	2.88081e-37
Rpl27a	1.56185e-41	0.32003	0.999	0.994	3.67285e-37
Rpl35a	2.85167e-41	0.39455	0.998	0.983	6.70598e-37
Prdx5	3.74983e-41	0.793756	0.748	0.577	8.8181e-37
Ptgfrn	3.89345e-41	1.13976	0.574	0.32	9.15584e-37
Cyb5r3	4.81762e-41	1.35486	0.468	0.211	1.13291e-36
Hilpda	7.86247e-41	2.58697	0.369	0.141	1.84894e-36
Ost4	3.75652e-40	0.839924	0.715	0.486	8.83384e-36
Enpp1	3.78437e-40	1.24976	0.562	0.315	8.89933e-36
Tmem258	4.98097e-39	0.923523	0.681	0.46	1.17133e-34
Bst2	9.68426e-39	0.754959	0.797	0.662	2.27735e-34
Myh9	1.96207e-38	0.896002	0.771	0.587	4.61401e-34
Gng11	3.38172e-38	1.15924	0.766	0.677	7.95245e-34
Mthfd1l	6.47689e-38	2.58224	0.284	0.069	1.5231e-33
Kctd11	1.18847e-37	2.42519	0.302	0.082	2.7948e-33
Ccl2	1.72978e-37	1.15448	0.257	0.045	4.06774e-33
Errfi1	1.88925e-37	0.876204	0.763	0.579	4.44275e-33
Nsa2	2.45655e-37	0.80065	0.694	0.446	5.77681e-33
Ubash3b	2.5848e-37	2.20941	0.316	0.094	6.07842e-33
Nek6	3.90436e-37	1.83944	0.315	0.089	9.18149e-33
Ppp1r14b	4.85055e-37	1.34461	0.491	0.257	1.14066e-32
Hmox1	7.06673e-37	2.27431	0.341	0.118	1.66181e-32
Pdgfrb	1.36711e-36	0.98499	0.721	0.559	3.21489e-32
Gng5	1.50539e-36	0.433463	0.956	0.9	3.54008e-32
Col5a1	2.63903e-36	0.991123	0.755	0.623	6.20593e-32
Ppfibp1	3.27928e-36	1.2977	0.476	0.239	7.71154e-32
H2aj	4.41303e-36	0.833178	0.676	0.455	1.03777e-31
Gsto1	4.89455e-36	1.61627	0.367	0.136	1.151e-31
Atp5mc2	8.14318e-36	0.42712	0.841	0.701	1.91495e-31
Rpl15	1.07814e-35	0.37765	0.987	0.97	2.53536e-31
Fosl2	1.54933e-35	2.2225	0.268	0.061	3.6434e-31
Zswim6	1.55328e-35	1.60916	0.383	0.154	3.65269e-31
Gm26917	2.41359e-35	0.825504	0.999	1	5.67579e-31
Myl6	3.74762e-35	0.5008	0.957	0.933	8.81289e-31
Actn1	4.03997e-35	1.14476	0.521	0.286	9.5004e-31
Zbp1	4.05341e-35	1.74226	0.325	0.103	9.532e-31
4833422C13Rik	6.76327e-35	2.52706	0.255	0.056	1.59045e-30
Ccl8	8.73696e-35	2.04258	0.433	0.221	2.05458e-30
Rpl6	1.9738e-34	0.316825	0.987	0.962	4.64159e-30
Dpysl3	3.01408e-34	0.684828	0.798	0.626	7.08791e-30
Septin9	3.77333e-34	1.10398	0.569	0.353	8.87336e-30
Map2k1	4.69205e-34	1.50993	0.429	0.211	1.10338e-29
Bhlhe41	4.89502e-34	1.61453	0.346	0.125	1.15111e-29
Esd	7.50686e-34	0.973004	0.749	0.603	1.76531e-29
Crlf1	1.79175e-33	0.971245	0.731	0.591	4.21349e-29
Cox6c	1.86403e-33	0.298803	0.942	0.86	4.38344e-29
Cox6b1	2.45429e-33	0.372364	0.847	0.693	5.7715e-29
Nme2	4.3377e-33	0.480041	0.964	0.949	1.02005e-28
Sem1	4.45098e-33	0.465327	0.911	0.808	1.04669e-28
Rps5	3.35639e-32	0.355085	0.998	0.994	7.89288e-28
Ndufb1	3.80236e-32	0.579908	0.699	0.489	8.94162e-28
Anxa1	8.71288e-32	1.00242	0.686	0.529	2.04892e-27
Cblb	1.33714e-31	1.03171	0.621	0.437	3.14442e-27
Ctsd	2.16683e-31	0.796236	0.759	0.639	5.09551e-27
Tgfbr2	4.55952e-31	0.858743	0.706	0.555	1.07222e-26
Cfb	6.01513e-31	1.061	0.598	0.418	1.41452e-26
Ifi44	6.94398e-31	1.53407	0.323	0.115	1.63295e-26
Tbca	9.17798e-31	0.701673	0.785	0.644	2.15829e-26
Junb	1.86238e-30	0.613761	0.762	0.522	4.37956e-26
Dram1	2.08858e-30	1.34492	0.36	0.147	4.9115e-26
Bnc2	3.52205e-30	0.875447	0.727	0.546	8.28245e-26
Fzd1	3.58391e-30	1.27941	0.47	0.261	8.42791e-26
Lhfpl2	3.96861e-30	1.57426	0.337	0.134	9.33258e-26
Btg1	5.62439e-30	1.3132	0.468	0.263	1.32263e-25
Synpo	5.84484e-30	1.37882	0.378	0.17	1.37447e-25
Pdzrn3	7.70961e-30	0.729048	0.748	0.559	1.81299e-25
Rpl23a	8.37411e-30	0.527376	0.885	0.774	1.96926e-25
Glipr2	1.01523e-29	1.70019	0.32	0.123	2.38742e-25
Itgb1	2.02766e-29	0.499315	0.935	0.839	4.76824e-25
Mrc2	3.41588e-29	0.710849	0.706	0.522	8.03279e-25
Smg6	3.45795e-29	1.08791	0.628	0.45	8.13172e-25
Tpbg	3.56467e-29	1.57378	0.316	0.118	8.38267e-25
5033421B08Rik	3.64114e-29	1.85539	0.349	0.155	8.56251e-25
Prelid2	4.55807e-29	2.06378	0.265	0.082	1.07188e-24
Fermt2	6.06673e-29	0.797702	0.784	0.679	1.42665e-24
Vcan	6.64995e-29	0.998317	0.575	0.382	1.5638e-24
Rps27l	7.76403e-29	0.689936	0.819	0.696	1.82579e-24
Tead1	7.88246e-29	1.08189	0.488	0.281	1.85364e-24
Elk3	2.35608e-28	1.30048	0.368	0.165	5.54056e-24
Flna	4.57406e-28	1.01958	0.512	0.304	1.07564e-23
Adarb1	6.26249e-28	1.89867	0.269	0.088	1.47269e-23
Actg1	6.50005e-28	0.57684	0.939	0.902	1.52855e-23
Olfml3	8.10072e-28	0.984085	0.658	0.543	1.90496e-23
Nfkbiz	8.33302e-28	1.85103	0.283	0.099	1.95959e-23
Rab31	1.07258e-27	1.2203	0.419	0.216	2.52227e-23
Isg15	1.32073e-27	0.436063	0.574	0.341	3.10583e-23
Atxn7l1	1.71283e-27	1.49589	0.351	0.157	4.02788e-23
Neat1	1.9949e-27	1.02341	0.563	0.379	4.6912e-23
Tubb5	3.26552e-27	0.626593	0.802	0.669	7.6792e-23
Sat1	4.28121e-27	1.26975	0.635	0.486	1.00677e-22
Elob	4.82225e-27	0.36739	0.95	0.882	1.134e-22
Apbb1ip	4.86481e-27	0.754187	0.629	0.432	1.14401e-22
Mfap4	4.90312e-27	1.14764	0.307	0.116	1.15302e-22
Cebpd	5.26824e-27	0.919613	0.658	0.514	1.23888e-22
Bicc1	6.87813e-27	0.458239	0.964	0.914	1.61746e-22
Dbn1	8.34844e-27	1.51806	0.309	0.121	1.96322e-22
Bnip3l	9.56008e-27	0.96032	0.552	0.359	2.24815e-22
Ldlrad4	9.77734e-27	1.00114	0.561	0.366	2.29924e-22
Atp5me	1.00284e-26	0.568421	0.66	0.48	2.35827e-22
Lgmn	1.17682e-26	0.954851	0.574	0.397	2.7674e-22
Akr1b8	1.348e-26	1.39732	0.347	0.155	3.16997e-22
Ifngr2	1.62643e-26	1.05823	0.454	0.255	3.82471e-22
Runx2	1.88322e-26	1.0181	0.51	0.315	4.42858e-22
Thy1	2.13952e-26	1.43939	0.406	0.221	5.03129e-22
Sh3kbp1	3.22842e-26	1.45731	0.369	0.183	7.59196e-22
Socs5	7.38267e-26	1.15562	0.431	0.24	1.73611e-21
Vgll3	7.39189e-26	1.47524	0.345	0.157	1.73828e-21
Zyx	7.80812e-26	1.35822	0.363	0.176	1.83616e-21
Mrpl33	8.62811e-26	0.769275	0.609	0.421	2.02899e-21
Acsl4	1.04995e-25	1.30682	0.447	0.266	2.46906e-21
Mmp11	1.21675e-25	1.88377	0.335	0.159	2.86131e-21
Nectin1	1.83287e-25	1.72259	0.284	0.109	4.31017e-21
Plat	2.6933e-25	0.808407	0.626	0.451	6.33357e-21
Stmp1	4.79078e-25	0.756159	0.618	0.442	1.1266e-20
Snrpg	4.85376e-25	0.573747	0.752	0.596	1.14141e-20
Sh3pxd2b	6.06514e-25	1.00639	0.469	0.28	1.42628e-20
Skil	1.02088e-24	1.26235	0.337	0.151	2.4007e-20
Atp5mk	1.10607e-24	0.476007	0.637	0.465	2.60103e-20
Creb3l2	1.55373e-24	1.22474	0.418	0.233	3.65376e-20
Atox1	1.76338e-24	0.550725	0.731	0.575	4.14676e-20
Rarres2	1.89814e-24	1.32078	0.862	0.844	4.46367e-20
Irf7	2.17555e-24	0.766694	0.477	0.278	5.11603e-20
Ndufa3	2.81545e-24	0.656125	0.581	0.395	6.62081e-20
Snrpf	2.84368e-24	0.776215	0.583	0.405	6.68721e-20
Rps13	3.19692e-24	0.293056	0.993	0.979	7.51788e-20
Gadd45b	1.04252e-23	1.07491	0.394	0.204	2.45159e-19
Il1rap	1.06585e-23	1.37379	0.345	0.166	2.50645e-19
Bola2	1.77042e-23	1.01407	0.416	0.229	4.16333e-19
Mast2	2.84394e-23	1.14145	0.373	0.19	6.68781e-19
Pcsk5	3.52389e-23	1.94686	0.29	0.125	8.28679e-19
Egr2	3.92275e-23	1.56353	0.297	0.129	9.22475e-19
Farp1	4.77754e-23	1.06391	0.414	0.229	1.12349e-18
Smad7	5.0105e-23	1.51889	0.339	0.169	1.17827e-18
Snhg18	5.75882e-23	0.661846	0.679	0.52	1.35424e-18
Fmnl3	7.45905e-23	1.37551	0.284	0.114	1.75407e-18
Pdap1	7.74461e-23	0.652898	0.622	0.437	1.82122e-18
Sox9	1.0309e-22	1.88347	0.259	0.099	2.42426e-18
Anxa2	2.05869e-22	0.542013	0.923	0.89	4.84121e-18
Polr2l	2.11809e-22	0.772076	0.571	0.393	4.9809e-18
Ndufa1	2.28505e-22	0.569924	0.63	0.451	5.37352e-18
Samd4	2.3336e-22	0.976434	0.476	0.292	5.48769e-18
Pcbp2	2.85531e-22	0.485552	0.778	0.621	6.71454e-18
Luzp1	4.35254e-22	0.718396	0.567	0.384	1.02354e-17
Prkar1a	6.31448e-22	0.524128	0.68	0.501	1.48491e-17
Fosb	6.78364e-22	0.919757	0.428	0.239	1.59524e-17
Plod3	7.05164e-22	1.15012	0.385	0.214	1.65826e-17
Pgm1	7.43302e-22	1.34289	0.343	0.178	1.74795e-17
Calm1	8.76117e-22	0.387532	0.919	0.87	2.06028e-17
Npepps	9.64588e-22	0.908864	0.467	0.291	2.26833e-17
Txn1	1.00181e-21	0.465879	0.913	0.865	2.35586e-17
Thbs2	1.44941e-21	1.26829	0.401	0.237	3.40844e-17
Angptl2	1.54908e-21	0.991447	0.516	0.356	3.64281e-17
Calu	1.6093e-21	0.601411	0.796	0.689	3.78443e-17
Ndufa4l2	2.03219e-21	0.907179	0.669	0.585	4.7789e-17
Jun	3.17193e-21	0.343734	0.639	0.423	7.45911e-17
Loxl2	3.81729e-21	1.03525	0.488	0.331	8.97675e-17
Ptpn12	6.42184e-21	0.786903	0.474	0.294	1.51016e-16
C1qtnf6	8.41373e-21	1.30101	0.318	0.156	1.97857e-16
Apbb2	9.80237e-21	0.785506	0.581	0.418	2.30513e-16
Gng12	1.02432e-20	0.548796	0.705	0.532	2.40879e-16
Cyp1b1	1.0591e-20	0.90329	0.479	0.307	2.49057e-16
Plec	1.64599e-20	0.868956	0.457	0.284	3.87071e-16
Gm15682	1.8198e-20	1.39886	0.265	0.11	4.27945e-16
Pxdn	2.10129e-20	1.03334	0.396	0.227	4.94138e-16
Mcl1	2.7063e-20	0.673776	0.569	0.389	6.36412e-16
Ppic	3.19242e-20	0.621455	0.655	0.504	7.50729e-16
Rpl29	3.8135e-20	0.300942	0.959	0.917	8.96783e-16
Wls	5.17867e-20	0.707929	0.635	0.504	1.21782e-15
Tm4sf1	5.35527e-20	0.972452	0.539	0.416	1.25934e-15
Gm46178	5.63548e-20	0.980495	0.548	0.421	1.32524e-15
Cep170	7.00308e-20	0.860565	0.52	0.361	1.64684e-15
Spidr	1.19073e-19	1.33454	0.328	0.171	2.80012e-15
Man2a1	1.23107e-19	0.663737	0.699	0.556	2.89499e-15
Sec61b	1.24972e-19	0.519636	0.824	0.734	2.93884e-15
Smurf1	1.32453e-19	1.2471	0.307	0.15	3.11476e-15
Dnm3os	1.45537e-19	1.26499	0.321	0.165	3.42244e-15
Snhg6	3.39172e-19	1.24447	0.297	0.144	7.97596e-15
Rnf19b	3.5505e-19	1.2937	0.274	0.121	8.34935e-15
Map4k4	3.67176e-19	0.649962	0.64	0.488	8.63451e-15
Micos10	4.04391e-19	0.384542	0.72	0.565	9.50965e-15
Palld	5.33777e-19	1.34683	0.353	0.201	1.25523e-14
Ppp1r18	6.2143e-19	1.29073	0.254	0.107	1.46136e-14
Eif2s2	9.942e-19	0.52756	0.777	0.665	2.33796e-14
Sparcl1	1.44748e-18	0.80037	0.809	0.861	3.4039e-14
Cfl1	1.49887e-18	0.415445	0.871	0.794	3.52475e-14
Colgalt1	1.87424e-18	0.743137	0.539	0.39	4.40747e-14
Sh3bgrl3	2.58446e-18	0.524721	0.686	0.575	6.07761e-14
Pet100	3.39739e-18	1.00713	0.323	0.166	7.98929e-14
Myo9b	3.9003e-18	1.10457	0.297	0.145	9.17195e-14
H2bc4	4.47304e-18	0.770818	0.518	0.372	1.05188e-13
Ndrg1	5.00444e-18	1.89102	0.317	0.185	1.17684e-13
Timm10b	5.4931e-18	0.613761	0.577	0.415	1.29176e-13
Tent5a	6.29521e-18	0.910334	0.437	0.274	1.48038e-13
Tspo	1.28176e-17	0.277493	0.913	0.83	3.01418e-13
Lars2	1.44064e-17	0.544615	0.808	0.777	3.38782e-13
Hexb	1.65457e-17	0.617057	0.682	0.55	3.89088e-13
Vdac1	2.03732e-17	0.708685	0.547	0.409	4.79097e-13
Atp6v1b2	2.28412e-17	1.14918	0.32	0.172	5.37133e-13
Gm15564	2.49129e-17	0.91225	0.429	0.28	5.85852e-13
Trappc6a	2.66859e-17	1.17282	0.29	0.146	6.27545e-13
Ctsa	3.18556e-17	0.844969	0.431	0.278	7.49117e-13
Vasn	3.87064e-17	0.945701	0.399	0.25	9.10221e-13
Mdfic	5.08196e-17	0.767043	0.437	0.275	1.19507e-12
Abracl	6.54844e-17	0.754855	0.441	0.291	1.53993e-12
Atp5if1	6.62566e-17	0.325555	0.75	0.611	1.55809e-12
Calm3	6.64812e-17	0.570135	0.6	0.447	1.56337e-12
Tcp1	1.01307e-16	0.748242	0.463	0.306	2.38233e-12
Rasa3	1.59313e-16	1.09275	0.301	0.157	3.74642e-12
Ank	1.59411e-16	1.04658	0.408	0.261	3.74872e-12
Cox17	1.88763e-16	0.598984	0.459	0.307	4.43895e-12
Carhsp1	2.6745e-16	1.0702	0.288	0.146	6.28936e-12
1110038B12Rik	2.79165e-16	0.960328	0.333	0.186	6.56484e-12
Sox5	3.04005e-16	0.903672	0.436	0.289	7.14898e-12
Col1a2	5.27606e-16	0.680691	0.906	0.986	1.24072e-11
Ywhaz	5.94431e-16	0.439798	0.758	0.641	1.39786e-11
Ptpn1	8.94803e-16	0.743242	0.444	0.292	2.10422e-11
Soat1	9.79973e-16	0.867549	0.375	0.227	2.3045e-11
Ap2a2	1.06376e-15	0.744765	0.441	0.294	2.50153e-11
Rlf	1.09997e-15	0.828421	0.371	0.221	2.58669e-11
Ddb1	1.75431e-15	0.655155	0.488	0.341	4.12543e-11
Ppme1	1.84321e-15	1.09148	0.305	0.17	4.33449e-11
Cdc42se1	2.45929e-15	0.983866	0.304	0.165	5.78328e-11
Fxyd6	3.06915e-15	1.14892	0.349	0.222	7.21742e-11
2310009B15Rik	3.66606e-15	0.812966	0.375	0.229	8.6211e-11
Ncor2	5.58005e-15	0.940216	0.382	0.247	1.3122e-10
Pdlim7	5.63082e-15	0.777928	0.387	0.242	1.32414e-10
Nxn	6.33409e-15	0.972262	0.481	0.369	1.48952e-10
S100a4	6.66832e-15	1.55869	0.353	0.222	1.56812e-10
Tnfaip6	7.31949e-15	1.719	0.415	0.314	1.72125e-10
Zfand3	8.23141e-15	0.488116	0.63	0.482	1.9357e-10
Adam12	8.51869e-15	1.0464	0.353	0.212	2.00325e-10
Hk1	8.93808e-15	1.07995	0.348	0.217	2.10188e-10
Rtn4	9.45691e-15	0.459568	0.778	0.685	2.22389e-10
Znhit1	1.15056e-14	0.715692	0.401	0.258	2.70565e-10
Romo1	1.22897e-14	0.447857	0.657	0.518	2.89004e-10
Phlda1	1.31198e-14	1.20454	0.318	0.186	3.08524e-10
Clybl	1.32962e-14	0.938149	0.31	0.172	3.12673e-10
Furin	1.46826e-14	0.981247	0.311	0.177	3.45276e-10
Grn	1.57933e-14	0.665793	0.627	0.546	3.71395e-10
Prnp	1.66845e-14	0.937952	0.303	0.167	3.92352e-10
Msn	1.70818e-14	0.570874	0.598	0.457	4.01697e-10
Prdx1	1.70877e-14	0.344034	0.958	0.921	4.01835e-10
Ndufa2	1.77704e-14	0.304179	0.791	0.679	4.17888e-10
Osmr	1.91941e-14	0.507011	0.588	0.436	4.51369e-10
H6pd	1.9243e-14	0.71051	0.431	0.29	4.52519e-10
Flnb	1.97347e-14	1.0847	0.352	0.221	4.64081e-10
Ptbp3	2.29863e-14	0.564471	0.513	0.364	5.40546e-10
Rpl4	2.46796e-14	0.277364	0.916	0.859	5.80364e-10
Spred1	2.94779e-14	0.511173	0.726	0.622	6.93203e-10
Eif4g2	3.52453e-14	0.390666	0.784	0.698	8.28829e-10
S100a13	3.84222e-14	0.438405	0.711	0.617	9.03536e-10
Gsr	4.07553e-14	1.48604	0.311	0.192	9.58402e-10
Cttn	4.44696e-14	0.798752	0.367	0.229	1.04575e-09
Galk1	4.65995e-14	0.82298	0.384	0.248	1.09583e-09
Peak1	5.55167e-14	0.554688	0.718	0.611	1.30553e-09
Heg1	5.70694e-14	1.00996	0.363	0.229	1.34204e-09
Vcl	6.05949e-14	0.842399	0.393	0.259	1.42495e-09
Ier5	6.5598e-14	1.16731	0.262	0.139	1.5426e-09
Plod1	8.22127e-14	0.503552	0.692	0.579	1.93331e-09
Tenm3	8.30635e-14	0.393455	0.618	0.476	1.95332e-09
Rhoq	8.54291e-14	0.708093	0.45	0.317	2.00895e-09
Man1c1	8.78251e-14	0.820778	0.338	0.203	2.06529e-09
Slc38a10	9.41607e-14	0.696309	0.391	0.25	2.21428e-09
Vps13d	1.01678e-13	0.828932	0.339	0.204	2.39107e-09
Vamp5	1.01763e-13	0.748562	0.462	0.331	2.39305e-09
Kalrn	1.09097e-13	0.978844	0.288	0.159	2.56554e-09
Txnrd1	1.16141e-13	1.00703	0.313	0.183	2.73117e-09
Arhgef40	1.21679e-13	0.609583	0.491	0.352	2.86141e-09
Itgav	1.39246e-13	0.557826	0.593	0.463	3.27452e-09
Rnf150	1.53364e-13	0.746627	0.367	0.23	3.60652e-09
Ssr4	1.66882e-13	0.408055	0.818	0.776	3.9244e-09
Prrx1	1.72604e-13	0.337762	0.912	0.844	4.05896e-09
Vamp8	2.01901e-13	0.475583	0.427	0.29	4.74791e-09
Csf1	2.25425e-13	0.829298	0.478	0.352	5.30108e-09
Nudt4	2.38243e-13	0.592192	0.471	0.333	5.60251e-09
Rpl34-ps1	2.70739e-13	0.777591	0.345	0.212	6.3667e-09
Mfge8	2.71164e-13	0.491243	0.634	0.514	6.37669e-09
Tln2	3.60495e-13	1.33363	0.27	0.154	8.47739e-09
Rbpj	4.05526e-13	0.885159	0.34	0.211	9.53634e-09
Sod3	4.463e-13	1.18092	0.262	0.145	1.04952e-08
Itgb5	4.74332e-13	0.771815	0.586	0.507	1.11544e-08
Col5a3	6.23697e-13	0.676625	0.693	0.607	1.46669e-08
Il31ra	6.80861e-13	0.832521	0.386	0.263	1.60111e-08
Slc8a1	7.02132e-13	1.25171	0.277	0.161	1.65113e-08
Socs3	7.8069e-13	0.853718	0.275	0.151	1.83587e-08
Large1	8.18561e-13	0.613736	0.475	0.342	1.92493e-08
Tubb6	9.876e-13	0.862657	0.416	0.3	2.32244e-08
Ubl5	1.07941e-12	0.32888	0.722	0.602	2.53834e-08
Rassf8	1.16336e-12	0.993373	0.257	0.14	2.73575e-08
Pdcd6ip	1.16843e-12	0.654944	0.434	0.302	2.74768e-08
Nav3	1.18594e-12	0.479553	0.784	0.686	2.78885e-08
Gpx8	1.24589e-12	0.3986	0.658	0.524	2.92983e-08
Vat1	1.31791e-12	0.778186	0.419	0.3	3.09919e-08
Zmiz1	1.34161e-12	0.661631	0.488	0.363	3.15493e-08
Capzb	1.75992e-12	0.446916	0.551	0.41	4.13863e-08
Mgp	1.79668e-12	0.95768	0.778	0.985	4.22506e-08
Nmt1	2.47036e-12	0.626267	0.383	0.247	5.80929e-08
Srpx2	2.47471e-12	0.687277	0.486	0.374	5.81953e-08
Tcf25	2.4815e-12	0.381073	0.671	0.529	5.8355e-08
Jak2	2.66955e-12	0.766725	0.341	0.214	6.27771e-08
Axl	2.73268e-12	0.437073	0.638	0.507	6.42616e-08
Fxyd5	3.62108e-12	0.532858	0.574	0.449	8.51532e-08
Chsy3	3.96146e-12	0.847381	0.259	0.138	9.31576e-08
Bmpr2	4.1232e-12	0.480144	0.64	0.52	9.69612e-08
Sec61a1	4.56269e-12	0.631405	0.436	0.306	1.07296e-07
Wdr1	6.19405e-12	0.792494	0.3	0.178	1.45659e-07
Eif3e	6.33876e-12	0.384013	0.577	0.439	1.49062e-07
Clic4	7.5425e-12	0.611138	0.534	0.419	1.77369e-07
Snx9	7.61906e-12	0.429465	0.604	0.466	1.7917e-07
Galnt2	7.92412e-12	0.906655	0.334	0.218	1.86344e-07
Ninj1	9.55874e-12	0.90883	0.251	0.138	2.24783e-07
Wbp1l	1.25181e-11	0.890303	0.277	0.162	2.94374e-07
Ckap4	1.3144e-11	0.650163	0.54	0.432	3.09094e-07
Herpud2	1.97967e-11	0.536469	0.473	0.343	4.6554e-07
Rbms1	2.19701e-11	0.283179	0.945	0.907	5.16649e-07
Actn4	2.81433e-11	0.584921	0.47	0.351	6.61819e-07
Pgp	2.89352e-11	0.96452	0.385	0.276	6.80441e-07
Garre1	3.10276e-11	0.850716	0.272	0.159	7.29646e-07
Layn	3.1815e-11	0.632393	0.396	0.273	7.48162e-07
Atp1a1	3.84929e-11	0.528166	0.397	0.265	9.05198e-07
L3mbtl3	3.93504e-11	0.680715	0.355	0.233	9.25363e-07
Cbfb	4.53541e-11	0.71162	0.386	0.269	1.06655e-06
Gbe1	4.54768e-11	1.38926	0.282	0.18	1.06943e-06
Metap2	4.57937e-11	0.451502	0.557	0.434	1.07688e-06
Adcy7	4.78434e-11	0.716145	0.371	0.255	1.12509e-06
Znrf1	6.53455e-11	0.934956	0.259	0.151	1.53666e-06
Tomm7	6.89591e-11	0.284347	0.742	0.646	1.62164e-06
Fmo2	7.08932e-11	0.788916	0.546	0.463	1.66713e-06
Arrdc3	7.56279e-11	0.919414	0.303	0.196	1.77847e-06
Maged1	8.09354e-11	0.438619	0.625	0.506	1.90328e-06
Rnf213	8.13054e-11	0.846627	0.439	0.327	1.91198e-06
2410006H16Rik	8.34515e-11	0.714699	0.544	0.436	1.96245e-06
Loxl3	9.02224e-11	1.13383	0.253	0.151	2.12167e-06
Cdv3	1.00704e-10	0.614771	0.438	0.321	2.36814e-06
Lrmda	1.10798e-10	0.388937	0.79	0.709	2.60552e-06
Ddx21	1.5203e-10	0.97728	0.317	0.212	3.57513e-06
Fgl2	1.81501e-10	0.853334	0.335	0.232	4.26818e-06
Adam17	1.88829e-10	0.711859	0.294	0.181	4.4405e-06
Ncl	2.20593e-10	0.523264	0.758	0.708	5.18746e-06
Trim30a	2.52089e-10	0.639329	0.36	0.244	5.92813e-06
Ahnak2	2.52377e-10	0.897983	0.305	0.2	5.93489e-06
Tpm3	2.6811e-10	0.325933	0.672	0.554	6.30487e-06
Cops9	2.77238e-10	0.47887	0.525	0.409	6.51952e-06
Hs2st1	3.00778e-10	0.720749	0.299	0.188	7.07309e-06
Txndc5	3.12104e-10	0.424375	0.575	0.46	7.33945e-06
Cavin1	3.36389e-10	0.828314	0.333	0.227	7.91052e-06
Fkbp11	3.78455e-10	0.989885	0.34	0.239	8.89974e-06
Rcn3	3.9843e-10	0.368181	0.786	0.748	9.36947e-06
Fscn1	4.04897e-10	0.682434	0.356	0.244	9.52156e-06
Med13l	4.82768e-10	0.448759	0.506	0.387	1.13528e-05
Tmem256	4.90724e-10	0.453739	0.535	0.418	1.15399e-05
Tpm1	4.96717e-10	0.760243	0.538	0.447	1.16808e-05
Eif1a	5.41646e-10	0.451932	0.459	0.336	1.27374e-05
Arid5b	6.34817e-10	0.59929	0.547	0.465	1.49284e-05
Gab2	7.69222e-10	0.446443	0.672	0.577	1.8089e-05
Surf4	8.35182e-10	0.439748	0.559	0.454	1.96401e-05
Arpc2	8.40164e-10	0.254247	0.806	0.722	1.97573e-05
Ifi204	9.94823e-10	0.399098	0.541	0.421	2.33943e-05
Pld3	1.14115e-09	0.744242	0.329	0.224	2.68354e-05
Smurf2	1.27313e-09	0.502962	0.408	0.289	2.99389e-05
Gna13	1.29283e-09	0.59916	0.326	0.213	3.04022e-05
Prkcsh	1.54878e-09	0.625667	0.35	0.24	3.6421e-05
Tomm6	1.77e-09	0.386747	0.721	0.647	4.16233e-05
Uqcc2	1.78796e-09	0.38375	0.499	0.378	4.20456e-05
Gja1	1.91409e-09	0.5614	0.489	0.377	4.50117e-05
Hspa5	2.00693e-09	0.525624	0.731	0.803	4.71949e-05
Gnb1	2.22953e-09	0.297308	0.707	0.599	5.24296e-05
Psmd2	2.27932e-09	0.611717	0.383	0.278	5.36005e-05
Mvp	2.62482e-09	0.611519	0.292	0.185	6.17253e-05
Zfp809	2.91164e-09	0.785682	0.279	0.178	6.847e-05
Ywhae	3.76055e-09	0.255017	0.76	0.664	8.84331e-05
Eid1	3.95301e-09	0.363064	0.73	0.647	9.2959e-05
Serpinh1	4.37722e-09	0.382382	0.928	0.924	0.000102935
Serf1	4.94666e-09	0.649267	0.328	0.224	0.000116326
Tanc1	5.21285e-09	0.746202	0.295	0.196	0.000122585
Irf2bpl	5.94283e-09	0.560244	0.359	0.252	0.000139752
Wwox	6.54987e-09	0.328167	0.445	0.317	0.000154027
Hspa4	6.65866e-09	0.513503	0.503	0.398	0.000156585
Pla2g4a	6.73731e-09	0.482396	0.564	0.466	0.000158435
Eif3a	6.901e-09	0.413641	0.612	0.508	0.000162284
Dynlrb1	6.91443e-09	0.307923	0.694	0.59	0.0001626
Ugp2	7.51765e-09	0.692935	0.368	0.269	0.000176785
Cmc1	7.80792e-09	0.643592	0.269	0.167	0.000183611
Extl3	8.17527e-09	0.592236	0.326	0.219	0.00019225
Dnajc5	8.4274e-09	0.697488	0.32	0.219	0.000198179
Mtpn	8.68454e-09	0.526013	0.439	0.328	0.000204226
Ifit1	9.62248e-09	0.517445	0.354	0.24	0.000226282
Mapkapk2	1.03241e-08	0.682905	0.299	0.198	0.000242782
Arhgap42	1.04455e-08	0.584884	0.39	0.289	0.000245637
Nfe2l1	1.41954e-08	0.46599	0.456	0.347	0.00033382
Eif4a1	1.50431e-08	0.310465	0.747	0.668	0.000353753
Snrpe	1.67287e-08	0.341019	0.617	0.519	0.000393391
Pfkp	2.0227e-08	0.812058	0.287	0.193	0.000475658
Mbd1	2.25008e-08	1.51252	0.25	0.167	0.000529129
Erh	2.66627e-08	0.329734	0.607	0.514	0.000626999
P3h1	2.78856e-08	0.671595	0.28	0.186	0.000655758
Ctdsp2	2.95816e-08	0.38613	0.545	0.432	0.000695641
Smarcc1	3.07836e-08	0.607836	0.353	0.255	0.000723908
Mxi1	3.12871e-08	0.7797	0.269	0.177	0.000735747
Ssr3	3.18344e-08	0.298123	0.666	0.538	0.000748619
Eif3k	3.56902e-08	0.253555	0.731	0.646	0.00083929
Hexa	3.60302e-08	0.605128	0.491	0.418	0.000847285
Csnk1a1	3.84779e-08	0.2718	0.766	0.68	0.000904845
Vcp	4.98665e-08	0.326669	0.65	0.548	0.00117266
Fam117b	4.99287e-08	0.722124	0.278	0.186	0.00117412
Vapa	5.73575e-08	0.325038	0.625	0.528	0.00134882
Hnrnpm	6.88071e-08	0.397506	0.49	0.388	0.00161807
Dync1h1	7.26153e-08	0.360232	0.534	0.428	0.00170762
Eif4g1	7.26986e-08	0.457307	0.513	0.426	0.00170958
Tspan9	7.58528e-08	0.618751	0.362	0.269	0.00178375
Slfn2	9.05935e-08	0.312753	0.366	0.255	0.0021304
Rnf19a	9.49825e-08	0.751975	0.273	0.185	0.00223361
Pdlim4	9.714e-08	0.598763	0.32	0.227	0.00228434
Sod2	9.98613e-08	0.532401	0.445	0.363	0.00234834
Eml4	1.20156e-07	0.574067	0.41	0.317	0.00282559
Mcfd2	1.26481e-07	0.622902	0.36	0.269	0.00297434
Arhgdia	1.31789e-07	0.334351	0.622	0.523	0.00309915
Eif3c	1.40126e-07	0.324356	0.648	0.551	0.00329521
Caprin1	1.52295e-07	0.407694	0.53	0.44	0.00358137
Csnk1d	1.57567e-07	0.616274	0.25	0.161	0.00370535
Tomm20	1.64358e-07	0.362057	0.488	0.384	0.00386504
Phf11d	1.79792e-07	0.41143	0.288	0.193	0.00422798
Csrp2	1.79886e-07	1.17554	0.284	0.203	0.00423021
Shisa5	2.25898e-07	0.324821	0.579	0.478	0.00531223
Sdcbp	2.26139e-07	0.363247	0.677	0.599	0.0053179
Metrnl	2.28686e-07	0.610628	0.287	0.197	0.00537779
Psmd1	2.31451e-07	0.394038	0.499	0.404	0.00544281
Ascc3	2.33853e-07	0.42093	0.434	0.336	0.00549929
Actr3	2.58348e-07	0.335096	0.478	0.369	0.00607531
Rasa1	2.60896e-07	0.460685	0.437	0.344	0.00613524
Usp47	2.62641e-07	0.451099	0.396	0.3	0.00617626
Rock2	2.95534e-07	0.346272	0.586	0.483	0.00694978
Akap13	3.00419e-07	0.349774	0.713	0.646	0.00706464
Snrpd2	3.01195e-07	0.314717	0.611	0.522	0.0070829
Plxnb2	3.13981e-07	0.557641	0.324	0.233	0.00738359
Nfkb1	3.39938e-07	0.568617	0.441	0.352	0.00799397
Psmb4	3.60778e-07	0.299168	0.645	0.561	0.00848406
Mrps21	3.6243e-07	0.344927	0.51	0.406	0.00852291
Ddost	4.1928e-07	0.329949	0.603	0.513	0.00985978
Ankrd44	4.80517e-07	0.795374	0.292	0.208	0.0112998
Nme1	5.18735e-07	0.451004	0.539	0.454	0.0121986
Oasl2	5.24484e-07	0.294079	0.446	0.342	0.0123338
Cotl1	5.29927e-07	0.52991	0.267	0.181	0.0124618
Hmcn1	6.87732e-07	0.837325	0.302	0.224	0.0161727
Eif3b	7.18661e-07	0.549848	0.312	0.224	0.0169
Lrrc59	7.32502e-07	0.67474	0.298	0.216	0.0172255
Mrpl54	7.48415e-07	0.357771	0.415	0.317	0.0175997
Etv6	7.83974e-07	0.350695	0.448	0.352	0.0184359
Wipi1	8.29506e-07	0.413925	0.418	0.325	0.0195067
Eif4e2	8.4576e-07	0.46108	0.342	0.25	0.0198889
Cmtm3	8.72538e-07	0.469369	0.39	0.301	0.0205186
Csde1	8.84664e-07	0.272055	0.621	0.517	0.0208038
Uba1	9.55386e-07	0.532391	0.337	0.252	0.0224668
Fkbp10	9.86687e-07	0.662383	0.329	0.252	0.0232029
Tmem167	9.93937e-07	0.258373	0.673	0.581	0.0233734
Map1lc3b	1.07171e-06	0.264197	0.827	0.822	0.0252024
Acvr1	1.10755e-06	0.492774	0.332	0.243	0.0260452
Nap1l1	1.16252e-06	0.328699	0.62	0.533	0.0273379
Ostf1	1.18043e-06	0.402433	0.476	0.392	0.0277589
Plp2	1.18665e-06	0.486037	0.35	0.261	0.0279053
Snrpd3	1.27463e-06	0.381991	0.487	0.398	0.0299741
Slc38a2	1.28714e-06	0.431217	0.499	0.411	0.0302685
Rap1gds1	1.33746e-06	0.365461	0.413	0.315	0.0314517
Psmd8	1.57395e-06	0.37818	0.512	0.42	0.037013
Ptprs	1.58517e-06	0.510727	0.284	0.198	0.0372768
Lsm4	1.61443e-06	0.377045	0.402	0.307	0.037965
Maml3	1.84297e-06	0.351047	0.572	0.48	0.0433393
Cd44	1.90398e-06	0.812966	0.298	0.223	0.0447741
Tpp1	1.99076e-06	0.617424	0.255	0.176	0.0468146
Btbd9	2.01926e-06	0.457307	0.307	0.219	0.0474849
Rest	2.07804e-06	0.556776	0.29	0.207	0.0488672
Ube2g1	2.19711e-06	0.528945	0.308	0.226	0.0516672
Ptbp1	2.26678e-06	0.540763	0.331	0.248	0.0533056
Resf1	2.51512e-06	0.601753	0.352	0.273	0.0591456
Egfr	2.53299e-06	0.394861	0.748	0.705	0.0595659
Snhg8	3.03745e-06	0.420938	0.394	0.301	0.0714287
Ubtd2	3.20593e-06	0.477903	0.359	0.274	0.0753905
Kdm3a	3.39318e-06	0.535211	0.267	0.187	0.0797941
Ywhag	3.43723e-06	0.510093	0.322	0.242	0.0808298
Atxn1	3.48795e-06	0.360367	0.444	0.348	0.0820226
Slc6a6	3.5954e-06	0.458732	0.34	0.255	0.0845493
Plac8	4.1011e-06	0.542605	0.643	0.599	0.0964416
Csnk1g3	4.5448e-06	0.452174	0.317	0.234	0.106876
Scarb2	4.66164e-06	0.35319	0.555	0.48	0.109623
Col6a3	4.71641e-06	0.294372	0.921	0.921	0.110911
Lmo4	4.93842e-06	0.316908	0.441	0.352	0.116132
Ace	5.12369e-06	0.801735	0.295	0.229	0.120489
Picalm	5.44765e-06	0.307469	0.531	0.437	0.128107
Psme4	5.67905e-06	0.318902	0.424	0.328	0.133548
Snrpb2	5.92367e-06	0.497306	0.28	0.201	0.139301
Aprt	6.12602e-06	0.357139	0.524	0.444	0.14406
Ust	6.17848e-06	0.447234	0.396	0.312	0.145293
Hnrnpab	6.27059e-06	0.308313	0.532	0.456	0.147459
Hivep2	6.42542e-06	0.444651	0.515	0.44	0.1511
Hdlbp	6.73111e-06	0.268036	0.731	0.668	0.158289
Trf	7.07332e-06	1.32216	0.393	0.342	0.166336
Pbxip1	7.50452e-06	0.479551	0.292	0.213	0.176476
Tax1bp3	7.51526e-06	0.485854	0.306	0.227	0.176729
Zfp609	7.80254e-06	0.484079	0.312	0.23	0.183485
Rad23b	8.05123e-06	0.405746	0.332	0.247	0.189333
Rps27rt	8.5937e-06	0.462468	0.298	0.218	0.202089
Agfg1	8.86908e-06	0.397928	0.371	0.287	0.208565
Cnn3	9.11326e-06	0.28307	0.668	0.585	0.214307
Gpx7	9.41047e-06	0.602458	0.317	0.244	0.221297
Arpp19	1.06204e-05	0.2757	0.516	0.429	0.24975
Ror1	1.08097e-05	0.372998	0.668	0.629	0.254202
Mir100hg	1.17041e-05	0.324368	0.536	0.452	0.275233
Myo1c	1.19305e-05	0.475759	0.313	0.237	0.280557
Ednra	1.42859e-05	0.465296	0.421	0.348	0.335948
Pabpc4	1.43572e-05	0.452358	0.265	0.19	0.337624
Aftph	1.54404e-05	0.481256	0.26	0.186	0.363097
Ctnnb1	1.55675e-05	0.26138	0.584	0.499	0.366086
Cpt1a	1.57992e-05	0.527696	0.256	0.183	0.371534
Tln1	1.61707e-05	0.279233	0.59	0.509	0.380269
Vps13c	1.63087e-05	0.396536	0.395	0.316	0.383515
Pign	1.63654e-05	0.41979	0.327	0.247	0.384849
S100a16	1.67349e-05	0.290142	0.674	0.631	0.393538
Cyp7b1	1.70848e-05	0.814346	0.391	0.331	0.401765
Mybbp1a	1.83583e-05	0.59374	0.268	0.198	0.431714
Fchsd2	1.83869e-05	0.630685	0.26	0.192	0.432387
Zwint	2.14174e-05	0.472166	0.31	0.234	0.50365
Zfas1	2.19844e-05	0.58164	0.252	0.182	0.516984
Hivep3	2.2465e-05	0.457879	0.319	0.243	0.528287
Cdc42bpa	2.31851e-05	0.466451	0.457	0.382	0.545221
Eny2	2.43247e-05	0.295463	0.495	0.413	0.572019
Frmd4a	2.64385e-05	0.432166	0.536	0.47	0.621729
Sfrp1	2.84491e-05	1.09353	0.33	0.278	0.669009
Heatr5a	2.9949e-05	0.491491	0.276	0.204	0.704281
Abhd2	3.01339e-05	0.548294	0.257	0.188	0.708629
Ctnna1	3.04333e-05	0.271709	0.471	0.388	0.715671
Snrpd1	3.07345e-05	0.401032	0.43	0.357	0.722752
Eloc	3.08816e-05	0.277526	0.504	0.424	0.726212
Eif4b	3.13088e-05	0.434564	0.33	0.255	0.736258
Med10	3.52508e-05	0.424815	0.295	0.221	0.828957
Ddx24	3.6258e-05	0.261885	0.501	0.411	0.852644
Aff1	4.01334e-05	0.271669	0.449	0.367	0.943777
Zfp608	4.06646e-05	0.419764	0.341	0.266	0.95627
Hipk1	4.23587e-05	0.500796	0.282	0.213	0.996107
Cct6a	4.56487e-05	0.408575	0.464	0.4	1
Sod1	4.68712e-05	0.377472	0.384	0.306	1
Chp1	4.82424e-05	0.439314	0.28	0.208	1
Kctd17	4.82906e-05	0.459645	0.275	0.204	1
Ltbp3	4.99617e-05	0.351175	0.38	0.305	1
Map4k3	5.92417e-05	0.453965	0.34	0.273	1
Slirp	5.97855e-05	0.294508	0.329	0.252	1
Gm12191	6.22234e-05	0.306228	0.424	0.344	1
Dcun1d5	6.73857e-05	0.294027	0.418	0.335	1
Ccdc80	6.86898e-05	0.419641	0.682	0.685	1
Wdr26	6.99704e-05	0.332492	0.414	0.338	1
Rcor1	7.66387e-05	0.395822	0.332	0.26	1
Tab2	7.84478e-05	0.299635	0.309	0.23	1
Nfe2l2	7.99048e-05	0.257484	0.545	0.466	1
Wwc2	8.04735e-05	0.312513	0.429	0.351	1
Cfl2	8.38828e-05	0.303579	0.395	0.32	1
Fibin	8.64826e-05	0.372508	0.38	0.312	1
Aff4	9.90479e-05	0.270859	0.534	0.461	1
Scpep1	9.98223e-05	0.378348	0.43	0.369	1
Rps6ka3	0.000100892	0.423855	0.345	0.275	1
Impact	0.000105388	0.437222	0.282	0.216	1
Mtch1	0.000109763	0.31811	0.654	0.629	1
Hmg20b	0.00011107	0.351493	0.295	0.224	1
Trio	0.000117632	0.406118	0.324	0.255	1
Denr	0.000119144	0.344954	0.468	0.4	1
Erp29	0.000131915	0.261782	0.565	0.494	1
Stk38	0.000132526	0.356705	0.364	0.295	1
Ror2	0.00013405	0.47093	0.29	0.226	1
Pcyt1a	0.000141045	0.435996	0.272	0.207	1
Alkbh5	0.000148096	0.353057	0.344	0.273	1
Marchf3	0.000151291	0.709752	0.277	0.218	1
Fyttd1	0.000156366	0.31796	0.367	0.296	1
Ptprm	0.000162187	0.424924	0.285	0.221	1
Ppa1	0.000165973	0.5205	0.267	0.207	1
Creg1	0.000172592	0.419086	0.572	0.545	1
Adam9	0.000179856	0.438293	0.253	0.188	1
Snd1	0.000180845	0.313076	0.457	0.387	1
Ago2	0.00019637	0.389788	0.319	0.254	1
Ap2b1	0.000203995	0.322307	0.357	0.285	1
Dhx15	0.000204359	0.390192	0.327	0.263	1
Tardbp	0.000215125	0.419545	0.307	0.242	1
Kdm1a	0.000218771	0.295818	0.376	0.302	1
Tut7	0.000222666	0.312549	0.407	0.335	1
Sin3b	0.000235968	0.258668	0.397	0.325	1
Dpysl2	0.000243225	0.301187	0.52	0.454	1
Nsrp1	0.000258555	0.310465	0.262	0.196	1
Camk1d	0.000265655	0.419934	0.912	0.983	1
Hdgf	0.00026718	0.32187	0.447	0.389	1
Mir703	0.000296281	0.323824	0.299	0.232	1
Phf21a	0.000301577	0.336618	0.601	0.542	1
Zmynd8	0.000302679	0.329026	0.327	0.258	1
Tor1aip2	0.000309327	0.297974	0.385	0.317	1
Nf1	0.000314824	0.25473	0.483	0.409	1
Spaca6	0.00032763	0.466894	0.263	0.203	1
Calcrl	0.00033444	0.484319	0.351	0.287	1
Gpr153	0.000337363	0.293977	0.477	0.414	1
Ammecr1	0.000339626	0.380139	0.268	0.206	1
Kdm5b	0.000340501	0.329473	0.437	0.373	1
Gpx3	0.000343174	0.297034	0.481	0.601	1
Map4	0.00037553	0.295744	0.445	0.379	1
Ran	0.000392726	0.345175	0.577	0.533	1
Cct2	0.000402819	0.277056	0.464	0.399	1
Babam2	0.000404583	0.291199	0.311	0.243	1
Bnip2	0.000426332	0.279722	0.416	0.347	1
Lgals8	0.000432426	0.312182	0.282	0.217	1
Bcl9l	0.000455346	0.497464	0.254	0.198	1
Abi3bp	0.000536334	0.332507	0.605	0.755	1
Capza1	0.000536961	0.320218	0.342	0.278	1
Sbno1	0.00053824	0.348242	0.331	0.268	1
Zfp292	0.00056958	0.257155	0.376	0.306	1
Sgcd	0.000604843	0.389506	0.42	0.362	1
H2az1	0.000626045	0.396511	0.592	0.533	1
Samd9l	0.000654619	0.291428	0.28	0.219	1
Ddx60	0.000657564	0.461599	0.264	0.204	1
Msrb3	0.000694194	0.369607	0.296	0.237	1
Celf1	0.000717434	0.318857	0.373	0.311	1
Rab11a	0.000759697	0.26138	0.354	0.29	1
Rap2a	0.000766538	0.421375	0.305	0.25	1
Asxl2	0.000791868	0.360341	0.269	0.211	1
Ufsp2	0.000927728	0.357771	0.258	0.201	1
Anp32b	0.000982042	0.271249	0.558	0.506	1
Rbm3	0.00102116	0.341626	0.314	0.255	1
Ktn1	0.00107263	0.303435	0.423	0.364	1
Gls	0.00117316	0.305774	0.386	0.327	1
Dhx9	0.00117778	0.363088	0.323	0.268	1
Zzef1	0.00119172	0.354642	0.278	0.222	1
Hsp90b1	0.00123789	0.364587	0.901	0.936	1
Prdx6	0.00126366	0.288478	0.516	0.466	1
Itsn1	0.0012949	0.396988	0.343	0.292	1
Msi2	0.00134969	0.266664	0.445	0.383	1
Myadm	0.00147332	0.255019	0.461	0.409	1
Hnrnpl	0.00148497	0.276701	0.352	0.294	1
Spg21	0.00154976	0.356918	0.273	0.219	1
Tiparp	0.00186099	0.623623	0.259	0.213	1
Naa38	0.00188719	0.258832	0.331	0.271	1
Dnaaf9	0.00201226	0.265682	0.377	0.32	1
Prmt1	0.00206487	0.334918	0.308	0.253	1
Dst	0.00206641	0.345418	0.4	0.347	1
Ssr1	0.00214487	0.279165	0.472	0.426	1
Cxxc5	0.00227283	0.304841	0.327	0.273	1
Ilrun	0.0024826	0.345512	0.321	0.269	1
Ubr4	0.00249771	0.330566	0.271	0.218	1
Nras	0.00251095	0.260934	0.264	0.209	1
C2	0.00255964	0.264571	0.461	0.411	1
Pin4	0.00260148	0.278241	0.326	0.27	1
Eif2ak2	0.00269305	0.250184	0.341	0.286	1
Gadd45a	0.00271952	0.435331	0.31	0.263	1
Snhg3	0.00283875	0.332718	0.259	0.207	1
Tmem87b	0.00290174	0.310465	0.288	0.235	1
Sf3b3	0.00315692	0.258368	0.355	0.301	1
Ptpa	0.00322485	0.268535	0.259	0.207	1
Ifih1	0.0034988	0.268437	0.323	0.273	1
Eif3j1	0.00355881	0.303844	0.338	0.289	1
Zfp106	0.00356687	0.280693	0.365	0.315	1
Serp1	0.00359975	0.305447	0.407	0.358	1
Cd248	0.0036392	0.461064	0.352	0.31	1
Csnk2a1	0.00379023	0.250458	0.343	0.289	1
Usp3	0.00382008	0.269243	0.28	0.228	1
Gfpt2	0.0039947	0.479411	0.444	0.399	1
Med14	0.00416464	0.416185	0.258	0.212	1
Uqcc5	0.0044199	0.259097	0.31	0.258	1
Afap1	0.00442079	0.348062	0.355	0.307	1
Nbl1	0.00461229	0.369251	0.415	0.385	1
Ccnl1	0.00462303	0.321401	0.299	0.25	1
Prrc2a	0.00469527	0.31639	0.326	0.278	1
Mnat1	0.00485558	0.284154	0.32	0.268	1
Myo10	0.00504443	0.409252	0.362	0.321	1
Ets1	0.00510327	0.277071	0.355	0.306	1
Lpgat1	0.00514884	0.313598	0.3	0.252	1
Kdm5a	0.00563628	0.295358	0.328	0.279	1
Adamts2	0.00570954	0.54085	0.305	0.264	1
Bdp1	0.00695948	0.281553	0.25	0.203	1
Adgra2	0.00696008	0.280408	0.262	0.214	1
Arid2	0.00742675	0.304613	0.312	0.265	1
Col23a1	0.00761044	0.757811	0.367	0.347	1
Vwa5a	0.00773564	0.265553	0.329	0.283	1
Pi4ka	0.00788841	0.25246	0.262	0.214	1
Pole4	0.00822953	0.342887	0.254	0.211	1
Etf1	0.00850797	0.263033	0.346	0.3	1
Ranbp9	0.0102435	0.28279	0.315	0.269	1
Zfp618	0.011271	0.286786	0.272	0.228	1
Tcerg1	0.0118099	0.277298	0.269	0.224	1
Grk5	0.0118985	0.324271	0.395	0.351	1
Ppp2r2a	0.0122256	0.263403	0.36	0.318	1
Adamts1	0.0139428	0.460022	0.365	0.325	1
Upf2	0.0157649	0.286092	0.255	0.214	1
Fndc3a	0.0167271	0.282193	0.446	0.405	1
Abce1	0.0169623	0.277928	0.272	0.232	1
Ccbe1	0.0175694	0.305077	0.608	0.572	1
Zcchc14	0.0196121	0.265299	0.349	0.31	1
Prkca	0.0200865	0.277415	0.321	0.283	1
Kdm7a	0.0234437	0.261184	0.317	0.279	1
Map3k20	0.0241332	0.261077	0.26	0.222	1
Slc44a1	0.0260062	0.297722	0.266	0.23	1
Kank2	0.0268112	0.282595	0.263	0.227	1
Ifi27l2a	0.0307386	0.527215	0.593	0.791	1
Sema6d	0.0440774	0.438113	0.27	0.244	1
Epn2	0.0470649	0.260124	0.28	0.247	1
Uhrf2	0.052695	0.26803	0.322	0.291	1
Rnps1	0.0578513	0.255041	0.255	0.224	1
Zfc3h1	0.0868428	0.254867	0.262	0.235	1
Arhgap31	0.0955262	0.295428	0.252	0.228	1
Nedd4l	0.0979371	0.250174	0.251	0.223	1
Lpl	0.116902	0.563213	0.796	0.922	1
Dhrs3	0.12058	0.253509	0.326	0.307	1
Fzd2	0.143779	0.275091	0.321	0.301	1
Pld1	0.155272	0.539284	0.297	0.284	1
Sdccag8	0.159383	0.279949	0.252	0.229	1
Antxr1	0.165931	0.258528	0.384	0.368	1
Tpm2	0.212295	0.459075	0.393	0.399	1
Svep1	0.235771	0.481064	0.561	0.646	1
Igfbp3	0.277995	0.850199	0.389	0.457	1
Zc3hav1	0.399202	0.282853	0.378	0.372	1
Ckb	0.504324	0.365271	0.355	0.399	1
Pdia4	0.810978	0.254487	0.364	0.38	1
Itgbl1	0.979476	0.678468	0.358	0.429	1

## Sheet: G1_7 Day DGE
	p_val	avg_log2FC	pct.1	pct.2	p_val_adj
Spp1	0	8.81669	0.939	0.084	0
Timp1	0	4.32568	0.904	0.134	0
Cilp	0	4.46908	0.89	0.143	0
Loxl1	0	2.32812	0.983	0.486	0
Rbp1	0	1.94694	0.995	0.807	0
Bgn	0	1.60214	1	0.974	0
Mgp	0	2.00322	0.999	0.985	0
Sparc	0	1.81343	1	0.989	0
Col3a1	1.90479e-305	1.4671	1	0.985	4.4793e-301
Pmepa1	2.91482e-300	2.3519	0.982	0.639	6.85448e-296
Col1a1	3.82074e-282	1.48615	0.999	0.965	8.98485e-278
Mfap5	2.42819e-272	2.66109	0.945	0.523	5.71012e-268
Emp1	1.47043e-264	1.61326	0.993	0.756	3.45787e-260
Lgals1	2.4476e-256	1.15036	0.999	0.974	5.75579e-252
Igfbp7	2.08757e-246	1.07006	0.999	0.996	4.90913e-242
Col5a2	1.00633e-240	1.29669	0.998	0.916	2.36649e-236
Postn	3.34304e-240	5.23764	0.747	0.046	7.8615e-236
Olfml3	1.70023e-239	2.09087	0.936	0.543	3.99827e-235
Mtch1	1.84177e-217	1.62974	0.954	0.629	4.3311e-213
Col8a1	1.39447e-213	5.50954	0.694	0.035	3.27923e-209
Lox	4.46685e-212	3.35002	0.775	0.176	1.05042e-207
Itgb5	8.33577e-203	1.8401	0.912	0.507	1.96024e-198
Serpinh1	2.28789e-195	0.994339	0.997	0.924	5.3802e-191
Fzd1	1.78518e-194	2.60708	0.799	0.261	4.19803e-190
Pla1a	2.64233e-191	3.40454	0.717	0.13	6.2137e-187
Pkig	5.46924e-191	2.13516	0.857	0.397	1.28615e-186
Itgbl1	6.66083e-190	2.0092	0.894	0.429	1.56636e-185
Fhl2	1.2388e-187	2.88991	0.756	0.211	2.91316e-183
Fstl1	2.01196e-186	1.30514	0.969	0.753	4.73133e-182
Mfap4	5.99296e-178	2.6469	0.717	0.116	1.4093e-173
Col1a2	2.15755e-175	0.888736	1	0.986	5.0737e-171
Ltbp2	2.53731e-172	9.20788	0.578	0.001	5.96675e-168
Myl6	8.32502e-171	0.951979	0.996	0.933	1.95771e-166
Lbh	1.22635e-170	3.67586	0.65	0.09	2.88389e-166
Piezo2	1.05181e-168	2.65827	0.748	0.214	2.47343e-164
Bpgm	4.40471e-168	4.69784	0.617	0.057	1.03581e-163
Tmsb4x	8.2353e-167	0.970274	0.994	0.96	1.93661e-162
Ccn2	1.9621e-160	3.1856	0.737	0.243	4.61407e-156
Fxyd6	1.3129e-159	2.29539	0.741	0.222	3.08741e-155
Wls	1.64945e-155	1.57709	0.875	0.504	3.87886e-151
Mxra7	2.27954e-154	1.15431	0.961	0.698	5.36056e-150
Thbs4	6.37031e-154	8.90566	0.544	0.006	1.49804e-149
Nkd2	3.69642e-153	3.78697	0.604	0.076	8.69251e-149
Lpl	9.22667e-153	1.23003	0.991	0.922	2.16974e-148
Tmsb10	1.21044e-151	0.980447	0.998	0.989	2.84648e-147
Cald1	4.0294e-150	0.972097	0.992	0.929	9.47554e-146
Il34	5.51069e-149	2.75361	0.688	0.183	1.29589e-144
Vim	3.33707e-148	0.924098	0.996	0.959	7.84746e-144
Adcy7	9.92694e-148	2.23413	0.733	0.255	2.33442e-143
Cacna1c	7.78556e-145	2.81249	0.677	0.182	1.83085e-140
Sh3glb1	2.02721e-144	1.44712	0.918	0.674	4.7672e-140
Nbl1	7.71822e-144	1.95626	0.803	0.385	1.81502e-139
Ank	3.72475e-143	2.57965	0.72	0.261	8.75912e-139
Ctsd	2.27226e-142	1.21864	0.939	0.639	5.34345e-138
Myo1d	3.02569e-141	2.68804	0.663	0.18	7.11521e-137
Runx1	1.84412e-137	3.236	0.618	0.13	4.33664e-133
Tgfbr2	2.80226e-137	1.38961	0.889	0.555	6.5898e-133
Ccn4	2.99556e-136	3.6145	0.564	0.071	7.04437e-132
F2r	2.94268e-133	3.54495	0.562	0.076	6.92001e-129
Rplp0	3.03145e-133	0.707825	0.997	0.985	7.12875e-129
Phlda3	2.15731e-131	1.54857	0.842	0.481	5.07312e-127
Ppic	4.86232e-130	1.33407	0.881	0.504	1.14342e-125
Shc4	1.01563e-128	6.57645	0.479	0.007	2.38835e-124
Enpp1	1.87783e-127	1.76643	0.766	0.315	4.4159e-123
Dpysl3	3.7455e-126	1.16826	0.93	0.626	8.80791e-122
Cpxm1	3.04232e-124	1.46054	0.875	0.544	7.15432e-120
Ctsk	5.62554e-124	1.02781	0.96	0.696	1.3229e-119
Sparcl1	4.76101e-123	1.15828	0.949	0.861	1.1196e-118
Ckb	9.71118e-121	2.11506	0.755	0.399	2.28368e-116
Serpine2	1.31286e-120	2.67127	0.761	0.461	3.08733e-116
Cyb5r3	1.32576e-120	2.08609	0.659	0.211	3.11766e-116
Rps2	1.0581e-118	0.61655	0.997	0.984	2.48822e-114
Capg	6.58138e-118	1.25815	0.851	0.475	1.54768e-113
Rftn1	2.00874e-116	2.23483	0.638	0.193	4.72376e-112
Pdgfrb	2.38356e-116	1.37898	0.859	0.559	5.60517e-112
Ctsc	8.54635e-113	4.64844	0.46	0.025	2.00976e-108
Lmna	1.56133e-112	1.14992	0.895	0.586	3.67163e-108
Rnf149	2.23431e-111	2.77271	0.584	0.16	5.2542e-107
Rasl11b	6.9096e-111	4.65804	0.466	0.035	1.62486e-106
Ldha	1.71505e-110	1.36198	0.811	0.442	4.0331e-106
Fbn1	1.79046e-110	1.22898	0.893	0.623	4.21044e-106
Sh3bgrl3	1.08457e-108	1.18408	0.86	0.575	2.55048e-104
Mmp14	1.66373e-106	1.13785	0.922	0.675	3.91242e-102
Stmp1	2.8384e-106	1.41549	0.789	0.442	6.67479e-102
Cdh11	6.4267e-106	0.901032	0.978	0.844	1.5113e-101
Mfge8	1.23824e-105	1.22614	0.841	0.514	2.91184e-101
Lrrc32	7.89799e-105	2.47687	0.571	0.156	1.85729e-100
Ednra	3.7661e-103	1.7337	0.723	0.348	8.85635e-99
Nme2	2.37707e-102	0.659592	0.993	0.949	5.58992e-98
Ybx1	3.42521e-100	0.680632	0.979	0.843	8.05471e-96
Slc7a2	1.08187e-99	3.50488	0.468	0.061	2.54412e-95
Nupr1	2.95896e-98	1.08856	0.98	0.945	6.9583e-94
Serf2	1.69735e-93	0.624229	0.995	0.945	3.99149e-89
Slit2	3.31171e-93	3.11035	0.524	0.135	7.78782e-89
Serpina3n	1.36135e-91	3.60563	0.455	0.069	3.20136e-87
Ccdc80	1.56286e-90	0.998604	0.908	0.685	3.67523e-86
Tgfb1	4.50922e-90	2.56475	0.528	0.149	1.06039e-85
Eln	1.00071e-89	2.00132	0.695	0.378	2.35327e-85
Frem1	1.11813e-89	2.83239	0.49	0.109	2.62939e-85
Pdgfrl	1.20598e-86	1.96575	0.592	0.209	2.83597e-82
Tgfb3	2.69189e-86	2.88159	0.447	0.073	6.33024e-82
Gsto1	4.19849e-86	2.14396	0.518	0.136	9.87316e-82
Nrep	4.29269e-86	3.42205	0.426	0.057	1.00947e-81
Foxp1	1.20046e-85	1.75757	0.656	0.307	2.82301e-81
Npdc1	1.34079e-85	1.17979	0.769	0.429	3.153e-81
Arf5	2.69734e-84	0.70852	0.96	0.804	6.34305e-80
Crlf1	1.67199e-83	1.26478	0.841	0.591	3.93184e-79
Aebp1	5.09274e-83	0.766049	0.968	0.834	1.19761e-78
Gpx8	3.38393e-82	0.975396	0.834	0.524	7.95765e-78
Gpr176	3.72501e-82	6.32639	0.347	0.006	8.75973e-78
Kif26b	1.54169e-81	7.85496	0.34	0.001	3.62544e-77
Pdzrn3	3.88332e-81	1.17907	0.84	0.559	9.132e-77
Fibin	1.27317e-80	1.57268	0.663	0.312	2.994e-76
Spon1	1.72749e-80	1.02359	0.912	0.714	4.06237e-76
Myl12a	9.02306e-80	0.771859	0.947	0.77	2.12186e-75
Fxyd5	7.12868e-79	1.24194	0.756	0.449	1.67638e-74
Mef2c	1.79192e-78	1.96753	0.52	0.16	4.21388e-74
4833422C13Rik	2.68797e-78	3.16564	0.401	0.056	6.32104e-74
Emilin1	3.80112e-78	1.22591	0.724	0.388	8.93872e-74
Mmp11	4.93897e-78	2.6187	0.503	0.159	1.16145e-73
Ptma	6.0391e-78	0.43468	1	0.996	1.42015e-73
Aspn	1.31545e-77	2.04102	0.533	0.176	3.09342e-73
Gng11	6.78694e-77	1.06967	0.848	0.677	1.59602e-72
Ppib	1.2753e-76	0.483438	0.997	0.964	2.99899e-72
Tpm4	2.53161e-76	0.940547	0.846	0.544	5.95334e-72
Ctsb	6.96895e-76	0.713965	0.964	0.824	1.63882e-71
Mxra8	2.75238e-75	0.788265	0.937	0.763	6.47249e-71
Sox4	3.61225e-75	1.78317	0.559	0.201	8.49457e-71
Arpc2	9.41953e-75	0.742338	0.925	0.722	2.2151e-70
Gab2	1.06977e-72	1.12376	0.827	0.577	2.51566e-68
Fbn2	2.13262e-72	3.84	0.362	0.04	5.01508e-68
Vmp1	1.45062e-71	1.42838	0.636	0.304	3.41127e-67
Thy1	7.65508e-71	1.74272	0.554	0.221	1.80017e-66
Tspan4	8.28116e-70	1.42138	0.655	0.344	1.9474e-65
Thbs2	3.06572e-69	1.48616	0.582	0.237	7.20934e-65
Wwtr1	3.38609e-68	0.923478	0.841	0.559	7.96273e-64
Pcolce	5.07529e-68	0.612388	0.987	0.916	1.1935e-63
Eid1	1.27327e-66	1.02216	0.823	0.647	2.99423e-62
Snhg18	1.66597e-66	0.949945	0.806	0.52	3.9177e-62
Hspb1	2.24063e-66	2.09831	0.41	0.088	5.26907e-62
Epha3	2.58102e-66	1.31987	0.756	0.494	6.06953e-62
Bhlhe41	3.32109e-66	2.0944	0.45	0.125	7.80988e-62
Rpsa	6.70083e-66	0.408161	0.997	0.994	1.57577e-61
Tns3	3.39975e-65	2.07781	0.446	0.125	7.99485e-61
Nudt4	4.83999e-65	1.24505	0.647	0.333	1.13817e-60
Crlf2	5.27559e-65	1.88251	0.47	0.147	1.24061e-60
Prss12	5.83286e-65	2.69368	0.369	0.059	1.37166e-60
Efemp2	5.45211e-64	1.14	0.687	0.385	1.28212e-59
Morrbid	8.49419e-64	2.33524	0.416	0.102	1.99749e-59
Slc40a1	8.71266e-64	4.20145	0.318	0.029	2.04887e-59
Rpl41	1.62225e-63	0.402436	0.998	0.99	3.81487e-59
Arpc1b	3.54368e-63	0.58879	0.958	0.834	8.33332e-59
S100a11	6.64487e-63	0.580687	0.948	0.793	1.56261e-58
Ncald	1.16238e-62	1.77666	0.525	0.217	2.73346e-58
Rcn3	7.77832e-62	0.672974	0.924	0.748	1.82915e-57
Ubb	1.27306e-61	0.62005	0.98	0.955	2.99373e-57
H2bc4	4.01764e-61	1.19313	0.66	0.372	9.44788e-57
Cfh	4.62092e-61	0.487634	0.996	0.948	1.08665e-56
C1qtnf6	6.76052e-61	1.85555	0.464	0.156	1.5898e-56
Sema7a	7.29808e-61	5.64016	0.271	0.002	1.71622e-56
Cfl1	9.27629e-61	0.65311	0.935	0.794	2.18141e-56
Phldb2	9.28232e-61	2.03743	0.459	0.152	2.18283e-56
Fbln1	6.3946e-60	1.03636	0.765	0.499	1.50376e-55
Magi2	2.00858e-59	1.28678	0.774	0.561	4.72339e-55
Erp29	2.11301e-59	0.896321	0.773	0.494	4.96895e-55
Wnt9a	2.70376e-59	3.79465	0.303	0.029	6.35816e-55
Eva1b	4.77609e-59	0.748508	0.887	0.662	1.12314e-54
Anxa1	1.43372e-58	0.935727	0.789	0.529	3.37154e-54
Col6a3	1.44131e-58	0.646496	0.975	0.921	3.38938e-54
Fat1	3.02908e-58	2.23591	0.408	0.114	7.12318e-54
Rps3a1	4.27746e-58	0.362825	0.999	0.995	1.00589e-53
Gm15501	4.38221e-58	1.53215	0.527	0.224	1.03052e-53
Selenof	4.43204e-58	0.470159	0.983	0.928	1.04224e-53
Calm1	5.0386e-58	0.555437	0.958	0.87	1.18488e-53
Actb	5.77153e-58	0.429469	1	0.996	1.35723e-53
Crispld1	1.24301e-57	1.30861	0.65	0.357	2.92306e-53
Tmem200a	1.84926e-57	6.50867	0.257	0.002	4.34872e-53
Hspa8	2.55578e-57	0.556514	0.971	0.888	6.01016e-53
Ak1	3.23169e-57	2.76988	0.333	0.053	7.59965e-53
S100a16	8.67175e-57	0.843359	0.828	0.631	2.03925e-52
Tubb2a	1.08327e-56	1.7458	0.505	0.216	2.54741e-52
Ppp1r14b	1.23656e-56	1.3009	0.562	0.257	2.90791e-52
Hexa	2.53975e-55	1.0391	0.689	0.418	5.97249e-51
Plcl1	3.17181e-55	1.59156	0.536	0.248	7.45883e-51
Luzp1	3.4011e-55	1.0655	0.665	0.384	7.99802e-51
Mfap2	4.16343e-55	0.92837	0.765	0.506	9.79073e-51
Tagln	2.99884e-54	3.84725	0.258	0.009	7.05208e-50
Pdlim2	3.09875e-54	1.06703	0.679	0.416	7.28702e-50
Bace2	4.38585e-54	2.43623	0.345	0.071	1.03138e-49
Tpbg	8.43255e-54	1.90615	0.405	0.118	1.983e-49
Lgmn	8.82103e-54	1.07374	0.667	0.397	2.07435e-49
Iqgap1	2.55694e-53	1.02394	0.702	0.442	6.01291e-49
Pkm	3.68925e-53	0.928634	0.691	0.425	8.67563e-49
2610307P16Rik	6.13518e-52	1.67145	0.493	0.212	1.44275e-47
Litaf	1.0151e-51	1.30775	0.521	0.233	2.38711e-47
Pdia6	1.17708e-51	0.65036	0.883	0.673	2.76802e-47
Nedd9	1.66186e-51	4.02369	0.256	0.015	3.90803e-47
Gabarap	1.72101e-51	0.45513	0.976	0.898	4.04712e-47
Heyl	2.23609e-51	2.20675	0.38	0.11	5.2584e-47
Enox1	2.40182e-50	1.95205	0.43	0.159	5.64811e-46
Bicc1	5.3009e-50	0.574003	0.982	0.914	1.24656e-45
Tspo	8.99084e-50	0.544937	0.945	0.83	2.11428e-45
Pls3	1.02633e-49	1.07364	0.661	0.401	2.41352e-45
Gas7	1.53242e-49	1.67251	0.456	0.18	3.60363e-45
Gnai2	1.5886e-49	0.551274	0.919	0.776	3.73575e-45
Mif	2.25516e-49	0.981439	0.699	0.468	5.30322e-45
Gpx7	1.32175e-48	1.31778	0.519	0.244	3.10822e-44
Gapdh	2.21864e-48	0.484731	0.861	0.69	5.21735e-44
Ahnak2	3.32615e-48	1.50566	0.472	0.2	7.82177e-44
Dclk1	4.33438e-48	1.34654	0.49	0.202	1.01927e-43
Tubb5	4.96001e-48	0.690249	0.848	0.669	1.1664e-43
Tm4sf1	6.17138e-48	0.796341	0.657	0.416	1.45126e-43
Cstb	1.2674e-47	0.741732	0.797	0.599	2.98041e-43
Fam20a	2.14338e-47	1.80138	0.399	0.135	5.04037e-43
Tmed3	3.74405e-47	0.589429	0.908	0.768	8.8045e-43
Adgrl3	4.65181e-47	2.03191	0.413	0.154	1.09392e-42
Fmnl3	9.06473e-47	1.94349	0.374	0.114	2.13166e-42
Lhfpl6	1.76791e-46	0.531513	0.955	0.805	4.15741e-42
Lrrk1	1.91399e-46	1.06681	0.632	0.378	4.50095e-42
Pfn1	3.31068e-46	0.453475	0.969	0.908	7.78539e-42
Tnfrsf12a	4.48006e-46	2.64831	0.312	0.069	1.05353e-41
Man1c1	5.0162e-46	1.46221	0.468	0.203	1.17961e-41
Mrc2	2.35756e-45	0.798815	0.75	0.522	5.54403e-41
Map1lc3b	2.49798e-45	0.52462	0.933	0.822	5.87425e-41
Etl4	2.51265e-45	2.61119	0.315	0.073	5.90875e-41
Septin9	3.89266e-45	1.07366	0.611	0.353	9.15397e-41
Tenm3	4.83195e-45	0.721336	0.735	0.476	1.13628e-40
Hmcn1	9.65042e-45	1.52807	0.485	0.224	2.26939e-40
Col12a1	1.20366e-44	2.51321	0.326	0.086	2.83054e-40
Adamts6	4.84172e-44	2.79399	0.3	0.067	1.13858e-39
Rasa1	6.62389e-44	1.11433	0.593	0.344	1.55767e-39
Isyna1	1.56457e-43	1.93851	0.372	0.126	3.67924e-39
Fkbp1a	2.14634e-43	0.672603	0.809	0.607	5.04734e-39
Ostc	5.35676e-43	0.625032	0.844	0.617	1.25969e-38
H2aj	1.21693e-42	0.801247	0.699	0.455	2.86173e-38
Prkar1a	1.66246e-42	0.681417	0.748	0.501	3.90945e-38
Myof	4.30301e-42	1.42395	0.436	0.183	1.01189e-37
Eif5a	5.85011e-42	0.555663	0.883	0.71	1.37571e-37
Slc8a1	6.5055e-42	1.87435	0.408	0.161	1.52983e-37
Col16a1	1.11105e-41	1.2973	0.494	0.247	2.61275e-37
Ccnd3	1.41955e-41	0.945218	0.678	0.455	3.33822e-37
Pla2g4a	2.9814e-41	0.94312	0.685	0.466	7.01106e-37
Actg1	4.18201e-41	0.701759	0.923	0.902	9.83441e-37
Ybx3	1.59035e-40	0.781823	0.737	0.537	3.73987e-36
Endod1	2.34294e-40	1.76618	0.341	0.105	5.50966e-36
Klhl29	2.3873e-40	2.50034	0.293	0.072	5.61398e-36
Mafb	2.61798e-40	0.902873	0.794	0.654	6.15645e-36
Prdx1	3.99882e-40	0.344097	0.985	0.921	9.40362e-36
Ssr2	4.42082e-40	0.685338	0.754	0.513	1.0396e-35
Ldlrad4	2.57778e-39	1.16854	0.593	0.366	6.06191e-35
Pi16	2.60722e-39	1.94522	0.313	0.087	6.13115e-35
Lsp1	6.0885e-39	1.10063	0.601	0.38	1.43177e-34
Hs2st1	7.8384e-39	1.40155	0.428	0.188	1.84328e-34
Tmem86a	1.07162e-38	2.0451	0.302	0.081	2.52002e-34
Galnt17	1.85807e-38	2.28687	0.285	0.068	4.36943e-34
Ror2	1.93273e-38	1.32494	0.465	0.226	4.545e-34
Lhfpl2	2.08053e-38	1.6487	0.365	0.134	4.89259e-34
Slc6a6	2.9739e-38	1.40304	0.486	0.255	6.99341e-34
Lrrn2	4.08503e-38	1.49363	0.398	0.164	9.60637e-34
Unc5b	1.47214e-37	2.22197	0.286	0.074	3.46188e-33
Dap	1.49099e-37	0.862911	0.624	0.388	3.50621e-33
Actn1	6.17725e-37	1.005	0.529	0.286	1.45264e-32
Rhoa	7.79433e-37	0.405038	0.968	0.859	1.83291e-32
Pakap	1.71219e-36	1.06927	0.585	0.375	4.02639e-32
Sesn3	1.87984e-36	1.24357	0.467	0.232	4.42064e-32
Eef1b2	3.59272e-36	0.431303	0.946	0.864	8.44865e-32
Plec	5.16756e-36	1.04942	0.518	0.284	1.2152e-31
Mark1	7.80624e-36	1.74876	0.359	0.14	1.83572e-31
Fgf2	1.62213e-35	1.62659	0.382	0.161	3.81459e-31
Ptpn1	2.41963e-35	1.00891	0.527	0.292	5.69001e-31
Serpinf1	3.09621e-35	0.349686	0.998	0.97	7.28105e-31
Ubash3b	3.34879e-35	2.02336	0.303	0.094	7.87501e-31
Igfbp5	3.55308e-35	1.53123	0.717	0.649	8.35542e-31
Cavin3	5.14827e-35	0.724201	0.77	0.596	1.21067e-30
Lgals3	1.94867e-34	1.23349	0.46	0.233	4.58249e-30
S100a13	2.9666e-34	0.632634	0.777	0.617	6.97627e-30
Gpr153	4.57017e-34	0.81391	0.631	0.414	1.07472e-29
Hsp90ab1	1.63125e-33	0.258432	0.999	0.978	3.83604e-29
Eef2	1.80951e-33	0.512078	0.861	0.711	4.25525e-29
Dnm3	1.92139e-33	1.64725	0.302	0.095	4.51835e-29
Bsg	2.37285e-33	0.375703	0.966	0.865	5.58001e-29
Arap1	2.61791e-33	0.992958	0.545	0.333	6.15627e-29
Eef1g	3.42213e-33	0.566219	0.79	0.595	8.04748e-29
Apbb1ip	7.8838e-33	0.795346	0.643	0.432	1.85395e-28
Shisa5	9.74336e-33	0.705756	0.692	0.478	2.29125e-28
Akr1b8	1.6932e-32	1.54056	0.366	0.155	3.98174e-28
Cygb	1.79053e-32	0.396577	0.981	0.938	4.21061e-28
Snx9	2.13022e-32	0.72787	0.679	0.466	5.00944e-28
Msx1	3.76526e-32	1.34002	0.438	0.228	8.85438e-28
Chst11	6.07001e-32	2.24779	0.267	0.078	1.42742e-27
Marcksl1	7.23581e-32	1.50756	0.33	0.125	1.70157e-27
Rassf8	8.2311e-32	1.49396	0.346	0.14	1.93562e-27
Oaf	9.34552e-32	0.679699	0.789	0.62	2.19769e-27
Ifngr2	1.30088e-31	1.06831	0.471	0.255	3.05914e-27
Ppfibp1	1.30908e-31	1.07118	0.459	0.239	3.07843e-27
Chsy3	1.35527e-31	1.38408	0.351	0.138	3.18706e-27
Plvap	1.89566e-31	0.941225	0.529	0.32	4.45784e-27
Abracl	2.38078e-31	0.910417	0.504	0.291	5.59865e-27
Ssr4	4.01976e-31	0.411789	0.91	0.776	9.45287e-27
Snap47	5.87745e-31	1.29015	0.393	0.183	1.38214e-26
Serf1	9.39557e-31	1.11357	0.438	0.224	2.20946e-26
Rps3	1.02548e-30	0.284821	0.994	0.983	2.41153e-26
Pcsk5	1.96547e-30	1.89651	0.318	0.125	4.62199e-26
Tnfaip2	2.47708e-30	1.0335	0.421	0.206	5.8251e-26
Sfrp1	4.33684e-30	1.51073	0.463	0.278	1.01985e-25
Plaat3	8.28009e-30	1.18248	0.415	0.208	1.94715e-25
Vcan	1.05569e-29	0.894029	0.58	0.382	2.48257e-25
Anxa2	1.38745e-29	0.473045	0.941	0.89	3.26272e-25
Creb3l2	1.51171e-29	1.16981	0.439	0.233	3.55495e-25
5033421B08Rik	3.10305e-29	1.76274	0.347	0.155	7.29714e-25
Col4a2	3.47331e-29	0.43672	0.953	0.884	8.16783e-25
Rpl10a	4.08247e-29	0.270616	0.987	0.971	9.60034e-25
Erh	4.2561e-29	0.534328	0.716	0.514	1.00086e-24
Tpm1	4.97286e-29	0.812534	0.634	0.447	1.16942e-24
Ckap4	5.0506e-29	0.711776	0.633	0.432	1.1877e-24
Calr	5.20814e-29	0.428948	0.936	0.803	1.22475e-24
Ap2m1	5.78554e-29	0.772313	0.567	0.349	1.36053e-24
Gng5	7.19229e-29	0.343682	0.968	0.9	1.69134e-24
Tpm3	8.87179e-29	0.496647	0.754	0.554	2.08629e-24
Mxd4	1.03813e-28	0.590152	0.737	0.542	2.44126e-24
Sema5a	1.11904e-28	1.52074	0.38	0.183	2.63154e-24
Nherf2	1.45559e-28	1.56726	0.278	0.093	3.42296e-24
Myo1e	2.91752e-28	1.85716	0.282	0.1	6.86083e-24
Cotl1	3.09597e-28	1.20213	0.379	0.181	7.28048e-24
Dbn1	4.7171e-28	1.46443	0.31	0.121	1.10927e-23
S100a4	5.7692e-28	1.62879	0.41	0.222	1.35668e-23
Runx2	8.3195e-28	1.0924	0.504	0.315	1.95641e-23
Sema6a	1.09176e-27	2.0398	0.276	0.099	2.56738e-23
Cmtm3	1.12894e-27	0.909482	0.503	0.301	2.65482e-23
Susd6	1.75917e-27	0.822973	0.586	0.39	4.13685e-23
Gpx1	2.7149e-27	0.407307	0.741	0.585	6.38435e-23
Rps11	4.44232e-27	0.254725	0.998	0.99	1.04466e-22
Rpl15	4.97011e-27	0.273845	0.994	0.97	1.16877e-22
Ptgfrn	5.53195e-27	0.811224	0.524	0.32	1.30089e-22
Sigmar1	9.95671e-27	1.05384	0.427	0.23	2.34142e-22
Rheb	1.1504e-26	0.562377	0.707	0.509	2.70529e-22
Pld3	1.37972e-26	1.03709	0.422	0.224	3.24455e-22
Col15a1	1.53463e-26	0.348094	0.984	0.96	3.60884e-22
Cxcl14	1.96601e-26	0.474808	0.981	0.974	4.62326e-22
Tln2	2.33242e-26	1.46401	0.337	0.154	5.48491e-22
Eng	2.86137e-26	0.7224	0.639	0.462	6.7288e-22
Svep1	2.88655e-26	0.666082	0.767	0.646	6.78801e-22
Zswim6	2.9484e-26	1.4749	0.336	0.154	6.93345e-22
Ap1s2	3.08645e-26	1.19916	0.398	0.206	7.25809e-22
Pdpn	3.10868e-26	0.851379	0.52	0.323	7.31036e-22
Cenpb	4.87529e-26	0.763813	0.517	0.312	1.14647e-21
Ninj1	5.53924e-26	1.29929	0.322	0.138	1.30261e-21
Cnn3	6.13198e-26	0.529245	0.769	0.585	1.442e-21
Flnb	1.151e-25	1.05225	0.412	0.221	2.70669e-21
Cltb	1.72411e-25	0.792906	0.518	0.323	4.05442e-21
Plat	1.91087e-25	0.595494	0.642	0.451	4.4936e-21
B4galt5	2.35945e-25	1.71129	0.295	0.123	5.54848e-21
Tmem119	3.7734e-25	0.692395	0.6	0.413	8.87353e-21
Mcrip1	3.88765e-25	0.597277	0.673	0.497	9.14219e-21
Ror1	6.16031e-25	0.630141	0.766	0.629	1.44866e-20
Calcrl	7.08631e-25	1.10145	0.474	0.287	1.66642e-20
Foxs1	8.0153e-25	1.47122	0.295	0.121	1.88488e-20
1700025G04Rik	8.14443e-25	1.01231	0.45	0.265	1.91524e-20
Ubtd1	8.74238e-25	1.34418	0.321	0.145	2.05586e-20
Kcnk2	1.2693e-24	0.798021	0.588	0.414	2.98489e-20
Prdx2	1.40543e-24	0.370755	0.84	0.68	3.30501e-20
Fgl2	1.53689e-24	1.07381	0.411	0.232	3.61414e-20
Calm3	1.73169e-24	0.601578	0.638	0.447	4.07224e-20
Jam2	1.85426e-24	1.46485	0.27	0.102	4.36047e-20
Rai14	2.58481e-24	1.18288	0.372	0.192	6.07844e-20
Nav3	3.47133e-24	0.599391	0.816	0.686	8.16319e-20
Palld	3.49881e-24	1.26043	0.378	0.201	8.22781e-20
Dock5	3.63096e-24	1.36215	0.303	0.13	8.53857e-20
Ptgis	3.75433e-24	1.04586	0.469	0.295	8.82869e-20
Tmem167	4.21581e-24	0.491951	0.754	0.581	9.91389e-20
Mrfap1	5.74436e-24	0.400574	0.83	0.669	1.35084e-19
Ppp1ca	6.55288e-24	0.496858	0.71	0.522	1.54098e-19
Plekhg1	9.20408e-24	1.22504	0.39	0.213	2.16443e-19
Rcn1	1.81267e-23	0.535179	0.702	0.518	4.26267e-19
Nr2f2	1.88438e-23	0.445067	0.888	0.799	4.43131e-19
Rtn4	2.09462e-23	0.422665	0.832	0.685	4.92571e-19
Bag1	2.21916e-23	0.565565	0.638	0.444	5.21859e-19
Mbd3	2.72283e-23	0.725892	0.519	0.33	6.40301e-19
Eif4ebp1	6.56371e-23	0.745697	0.507	0.316	1.54352e-18
Arhgef40	6.93849e-23	0.691372	0.541	0.352	1.63166e-18
Axl	1.10728e-22	0.556678	0.68	0.507	2.60387e-18
Mmp3	1.18897e-22	1.3903	0.542	0.401	2.79599e-18
Gadd45b	1.36481e-22	1.27522	0.374	0.204	3.20948e-18
Socs5	1.41127e-22	1.02446	0.412	0.24	3.31875e-18
Mdk	1.42161e-22	0.459794	0.849	0.743	3.34306e-18
Ywhah	1.96327e-22	0.710789	0.552	0.371	4.61682e-18
Dkk3	2.14888e-22	1.43996	0.27	0.11	5.05331e-18
Pgam1	2.93716e-22	0.673217	0.563	0.379	6.90703e-18
Gnb4	3.06909e-22	0.589283	0.621	0.439	7.21727e-18
Atp5if1	3.08723e-22	0.329225	0.772	0.611	7.25994e-18
Rnf150	3.42847e-22	0.959696	0.409	0.23	8.06239e-18
Rack1	4.02398e-22	0.255689	0.972	0.942	9.46279e-18
Rab31	4.43866e-22	0.985963	0.391	0.216	1.04379e-17
Tmed9	9.96127e-22	0.355879	0.879	0.722	2.34249e-17
Cebpb	1.04299e-21	0.967326	0.592	0.447	2.4527e-17
Gm14279	1.0949e-21	0.895964	0.433	0.257	2.57476e-17
Sec61b	1.4622e-21	0.34432	0.858	0.734	3.4385e-17
Garre1	2.22918e-21	1.09907	0.326	0.159	5.24215e-17
Txndc5	2.81451e-21	0.541039	0.637	0.46	6.6186e-17
Igfbp6	3.04197e-21	0.639877	0.583	0.414	7.1535e-17
Ergic3	3.68547e-21	0.547485	0.668	0.503	8.66676e-17
Zcchc14	5.16482e-21	0.851084	0.477	0.31	1.21456e-16
Rora	1.04684e-20	0.477158	0.967	0.929	2.46176e-16
Tspan11	1.10176e-20	0.567918	0.616	0.435	2.59091e-16
Capzb	1.26134e-20	0.563518	0.588	0.41	2.96616e-16
Ube2m	1.2823e-20	0.587866	0.596	0.416	3.01547e-16
Bmp1	1.31703e-20	0.714422	0.512	0.34	3.09712e-16
Gng12	1.37567e-20	0.465043	0.716	0.532	3.23503e-16
Serpine1	1.78105e-20	1.46494	0.336	0.173	4.18833e-16
Ace	1.80793e-20	0.994034	0.393	0.229	4.25154e-16
Eif4e2	1.83887e-20	0.77135	0.427	0.25	4.32429e-16
Skil	2.35684e-20	1.0741	0.312	0.151	5.54233e-16
Prnp	2.70887e-20	1.03029	0.331	0.167	6.37017e-16
Gria3	2.84206e-20	0.695122	0.517	0.346	6.68338e-16
Akr1a1	2.88632e-20	0.404712	0.789	0.622	6.78746e-16
Gadd45a	3.0455e-20	1.10722	0.419	0.263	7.16181e-16
Wwc2	3.89431e-20	0.701983	0.52	0.351	9.15787e-16
Capns1	4.08364e-20	0.355897	0.825	0.683	9.6031e-16
Hmg20b	4.65414e-20	0.856339	0.394	0.224	1.09447e-15
Col5a1	7.59032e-20	0.45134	0.763	0.623	1.78494e-15
Clec11a	9.58302e-20	1.26267	0.3	0.149	2.25354e-15
P4hb	1.44224e-19	0.374226	0.793	0.626	3.39158e-15
Psmd8	1.70254e-19	0.556832	0.596	0.42	4.00369e-15
Trib2	1.93107e-19	1.24222	0.261	0.113	4.54111e-15
Ssbp4	2.19387e-19	0.718886	0.493	0.33	5.15911e-15
Anp32b	3.01675e-19	0.471451	0.673	0.506	7.09418e-15
Micos10	3.02882e-19	0.32078	0.73	0.565	7.12257e-15
Smarcb1	3.76051e-19	0.626884	0.526	0.359	8.84321e-15
Plod2	4.40517e-19	0.85348	0.461	0.301	1.03592e-14
Klf2	4.45449e-19	0.856114	0.503	0.348	1.04752e-14
Scarf2	5.44112e-19	0.666459	0.498	0.331	1.27953e-14
Ltbp3	6.50913e-19	0.669003	0.473	0.305	1.53069e-14
Ost4	6.9684e-19	0.475237	0.655	0.486	1.63869e-14
Ctif	7.3535e-19	1.28302	0.254	0.112	1.72925e-14
Ppfibp2	7.69215e-19	1.05316	0.325	0.17	1.80889e-14
Thbs1	1.12094e-18	1.24865	0.428	0.287	2.63601e-14
Podn	1.25051e-18	0.642885	0.57	0.411	2.94069e-14
Cnn2	1.29075e-18	1.0034	0.355	0.201	3.03532e-14
Itga1	1.32222e-18	0.816412	0.457	0.3	3.10933e-14
Jup	1.55027e-18	0.862366	0.38	0.221	3.64561e-14
Nr6a1os	1.79228e-18	1.10722	0.308	0.156	4.21472e-14
Tax1bp3	1.85453e-18	0.796681	0.391	0.227	4.36111e-14
Abcg1	3.23148e-18	1.05946	0.292	0.143	7.59915e-14
Nans	3.3701e-18	1.11111	0.272	0.126	7.92513e-14
Rgs3	3.80664e-18	0.989998	0.385	0.237	8.95169e-14
Scarb2	3.82707e-18	0.553171	0.63	0.48	8.99973e-14
Eif5	5.70797e-18	0.370252	0.744	0.564	1.34229e-13
Hmgn1	5.73126e-18	0.333402	0.855	0.736	1.34776e-13
Arhgdia	6.2705e-18	0.448762	0.687	0.523	1.47457e-13
Ndufa4l2	6.86912e-18	0.674557	0.691	0.585	1.61534e-13
Psmb5	8.27054e-18	0.401882	0.683	0.523	1.9449e-13
Smurf1	1.20038e-17	1.11956	0.294	0.15	2.82281e-13
Pcdh19	1.45843e-17	0.735474	0.534	0.377	3.42965e-13
Kalrn	1.55256e-17	1.19093	0.303	0.159	3.65099e-13
Psmb2	1.56569e-17	0.406802	0.76	0.618	3.68187e-13
Elk3	1.57406e-17	0.964032	0.314	0.165	3.70155e-13
Clta	1.57494e-17	0.346064	0.79	0.656	3.70363e-13
Tead1	1.77501e-17	0.80171	0.434	0.281	4.17413e-13
Srpx2	2.01559e-17	0.621791	0.53	0.374	4.73987e-13
Myo10	2.19054e-17	0.758641	0.476	0.321	5.15128e-13
Metrnl	2.27738e-17	0.884954	0.35	0.197	5.35548e-13
Cbfb	2.30348e-17	0.833205	0.419	0.269	5.41685e-13
Flna	3.4762e-17	0.641644	0.47	0.304	8.17462e-13
Serinc3	5.003e-17	0.356025	0.833	0.717	1.17651e-12
Lamp1	5.90867e-17	0.264072	0.953	0.853	1.38948e-12
Synpo	7.7397e-17	0.987542	0.313	0.17	1.82007e-12
Cyp51	8.69995e-17	1.07415	0.347	0.204	2.04588e-12
Cyth3	9.40645e-17	0.40817	0.774	0.612	2.21202e-12
Tle1	9.92565e-17	1.0214	0.295	0.154	2.33412e-12
Irf7	1.14366e-16	0.809713	0.423	0.278	2.68943e-12
Setbp1	1.25063e-16	0.685813	0.726	0.638	2.94097e-12
Hivep3	1.63028e-16	0.86578	0.39	0.243	3.83376e-12
Leprot	1.70228e-16	0.640684	0.48	0.33	4.00308e-12
Cpeb1	1.83283e-16	1.01607	0.281	0.143	4.31008e-12
Pabpc1	2.1835e-16	0.367365	0.688	0.549	5.13473e-12
Bhlhe40	2.59226e-16	1.03455	0.359	0.219	6.09595e-12
Cyp7b1	3.1484e-16	0.88141	0.473	0.331	7.40377e-12
Cmpk1	3.45195e-16	0.570752	0.497	0.338	8.1176e-12
Vcl	3.55192e-16	0.765992	0.409	0.259	8.35269e-12
Rhoc	3.83541e-16	0.338624	0.8	0.663	9.01934e-12
Ptprm	3.89697e-16	0.903564	0.363	0.221	9.16413e-12
Svbp	4.19843e-16	0.504977	0.579	0.414	9.87303e-12
Plscr3	6.2201e-16	0.880942	0.32	0.178	1.46272e-11
Zfp36l2	6.29077e-16	0.600945	0.613	0.475	1.47934e-11
Arpc3	6.3479e-16	0.303376	0.821	0.7	1.49277e-11
Aopep	6.53132e-16	0.516996	0.712	0.602	1.53591e-11
Bnip2	8.47822e-16	0.556819	0.502	0.347	1.99374e-11
Gm15867	9.46994e-16	0.998729	0.274	0.139	2.22695e-11
Ctnnb1	9.58823e-16	0.452926	0.648	0.499	2.25477e-11
Rhbdf1	1.09256e-15	0.840803	0.353	0.212	2.56927e-11
Cgnl1	1.17046e-15	1.016	0.323	0.186	2.75245e-11
Mir100hg	1.19e-15	0.565171	0.592	0.452	2.79842e-11
Scpep1	1.21744e-15	0.506959	0.528	0.369	2.86293e-11
Ssna1	1.31426e-15	0.641883	0.423	0.27	3.09062e-11
Tmem254	1.43149e-15	0.678374	0.407	0.257	3.36629e-11
Neat1	1.67279e-15	0.880376	0.5	0.379	3.93374e-11
Fbln7	2.08356e-15	0.401895	0.766	0.628	4.8997e-11
Fchsd2	2.19312e-15	1.04708	0.323	0.192	5.15735e-11
Mdfic	2.40388e-15	0.701212	0.423	0.275	5.65297e-11
Fuca1	2.4237e-15	0.42556	0.664	0.517	5.69957e-11
Maged1	2.43396e-15	0.437029	0.66	0.506	5.72369e-11
Msrb3	2.64443e-15	0.754784	0.381	0.237	6.21864e-11
Stimate	2.70696e-15	0.772288	0.365	0.224	6.36568e-11
Cope	3.22012e-15	0.406231	0.699	0.558	7.57244e-11
Dcakd	3.27154e-15	1.00454	0.258	0.129	7.69335e-11
Ddost	3.73916e-15	0.404435	0.66	0.513	8.79301e-11
Prrx1	4.3765e-15	0.307865	0.92	0.844	1.02918e-10
P3h1	4.75392e-15	0.813096	0.323	0.186	1.11793e-10
Vat1	5.43364e-15	0.658604	0.443	0.3	1.27777e-10
Tagln2	6.65733e-15	0.440185	0.71	0.594	1.56554e-10
Plod3	6.77271e-15	0.839445	0.35	0.214	1.59267e-10
Prelid1	7.02141e-15	0.483771	0.54	0.392	1.65115e-10
Cd248	7.55945e-15	0.716169	0.45	0.31	1.77768e-10
Kank2	1.0162e-14	0.833248	0.362	0.227	2.3897e-10
Fkbp10	1.11794e-14	0.744365	0.389	0.252	2.62894e-10
Il13ra1	1.20659e-14	0.906753	0.301	0.169	2.83742e-10
Pdlim7	1.32432e-14	0.690492	0.384	0.242	3.11426e-10
Psmb3	1.6078e-14	0.32297	0.704	0.553	3.7809e-10
Ext1	2.13355e-14	0.489595	0.745	0.623	5.01725e-10
Mettl9	2.18204e-14	0.475268	0.516	0.366	5.13128e-10
Dnajb11	2.21684e-14	0.500235	0.525	0.375	5.21312e-10
Gpsm3	2.82507e-14	0.669097	0.429	0.294	6.64344e-10
Ypel3	3.02171e-14	0.433708	0.68	0.551	7.10585e-10
Cops6	3.9189e-14	0.566211	0.459	0.315	9.21569e-10
Kdelr3	4.12051e-14	0.491289	0.597	0.471	9.68979e-10
Cuedc2	5.24625e-14	0.58265	0.429	0.284	1.23371e-09
L3mbtl3	6.30416e-14	0.745368	0.369	0.233	1.48249e-09
Slc38a2	6.3515e-14	0.539814	0.551	0.411	1.49362e-09
Plp2	6.44258e-14	0.668987	0.401	0.261	1.51504e-09
Adamtsl2	7.34793e-14	1.15359	0.265	0.145	1.72794e-09
Cttn	7.55046e-14	0.750258	0.363	0.229	1.77557e-09
Tmem50a	7.59381e-14	0.252915	0.904	0.783	1.78576e-09
Eif3e	9.90232e-14	0.381776	0.587	0.439	2.32863e-09
Ccdc12	1.18287e-13	0.474476	0.53	0.384	2.78165e-09
H1f0	1.2495e-13	0.533364	0.544	0.405	2.93832e-09
Resf1	1.55459e-13	0.902575	0.398	0.273	3.65577e-09
Rab5if	1.71398e-13	0.500409	0.497	0.354	4.03059e-09
Adprh	1.93145e-13	0.446004	0.569	0.428	4.54199e-09
Pth1r	1.99464e-13	0.782212	0.331	0.202	4.6906e-09
Emc10	2.54448e-13	0.461941	0.519	0.369	5.98361e-09
Csnk1g2	2.84032e-13	0.624954	0.407	0.269	6.6793e-09
Cnpy2	3.08034e-13	0.3169	0.752	0.606	7.24372e-09
Timm10b	3.103e-13	0.406499	0.561	0.415	7.29701e-09
Zbtb7c	3.58603e-13	0.874019	0.319	0.196	8.43291e-09
Desi2	3.84351e-13	0.46986	0.57	0.437	9.03841e-09
Pard6g	4.13749e-13	0.847686	0.322	0.198	9.72971e-09
Septin4	4.6657e-13	0.424868	0.691	0.566	1.09719e-08
Ctnna1	5.86826e-13	0.425386	0.53	0.388	1.37998e-08
Nbeal1	7.21851e-13	0.439294	0.582	0.445	1.69751e-08
Kremen1	8.12793e-13	0.862035	0.296	0.175	1.91136e-08
Hdlbp	8.5412e-13	0.339712	0.782	0.668	2.00855e-08
Coq10b	9.65794e-13	0.691188	0.329	0.2	2.27116e-08
Mrpl52	1.09128e-12	0.29349	0.723	0.577	2.56626e-08
Chpf	1.49178e-12	0.442661	0.538	0.397	3.50806e-08
Mdh2	1.49204e-12	0.294303	0.566	0.428	3.50869e-08
Vcp	1.65536e-12	0.327249	0.692	0.548	3.89274e-08
Psmd7	1.71068e-12	0.372022	0.629	0.498	4.02283e-08
Map1lc3a	2.35087e-12	0.264628	0.817	0.717	5.52831e-08
Tbcb	2.69412e-12	0.424356	0.502	0.356	6.33549e-08
Nr2f6	2.89625e-12	0.545636	0.398	0.265	6.81082e-08
Actr3	3.00266e-12	0.432675	0.51	0.369	7.06106e-08
Hpcal1	3.24007e-12	0.647879	0.326	0.202	7.61936e-08
Vgll3	3.56838e-12	0.899699	0.273	0.157	8.39141e-08
Mast2	3.83778e-12	0.787373	0.309	0.19	9.02492e-08
Ube2r2	4.22108e-12	0.3532	0.635	0.493	9.9263e-08
Vamp5	4.43893e-12	0.558378	0.456	0.331	1.04386e-07
Kdelr1	4.55215e-12	0.294506	0.745	0.611	1.07048e-07
Nhsl2	4.74772e-12	0.988382	0.291	0.178	1.11647e-07
Acvr1	4.9078e-12	0.63553	0.369	0.243	1.15412e-07
Flot1	5.9577e-12	0.697652	0.332	0.209	1.40101e-07
Kctd10	6.43932e-12	0.796919	0.27	0.155	1.51427e-07
Btbd9	7.71465e-12	0.694395	0.342	0.219	1.81418e-07
Rtraf	8.16076e-12	0.307664	0.708	0.57	1.91908e-07
Ctsa	8.17092e-12	0.585409	0.405	0.278	1.92147e-07
Ttc3	1.06522e-11	0.347494	0.627	0.491	2.50496e-07
Lix1l	1.09006e-11	0.62039	0.354	0.229	2.56338e-07
Map2k2	1.27807e-11	0.400303	0.513	0.366	3.00551e-07
Loxl3	1.39203e-11	0.932495	0.259	0.151	3.2735e-07
Fscn1	1.5669e-11	0.644846	0.366	0.244	3.68473e-07
Psma4	1.58624e-11	0.282168	0.663	0.518	3.7302e-07
Ap3s1	1.78808e-11	0.489413	0.475	0.344	4.20484e-07
Synj2	1.80449e-11	0.795723	0.291	0.177	4.24343e-07
Farp1	2.00511e-11	0.680872	0.35	0.229	4.71522e-07
Eml4	2.24215e-11	0.602977	0.438	0.317	5.27264e-07
Pgls	2.54576e-11	0.365548	0.6	0.485	5.98661e-07
Antxr1	2.57364e-11	0.595199	0.489	0.368	6.05217e-07
Npc2	2.66876e-11	0.34918	0.79	0.698	6.27585e-07
Ncor2	2.67773e-11	0.69218	0.363	0.247	6.29695e-07
Erlec1	2.6786e-11	0.285394	0.71	0.57	6.29899e-07
Snf8	2.74895e-11	0.568413	0.372	0.247	6.46443e-07
Dctn2	2.96626e-11	0.374264	0.543	0.405	6.97545e-07
Mprip	2.99586e-11	0.324224	0.612	0.465	7.04505e-07
Bst2	3.05215e-11	0.404492	0.737	0.662	7.17744e-07
Scn1b	3.10597e-11	0.4119	0.575	0.451	7.304e-07
Sulf1	3.26152e-11	0.570785	0.513	0.397	7.6698e-07
Rnf187	3.44018e-11	0.482706	0.435	0.307	8.08994e-07
Itm2a	3.45564e-11	0.250533	0.935	0.875	8.12628e-07
Yaf2	3.83724e-11	0.548992	0.42	0.297	9.02366e-07
Eif1a	3.83852e-11	0.437272	0.467	0.336	9.02667e-07
Apbb2	4.20072e-11	0.599235	0.524	0.418	9.8784e-07
Pitpna	4.34763e-11	0.402732	0.495	0.359	1.02239e-06
Lgals3bp	4.97646e-11	0.379404	0.585	0.452	1.17026e-06
Eif3i	4.98515e-11	0.342129	0.612	0.486	1.17231e-06
Sra1	7.30759e-11	0.316245	0.615	0.482	1.71845e-06
Lbp	9.08351e-11	0.605082	0.401	0.285	2.13608e-06
Bace1	1.09685e-10	0.63289	0.344	0.229	2.57936e-06
Etv6	1.24001e-10	0.578268	0.462	0.352	2.91601e-06
Carmil1	1.52185e-10	0.717973	0.287	0.177	3.57878e-06
Tent5a	1.54952e-10	0.580978	0.396	0.274	3.64384e-06
Kras	1.96536e-10	0.459734	0.463	0.34	4.62174e-06
Ilk	2.03343e-10	0.468322	0.504	0.388	4.78182e-06
Pdap1	2.0878e-10	0.279499	0.576	0.437	4.90967e-06
Cdc37	2.18577e-10	0.380952	0.527	0.404	5.14007e-06
P3h2	2.20031e-10	0.860983	0.269	0.165	5.17425e-06
Oaz1	2.63295e-10	0.280857	0.659	0.538	6.19164e-06
Prkd1	2.63601e-10	0.763606	0.338	0.23	6.19884e-06
Fndc3b	2.82992e-10	0.354431	0.804	0.724	6.65485e-06
Pcbp1	2.83474e-10	0.2692	0.691	0.558	6.66617e-06
Eno1	2.84139e-10	0.662354	0.312	0.203	6.68182e-06
Cpe	2.90358e-10	0.426794	0.488	0.364	6.82807e-06
Vps29	3.36019e-10	0.328722	0.564	0.432	7.90182e-06
Cdv3	3.43362e-10	0.485375	0.44	0.321	8.0745e-06
Lrrc59	3.50858e-10	0.647498	0.326	0.216	8.25077e-06
Fnbp1	4.05959e-10	0.439226	0.615	0.514	9.54653e-06
Sdk1	4.08893e-10	0.689774	0.298	0.19	9.61554e-06
Itgav	4.16294e-10	0.363057	0.586	0.463	9.78958e-06
Fam89b	4.18649e-10	0.597543	0.349	0.237	9.84494e-06
Cacna2d1	4.21909e-10	0.443184	0.57	0.445	9.92162e-06
Srsf9	5.64777e-10	0.343738	0.542	0.418	1.32813e-05
Mlf2	5.83586e-10	0.388905	0.46	0.335	1.37236e-05
Ets1	5.91358e-10	0.557283	0.414	0.306	1.39064e-05
Manf	5.92606e-10	0.269195	0.674	0.54	1.39357e-05
Lap3	8.13943e-10	0.594735	0.32	0.211	1.91407e-05
1110038B12Rik	8.26657e-10	0.723119	0.289	0.186	1.94397e-05
Zfp706	9.95076e-10	0.38842	0.541	0.425	2.34002e-05
Msn	1.08928e-09	0.341218	0.585	0.457	2.56155e-05
Atp2c1	1.14105e-09	0.546868	0.375	0.263	2.6833e-05
Phc2	1.25183e-09	0.69218	0.278	0.176	2.94381e-05
H2az1	1.27578e-09	0.265076	0.653	0.533	3.00013e-05
Ccser2	1.31023e-09	0.336597	0.519	0.398	3.08114e-05
Ptov1	1.34836e-09	0.364765	0.541	0.421	3.1708e-05
Tmem14c	1.3612e-09	0.275195	0.579	0.452	3.201e-05
Rnh1	1.40272e-09	0.358865	0.53	0.41	3.29863e-05
Rps4l	1.55244e-09	0.765214	0.286	0.187	3.65073e-05
Phactr1	1.58453e-09	0.708487	0.333	0.229	3.72619e-05
Syne1	1.70435e-09	0.712644	0.278	0.177	4.00795e-05
Ptprs	1.85007e-09	0.577929	0.305	0.198	4.35063e-05
Ssu72	1.85762e-09	0.330939	0.453	0.327	4.36838e-05
Sh3rf3	2.04365e-09	0.831983	0.306	0.211	4.80584e-05
Eif3a	2.06244e-09	0.297544	0.628	0.508	4.85004e-05
Hip1	2.14278e-09	0.699725	0.363	0.261	5.03896e-05
Ufc1	2.283e-09	0.289762	0.634	0.523	5.36869e-05
Psmc3	2.30111e-09	0.254652	0.558	0.439	5.41129e-05
Cfb	2.39481e-09	0.376235	0.519	0.418	5.63164e-05
Psmc4	2.43129e-09	0.454084	0.406	0.291	5.71743e-05
Prkca	2.45986e-09	0.703862	0.381	0.283	5.78461e-05
Ncbp2as2	2.61377e-09	0.317271	0.517	0.397	6.14654e-05
Tanc1	2.92986e-09	0.691624	0.296	0.196	6.88985e-05
Tprg1l	3.15428e-09	0.338022	0.586	0.471	7.41761e-05
S100a6	3.22239e-09	0.319355	0.838	0.773	7.57778e-05
Cfdp1	3.38986e-09	0.263477	0.593	0.468	7.97159e-05
Fkbp11	3.39885e-09	0.574029	0.345	0.239	7.99274e-05
Ap2a2	3.49003e-09	0.504304	0.401	0.294	8.20716e-05
Cryab	4.62135e-09	0.589974	0.391	0.294	0.000108676
Cdk4	4.64299e-09	0.396508	0.476	0.363	0.000109185
Rnf11	4.91436e-09	0.461947	0.415	0.306	0.000115566
Vasn	5.34463e-09	0.561618	0.352	0.25	0.000125684
Copz2	6.51917e-09	0.323187	0.614	0.509	0.000153305
Slc39a13	6.55542e-09	0.534801	0.36	0.255	0.000154157
Trim47	6.88015e-09	0.571532	0.354	0.252	0.000161794
Rab5c	7.96438e-09	0.318421	0.502	0.384	0.00018729
Tmem150a	8.07695e-09	0.640579	0.259	0.161	0.000189938
Dnm3os	8.7282e-09	0.809388	0.256	0.165	0.000205252
Ap2s1	1.00266e-08	0.377251	0.494	0.385	0.000235786
Adrm1	1.07279e-08	0.453177	0.35	0.243	0.000252278
Psmd1	1.07989e-08	0.351591	0.513	0.404	0.000253948
Ndufs2	1.14519e-08	0.27833	0.447	0.328	0.000269303
Strap	1.15708e-08	0.421303	0.401	0.29	0.000272098
Psmc5	1.19397e-08	0.285983	0.56	0.447	0.000280774
Thrb	1.20518e-08	1.12899	0.266	0.181	0.000283409
Agpat3	1.23323e-08	0.444341	0.396	0.287	0.000290007
Zfp385b	1.2436e-08	0.58053	0.431	0.335	0.000292446
P3h3	1.32914e-08	0.299993	0.62	0.501	0.00031256
Fkbp5	1.36262e-08	0.600034	0.39	0.292	0.000320435
Eif6	1.63739e-08	0.437863	0.452	0.349	0.000385049
1110065P20Rik	1.95257e-08	0.487045	0.376	0.273	0.000459165
Creg1	2.00105e-08	0.328149	0.648	0.545	0.000470568
Samd4	2.60761e-08	0.56587	0.392	0.292	0.000613205
Nme1	2.66571e-08	0.253808	0.573	0.454	0.000626868
Jtb	3.04697e-08	0.32961	0.482	0.369	0.000716526
Parva	3.66215e-08	0.325969	0.501	0.388	0.00086119
Pofut2	3.88225e-08	0.336205	0.454	0.342	0.000912949
Smurf2	3.96814e-08	0.407849	0.398	0.289	0.000933147
Swap70	4.43132e-08	0.609957	0.327	0.233	0.00104207
Med10	4.91917e-08	0.509752	0.318	0.221	0.00115679
Nxn	5.96713e-08	0.699069	0.446	0.369	0.00140323
Prmt1	6.04173e-08	0.461819	0.355	0.253	0.00142077
Nt5c	6.7478e-08	0.504016	0.315	0.218	0.00158681
Lrrc8a	6.74945e-08	0.513885	0.355	0.257	0.0015872
Lamtor1	7.08371e-08	0.280238	0.575	0.458	0.00166581
Siva1	8.15345e-08	0.443501	0.405	0.309	0.00191737
Glmp	9.09892e-08	0.386896	0.431	0.326	0.0021397
Colgalt1	9.46532e-08	0.396583	0.486	0.39	0.00222587
Zfp809	9.75372e-08	0.682962	0.265	0.178	0.00229368
Sec61a1	9.94651e-08	0.410048	0.409	0.306	0.00233902
Tubb6	1.06928e-07	0.508376	0.393	0.3	0.00251451
Rest	1.10239e-07	0.567207	0.298	0.207	0.00259237
Pcdh7	1.11851e-07	0.348484	0.698	0.621	0.00263028
Polr2l	1.17178e-07	0.320279	0.501	0.393	0.00275556
Tmod3	1.23163e-07	0.288848	0.487	0.372	0.00289629
Large1	1.30768e-07	0.480139	0.432	0.342	0.00307513
Kat6b	1.40463e-07	0.457625	0.412	0.315	0.00330313
Sin3b	1.81006e-07	0.332837	0.428	0.325	0.00425654
Tmem258	1.84452e-07	0.285983	0.565	0.46	0.00433758
Tusc3	1.89937e-07	0.251194	0.55	0.43	0.00446655
Parp8	1.92362e-07	0.395071	0.424	0.327	0.00452358
Svil	1.98779e-07	0.318077	0.584	0.482	0.00467448
Rap1gds1	2.45279e-07	0.374477	0.416	0.315	0.00576799
Sptan1	2.49027e-07	0.350789	0.478	0.377	0.00585611
Ran	2.5556e-07	0.259127	0.634	0.533	0.00600975
Bfar	2.67122e-07	0.352084	0.401	0.302	0.00628164
Surf4	3.0547e-07	0.291991	0.551	0.454	0.00718343
Vps13c	3.67353e-07	0.416795	0.409	0.316	0.00863867
Mocs2	3.74366e-07	0.310144	0.484	0.378	0.0088036
Arhgdib	4.22676e-07	0.671908	0.258	0.177	0.00993965
Maea	4.32275e-07	0.42375	0.337	0.244	0.0101654
Rab12	4.46649e-07	0.332611	0.454	0.352	0.0105034
Gipc1	4.67765e-07	0.55054	0.251	0.169	0.011
Myo1c	4.88952e-07	0.501647	0.324	0.237	0.0114982
Arid5b	5.06337e-07	0.48971	0.529	0.465	0.011907
Psmd6	5.63143e-07	0.345052	0.42	0.322	0.0132429
Anxa4	5.77328e-07	0.427007	0.322	0.229	0.0135765
Ptpa	5.80238e-07	0.462422	0.295	0.207	0.0136449
Bmpr2	5.82294e-07	0.298699	0.612	0.52	0.0136932
Uqcrc1	6.27332e-07	0.320738	0.344	0.249	0.0147523
Vasp	6.48275e-07	0.449707	0.318	0.229	0.0152448
Psmc2	6.54939e-07	0.314098	0.47	0.369	0.0154015
Ufm1	6.82548e-07	0.377548	0.376	0.283	0.0160508
Hdgf	7.37931e-07	0.325679	0.48	0.389	0.0173532
Map7d1	7.59699e-07	0.388689	0.405	0.312	0.0178651
Tbl1x	8.17511e-07	0.344909	0.526	0.437	0.0192246
Dlgap4	8.20698e-07	0.403942	0.372	0.28	0.0192995
Tmem208	8.86713e-07	0.304389	0.463	0.359	0.0208519
Nmt1	8.87565e-07	0.375337	0.341	0.247	0.020872
Nhs	9.3556e-07	0.583101	0.356	0.27	0.0220006
Stat3	1.29751e-06	0.330294	0.526	0.435	0.0305122
9530068E07Rik	1.5037e-06	0.261876	0.475	0.375	0.035361
Naxd	1.53008e-06	0.286882	0.478	0.374	0.0359813
Pdia4	1.56239e-06	0.308358	0.47	0.38	0.0367411
Prrx2	1.86158e-06	0.326696	0.547	0.473	0.043777
Commd7	1.86238e-06	0.43916	0.31	0.224	0.0437957
Pgp	2.01894e-06	0.369345	0.365	0.276	0.0474773
Bccip	2.10258e-06	0.287491	0.389	0.294	0.0494442
Pgk1	2.20289e-06	0.471012	0.373	0.287	0.0518031
Rhoq	2.29833e-06	0.406231	0.401	0.317	0.0540475
Ube2l3	2.38075e-06	0.304506	0.418	0.328	0.0559857
Uqcc3	2.45955e-06	0.312432	0.381	0.285	0.0578388
Ctbp1	2.49794e-06	0.272955	0.418	0.322	0.0587415
Prkcsh	2.64393e-06	0.42619	0.324	0.24	0.0621747
Extl3	2.75896e-06	0.443781	0.304	0.219	0.0648798
Psmd13	2.75979e-06	0.271328	0.446	0.351	0.0648992
Sh3pxd2b	2.90597e-06	0.47463	0.359	0.28	0.0683368
Akt3	3.00119e-06	0.294445	0.616	0.544	0.070576
Commd3	3.43315e-06	0.334451	0.404	0.318	0.080734
Pink1	3.67814e-06	0.326562	0.454	0.362	0.0864951
Vcf1	4.64591e-06	0.2609	0.478	0.389	0.109253
Gpi1	5.07827e-06	0.327993	0.397	0.311	0.119421
Elovl1	5.31405e-06	0.427046	0.329	0.249	0.124965
Cux1	5.47156e-06	0.35976	0.372	0.285	0.128669
Fibp	5.6567e-06	0.380329	0.321	0.237	0.133023
Galk1	5.84716e-06	0.377616	0.333	0.248	0.137502
Abhd2	5.9447e-06	0.571382	0.261	0.188	0.139796
Zfp704	6.40814e-06	0.399452	0.353	0.27	0.150694
Abhd17b	6.70052e-06	0.477966	0.259	0.182	0.157569
Mpg	6.78518e-06	0.367116	0.412	0.331	0.15956
Sap30l	6.99884e-06	0.312907	0.385	0.295	0.164585
Dph3	7.21538e-06	0.366562	0.363	0.279	0.169677
Tpd52l2	7.52264e-06	0.264908	0.486	0.395	0.176902
Sh3gl1	7.84986e-06	0.403572	0.321	0.242	0.184597
Sh3kbp1	8.23833e-06	0.54779	0.255	0.183	0.193732
Wipi1	8.32312e-06	0.357625	0.406	0.325	0.195727
Medag	8.54663e-06	0.483868	0.403	0.328	0.200983
Aprt	8.77303e-06	0.279082	0.529	0.444	0.206307
Dnaaf9	9.2614e-06	0.366478	0.4	0.32	0.217791
Stx5a	9.61232e-06	0.359964	0.36	0.278	0.226043
Stk16	1.05198e-05	0.482235	0.257	0.183	0.247383
Clptm1l	1.05756e-05	0.319776	0.394	0.309	0.248697
Bcl7c	1.10613e-05	0.297785	0.432	0.347	0.260117
Fmo2	1.20861e-05	0.349104	0.54	0.463	0.284217
Cdk14	1.2123e-05	0.394244	0.659	0.599	0.285085
Ccdc124	1.22216e-05	0.316699	0.385	0.3	0.287403
Ddb1	1.29189e-05	0.304818	0.424	0.341	0.3038
Nrbp1	1.37686e-05	0.345128	0.356	0.275	0.323782
4930578G10Rik	1.38865e-05	0.533035	0.29	0.218	0.326555
Zfand3	1.53537e-05	0.261686	0.564	0.482	0.361059
Coro1b	1.64043e-05	0.441335	0.257	0.183	0.385764
Sspn	1.70513e-05	0.392112	0.356	0.279	0.400977
Psmd3	1.70618e-05	0.423445	0.32	0.245	0.401224
Oaz2	1.74323e-05	0.387008	0.309	0.233	0.409937
Mef2a	1.95756e-05	0.317942	0.488	0.404	0.46034
Zfp609	2.05542e-05	0.466682	0.304	0.23	0.483353
Naa50	2.11723e-05	0.326759	0.37	0.29	0.497888
Wtip	2.20657e-05	0.437213	0.322	0.249	0.518898
Sec13	2.28349e-05	0.264579	0.473	0.392	0.536984
Spg21	2.42144e-05	0.428239	0.292	0.219	0.569426
Eif3b	2.44163e-05	0.38077	0.3	0.224	0.574174
Smim7	2.55365e-05	0.26818	0.464	0.375	0.600517
Akap13	2.67326e-05	0.26746	0.696	0.646	0.628645
B3gnt2	2.82081e-05	0.441975	0.3	0.228	0.663342
Sys1	2.82324e-05	0.270554	0.422	0.336	0.663913
Bnc2	2.86111e-05	0.317958	0.63	0.546	0.672818
Rock2	2.9175e-05	0.257169	0.569	0.483	0.686079
Olfm1	3.05202e-05	0.409246	0.316	0.243	0.717713
Klc1	3.07594e-05	0.374982	0.297	0.221	0.723337
Dctn3	3.33682e-05	0.307856	0.417	0.341	0.784686
Ostf1	3.35532e-05	0.259586	0.474	0.392	0.789037
Vcam1	3.54548e-05	0.336464	0.469	0.392	0.833754
Csf1	3.64493e-05	0.351385	0.425	0.352	0.857142
9530091C08Rik	3.77588e-05	0.470899	0.26	0.191	0.887936
Dpm2	3.89985e-05	0.343168	0.336	0.259	0.917089
Mt2	3.93733e-05	0.628996	0.453	0.41	0.925901
Dhrs4	4.12057e-05	0.304018	0.323	0.247	0.968994
Pa2g4	4.40274e-05	0.325398	0.34	0.264	1
Dgcr6	4.74952e-05	0.335643	0.322	0.249	1
Lsm1	4.77628e-05	0.263199	0.365	0.283	1
Socs2	5.68553e-05	0.253439	0.465	0.387	1
Anxa7	6.53822e-05	0.336644	0.397	0.325	1
Mrpl36	6.65377e-05	0.310356	0.342	0.269	1
Znhit1	6.83673e-05	0.275468	0.332	0.258	1
Tulp4	6.88759e-05	0.289696	0.435	0.358	1
2310039H08Rik	7.8498e-05	0.293277	0.334	0.26	1
Tfg	8.17334e-05	0.284174	0.375	0.299	1
Map4	8.22817e-05	0.305345	0.454	0.379	1
Nagk	8.56548e-05	0.377205	0.297	0.228	1
Ubtd2	9.38513e-05	0.343918	0.346	0.274	1
Capza1	9.67679e-05	0.303493	0.352	0.278	1
Ppa1	9.71274e-05	0.327763	0.274	0.207	1
Stk38	9.83146e-05	0.337715	0.364	0.295	1
Rgma	9.84714e-05	0.347275	0.407	0.337	1
Basp1	0.000107273	0.27216	0.513	0.444	1
Slc38a10	0.000110425	0.320066	0.32	0.25	1
Psmd2	0.000111995	0.296152	0.349	0.278	1
Stk25	0.000116005	0.363739	0.32	0.252	1
Tbx15	0.0001184	0.446201	0.329	0.263	1
Ubxn4	0.000121311	0.251923	0.496	0.424	1
Wwox	0.000129824	0.282542	0.392	0.317	1
Mrpl34	0.000134505	0.285936	0.311	0.24	1
Ptpn12	0.000142695	0.293455	0.364	0.294	1
Phldb1	0.000150192	0.360974	0.319	0.253	1
Slc39a1	0.000151774	0.274429	0.473	0.401	1
Twf1	0.000195093	0.270366	0.381	0.307	1
Wdr26	0.000199595	0.263565	0.411	0.338	1
Naxe	0.000221926	0.270537	0.371	0.304	1
Ubn2	0.000225335	0.264919	0.427	0.354	1
R3hdm4	0.000239859	0.305998	0.362	0.294	1
Pdlim4	0.000262048	0.345667	0.289	0.227	1
Micu2	0.000268321	0.299518	0.286	0.221	1
Mast4	0.000269789	0.278429	0.663	0.606	1
Arpc4	0.000274057	0.262882	0.327	0.258	1
Babam2	0.000274647	0.340505	0.308	0.243	1
Frmd4a	0.000287263	0.303554	0.532	0.47	1
Mtfr1l	0.000288997	0.272955	0.393	0.327	1
Sft2d1	0.000304073	0.307984	0.305	0.239	1
Dgkh	0.000306204	0.499315	0.256	0.2	1
Mcts1	0.000327248	0.256506	0.354	0.285	1
Sbno1	0.000351566	0.312176	0.333	0.268	1
Lrp10	0.0003527	0.277143	0.334	0.268	1
Rab4b	0.00035606	0.276226	0.37	0.306	1
Capn2	0.000392551	0.275615	0.373	0.306	1
Pxdn	0.000395764	0.294845	0.291	0.227	1
Ppp2r2d	0.000398341	0.320655	0.299	0.238	1
Irf2bpl	0.000416263	0.308342	0.314	0.252	1
Csad	0.000470155	0.321563	0.304	0.24	1
Tgfb1i1	0.000508058	0.311598	0.331	0.27	1
Ctsf	0.000538032	0.330472	0.328	0.268	1
Naa38	0.000622628	0.252895	0.337	0.271	1
Rbm3	0.000856187	0.311315	0.313	0.255	1
Lzts2	0.00100052	0.302062	0.299	0.24	1
Tspan5	0.00101665	0.327858	0.489	0.432	1
Bud31	0.00101937	0.308243	0.292	0.234	1
Dync1li2	0.00105166	0.359585	0.266	0.212	1
Sat1	0.00105991	0.255518	0.54	0.486	1
Csnk1g3	0.00107909	0.259089	0.293	0.234	1
Itsn1	0.00127247	0.316009	0.346	0.292	1
Olfml1	0.00136847	0.28551	0.364	0.307	1
Ube2g1	0.00139535	0.310931	0.28	0.226	1
Slc35b2	0.00141458	0.3256	0.254	0.2	1
Sertad2	0.00144344	0.38114	0.256	0.203	1
Rap2a	0.00147676	0.363649	0.302	0.25	1
Slc9a1	0.00167868	0.313769	0.264	0.211	1
Scml4	0.00168704	0.363944	0.256	0.204	1
Ap1s1	0.00184315	0.335842	0.281	0.229	1
Gls	0.00192655	0.260813	0.385	0.327	1
Dnpep	0.0019975	0.316111	0.252	0.201	1
Cmklr1	0.00212513	0.255553	0.424	0.371	1
Kctd17	0.00219849	0.325228	0.255	0.204	1
Ormdl3	0.00232208	0.261251	0.292	0.237	1
Glod4	0.00256495	0.273069	0.274	0.222	1
Ctdnep1	0.00281273	0.278586	0.302	0.249	1
Atg5	0.00293003	0.280432	0.26	0.209	1
Nudcd2	0.00316528	0.292433	0.296	0.245	1
Heatr5a	0.00327152	0.313874	0.253	0.204	1
Kctd12	0.00340907	0.254512	0.486	0.436	1
Prkacb	0.003452	0.251407	0.351	0.299	1
Pknox2	0.00410835	0.358964	0.327	0.283	1
Sgta	0.0051723	0.273996	0.284	0.235	1
Tbc1d12	0.00626651	0.273891	0.295	0.248	1
Tor2a	0.0066177	0.275418	0.259	0.214	1
Rlf	0.00767949	0.304428	0.265	0.221	1
Pbxip1	0.0092547	0.256348	0.256	0.213	1
Atxn1	0.010243	0.256768	0.394	0.348	1
Arap2	0.0123291	0.30139	0.288	0.248	1
Lin7a	0.0143448	0.444253	0.44	0.406	1
Id3	0.0150949	0.337606	0.7	0.737	1
Abca1	0.0205367	0.304627	0.434	0.405	1
Abi3bp	0.0237164	0.58106	0.69	0.755	1
Scd1	0.0308843	0.357955	0.425	0.395	1
Tnfrsf21	0.0692178	0.62741	0.261	0.242	1
Cacnb2	0.107143	0.273062	0.314	0.287	1
Dchs2	0.187157	0.332777	0.451	0.442	1
tdTomato	0.197846	0.36074	0.645	0.874	1
Meg3	0.475837	0.391367	0.562	0.594	1
Cebpd	0.801725	0.296559	0.489	0.514	1
Ier2	0.969322	0.34864	0.406	0.426	1

## Sheet: G2_1 Day DGE
	p_val	avg_log2FC	pct.1	pct.2	p_val_adj
Mt2	6.96695e-136	5.22947	0.938	0.226	1.63835e-131
Timp1	6.05191e-127	6.06309	0.879	0.093	1.42317e-122
Mt1	1.62077e-126	4.40865	0.967	0.74	3.81141e-122
Hspa5	5.11282e-117	2.51194	0.985	0.756	1.20233e-112
Hspa8	8.82919e-115	2.01897	0.995	0.853	2.07627e-110
Ldha	5.09006e-111	3.11112	0.923	0.28	1.19698e-106
Calr	5.75312e-109	2.06066	0.985	0.81	1.3529e-104
Hsp90aa1	1.71446e-104	2.48867	0.967	0.494	4.03172e-100
Hspd1	1.89516e-103	3.17846	0.89	0.324	4.45665e-99
Eif5a	2.98852e-101	2.29149	0.968	0.676	7.02781e-97
Ran	4.3943e-100	2.58221	0.931	0.427	1.03336e-95
Serpinh1	5.0813e-100	1.61335	0.992	0.915	1.19492e-95
Nme1	7.65279e-100	2.77667	0.896	0.29	1.79963e-95
Mif	9.74272e-98	2.99009	0.888	0.28	2.2911e-93
Hsp90ab1	9.62688e-96	1.32453	0.998	0.99	2.26386e-91
Npm1	2.72815e-94	2.14132	0.98	0.861	6.41552e-90
Hsp90b1	2.86259e-93	1.72381	0.983	0.905	6.73166e-89
Ncl	1.07457e-92	2.37678	0.949	0.661	2.52695e-88
Manf	2.07402e-88	2.29281	0.931	0.401	4.87727e-84
Lox	1.97368e-87	5.07486	0.706	0.051	4.64132e-83
Tubb5	1.0334e-85	2.11524	0.937	0.542	2.43015e-81
Pdia6	1.28749e-85	2.00726	0.955	0.55	3.02767e-81
Pdpn	1.65989e-85	2.46961	0.9	0.396	3.9034e-81
Eef1g	2.16766e-85	1.64084	0.967	0.735	5.09748e-81
Pkm	1.02314e-84	2.75473	0.855	0.296	2.40601e-80
Pabpc1	1.1394e-83	1.83616	0.949	0.694	2.67941e-79
Slc25a5	1.34518e-83	2.24632	0.882	0.303	3.16333e-79
Ptma	2.72195e-82	1.2396	0.998	0.987	6.40094e-78
Eif4a1	2.65664e-81	1.77074	0.95	0.681	6.24736e-77
Hspe1	3.66173e-80	1.96257	0.929	0.635	8.61092e-76
Ckap4	4.61278e-77	2.59282	0.814	0.265	1.08474e-72
Rpn1	1.46462e-76	2.15944	0.866	0.334	3.44421e-72
Serbp1	1.0293e-73	1.6176	0.946	0.74	2.42051e-69
Hnrnpab	1.14511e-73	2.18163	0.839	0.319	2.69284e-69
Cycs	4.311e-72	2.32652	0.804	0.247	1.01378e-67
Anp32b	1.68278e-71	2.09223	0.873	0.419	3.95722e-67
Lrrc59	9.11933e-70	2.8328	0.718	0.162	2.1445e-65
Set	1.78947e-68	1.93502	0.882	0.44	4.20813e-64
Pgk1	2.87168e-68	2.76172	0.73	0.183	6.75304e-64
Serp1	3.52661e-68	2.30734	0.778	0.252	8.29319e-64
Csgalnact1	1.04012e-67	3.56823	0.659	0.098	2.44594e-63
Tpm4	2.06497e-67	1.80151	0.905	0.45	4.85597e-63
Ccl2	2.93402e-67	2.9328	0.603	0.044	6.89964e-63
Srm	1.79508e-65	2.85825	0.692	0.162	4.22132e-61
Serpina3n	1.89115e-64	3.77189	0.638	0.103	4.44722e-60
Erh	3.71584e-64	1.74079	0.884	0.468	8.73816e-60
Ranbp1	2.22731e-63	2.04008	0.825	0.36	5.23775e-59
Ybx1	2.38468e-63	1.03638	0.982	0.923	5.60782e-59
Nap1l1	5.69068e-63	1.83034	0.882	0.486	1.33822e-58
Ppa1	1.55754e-62	2.73017	0.729	0.224	3.6627e-58
Sec61g	2.80868e-62	1.45282	0.967	0.779	6.60489e-58
Pdia4	4.8734e-62	2.35414	0.735	0.221	1.14603e-57
Rps2	2.36598e-61	0.954587	0.992	0.985	5.56384e-57
Vcan	3.4505e-61	1.95323	0.861	0.398	8.11419e-57
Cct6a	1.03946e-60	1.9617	0.81	0.321	2.4444e-56
Ssr1	1.21419e-60	1.92791	0.801	0.321	2.85529e-56
Cct8	5.69421e-60	2.15133	0.76	0.265	1.33905e-55
Eif3a	6.84435e-60	1.60438	0.906	0.486	1.60952e-55
Cfl1	1.34493e-59	1.28352	0.958	0.766	3.16274e-55
Snrpf	1.92655e-59	1.87824	0.824	0.375	4.53048e-55
Cct3	2.29033e-59	2.13688	0.753	0.247	5.38595e-55
Saa3	4.60629e-59	12.5832	0.489	0	1.08321e-54
Slc39a14	4.83791e-59	4.10991	0.596	0.103	1.13768e-54
Eif2s2	1.39646e-58	1.4854	0.935	0.614	3.28392e-54
Lman1	1.7114e-58	1.78762	0.846	0.401	4.02453e-54
Ccl7	2.18063e-58	3.95046	0.593	0.085	5.12798e-54
Prg4	3.58623e-58	7.12451	0.52	0.033	8.43338e-54
Sod2	4.46981e-58	2.78565	0.694	0.213	1.05112e-53
Canx	2.40797e-57	1.28798	0.958	0.614	5.66258e-53
P4hb	3.6672e-57	1.40158	0.916	0.563	8.62379e-53
Serpine1	4.49429e-57	4.27099	0.576	0.077	1.05688e-52
Rpl41	8.20765e-57	1.01516	0.997	0.995	1.93011e-52
Pgam1	1.39606e-56	2.24235	0.762	0.314	3.28297e-52
Tuba1b	2.41459e-56	1.83542	0.861	0.458	5.67814e-52
Pdap1	7.28687e-56	1.83338	0.796	0.316	1.71358e-51
Vcp	1.18627e-55	1.41805	0.916	0.506	2.78963e-51
Hnrnpa2b1	2.92125e-55	1.07862	0.97	0.828	6.86961e-51
Sdc4	4.49386e-55	2.42464	0.716	0.244	1.05678e-50
Angptl4	5.04624e-55	2.50998	0.7	0.219	1.18667e-50
Cct2	1.37731e-54	1.86303	0.772	0.296	3.23889e-50
Mmp3	1.76437e-54	3.29144	0.662	0.154	4.14908e-50
Morf4l2	4.07623e-54	1.45315	0.867	0.447	9.58567e-50
Adam12	7.63374e-54	2.75963	0.591	0.095	1.79515e-49
Uqcrq	5.61121e-53	1.59927	0.843	0.434	1.31953e-48
Tagln2	8.20319e-53	1.57525	0.888	0.522	1.92906e-48
Kdelr2	9.27058e-53	1.58846	0.834	0.401	2.18007e-48
Hdgf	1.07853e-52	2.09399	0.706	0.237	2.53627e-48
Pcbp1	1.40757e-52	1.45119	0.872	0.501	3.31005e-48
Naa50	1.50663e-52	2.51431	0.644	0.18	3.54298e-48
C1qbp	5.65993e-52	2.11361	0.7	0.224	1.33099e-47
Nme2	2.27182e-51	0.986699	0.992	0.951	5.34242e-47
Fkbp11	2.38253e-51	2.98166	0.59	0.126	5.60277e-47
Hnrnpa1	9.33975e-51	2.08452	0.713	0.262	2.19634e-46
Hspa9	1.1096e-50	2.0643	0.707	0.242	2.60934e-46
Cd44	1.33974e-50	2.85256	0.632	0.175	3.15054e-46
Rpl38	5.0393e-50	0.845121	0.995	0.969	1.18504e-45
Cebpb	5.39182e-50	2.07224	0.747	0.319	1.26794e-45
Ppp1r14b	1.04637e-49	1.33517	0.893	0.491	2.46065e-45
Hnrnpa3	1.33092e-49	1.36379	0.905	0.591	3.12979e-45
Mrfap1	2.17606e-49	1.29533	0.9	0.591	5.11723e-45
Sec61b	2.25387e-49	1.40107	0.914	0.638	5.3002e-45
Cox5a	4.61001e-49	1.64163	0.781	0.339	1.08409e-44
Ostc	6.63184e-49	1.34252	0.881	0.509	1.55954e-44
Hnrnpd	2.11228e-48	1.87942	0.735	0.303	4.96724e-44
Hspa4	3.57726e-48	1.93386	0.706	0.249	8.41228e-44
Cct7	4.12291e-48	1.89427	0.716	0.267	9.69544e-44
Bcat1	8.14567e-48	5.20518	0.439	0.018	1.91554e-43
Tmem167	1.3093e-47	1.40789	0.828	0.38	3.07894e-43
Hnrnpf	1.39183e-47	1.25345	0.903	0.586	3.27303e-43
Fbl	1.783e-47	2.6275	0.578	0.129	4.19289e-43
Rps17	1.88686e-47	0.963477	0.982	0.951	4.43714e-43
Dclk1	7.12996e-47	1.83705	0.792	0.373	1.67668e-42
Rplp2	2.37868e-46	0.873439	0.997	0.987	5.59369e-42
Rpsa	2.50508e-46	0.72565	0.998	1	5.89094e-42
Ssr2	7.71402e-46	1.60872	0.772	0.342	1.81403e-41
Cxcl5	7.81428e-46	11.471	0.4	0	1.83761e-41
Gapdh	1.59374e-45	1.23968	0.941	0.743	3.74783e-41
Plod2	1.73297e-45	2.55269	0.653	0.249	4.07526e-41
Msn	2.03725e-45	1.53606	0.795	0.375	4.79079e-41
Srsf2	4.38018e-45	1.72447	0.727	0.288	1.03004e-40
Tmed9	5.23347e-45	1.34244	0.876	0.573	1.2307e-40
Nhp2	8.03563e-45	2.69837	0.566	0.144	1.88966e-40
Actb	2.77844e-44	0.777602	0.998	0.997	6.53379e-40
Eif4g1	7.26684e-44	1.43892	0.787	0.357	1.70887e-39
Ptges3	1.04038e-43	1.6779	0.724	0.306	2.44655e-39
Vmp1	1.5445e-43	2.01379	0.635	0.19	3.63205e-39
Cd63	1.89248e-43	0.975603	0.989	0.969	4.45036e-39
Dnajc3	2.35905e-43	1.20187	0.9	0.581	5.54754e-39
Rrbp1	4.9139e-43	1.07745	0.971	0.897	1.15555e-38
Gspt1	6.91255e-43	1.65176	0.735	0.342	1.62556e-38
Atp5f1b	5.87551e-42	1.04135	0.929	0.666	1.38168e-37
Hk2	7.02326e-42	4.50921	0.418	0.031	1.65159e-37
Chl1	8.59243e-42	8.94157	0.374	0.003	2.0206e-37
Cald1	9.40989e-42	0.911359	0.977	0.918	2.21283e-37
Mdh2	1.34759e-41	1.68302	0.713	0.303	3.16899e-37
Rpl5	1.53494e-41	0.744044	0.989	0.987	3.60957e-37
Hnrnpk	2.07893e-41	0.972661	0.95	0.738	4.88881e-37
Lmna	6.07696e-41	1.33419	0.833	0.411	1.42906e-36
Surf4	6.90209e-41	1.61323	0.71	0.293	1.6231e-36
Cdk4	1.15755e-40	1.9514	0.64	0.239	2.72208e-36
Ssr3	1.84417e-40	1.2411	0.842	0.483	4.33675e-36
Ddx21	3.16973e-40	2.05303	0.626	0.221	7.45394e-36
Atp5f1a	3.30284e-40	1.00526	0.91	0.658	7.76695e-36
Runx1	3.44391e-40	3.41889	0.462	0.069	8.09871e-36
Eif4g2	5.32269e-40	0.980556	0.953	0.758	1.25168e-35
Hnrnpu	8.07962e-40	1.12064	0.905	0.638	1.9e-35
Ak2	1.03813e-39	2.68734	0.502	0.105	2.44128e-35
Eif3c	1.27532e-39	1.19663	0.848	0.46	2.99903e-35
Cacybp	2.22186e-39	2.08447	0.615	0.221	5.22493e-35
Timm23	3.83144e-39	1.80965	0.658	0.247	9.01001e-35
Gnl3	5.40446e-39	2.37049	0.529	0.129	1.27091e-34
Alyref	7.12908e-39	2.37797	0.526	0.123	1.67647e-34
Eif6	1.55233e-38	2.00115	0.594	0.188	3.65045e-34
Tubb6	3.10355e-38	1.8961	0.637	0.244	7.29831e-34
Nop58	4.73e-38	2.08	0.587	0.195	1.11231e-33
Hmgn1	4.96184e-38	1.01559	0.916	0.668	1.16683e-33
Pakap	7.0742e-38	2.68494	0.465	0.075	1.66357e-33
Ywhae	9.14912e-38	1.00779	0.925	0.702	2.15151e-33
Rack1	1.05133e-37	0.725951	0.986	0.985	2.4723e-33
Nxn	1.26497e-37	1.96437	0.576	0.152	2.9747e-33
Pfn1	1.28518e-37	0.795067	0.974	0.869	3.02223e-33
Etf1	2.1858e-37	1.82494	0.623	0.226	5.14013e-33
Hdlbp	2.88456e-37	1.1016	0.902	0.707	6.78334e-33
Ddx39a	5.1798e-37	3.29685	0.418	0.051	1.21808e-32
Psmd1	7.25024e-37	1.51747	0.676	0.272	1.70497e-32
Snd1	1.03096e-36	1.67761	0.682	0.298	2.4244e-32
G3bp1	1.04256e-36	1.60815	0.679	0.29	2.45168e-32
Eprs1	1.10847e-36	1.29788	0.769	0.38	2.60668e-32
Odc1	1.14168e-36	2.61869	0.477	0.1	2.68478e-32
Creb3l1	1.4766e-36	2.12111	0.629	0.275	3.47237e-32
Snu13	1.86517e-36	1.56002	0.682	0.293	4.38613e-32
Tln2	2.06189e-36	3.02636	0.457	0.087	4.84874e-32
Rps27l	3.50552e-36	1.14149	0.902	0.751	8.24359e-32
Actn1	3.91691e-36	2.55269	0.472	0.095	9.211e-32
Snrpd1	6.38278e-36	1.75757	0.63	0.262	1.50098e-31
Mrpl52	6.50666e-36	1.25896	0.819	0.506	1.53011e-31
Eif4e	9.78686e-36	2.24795	0.546	0.17	2.30148e-31
Bzw1	1.37819e-35	1.40417	0.736	0.365	3.24095e-31
Pdia3	1.3817e-35	0.884479	0.97	0.846	3.2492e-31
Tcp1	2.03912e-35	1.61005	0.664	0.296	4.79519e-31
Srsf3	2.33674e-35	1.07363	0.891	0.627	5.49508e-31
Bnc2	2.8597e-35	1.8194	0.819	0.524	6.72488e-31
Hif1a	3.05282e-35	2.02423	0.668	0.334	7.17901e-31
Creld2	3.11409e-35	2.81906	0.446	0.085	7.32309e-31
Dnajb11	3.26943e-35	1.81572	0.6	0.221	7.68838e-31
Eno1	3.5732e-35	2.45879	0.516	0.139	8.40273e-31
Mlec	5.41474e-35	1.48815	0.676	0.293	1.27333e-30
Rpl4	5.42019e-35	0.734755	0.98	0.959	1.27461e-30
Atp5me	5.42162e-35	1.32278	0.698	0.314	1.27495e-30
Ybx3	6.45409e-35	1.06349	0.894	0.635	1.51774e-30
Cstb	7.71771e-35	1.49905	0.772	0.465	1.8149e-30
Tnfrsf12a	8.76797e-35	3.03222	0.433	0.077	2.06187e-30
Copb2	1.01826e-34	1.36185	0.738	0.365	2.39455e-30
Pcbp2	1.9867e-34	1.00887	0.879	0.645	4.67192e-30
Eif3b	3.43662e-34	1.80567	0.575	0.195	8.08156e-30
Tspan4	4.04751e-34	2.12028	0.532	0.159	9.51813e-30
Syncrip	4.08346e-34	1.43086	0.701	0.324	9.60266e-30
Hnrnpc	4.22704e-34	1.36192	0.724	0.332	9.9403e-30
Metap2	4.51855e-34	1.30301	0.727	0.329	1.06258e-29
Srsf7	4.86843e-34	1.73249	0.596	0.213	1.14486e-29
B4galt5	5.17523e-34	2.88038	0.451	0.098	1.21701e-29
Pdzrn3	5.2138e-34	2.15705	0.578	0.206	1.22608e-29
Psma4	7.46237e-34	1.16406	0.781	0.404	1.75485e-29
Myh9	1.47264e-33	1.48361	0.753	0.406	3.46305e-29
Atp5mk	2.01169e-33	1.50787	0.677	0.314	4.7307e-29
Tmed2	2.71339e-33	0.852675	0.916	0.656	6.3808e-29
Txndc5	3.1933e-33	1.34165	0.713	0.355	7.50935e-29
Bola2	3.26645e-33	1.96858	0.549	0.177	7.68139e-29
Prmt1	3.41668e-33	1.95952	0.57	0.211	8.03466e-29
Psmd2	4.32913e-33	1.83052	0.575	0.206	1.01804e-28
Snrpa1	4.52746e-33	2.63885	0.44	0.09	1.06468e-28
Txn2	5.42995e-33	1.7284	0.588	0.216	1.27691e-28
P4ha1	1.78641e-32	1.52027	0.685	0.319	4.20092e-28
Txn1	2.09676e-32	0.96653	0.955	0.871	4.93073e-28
Tmem258	2.20178e-32	1.38966	0.706	0.37	5.17771e-28
Rplp1	3.02302e-32	0.581254	1	0.997	7.10892e-28
Maged1	4.09448e-32	1.45526	0.679	0.329	9.62857e-28
Cct5	4.36129e-32	1.32316	0.739	0.391	1.0256e-27
Eif5b	8.70839e-32	1.17418	0.733	0.342	2.04787e-27
Fscn1	1.08869e-31	2.43942	0.462	0.121	2.56016e-27
Pabpc4	1.11289e-31	1.97492	0.525	0.17	2.61706e-27
Aprt	1.68778e-31	1.35509	0.688	0.314	3.96899e-27
Sdf2l1	2.55661e-31	2.43485	0.457	0.116	6.01213e-27
Rsl1d1	2.64278e-31	2.02431	0.519	0.167	6.21477e-27
Ppp1ca	3.24901e-31	1.16842	0.738	0.375	7.64038e-27
Rpl36al	4.35786e-31	0.864757	0.946	0.843	1.02479e-26
Snrpd3	6.07261e-31	1.49235	0.641	0.296	1.42804e-26
Psmb4	6.81218e-31	1.15676	0.781	0.45	1.60195e-26
Stt3a	7.98233e-31	1.48403	0.637	0.27	1.87713e-26
Pa2g4	8.10737e-31	1.88787	0.551	0.201	1.90653e-26
Pmepa1	9.76274e-31	1.55656	0.784	0.496	2.29581e-26
Eif5	9.78444e-31	1.21917	0.769	0.452	2.30091e-26
Nudcd2	1.63793e-30	2.07352	0.502	0.159	3.85175e-26
Sfpq	1.65012e-30	1.11203	0.783	0.419	3.88042e-26
Loxl1	1.78869e-30	1.00373	0.885	0.563	4.20628e-26
Caprin1	2.49567e-30	1.27728	0.718	0.393	5.86882e-26
Erp29	3.86838e-30	1.15815	0.742	0.391	9.09688e-26
Chst11	4.83343e-30	3.77598	0.36	0.051	1.13663e-25
Ebna1bp2	5.36883e-30	2.09397	0.504	0.165	1.26253e-25
Nars1	6.55322e-30	1.4986	0.611	0.254	1.54106e-25
Spcs3	6.75339e-30	2.10045	0.454	0.113	1.58813e-25
Ldlrad4	1.0295e-29	1.82086	0.623	0.285	2.42097e-25
Rpl31	1.29197e-29	0.880819	0.943	0.853	3.0382e-25
Adamts6	1.3869e-29	4.62776	0.348	0.049	3.26143e-25
Hnrnpdl	1.448e-29	1.57868	0.578	0.221	3.40511e-25
Ppid	4.0356e-29	2.46983	0.424	0.103	9.49011e-25
Tpi1	4.89746e-29	1.80178	0.587	0.262	1.15169e-24
Pabpn1	6.56107e-29	0.962674	0.827	0.494	1.5429e-24
Cthrc1	6.8605e-29	4.60869	0.302	0.018	1.61331e-24
Mydgf	7.78675e-29	1.51585	0.573	0.226	1.83113e-24
ND1	7.90445e-29	0.667044	0.994	0.99	1.85881e-24
Ctps1	1.00026e-28	2.51716	0.4	0.082	2.35221e-24
Vim	1.09763e-28	0.770976	0.986	0.977	2.58118e-24
Mcm3	1.46135e-28	3.92192	0.305	0.021	3.43651e-24
Atp5mc1	1.57349e-28	1.07268	0.821	0.604	3.70022e-24
Rexo2	2.23904e-28	1.00744	0.762	0.396	5.26533e-24
Gmppb	2.31912e-28	2.79905	0.371	0.064	5.45364e-24
Nop56	2.42846e-28	2.22754	0.44	0.116	5.71077e-24
Emg1	2.72838e-28	1.80786	0.52	0.18	6.41606e-24
Rps28	2.93743e-28	0.5467	0.997	0.99	6.90765e-24
Psmb5	3.83937e-28	1.20889	0.715	0.378	9.02866e-24
Rpl23a	4.13885e-28	0.756744	0.961	0.892	9.73292e-24
Tpm3	4.50309e-28	0.935633	0.837	0.532	1.05895e-23
Sec13	5.89795e-28	1.52803	0.57	0.221	1.38696e-23
Sar1a	5.96476e-28	1.10236	0.736	0.409	1.40267e-23
Psma7	1.27288e-27	0.852171	0.893	0.697	2.99332e-23
Psmd7	1.62903e-27	1.22087	0.668	0.306	3.83084e-23
Hnrnpa0	1.87056e-27	1.02777	0.854	0.596	4.3988e-23
Ptx3	2.30638e-27	3.43181	0.456	0.159	5.42369e-23
Esd	2.31597e-27	1.30772	0.777	0.527	5.44623e-23
Sec61a1	5.77113e-27	1.49238	0.59	0.262	1.35714e-22
Gm15501	6.26458e-27	1.97075	0.538	0.242	1.47318e-22
Hyou1	7.69771e-27	2.45711	0.397	0.093	1.81019e-22
Ube2m	8.75935e-27	1.38276	0.615	0.288	2.05985e-22
Ipo5	9.64123e-27	1.96985	0.465	0.147	2.26723e-22
Tmem97	1.2525e-26	2.93624	0.326	0.041	2.94538e-22
Impdh2	1.49487e-26	1.72297	0.504	0.177	3.51533e-22
Snrpd2	1.70521e-26	1.05748	0.772	0.478	4.00997e-22
Ccn4	2.11759e-26	4.23485	0.282	0.018	4.97972e-22
Csde1	2.42867e-26	0.875582	0.816	0.481	5.71126e-22
Strap	2.52689e-26	1.94792	0.46	0.144	5.94224e-22
Nolc1	2.65484e-26	2.19697	0.424	0.116	6.24312e-22
Efemp2	2.83092e-26	1.27029	0.647	0.324	6.65719e-22
Btf3	2.96326e-26	0.611413	0.962	0.887	6.9684e-22
Fbln2	3.4412e-26	0.991963	0.831	0.566	8.09234e-22
Stip1	4.16244e-26	1.88379	0.472	0.157	9.78838e-22
Ccn2	4.28635e-26	2.63367	0.449	0.129	1.00798e-21
Mcfd2	6.57425e-26	1.88848	0.496	0.183	1.546e-21
Snrpg	7.40961e-26	0.990571	0.814	0.627	1.74244e-21
Spcs2	8.25483e-26	0.9518	0.843	0.602	1.94121e-21
Arhgdia	1.01041e-25	1.02868	0.745	0.422	2.37608e-21
Vapa	1.15193e-25	1.10861	0.703	0.37	2.70888e-21
Fkbp10	1.15642e-25	1.7833	0.465	0.147	2.71943e-21
Grem2	1.19654e-25	3.69789	0.297	0.031	2.81379e-21
Arf1	1.31257e-25	0.830932	0.867	0.609	3.08664e-21
Cnbp	1.45051e-25	0.854105	0.873	0.656	3.41103e-21
Rps29	1.7105e-25	0.479635	0.998	0.995	4.0224e-21
Rnf150	2.31832e-25	2.89373	0.33	0.051	5.45177e-21
Phb1	2.77224e-25	1.80062	0.484	0.17	6.5192e-21
Nasp	4.32134e-25	2.53193	0.389	0.103	1.01621e-20
Cdv3	4.63869e-25	1.40395	0.593	0.283	1.09083e-20
Col12a1	4.85331e-25	4.17418	0.279	0.023	1.14131e-20
Atp5mc3	7.01031e-25	0.979883	0.732	0.452	1.64854e-20
Bgn	8.48591e-25	0.391176	0.913	0.63	1.99555e-20
Itga5	8.9378e-25	2.29558	0.433	0.139	2.10181e-20
Hells	9.60287e-25	4.78973	0.261	0.015	2.25821e-20
Tuba1c	9.65531e-25	2.73061	0.347	0.069	2.27054e-20
Banf1	1.08604e-24	1.30255	0.593	0.27	2.55393e-20
S100a16	1.10772e-24	1.05895	0.86	0.699	2.60492e-20
Colgalt1	1.14093e-24	1.46425	0.535	0.213	2.68301e-20
Psmb2	1.25601e-24	1.04842	0.751	0.476	2.95364e-20
Uap1	1.5633e-24	2.16274	0.615	0.357	3.67625e-20
Pebp1	1.68797e-24	0.777062	0.866	0.63	3.96942e-20
Eif1a	2.07154e-24	1.53966	0.489	0.17	4.87143e-20
Hnrnpm	2.10376e-24	1.14243	0.667	0.342	4.94721e-20
Mybbp1a	2.3504e-24	1.90089	0.456	0.157	5.52721e-20
Rpl27	2.56502e-24	0.603198	0.995	0.969	6.03189e-20
Prdx6	2.61741e-24	1.3159	0.724	0.473	6.15509e-20
Kpnb1	2.63455e-24	1.65169	0.522	0.219	6.19541e-20
Slc25a3	3.18088e-24	0.71662	0.884	0.697	7.48016e-20
Eif2s1	3.37844e-24	1.84589	0.452	0.152	7.94473e-20
Smarcc1	3.7633e-24	1.67178	0.486	0.183	8.84977e-20
Rps25	3.77021e-24	0.590744	0.988	0.979	8.86603e-20
Sh3glb1	4.12378e-24	0.80567	0.9	0.697	9.69747e-20
Psmd14	4.23627e-24	1.3453	0.56	0.242	9.96201e-20
Ssb	5.8223e-24	0.910031	0.817	0.571	1.36917e-19
Prdx1	6.15584e-24	0.601772	0.977	0.871	1.44761e-19
Timm8a1	6.64693e-24	2.83648	0.32	0.054	1.56309e-19
Fkbp4	9.35202e-24	1.87712	0.449	0.154	2.19922e-19
Sod3	1.05153e-23	1.57414	0.627	0.386	2.47278e-19
Rdh10	1.31515e-23	3.10696	0.351	0.085	3.0927e-19
Srsf6	1.38979e-23	1.52765	0.498	0.188	3.26823e-19
Hsph1	1.54428e-23	2.14353	0.389	0.105	3.63152e-19
Ddb1	1.68233e-23	1.31387	0.602	0.308	3.95617e-19
Acsl4	1.74107e-23	2.36654	0.404	0.126	4.09429e-19
Nutf2	2.00827e-23	1.67393	0.44	0.141	4.72264e-19
Glis3	2.12722e-23	2.05263	0.496	0.211	5.00237e-19
Phb2	2.72192e-23	1.43992	0.564	0.267	6.40087e-19
Macroh2a1	2.87025e-23	1.32567	0.563	0.254	6.74969e-19
Actg1	3.13101e-23	0.728809	0.968	0.936	7.36288e-19
Il1r1	3.32657e-23	1.54068	0.569	0.262	7.82276e-19
Mthfd2	7.29986e-23	3.00335	0.291	0.041	1.71664e-18
Gdi2	8.1937e-23	0.876907	0.789	0.519	1.92683e-18
Mrpl12	1.00105e-22	1.82494	0.462	0.177	2.35408e-18
Cfb	1.16613e-22	1.68448	0.617	0.324	2.74227e-18
Tsn	1.45786e-22	1.16728	0.591	0.28	3.4283e-18
Cxcl12	1.55932e-22	1.09831	0.848	0.663	3.66689e-18
Rps21	1.98301e-22	0.567987	0.997	0.997	4.66324e-18
Fgl2	2.01849e-22	2.19943	0.398	0.118	4.74669e-18
Lyar	2.09134e-22	2.00578	0.409	0.131	4.91799e-18
Pgp	2.09206e-22	1.77903	0.43	0.141	4.91968e-18
Ndufa4	3.06361e-22	0.769385	0.91	0.781	7.2044e-18
Gars1	3.33921e-22	1.75861	0.446	0.159	7.85249e-18
Atp5mj	3.38402e-22	1.04163	0.698	0.401	7.95786e-18
Pcna	3.40375e-22	2.44133	0.416	0.154	8.00426e-18
Eif3j1	3.44683e-22	1.49497	0.493	0.195	8.10557e-18
Tram1	3.53297e-22	0.880634	0.75	0.411	8.30813e-18
Ptgis	3.60261e-22	1.6016	0.605	0.37	8.4719e-18
Nudc	3.65572e-22	1.3883	0.557	0.26	8.5968e-18
Timm13	3.72426e-22	1.00377	0.688	0.419	8.75797e-18
Eif2s3x	4.03891e-22	1.64089	0.489	0.208	9.49791e-18
Txnl1	4.21559e-22	1.40611	0.551	0.262	9.91338e-18
Tomm6	4.83849e-22	0.951301	0.771	0.553	1.13782e-17
Eif1ax	6.56954e-22	1.4035	0.531	0.239	1.54489e-17
Mrpl20	6.92072e-22	1.26444	0.544	0.234	1.62748e-17
Has1	7.48141e-22	3.29558	0.3	0.054	1.75933e-17
Mical2	9.09669e-22	3.32387	0.258	0.026	2.13918e-17
Cct4	1.17739e-21	1.24589	0.605	0.321	2.76876e-17
Stat3	1.30765e-21	1.17913	0.579	0.272	3.07506e-17
Galk1	1.49423e-21	1.91319	0.418	0.144	3.51383e-17
Vgll3	1.75124e-21	1.68837	0.502	0.229	4.11821e-17
Tomm40	1.82506e-21	2.07009	0.391	0.123	4.29182e-17
Higd1a	1.82833e-21	1.86819	0.448	0.17	4.2995e-17
Mrpl18	1.99972e-21	1.6917	0.46	0.183	4.70254e-17
Smarca5	2.00719e-21	1.13206	0.593	0.298	4.72011e-17
Cxcl1	2.19957e-21	5.03812	0.252	0.028	5.1725e-17
Ndufb1	2.21889e-21	0.946331	0.67	0.35	5.21794e-17
Rps15	2.75396e-21	0.521675	0.994	0.985	6.4762e-17
Col5a2	2.81712e-21	0.860106	0.956	0.869	6.62474e-17
Tnc	2.89839e-21	5.42716	0.271	0.041	6.81585e-17
Xpo1	3.13186e-21	1.71619	0.427	0.147	7.36488e-17
Thbs1	3.1782e-21	2.33096	0.341	0.082	7.47385e-17
Abce1	3.22763e-21	1.49896	0.475	0.188	7.59009e-17
Srsf9	3.38807e-21	1.40535	0.507	0.213	7.96738e-17
Gadd45g	3.83082e-21	1.72098	0.416	0.144	9.00857e-17
Noc2l	3.99265e-21	2.50022	0.315	0.067	9.38911e-17
Snrpe	4.0866e-21	1.0086	0.71	0.445	9.61005e-17
Polr2l	4.75809e-21	1.41519	0.537	0.249	1.11891e-16
Adgra2	5.05927e-21	1.9572	0.389	0.121	1.18974e-16
Cfdp1	5.10861e-21	0.988969	0.685	0.38	1.20134e-16
Csnk1a1	5.12585e-21	0.695742	0.864	0.643	1.20539e-16
Kmt5a	5.93284e-21	1.74795	0.43	0.157	1.39517e-16
Lman2	7.10884e-21	1.5351	0.495	0.213	1.67171e-16
Tceal9	7.61089e-21	0.807111	0.81	0.594	1.78978e-16
Psmc6	7.6278e-21	1.15825	0.593	0.296	1.79375e-16
Cox7a2	8.11031e-21	0.855676	0.798	0.635	1.90722e-16
Emilin1	8.57751e-21	1.73196	0.379	0.108	2.01709e-16
Sec24d	1.06538e-20	1.05562	0.682	0.398	2.50536e-16
Isg15	1.07351e-20	2.03376	0.434	0.17	2.52447e-16
Tubb4b	1.11983e-20	1.23693	0.615	0.342	2.63338e-16
Galnt2	1.13601e-20	1.60678	0.474	0.201	2.67143e-16
Lgmn	1.18578e-20	2.08027	0.36	0.1	2.78847e-16
Asns	1.48505e-20	2.63552	0.271	0.039	3.49223e-16
D17H6S56E-5	1.64595e-20	2.71103	0.275	0.044	3.87061e-16
Psma5	1.65381e-20	1.15116	0.605	0.314	3.8891e-16
Tomm20	1.65897e-20	1.2203	0.603	0.334	3.90123e-16
Wdr75	1.66659e-20	2.12693	0.332	0.08	3.91915e-16
Actr3	1.93206e-20	0.901409	0.689	0.383	4.54342e-16
Pbdc1	2.8134e-20	1.59066	0.437	0.159	6.616e-16
Papola	3.26152e-20	1.03669	0.588	0.288	7.66979e-16
Lsm6	3.42764e-20	1.58198	0.439	0.165	8.06044e-16
Rcc2	3.57605e-20	2.24757	0.314	0.069	8.40943e-16
Slc39a7	3.81932e-20	1.28139	0.514	0.224	8.98151e-16
Tcea1	3.90015e-20	0.920693	0.673	0.373	9.17158e-16
Arf4	4.20669e-20	0.685097	0.916	0.789	9.89244e-16
Tceal8	4.24533e-20	1.11478	0.582	0.288	9.98333e-16
Psma6	4.74155e-20	1.31322	0.514	0.229	1.11502e-15
Eloc	4.85501e-20	1.22796	0.532	0.239	1.1417e-15
Lsm7	5.06448e-20	1.68118	0.431	0.159	1.19096e-15
Psma3	5.17068e-20	0.754642	0.857	0.676	1.21594e-15
Rplp0	5.59382e-20	0.459595	0.998	0.992	1.31544e-15
Chchd2	6.09297e-20	0.440549	0.988	0.918	1.43282e-15
Dnaja1	6.15224e-20	0.767908	0.864	0.671	1.44676e-15
Bst2	6.17762e-20	1.19679	0.775	0.604	1.45273e-15
Ddx3x	6.75626e-20	0.863853	0.683	0.362	1.5888e-15
Runx2	7.261e-20	3.05451	0.276	0.049	1.7075e-15
Eif3i	1.37628e-19	0.862151	0.725	0.434	3.23645e-15
Cdk2ap1	2.24121e-19	1.47151	0.487	0.226	5.27044e-15
Tars1	2.74222e-19	1.77583	0.377	0.121	6.4486e-15
Rad23b	3.37979e-19	1.41371	0.474	0.203	7.94791e-15
Phldb2	3.44e-19	1.94173	0.409	0.157	8.08951e-15
Srsf1	3.87397e-19	1.55629	0.43	0.165	9.11002e-15
Rpl13a	3.9688e-19	0.423072	0.997	0.987	9.33302e-15
Mcm6	4.05065e-19	2.69019	0.287	0.062	9.52551e-15
Nop16	4.51751e-19	2.54713	0.293	0.064	1.06234e-14
Gpi1	7.07766e-19	1.32494	0.525	0.26	1.66438e-14
Rpl3	7.47214e-19	0.511875	0.983	0.972	1.75715e-14
Dut	7.85439e-19	2.37496	0.335	0.1	1.84704e-14
Uqcr11	8.28739e-19	0.90912	0.742	0.555	1.94886e-14
Ak1	1.2563e-18	2.15276	0.318	0.085	2.9543e-14
Ahsa1	1.65176e-18	1.36089	0.471	0.201	3.88428e-14
Ywhaz	1.71457e-18	0.705177	0.825	0.62	4.03197e-14
Psmc3	1.73531e-18	1.12206	0.581	0.303	4.08075e-14
Rpl7l1	1.78886e-18	1.53306	0.412	0.154	4.20668e-14
Tfdp1	1.8456e-18	1.99533	0.338	0.1	4.34012e-14
Cisd1	1.93491e-18	1.54304	0.363	0.111	4.55014e-14
Dram1	2.02979e-18	1.59481	0.422	0.165	4.77326e-14
Mcm7	2.11385e-18	2.88284	0.262	0.049	4.97094e-14
Snx3	4.00148e-18	0.831083	0.659	0.368	9.40987e-14
Taf10	4.01681e-18	1.17106	0.551	0.285	9.44593e-14
Npm3	4.42887e-18	1.87985	0.326	0.09	1.04149e-13
Tcof1	5.12883e-18	2.38341	0.288	0.067	1.20609e-13
Dnmt1	5.3875e-18	2.34265	0.3	0.077	1.26693e-13
Pole3	5.47723e-18	2.09749	0.3	0.072	1.28803e-13
Psmc5	5.64548e-18	1.19286	0.523	0.249	1.32759e-13
Psmd6	5.66494e-18	1.49836	0.446	0.19	1.33217e-13
Tubb2a	6.10883e-18	1.54636	0.507	0.27	1.43655e-13
Mrpl33	6.96185e-18	0.855252	0.706	0.463	1.63715e-13
Dtymk	7.01737e-18	1.48315	0.428	0.175	1.6502e-13
Osmr	7.35384e-18	1.42645	0.388	0.134	1.72933e-13
Prdx3	8.01519e-18	2.02258	0.33	0.098	1.88485e-13
Snhg3	8.18131e-18	1.64187	0.379	0.131	1.92392e-13
Lap3	8.39468e-18	1.56007	0.422	0.172	1.97409e-13
Mcm4	8.42159e-18	2.43721	0.27	0.057	1.98042e-13
Bzw2	1.00507e-17	1.69456	0.37	0.126	2.36351e-13
Ankrd17	1.07429e-17	0.882838	0.638	0.347	2.5263e-13
Septin9	1.11555e-17	1.97253	0.317	0.087	2.62334e-13
Enah	1.31534e-17	2.17672	0.373	0.141	3.09316e-13
Micos10	1.49375e-17	0.771466	0.763	0.535	3.51271e-13
Ssrp1	1.53457e-17	1.47785	0.451	0.206	3.6087e-13
Cpxm1	1.57304e-17	2.02719	0.594	0.378	3.69916e-13
Atad2	1.64849e-17	2.47394	0.275	0.062	3.87658e-13
Ptbp1	1.7318e-17	1.37031	0.454	0.203	4.07249e-13
Tardbp	1.8211e-17	1.44436	0.46	0.213	4.2825e-13
Cox17	1.8462e-17	1.36581	0.481	0.231	4.34152e-13
Yipf5	1.84701e-17	1.16629	0.54	0.288	4.34343e-13
Nomo1	1.89721e-17	1.99505	0.305	0.08	4.46148e-13
Psmd13	1.93578e-17	1.2847	0.48	0.221	4.55219e-13
Slc16a1	1.9425e-17	2.51616	0.264	0.054	4.56797e-13
Rnf149	2.10268e-17	2.23841	0.323	0.095	4.94465e-13
Magt1	2.20844e-17	1.22164	0.501	0.242	5.19337e-13
U2af2	2.25593e-17	1.70469	0.32	0.087	5.30504e-13
Loxl2	2.55729e-17	1.38514	0.579	0.362	6.01371e-13
Calu	2.5831e-17	0.646174	0.885	0.661	6.07442e-13
Herpud2	2.7935e-17	1.07739	0.584	0.329	6.56919e-13
Arpc1b	3.23075e-17	0.621811	0.929	0.835	7.59743e-13
Aldh1a2	5.04004e-17	3.04579	0.281	0.069	1.18521e-12
Gm14279	5.40428e-17	1.20363	0.549	0.29	1.27087e-12
H2az1	6.37834e-17	1.31361	0.692	0.514	1.49993e-12
Srp9	6.41791e-17	0.749605	0.685	0.44	1.50923e-12
Ufm1	6.6382e-17	1.38231	0.415	0.167	1.56104e-12
Psmb3	6.72385e-17	0.866289	0.71	0.481	1.58118e-12
Fxyd5	8.07674e-17	1.1483	0.471	0.206	1.89933e-12
Slc35b1	1.0358e-16	1.26845	0.404	0.157	2.43578e-12
Cyc1	1.12478e-16	1.4951	0.434	0.198	2.64504e-12
Ap1s1	1.23354e-16	1.59464	0.365	0.131	2.9008e-12
Dctpp1	1.43443e-16	1.98332	0.311	0.093	3.37321e-12
Cox6b1	1.56774e-16	0.661624	0.814	0.689	3.6867e-12
Atic	1.62136e-16	1.50662	0.391	0.149	3.81278e-12
Arl1	1.72058e-16	0.832747	0.768	0.555	4.04611e-12
Kdelr3	1.92059e-16	1.24856	0.508	0.262	4.51645e-12
Nek6	1.96634e-16	1.96348	0.291	0.077	4.62404e-12
Il33	2.14883e-16	1.35345	0.76	0.607	5.05319e-12
Rcn1	2.35407e-16	1.03609	0.606	0.37	5.53583e-12
Map4k4	2.46632e-16	0.891909	0.633	0.375	5.79981e-12
Bmper	2.66078e-16	2.38276	0.276	0.069	6.25709e-12
Atp5mc2	2.69209e-16	0.57931	0.869	0.738	6.33072e-12
Acp1	2.84802e-16	1.27516	0.466	0.221	6.6974e-12
5033421B08Rik	2.95255e-16	1.97565	0.44	0.224	6.94321e-12
Pole4	2.99623e-16	1.54378	0.38	0.144	7.04594e-12
Denr	3.1157e-16	1.36779	0.526	0.296	7.32689e-12
Eif4h	3.26431e-16	1.11744	0.529	0.272	7.67634e-12
Hmox1	3.26921e-16	2.67199	0.262	0.062	7.68788e-12
Fubp1	3.29663e-16	1.00335	0.52	0.257	7.75236e-12
Bag1	3.42242e-16	0.684407	0.733	0.47	8.04817e-12
Sec31a	3.4445e-16	0.815724	0.667	0.416	8.10008e-12
Mgat2	4.38425e-16	1.35195	0.442	0.201	1.031e-11
Purb	4.90871e-16	0.93272	0.529	0.265	1.15433e-11
Hnrnph1	6.59662e-16	0.87793	0.591	0.324	1.55126e-11
Selenos	6.60077e-16	0.697692	0.772	0.53	1.55224e-11
Rbm3	6.75233e-16	1.29661	0.428	0.188	1.58788e-11
Myo5a	6.98e-16	1.79924	0.306	0.09	1.64142e-11
S1pr3	7.01505e-16	2.12558	0.256	0.057	1.64966e-11
Sumo3	7.18611e-16	1.36902	0.409	0.172	1.68989e-11
Golt1b	7.23004e-16	1.60178	0.342	0.118	1.70022e-11
Copb1	7.72371e-16	0.862342	0.621	0.368	1.81631e-11
Eif4ebp1	7.89496e-16	1.13419	0.504	0.252	1.85658e-11
Mtpn	8.34217e-16	1.24377	0.513	0.285	1.96174e-11
Zfp385b	8.44024e-16	2.19566	0.296	0.087	1.98481e-11
Ifrd1	9.15716e-16	1.05673	0.528	0.267	2.1534e-11
Topbp1	9.67949e-16	1.86303	0.288	0.08	2.27623e-11
Rpl35	1.15109e-15	0.370907	0.997	0.995	2.70691e-11
Hnrnpl	1.55648e-15	1.19012	0.451	0.208	3.66021e-11
Iqgap1	1.59831e-15	0.748699	0.701	0.411	3.7586e-11
St13	1.65156e-15	0.685663	0.751	0.504	3.8838e-11
Septin2	1.66033e-15	0.694708	0.735	0.476	3.90444e-11
Dcun1d5	1.67848e-15	1.07615	0.511	0.272	3.94711e-11
Hypk	1.82069e-15	0.802588	0.744	0.602	4.28153e-11
Nsd2	1.83685e-15	2.12587	0.306	0.1	4.31953e-11
Magoh	1.83689e-15	1.4193	0.392	0.159	4.31964e-11
Glipr2	1.84899e-15	1.35966	0.462	0.234	4.34808e-11
Ddx39b	2.28587e-15	1.13444	0.481	0.231	5.37546e-11
Ubfd1	2.41428e-15	1.81572	0.299	0.09	5.67742e-11
Tomm5	2.47799e-15	0.870359	0.579	0.334	5.82724e-11
Mapre1	2.59878e-15	0.831754	0.576	0.319	6.11128e-11
Dkc1	2.66324e-15	1.67063	0.329	0.113	6.26288e-11
Ola1	2.7471e-15	1.42163	0.388	0.159	6.46008e-11
Rps26	2.75955e-15	0.437177	0.992	0.987	6.48937e-11
Rpl37a	2.89663e-15	0.446296	0.998	0.995	6.81172e-11
Cyp7b1	2.9017e-15	2.69456	0.293	0.09	6.82363e-11
Rbis	2.96475e-15	1.13765	0.48	0.234	6.9719e-11
Psmc4	3.02572e-15	1.4198	0.382	0.154	7.11529e-11
Igsf8	3.49539e-15	1.58887	0.354	0.134	8.21975e-11
Mrto4	3.66715e-15	1.70065	0.321	0.108	8.62366e-11
Nsun2	3.82981e-15	1.67822	0.342	0.126	9.00618e-11
Clptm1l	4.06263e-15	1.05577	0.457	0.211	9.55367e-11
Vdac1	4.16587e-15	1.20631	0.474	0.239	9.79646e-11
Atp5pb	4.21317e-15	0.616192	0.839	0.674	9.90769e-11
Snrnp70	4.24011e-15	0.827061	0.584	0.324	9.97105e-11
Ftsj3	4.33225e-15	1.76681	0.284	0.08	1.01877e-10
Bccip	4.40398e-15	1.25962	0.437	0.201	1.03564e-10
Foxp1	4.79957e-15	1.07908	0.787	0.609	1.12867e-10
Tm4sf1	4.91217e-15	2.30829	0.433	0.226	1.15515e-10
Spred1	4.94523e-15	1.13866	0.581	0.347	1.16292e-10
Snrpb	5.03012e-15	0.691123	0.73	0.501	1.18288e-10
Sparc	5.12455e-15	0.312318	0.998	1	1.20509e-10
Txnrd1	5.21548e-15	1.57868	0.371	0.152	1.22647e-10
Fkbp1a	5.54766e-15	0.556583	0.837	0.643	1.30459e-10
Rbm28	5.90339e-15	1.36912	0.389	0.159	1.38824e-10
Calm1	6.14832e-15	0.359325	0.979	0.902	1.44584e-10
Rpl14	6.2385e-15	0.452402	0.985	0.985	1.46705e-10
Hat1	6.2711e-15	2.0687	0.284	0.085	1.47471e-10
Nop10	6.71295e-15	0.893395	0.627	0.401	1.57862e-10
Snhg6	6.83474e-15	1.4601	0.371	0.147	1.60726e-10
Tomm22	7.76498e-15	1.19123	0.456	0.221	1.82601e-10
Gar1	1.0737e-14	1.77133	0.308	0.103	2.52492e-10
Dad1	1.0816e-14	0.61246	0.854	0.717	2.54348e-10
Tmed5	1.10184e-14	1.44734	0.383	0.165	2.5911e-10
Rars1	1.11917e-14	1.73856	0.321	0.113	2.63183e-10
Mrpl17	1.18362e-14	0.981085	0.478	0.226	2.78339e-10
Tnfaip6	1.2001e-14	1.50356	0.594	0.373	2.82216e-10
Hmgn2	1.35477e-14	1.71821	0.333	0.126	3.18587e-10
Psma2	1.36404e-14	0.727859	0.719	0.517	3.20767e-10
Mlf2	1.47762e-14	1.03145	0.469	0.221	3.47478e-10
Xpnpep1	1.48477e-14	1.6475	0.333	0.123	3.49158e-10
Got2	1.71492e-14	1.5807	0.332	0.121	4.0328e-10
Mbd3	1.78393e-14	1.24247	0.431	0.203	4.1951e-10
Prelid3b	1.9705e-14	1.90536	0.285	0.087	4.63382e-10
Cacna1c	2.15694e-14	1.42238	0.37	0.147	5.07226e-10
Mbnl2	2.2169e-14	0.648046	0.839	0.684	5.21325e-10
Rps6	2.3562e-14	0.609883	0.903	0.859	5.54085e-10
Chsy3	2.39195e-14	2.15503	0.267	0.075	5.62491e-10
Vars1	2.72681e-14	2.07206	0.261	0.072	6.41236e-10
Ier3	2.82681e-14	2.14871	0.267	0.077	6.64752e-10
Chchd3	2.90565e-14	1.19793	0.445	0.219	6.83292e-10
Psmd11	2.91107e-14	0.939833	0.519	0.267	6.84566e-10
Cox5b	3.15703e-14	0.653481	0.771	0.638	7.42406e-10
Ap2m1	3.62749e-14	0.956586	0.541	0.306	8.5304e-10
Eif4e2	3.99825e-14	1.1437	0.463	0.239	9.40228e-10
Tomm70a	4.01639e-14	1.34061	0.388	0.17	9.44494e-10
U2af1	4.37225e-14	1.16365	0.504	0.283	1.02818e-09
Hars1	4.5398e-14	1.48374	0.344	0.134	1.06758e-09
Xpot	4.63877e-14	1.58499	0.321	0.116	1.09085e-09
Tmem263	5.41114e-14	1.14176	0.463	0.237	1.27248e-09
Timm10b	5.4659e-14	0.915427	0.567	0.337	1.28536e-09
Sf3b1	7.1687e-14	0.672805	0.715	0.468	1.68579e-09
Gorasp2	7.19162e-14	1.03111	0.471	0.237	1.69118e-09
Mast2	7.77612e-14	1.33929	0.413	0.198	1.82863e-09
Sec11c	8.24993e-14	1.5128	0.342	0.134	1.94005e-09
Glrx3	9.12456e-14	0.893277	0.548	0.311	2.14573e-09
Adamts1	9.51012e-14	1.56175	0.413	0.206	2.2364e-09
Dnaja2	9.87698e-14	0.917007	0.563	0.329	2.32267e-09
Rbm17	1.009e-13	1.40513	0.38	0.17	2.37275e-09
Emp1	1.05315e-13	0.900147	0.671	0.465	2.47658e-09
Csf1	1.10564e-13	1.03679	0.671	0.44	2.60002e-09
Rbm8a	1.31677e-13	1.07541	0.466	0.234	3.09653e-09
Gsto1	1.34439e-13	1.73977	0.27	0.08	3.16147e-09
Dhx15	1.38359e-13	1.07404	0.434	0.208	3.25365e-09
Scarb2	1.40878e-13	1.24811	0.46	0.239	3.31289e-09
Eef1b2	1.4203e-13	0.40057	0.971	0.923	3.33998e-09
Psmd3	1.50077e-13	1.40526	0.371	0.162	3.5292e-09
Slc25a39	1.63588e-13	1.1394	0.448	0.221	3.84692e-09
Srp19	1.63735e-13	0.994586	0.517	0.29	3.85039e-09
Xbp1	1.99263e-13	0.713909	0.572	0.319	4.68586e-09
Ubap2	2.01309e-13	1.4034	0.332	0.126	4.73399e-09
Palld	2.05175e-13	0.619533	0.413	0.172	4.8249e-09
Abcf1	2.16871e-13	1.24886	0.424	0.211	5.09994e-09
Phf5a	2.27433e-13	1.31822	0.362	0.152	5.34832e-09
Psma1	2.36796e-13	1.02576	0.483	0.254	5.56851e-09
Dnajc2	2.39376e-13	1.62308	0.3	0.105	5.62918e-09
Postn	2.48539e-13	1.24771	0.544	0.321	5.84465e-09
Rnps1	2.56039e-13	1.28604	0.329	0.123	6.021e-09
Psmc2	2.7415e-13	1.19951	0.424	0.206	6.44692e-09
H6pd	2.79613e-13	1.59102	0.312	0.116	6.57538e-09
Rab1a	3.04595e-13	0.730243	0.599	0.342	7.16287e-09
Smc4	3.18519e-13	2.17647	0.281	0.098	7.49029e-09
Rpn2	3.5186e-13	0.579729	0.738	0.478	8.27434e-09
Cav1	3.61094e-13	1.26179	0.312	0.113	8.49148e-09
Tmco1	3.69196e-13	0.808111	0.576	0.334	8.682e-09
Uggt1	4.23038e-13	1.28521	0.354	0.147	9.94817e-09
Ddx1	4.5432e-13	1.17187	0.425	0.211	1.06838e-08
Apex1	5.17035e-13	1.57514	0.3	0.108	1.21586e-08
Prelid1	5.48768e-13	1.01382	0.51	0.288	1.29048e-08
Capzb	5.95839e-13	0.551647	0.709	0.445	1.40118e-08
Brix1	6.80309e-13	1.63448	0.306	0.116	1.59981e-08
Tra2b	6.82472e-13	0.997021	0.465	0.239	1.6049e-08
Fndc3b	6.93637e-13	0.615102	0.873	0.73	1.63116e-08
Mapk6	7.62406e-13	1.46396	0.329	0.131	1.79287e-08
Gsr	8.14465e-13	2.0424	0.288	0.108	1.9153e-08
Clmp	8.43948e-13	0.843622	0.594	0.373	1.98463e-08
Uso1	9.27253e-13	1.11319	0.454	0.247	2.18053e-08
Lsm12	1.0902e-12	1.04348	0.452	0.239	2.56372e-08
Cltc	1.10764e-12	0.561029	0.7	0.452	2.60473e-08
Heatr5a	1.11558e-12	1.25044	0.395	0.188	2.62341e-08
Papss2	1.20112e-12	1.90319	0.252	0.077	2.82456e-08
Htra2	1.22764e-12	1.4062	0.321	0.123	2.88692e-08
Ipo7	1.22973e-12	1.4678	0.33	0.136	2.89184e-08
Mrps18b	1.26618e-12	1.80884	0.252	0.077	2.97756e-08
Pin1	1.3237e-12	1.30422	0.338	0.139	3.1128e-08
Ost4	1.3281e-12	0.796865	0.6	0.396	3.12316e-08
Trim28	1.33802e-12	1.36826	0.333	0.136	3.1465e-08
Prpf19	1.40451e-12	1.4938	0.309	0.118	3.30285e-08
Gps1	1.63662e-12	1.31168	0.327	0.129	3.84867e-08
Nfkb1	1.76252e-12	1.01182	0.538	0.321	4.14474e-08
Nip7	2.08795e-12	1.57654	0.285	0.103	4.91002e-08
Copz1	2.29884e-12	1.40855	0.33	0.136	5.40595e-08
Lsm2	2.38378e-12	1.38051	0.321	0.129	5.60569e-08
Cbx3	2.45913e-12	0.946631	0.555	0.35	5.78289e-08
Psmd12	2.49735e-12	1.07383	0.436	0.226	5.87276e-08
Usp1	2.61592e-12	1.35275	0.327	0.134	6.15159e-08
Ube2s	2.76952e-12	0.993722	0.517	0.316	6.51279e-08
Actr1b	2.77128e-12	1.71754	0.267	0.09	6.51694e-08
Erp44	2.82679e-12	1.00167	0.477	0.267	6.64748e-08
P3h1	2.98979e-12	1.42514	0.305	0.116	7.0308e-08
Gmds	2.99265e-12	1.01474	0.484	0.267	7.03753e-08
Kctd11	3.20114e-12	1.91148	0.253	0.082	7.52779e-08
Ywhag	3.2162e-12	1.09136	0.407	0.201	7.56322e-08
Mak16	3.47954e-12	1.58906	0.281	0.1	8.18248e-08
Copa	3.9307e-12	0.632083	0.68	0.455	9.24344e-08
Lsm5	4.43349e-12	1.27383	0.318	0.126	1.04258e-07
Slirp	4.87948e-12	1.08244	0.382	0.175	1.14746e-07
Sf3b5	5e-12	0.820751	0.563	0.347	1.1758e-07
Pomp	5.10734e-12	0.668498	0.707	0.499	1.20104e-07
Ndufb6	5.29739e-12	0.96878	0.483	0.27	1.24574e-07
Fam162a	5.54021e-12	1.15628	0.496	0.293	1.30284e-07
Eif3g	5.7298e-12	1.16176	0.403	0.201	1.34742e-07
Capg	5.77489e-12	1.00561	0.552	0.334	1.35802e-07
Psmd4	7.64002e-12	0.78789	0.504	0.275	1.79663e-07
Baz1a	7.8084e-12	1.71754	0.267	0.095	1.83622e-07
Nono	8.34966e-12	1.04348	0.452	0.249	1.96351e-07
Hmgb2	8.54003e-12	2.40868	0.293	0.123	2.00827e-07
Mrpl15	9.25587e-12	1.24682	0.321	0.131	2.17661e-07
Nudt5	9.6795e-12	1.485	0.284	0.105	2.27623e-07
Mir6236	1.00583e-11	1.05926	0.911	0.923	2.3653e-07
Rpl7a	1.05114e-11	0.362027	0.971	0.954	2.47186e-07
Elavl1	1.05343e-11	0.980111	0.443	0.231	2.47724e-07
Ndufa12	1.07034e-11	0.863979	0.48	0.27	2.51702e-07
Nans	1.07489e-11	1.3776	0.268	0.093	2.52771e-07
Rpl36	1.18923e-11	0.439552	0.991	0.997	2.79659e-07
Prkar2a	1.20118e-11	1.30317	0.332	0.144	2.8247e-07
Slc10a7	1.21266e-11	1.3776	0.33	0.144	2.85168e-07
Uba2	1.24976e-11	1.2991	0.33	0.141	2.93893e-07
Cisd2	1.25996e-11	0.983668	0.421	0.213	2.96292e-07
Eif3l	1.43394e-11	1.17203	0.403	0.206	3.37206e-07
Grpel1	1.44059e-11	1.04249	0.379	0.175	3.3877e-07
Plod3	1.44137e-11	1.34955	0.335	0.147	3.38953e-07
Fam98a	1.46717e-11	1.55269	0.281	0.105	3.45021e-07
Timm17a	1.5375e-11	1.17631	0.354	0.165	3.61559e-07
Nbas	1.55014e-11	1.42974	0.348	0.165	3.6453e-07
Lsm4	1.59382e-11	1.07947	0.431	0.226	3.74802e-07
Uqcrb	1.65971e-11	0.522527	0.741	0.602	3.90297e-07
Pbx3	1.71024e-11	1.80423	0.255	0.087	4.0218e-07
Mrps7	1.87104e-11	1.24149	0.326	0.139	4.39993e-07
Atf4	2.06335e-11	1.21348	0.374	0.183	4.85217e-07
Cpsf2	2.25639e-11	1.35509	0.287	0.108	5.30612e-07
Srsf10	2.53919e-11	0.976188	0.406	0.206	5.97116e-07
Septin11	2.55761e-11	0.656854	0.52	0.298	6.01448e-07
Srprb	2.86978e-11	1.61778	0.261	0.093	6.74859e-07
Samm50	3.01282e-11	1.40069	0.308	0.129	7.08494e-07
Dars1	3.03339e-11	1.12315	0.37	0.177	7.13331e-07
Immp2l	3.06715e-11	1.42211	0.345	0.162	7.2127e-07
Zbp1	3.21664e-11	1.65607	0.315	0.144	7.56424e-07
Cd320	3.42963e-11	1.47023	0.294	0.121	8.06513e-07
Heatr3	3.79447e-11	1.51087	0.264	0.095	8.92306e-07
Zfp106	3.90619e-11	1.09058	0.422	0.231	9.1858e-07
Srp72	4.30756e-11	0.918409	0.436	0.234	1.01297e-06
Uba1	4.36888e-11	0.976188	0.454	0.254	1.02739e-06
Ruvbl1	4.4848e-11	1.3776	0.318	0.141	1.05465e-06
Ccnd2	4.57755e-11	1.00681	0.49	0.308	1.07646e-06
Tead1	4.59043e-11	1.04442	0.492	0.311	1.07948e-06
Cops9	4.77036e-11	0.910737	0.48	0.28	1.1218e-06
Fkbp3	4.96053e-11	1.05157	0.419	0.226	1.16652e-06
Tfpi	5.6387e-11	1.42716	0.306	0.131	1.326e-06
Actn4	5.85227e-11	0.865477	0.496	0.298	1.37622e-06
Ift20	6.00983e-11	0.783302	0.611	0.447	1.41327e-06
Jade1	6.50809e-11	1.2787	0.314	0.136	1.53044e-06
Arhgef40	6.68257e-11	1.37177	0.284	0.111	1.57147e-06
Ufsp2	8.01827e-11	1.26368	0.327	0.147	1.88558e-06
Rrp15	8.1287e-11	1.34624	0.29	0.116	1.91154e-06
Khdrbs1	8.4679e-11	0.795424	0.529	0.326	1.99131e-06
Tm9sf3	9.58109e-11	0.432233	0.827	0.609	2.25309e-06
Immt	9.80606e-11	1.07962	0.389	0.201	2.30599e-06
Pum3	9.87049e-11	1.28521	0.357	0.18	2.32114e-06
Slc8a1	1.04715e-10	1.81167	0.398	0.231	2.46247e-06
Mdfic	1.08631e-10	1.41519	0.311	0.139	2.55456e-06
Tbcb	1.09152e-10	0.834833	0.49	0.293	2.56682e-06
Usp16	1.11064e-10	1.2252	0.315	0.136	2.61178e-06
Cdc26	1.16713e-10	0.967727	0.413	0.216	2.74463e-06
Sec22b	1.2406e-10	1.10662	0.383	0.193	2.9174e-06
Map2k2	1.30487e-10	0.819204	0.48	0.278	3.06854e-06
Tent2	1.42842e-10	1.41237	0.356	0.185	3.35907e-06
Prkar1a	1.47552e-10	0.602419	0.591	0.368	3.46983e-06
Cox7c	1.48797e-10	0.654699	0.765	0.663	3.4991e-06
Taf1d	1.49294e-10	1.40069	0.291	0.123	3.5108e-06
Arfgap1	1.50236e-10	1.40069	0.284	0.116	3.53296e-06
Bet1	1.5708e-10	1.22042	0.324	0.147	3.6939e-06
Kars1	1.57759e-10	1.19361	0.302	0.126	3.70985e-06
Rpl37	1.63496e-10	0.431104	0.983	0.995	3.84478e-06
Fam111a	1.74712e-10	1.18637	0.392	0.216	4.10854e-06
Rbmxl1	1.80439e-10	1.31822	0.302	0.129	4.2432e-06
Rpl15	1.98933e-10	0.322377	0.985	0.985	4.67812e-06
Akt1	2.01872e-10	1.25956	0.321	0.147	4.74723e-06
Pdgfrb	2.05569e-10	0.918171	0.448	0.257	4.83416e-06
Swi5	2.32932e-10	0.443407	0.84	0.717	5.47763e-06
Bmp1	2.45513e-10	0.705203	0.67	0.499	5.77348e-06
Gja1	2.45719e-10	1.26604	0.363	0.188	5.77834e-06
Ube2i	2.50134e-10	0.57931	0.635	0.427	5.88214e-06
Rrs1	2.5159e-10	1.4772	0.282	0.118	5.91639e-06
Ccl8	2.5633e-10	1.43352	0.339	0.165	6.02785e-06
Ssr4	2.79596e-10	0.448247	0.84	0.704	6.57498e-06
Loxl3	3.10514e-10	1.34119	0.309	0.139	7.30205e-06
Utp20	3.14183e-10	1.37553	0.264	0.103	7.38832e-06
Ptpn2	3.2041e-10	1.57315	0.255	0.098	7.53476e-06
Eif3d	3.47487e-10	0.915888	0.376	0.185	8.1715e-06
Tbrg1	3.78234e-10	0.552689	0.686	0.491	8.89454e-06
Anp32e	3.89967e-10	1.17266	0.344	0.167	9.17046e-06
Ube2d3	4.13815e-10	0.47554	0.793	0.614	9.73126e-06
Ndufb2	4.1516e-10	0.84651	0.52	0.334	9.76291e-06
Junb	4.18914e-10	0.459627	0.68	0.447	9.85118e-06
Pals2	4.24344e-10	1.05614	0.419	0.244	9.97887e-06
Gpr180	4.29351e-10	1.31359	0.287	0.121	1.00966e-05
Prkcsh	4.6218e-10	1.17343	0.345	0.172	1.08686e-05
Plp2	5.01111e-10	1.23076	0.345	0.175	1.17841e-05
Gadd45gip1	5.2388e-10	1.28559	0.332	0.162	1.23196e-05
Khsrp	5.25251e-10	1.19087	0.291	0.123	1.23518e-05
Tipin	5.54152e-10	1.40069	0.296	0.134	1.30314e-05
Rbm25	5.59661e-10	0.571798	0.62	0.406	1.3161e-05
Smchd1	6.63137e-10	0.899788	0.377	0.193	1.55943e-05
Tmem214	6.82992e-10	1.37372	0.27	0.111	1.60612e-05
Ppm1g	8.85716e-10	1.20523	0.282	0.121	2.08285e-05
Ywhab	9.10846e-10	0.393917	0.878	0.697	2.14195e-05
Pcsk5	1.01556e-09	2.71299	0.374	0.229	2.38818e-05
Vdac2	1.05651e-09	0.916653	0.551	0.386	2.48448e-05
Sra1	1.06846e-09	0.793841	0.478	0.29	2.51259e-05
Wdr43	1.14878e-09	1.27841	0.315	0.152	2.70147e-05
Psmc1	1.15243e-09	1.2676	0.291	0.129	2.71006e-05
Cox6a1	1.18075e-09	0.490923	0.759	0.604	2.77665e-05
Pkig	1.19166e-09	1.25704	0.305	0.139	2.8023e-05
Man2a1	1.20888e-09	0.634219	0.78	0.625	2.8428e-05
Ugcg	1.23989e-09	1.31286	0.385	0.224	2.91573e-05
Rpl6	1.2448e-09	0.268254	0.991	0.982	2.92726e-05
Ddost	1.26733e-09	0.641167	0.608	0.396	2.98026e-05
Oaz1	1.31771e-09	0.643514	0.606	0.424	3.09873e-05
Lims1	1.32981e-09	0.595088	0.614	0.416	3.12719e-05
Chchd1	1.35223e-09	0.787573	0.442	0.247	3.1799e-05
Copg1	1.39906e-09	0.969198	0.394	0.216	3.29002e-05
Atp5f1c	1.50505e-09	0.491526	0.762	0.625	3.53928e-05
Supt16	1.51648e-09	0.893128	0.427	0.249	3.56614e-05
Clic4	1.55829e-09	0.504085	0.709	0.506	3.66447e-05
Hpf1	1.70722e-09	1.06584	0.33	0.159	4.0147e-05
Tex261	1.77521e-09	0.830559	0.431	0.247	4.17458e-05
Bpnt2	1.88762e-09	0.923639	0.394	0.219	4.43892e-05
Glrx5	1.92638e-09	1.02985	0.389	0.219	4.53008e-05
Arcn1	1.93962e-09	0.682969	0.528	0.334	4.5612e-05
Sf3b3	1.96808e-09	1.01145	0.336	0.165	4.62813e-05
Ugdh	2.03088e-09	0.671334	0.635	0.46	4.77582e-05
Rwdd1	2.06295e-09	0.879555	0.451	0.275	4.85122e-05
Tmem45a	2.07832e-09	1.12606	0.407	0.244	4.88737e-05
Traf3	2.10844e-09	1.27293	0.296	0.136	4.9582e-05
Cmpk1	2.25903e-09	0.739775	0.371	0.193	5.31233e-05
Nifk	2.52079e-09	1.30401	0.256	0.105	5.9279e-05
Bicc1	2.581e-09	0.512924	0.891	0.794	6.06949e-05
Eef1d	2.58132e-09	0.460791	0.873	0.815	6.07023e-05
Rer1	2.5987e-09	0.489571	0.662	0.473	6.11109e-05
Bax	2.61596e-09	0.852761	0.434	0.254	6.1517e-05
Cyb5r3	2.63117e-09	0.718027	0.451	0.27	6.18746e-05
Sap18	2.76466e-09	1.16567	0.306	0.147	6.50138e-05
Ergic1	2.8313e-09	0.854198	0.409	0.229	6.6581e-05
Mettl16	2.84713e-09	1.24484	0.264	0.111	6.6953e-05
Mrpl21	3.41321e-09	1.18049	0.312	0.149	8.0265e-05
Anxa2	3.52651e-09	0.463712	0.937	0.869	8.29293e-05
Psmb7	3.53107e-09	0.923333	0.395	0.219	8.30366e-05
Matr3	3.53215e-09	0.596217	0.612	0.414	8.30621e-05
Mrps12	3.72775e-09	1.04066	0.338	0.17	8.76618e-05
Iars1	4.14428e-09	1.16433	0.258	0.105	9.7457e-05
Ndufab1	4.17682e-09	0.791989	0.46	0.278	9.8222e-05
Anxa5	4.28326e-09	0.371566	0.917	0.805	0.000100725
Vkorc1l1	4.43259e-09	1.19361	0.287	0.131	0.000104237
1110004F10Rik	4.63149e-09	0.765615	0.48	0.298	0.000108914
Mmp14	5.3388e-09	0.415908	0.851	0.676	0.000125547
Usp14	5.36217e-09	1.04612	0.321	0.157	0.000126097
Tmem14c	5.51873e-09	0.640256	0.474	0.288	0.000129778
Pros1	5.58022e-09	0.61409	0.517	0.308	0.000131224
H13	5.59174e-09	0.749685	0.474	0.296	0.000131495
Far1	5.62569e-09	0.93798	0.383	0.213	0.000132294
Mrpl30	5.75349e-09	0.682457	0.492	0.301	0.000135299
Vdac3	5.83166e-09	0.647387	0.605	0.424	0.000137137
Sigmar1	6.20592e-09	1.0693	0.35	0.185	0.000145938
Gpm6b	6.28952e-09	0.762822	0.605	0.45	0.000147904
Erdr1x-1	7.21091e-09	1.45157	0.284	0.134	0.000169572
Nop14	7.50125e-09	1.42059	0.259	0.113	0.0001764
Crlf1	7.78733e-09	1.32434	0.255	0.105	0.000183127
Psmb6	8.00419e-09	0.541374	0.612	0.427	0.000188227
Ubxn4	8.11795e-09	0.577564	0.529	0.334	0.000190902
Ppp1cc	8.83438e-09	1.23686	0.281	0.129	0.000207749
Morrbid	9.04907e-09	1.1385	0.374	0.211	0.000212798
Pdcd5	9.12217e-09	0.550416	0.594	0.404	0.000214517
Exosc8	9.1749e-09	1.32302	0.27	0.123	0.000215757
Cops4	9.71864e-09	0.957743	0.345	0.18	0.000228543
Lsm8	9.90087e-09	1.30115	0.259	0.113	0.000232829
Ap2a2	1.02586e-08	0.78638	0.474	0.301	0.00024124
Larp1	1.14244e-08	0.892176	0.356	0.19	0.000268656
Erc1	1.17404e-08	1.01575	0.288	0.131	0.000276086
Ctnnb1	1.21135e-08	0.608128	0.56	0.368	0.000284861
Cops3	1.2163e-08	0.935754	0.318	0.154	0.000286025
Rpl12	1.2324e-08	0.295631	0.977	0.985	0.000289812
Dek	1.35017e-08	0.904658	0.472	0.311	0.000317506
Nmt1	1.50743e-08	1.07579	0.329	0.172	0.000354487
Slc38a10	1.55538e-08	0.945923	0.415	0.254	0.000365762
Znhit1	1.63551e-08	1.07659	0.311	0.154	0.000384607
Aatf	1.647e-08	1.13433	0.281	0.131	0.000387308
Cox7b	1.68353e-08	0.472054	0.744	0.609	0.000395898
Socs5	1.7055e-08	1.31256	0.279	0.134	0.000401064
Nudt21	1.72252e-08	1.13473	0.294	0.141	0.000405068
Nras	1.73532e-08	0.963822	0.32	0.159	0.000408077
Mrps16	1.73751e-08	0.730835	0.449	0.27	0.000408592
Sae1	1.89284e-08	0.99443	0.362	0.203	0.00044512
Cdc37	1.8989e-08	0.749899	0.445	0.265	0.000446546
Trp53	1.97499e-08	1.06646	0.317	0.162	0.000464439
Rab5if	2.06456e-08	0.73587	0.422	0.252	0.000485502
Sltm	2.10149e-08	0.882291	0.413	0.247	0.000494187
Tmem126a	2.10976e-08	0.939713	0.321	0.162	0.000496132
Lgi2	2.13857e-08	1.08775	0.389	0.237	0.000502907
Ube2n	2.28102e-08	0.88487	0.434	0.272	0.000536405
Tfg	2.3025e-08	0.966087	0.347	0.185	0.000541455
Hsd17b12	2.40358e-08	0.954377	0.314	0.157	0.000565225
Rdx	2.48401e-08	0.467938	0.729	0.578	0.000584139
Itpripl2	2.63123e-08	1.05555	0.347	0.193	0.000618761
Dpysl3	2.65784e-08	0.472667	0.795	0.625	0.000625018
Cks1b	2.66955e-08	0.991574	0.379	0.219	0.000627773
Yif1a	2.76014e-08	0.884204	0.344	0.18	0.000649074
P4ha2	2.98396e-08	1.15988	0.305	0.154	0.000701708
Mrpl35	3.06523e-08	1.1672	0.271	0.126	0.00072082
Kpna3	3.1035e-08	0.914832	0.314	0.157	0.000729818
Tmpo	3.38954e-08	1.25896	0.311	0.167	0.000797084
Sec23a	3.50397e-08	0.948098	0.392	0.237	0.000823993
Pvt1	3.55627e-08	1.12738	0.321	0.167	0.000836293
Sec11a	3.6302e-08	0.530885	0.612	0.437	0.000853677
Cxcl14	3.6479e-08	0.880347	0.564	0.429	0.00085784
Lmnb1	3.86756e-08	1.37602	0.276	0.139	0.000909496
Mrpl28	3.94086e-08	1.00655	0.282	0.134	0.000926732
Taf9	3.96054e-08	1.1674	0.293	0.147	0.00093136
Nadk	3.97322e-08	1.03521	0.312	0.162	0.000934342
Uba5	4.12018e-08	1.07876	0.312	0.162	0.000968903
Uqcr10	4.15791e-08	0.527997	0.692	0.558	0.000977773
Ncbp2	4.26853e-08	1.1483	0.276	0.131	0.00100379
Svep1	4.30269e-08	0.881488	0.493	0.321	0.00101182
Rrm1	4.81779e-08	1.50187	0.255	0.121	0.00113295
Baz1b	4.92002e-08	0.869022	0.419	0.262	0.00115699
Naa15	5.08154e-08	0.955797	0.329	0.177	0.00119498
Amfr	5.44986e-08	0.991881	0.318	0.167	0.00128159
Rasal2	5.60931e-08	0.958682	0.253	0.111	0.00131909
Cndp2	5.62399e-08	0.991295	0.335	0.183	0.00132254
Bclaf1	5.65383e-08	0.544954	0.52	0.334	0.00132956
Tma7	5.76693e-08	0.58863	0.573	0.396	0.00135615
Gstp1	5.80559e-08	1.21962	0.282	0.141	0.00136524
Spsb1	5.81878e-08	1.19247	0.35	0.208	0.00136834
Cs	6.28135e-08	0.965827	0.324	0.172	0.00147712
Hmgb1	6.41798e-08	0.280378	0.965	0.913	0.00150925
Dap3	6.6341e-08	0.92358	0.312	0.159	0.00156007
Ddx24	8.09638e-08	0.591509	0.502	0.316	0.00190394
Dse	8.21107e-08	0.764377	0.436	0.272	0.00193092
Ubap2l	8.28307e-08	0.583681	0.502	0.329	0.00194785
ND3	9.36565e-08	0.481482	0.891	0.817	0.00220243
Eif4enif1	9.3884e-08	1.22381	0.256	0.121	0.00220778
Chmp4b	9.54027e-08	0.650979	0.434	0.26	0.00224349
Sh3pxd2b	9.76092e-08	0.780037	0.504	0.35	0.00229538
Smc1a	1.06777e-07	0.541549	0.546	0.368	0.00251097
Farp2	1.0697e-07	1.11425	0.259	0.121	0.0025155
Pola1	1.11499e-07	1.41476	0.282	0.149	0.002622
Yif1b	1.11879e-07	0.903519	0.324	0.175	0.00263094
Tmem109	1.12248e-07	1.06401	0.3	0.157	0.00263961
Prpf40a	1.13751e-07	0.585045	0.523	0.355	0.00267497
Rnf187	1.15252e-07	0.789635	0.326	0.172	0.00271026
Rbbp7	1.24949e-07	0.635337	0.487	0.316	0.00293831
Dazap1	1.2523e-07	0.940171	0.305	0.157	0.0029449
Stoml2	1.27571e-07	1.03812	0.297	0.154	0.00299997
Mapk1ip1l	1.35742e-07	0.989753	0.335	0.19	0.00319212
Sf3b6	1.38917e-07	0.609879	0.525	0.36	0.00326676
Gfpt1	1.41817e-07	0.761713	0.412	0.249	0.00333496
Mrps25	1.48454e-07	1.18682	0.255	0.121	0.00349104
Ndufc1	1.48629e-07	0.514659	0.569	0.398	0.00349517
Ddx18	1.50954e-07	0.938267	0.36	0.213	0.00354984
Sdhd	1.53049e-07	0.862518	0.333	0.183	0.00359911
Gpx1	1.59755e-07	0.435052	0.733	0.599	0.00375681
Utp11	1.59787e-07	1.28139	0.287	0.152	0.00375756
Rabl6	1.59938e-07	0.851793	0.311	0.162	0.0037611
Uchl3	1.6037e-07	1.23796	0.25	0.118	0.00377127
Tnfaip2	1.62734e-07	0.910962	0.379	0.229	0.00382686
Ctsb	1.63739e-07	0.45659	0.842	0.792	0.00385049
Ier3ip1	1.66593e-07	0.585294	0.546	0.373	0.00391759
Polr1d	1.7544e-07	0.549538	0.644	0.486	0.00412565
Guk1	1.75745e-07	0.750135	0.368	0.211	0.00413283
Plac8	1.79077e-07	0.866776	0.691	0.576	0.00421117
Ccdc80	1.81646e-07	0.567593	0.67	0.532	0.00427159
Snrpa	1.84957e-07	0.95708	0.281	0.139	0.00434945
Arf5	1.88854e-07	0.362956	0.843	0.766	0.00444109
Steap4	1.91848e-07	1.29272	0.412	0.28	0.0045115
Gbf1	1.93269e-07	0.784473	0.419	0.265	0.00454492
Smyd2	1.9724e-07	1.19424	0.25	0.118	0.0046383
Hdac2	1.98643e-07	0.931201	0.323	0.177	0.0046713
Mcts1	1.99038e-07	0.815724	0.321	0.172	0.00468059
Ubqln1	2.06388e-07	1.00449	0.279	0.139	0.00485343
Sub1	2.07117e-07	0.413388	0.679	0.504	0.00487056
Sh3bgrl3	2.21144e-07	0.52309	0.617	0.47	0.00520041
Snrpc	2.24218e-07	0.725526	0.359	0.206	0.00527271
Sfr1	2.3145e-07	0.355475	0.843	0.766	0.00544278
Ryk	2.40637e-07	0.676747	0.526	0.375	0.00565883
Zmat2	2.42022e-07	0.935305	0.32	0.175	0.00569138
Rtraf	2.47992e-07	0.515215	0.627	0.491	0.00583179
Paics	2.5249e-07	0.86261	0.388	0.239	0.00593756
Tnfrsf1a	2.57604e-07	0.685467	0.434	0.267	0.00605781
9130401M01Rik	2.69114e-07	1.06901	0.275	0.139	0.00632848
Mrps17	2.82238e-07	0.933905	0.329	0.185	0.00663712
Nucks1	2.88531e-07	0.467277	0.701	0.571	0.00678509
Ctdnep1	3.00765e-07	0.843738	0.323	0.175	0.00707278
Arpp19	3.01362e-07	0.721942	0.442	0.29	0.00708684
Stt3b	3.07985e-07	0.589684	0.437	0.275	0.00724258
Slc38a2	3.19125e-07	0.742823	0.379	0.224	0.00750455
Tmem208	3.46448e-07	0.853692	0.367	0.219	0.00814707
Ctbp2	3.54481e-07	0.889724	0.329	0.185	0.00833598
Eif3m	3.71035e-07	0.703181	0.523	0.373	0.00872526
Aebp2	3.75904e-07	1.06148	0.29	0.157	0.00883975
Abi1	3.82333e-07	1.24467	0.493	0.383	0.00899095
Prdx5	3.84278e-07	0.634067	0.662	0.53	0.00903668
Blmh	3.88883e-07	0.897518	0.314	0.172	0.00914496
Mrpl54	4.05056e-07	0.765234	0.398	0.249	0.00952529
Ndufs6	4.09628e-07	0.709091	0.412	0.262	0.0096328
Plaa	4.22301e-07	0.883788	0.271	0.136	0.00993084
Prpf38b	4.40881e-07	0.932605	0.32	0.18	0.0103678
Mettl9	4.43821e-07	0.815724	0.374	0.229	0.0104369
Memo1	4.44116e-07	0.961945	0.308	0.17	0.0104438
Htt	4.65345e-07	1.08703	0.267	0.136	0.0109431
Eif4a3	4.9445e-07	0.834339	0.291	0.149	0.0116275
Atp1a1	5.05534e-07	0.39982	0.471	0.296	0.0118881
Dhx9	5.12309e-07	0.996296	0.326	0.19	0.0120475
Gtpbp4	5.48465e-07	1.00335	0.293	0.157	0.0128977
Bag3	5.73569e-07	1.07489	0.312	0.177	0.0134881
Plat	5.89455e-07	0.69823	0.578	0.445	0.0138616
Tcerg1	6.42518e-07	0.792188	0.36	0.219	0.0151095
Dynll2	6.58511e-07	0.829399	0.353	0.208	0.0154855
Naa10	6.65041e-07	0.984851	0.279	0.147	0.0156391
Tenm3	7.06467e-07	1.03342	0.253	0.123	0.0166133
Prdx2	7.07536e-07	0.371099	0.784	0.658	0.0166384
Psmd8	7.48984e-07	0.540245	0.452	0.296	0.0176131
Map4	7.73974e-07	0.671334	0.474	0.332	0.0182008
Larp7	7.85779e-07	0.993722	0.276	0.144	0.0184784
Ndufs2	8.26215e-07	0.775831	0.367	0.224	0.0194293
Mrps26	8.35746e-07	0.858793	0.299	0.162	0.0196534
Socs3	8.36095e-07	0.907354	0.327	0.19	0.0196616
Ext1	8.36774e-07	0.312742	0.9	0.756	0.0196776
Ascc3	8.54355e-07	0.780958	0.433	0.283	0.020091
Sarnp	9.32084e-07	0.313223	0.609	0.427	0.0219189
Ube2k	9.55338e-07	0.632601	0.459	0.306	0.0224657
Rab10	1.00521e-06	0.394973	0.629	0.447	0.0236386
Atp5mg	1.01001e-06	0.328393	0.878	0.802	0.0237514
Cd164	1.0348e-06	0.688943	0.52	0.396	0.0243342
Ifi27	1.07536e-06	0.51298	0.748	0.679	0.0252881
Capza1	1.11304e-06	0.779065	0.338	0.195	0.0261743
Birc6	1.14933e-06	0.400042	0.612	0.432	0.0270277
Rai14	1.15699e-06	1.11284	0.299	0.172	0.0272077
Sdcbp	1.16209e-06	0.387001	0.682	0.499	0.0273277
Ifitm3	1.33753e-06	0.343844	0.994	0.997	0.0314534
Cttn	1.36808e-06	0.88585	0.32	0.185	0.0321718
Il6st	1.41351e-06	0.74341	0.504	0.368	0.0332401
Brd2	1.48336e-06	0.70283	0.321	0.18	0.0348826
Anapc1	1.55081e-06	0.761276	0.305	0.17	0.0364689
1110038B12Rik	1.55981e-06	0.87809	0.299	0.167	0.0366805
Pgm3	1.67602e-06	0.803651	0.294	0.159	0.0394134
Hint1	1.71143e-06	0.380387	0.872	0.82	0.0402459
Prdm5	1.73872e-06	0.78628	0.329	0.19	0.0408878
Fam120a	1.74173e-06	0.528442	0.468	0.311	0.0409586
Trir	1.86716e-06	0.495733	0.505	0.344	0.0439083
Ppia	1.88745e-06	0.25431	0.964	0.961	0.0443853
Hectd1	1.95772e-06	0.513348	0.487	0.319	0.0460376
Cyb5b	1.98399e-06	1.03436	0.25	0.129	0.0466556
Mdh1	1.98508e-06	0.732614	0.389	0.254	0.046681
Sfxn1	1.99974e-06	0.643202	0.41	0.265	0.047026
Pnn	2.02219e-06	0.788243	0.354	0.219	0.0475538
Dnajc25	2.13242e-06	0.652785	0.335	0.193	0.050146
Clint1	2.18282e-06	0.459734	0.62	0.46	0.0513311
Cfl2	2.22156e-06	0.641394	0.454	0.306	0.0522421
Casp8ap2	2.24235e-06	0.815724	0.258	0.131	0.0527311
Tpr	2.35894e-06	0.40876	0.778	0.668	0.0554728
Rif1	2.46164e-06	0.855801	0.262	0.136	0.057888
Chic2	2.48393e-06	0.594232	0.502	0.355	0.0584121
Vma21	2.55867e-06	0.798446	0.3	0.17	0.0601697
Mycbp2	2.56153e-06	0.583621	0.683	0.555	0.060237
Ciao2b	2.56599e-06	0.920218	0.276	0.152	0.0603419
Bcap31	2.59302e-06	0.588313	0.546	0.406	0.0609774
Tmem248	2.60776e-06	0.778249	0.296	0.165	0.061324
Brk1	2.62965e-06	0.454324	0.471	0.314	0.0618389
Rpl39	2.63863e-06	0.264323	0.994	0.992	0.0620501
Polr2e	2.66153e-06	0.604736	0.418	0.272	0.0625886
Sulf1	2.66569e-06	1.43937	0.531	0.447	0.0626865
Rpl34	2.68895e-06	0.412504	0.971	0.979	0.0632333
Rnf7	2.7202e-06	0.561869	0.499	0.344	0.0639682
Cnih1	2.92341e-06	0.698367	0.409	0.27	0.0687469
Ccdc124	3.39968e-06	0.903951	0.265	0.141	0.0799469
Cops6	3.41257e-06	0.778965	0.356	0.224	0.0802501
Polr2f	3.46117e-06	0.671334	0.471	0.339	0.0813929
Sem1	3.62292e-06	0.312717	0.852	0.81	0.0851965
Pfdn6	3.97377e-06	0.727368	0.338	0.203	0.0934473
Lgals1	4.04579e-06	0.361063	0.971	0.969	0.0951407
Adrm1	4.07869e-06	0.937353	0.273	0.152	0.0959146
Vcf1	4.31623e-06	0.630369	0.4	0.252	0.101501
Siva1	4.78536e-06	0.93242	0.32	0.195	0.112532
Rab6a	4.82894e-06	0.437691	0.52	0.368	0.113557
Skic3	5.03941e-06	0.836188	0.259	0.139	0.118507
Atp1b3	5.36216e-06	0.531316	0.389	0.244	0.126097
Scaf11	5.36595e-06	0.412855	0.543	0.391	0.126186
Dnajc1	5.47772e-06	0.366842	0.733	0.62	0.128814
Ikbip	5.48866e-06	0.585111	0.48	0.344	0.129071
Mrpl57	5.68905e-06	0.873209	0.303	0.18	0.133784
Mesd	5.82022e-06	0.734993	0.338	0.208	0.136868
Dynll1	6.29946e-06	0.252322	0.943	0.866	0.148138
Il4ra	6.68511e-06	1.0145	0.296	0.177	0.157207
Arsi	6.68695e-06	0.840492	0.279	0.159	0.15725
Prrc1	6.7332e-06	0.714512	0.404	0.275	0.158338
Lpgat1	6.76813e-06	0.782171	0.371	0.244	0.159159
Tpp2	6.98864e-06	0.8097	0.303	0.177	0.164345
Ibtk	7.0391e-06	0.690193	0.281	0.154	0.165531
Mrc2	7.05106e-06	0.546334	0.443	0.301	0.165813
Susd6	7.16123e-06	0.85558	0.367	0.239	0.168403
Eny2	7.22808e-06	0.678574	0.419	0.288	0.169976
Ilf2	7.32246e-06	0.760014	0.324	0.198	0.172195
Wdr83os	7.35235e-06	0.572031	0.44	0.298	0.172898
Sec23ip	7.47766e-06	0.779923	0.262	0.141	0.175845
Lars1	7.92828e-06	0.637725	0.351	0.219	0.186441
Larp4	8.25558e-06	0.768418	0.305	0.183	0.194138
Pdcd6ip	9.08535e-06	0.536947	0.386	0.247	0.213651
Ugp2	9.4782e-06	1.05271	0.526	0.427	0.222889
Utp3	9.50387e-06	0.859445	0.261	0.144	0.223493
Mrpl36	9.86253e-06	0.770281	0.302	0.177	0.231927
Smad1	1.00584e-05	0.841487	0.265	0.149	0.236534
Zc3h15	1.04009e-05	0.60248	0.4	0.265	0.244587
Hprt1	1.06045e-05	0.786459	0.293	0.175	0.249374
Ptbp3	1.06144e-05	0.550612	0.422	0.285	0.249608
Ddx46	1.1147e-05	0.729567	0.371	0.244	0.262133
Gpx8	1.11707e-05	0.493244	0.505	0.36	0.26269
Wbp11	1.21286e-05	0.911693	0.253	0.141	0.285217
Sdhc	1.21725e-05	0.710231	0.338	0.213	0.286248
Farsb	1.27994e-05	0.830008	0.259	0.144	0.30099
Calm3	1.28544e-05	0.531931	0.449	0.306	0.302284
Tial1	1.31411e-05	0.709168	0.35	0.226	0.309027
Ppp2ca	1.3548e-05	0.481946	0.46	0.311	0.318595
Cope	1.40831e-05	0.615584	0.475	0.344	0.331177
Ndufc2	1.46167e-05	0.405848	0.582	0.452	0.343725
Col5a3	1.46408e-05	0.498062	0.724	0.581	0.344292
Dnajc21	1.49714e-05	0.801717	0.262	0.147	0.352068
Bola3	1.58559e-05	0.652058	0.353	0.221	0.372868
Atp5f1e	1.65033e-05	0.365392	0.878	0.882	0.388091
Fstl1	1.75803e-05	0.316419	0.976	0.887	0.413418
Map2k1	1.76106e-05	0.898186	0.27	0.157	0.414131
Marchf3	1.85939e-05	1.06163	0.32	0.211	0.437254
Bdp1	1.92442e-05	0.822481	0.27	0.157	0.452546
Marchf5	1.99354e-05	0.734335	0.284	0.165	0.468801
Rbx1	2.01192e-05	0.377485	0.745	0.668	0.473124
Rps18	2.02515e-05	0.250928	0.994	0.997	0.476235
Ror1	2.03947e-05	1.09782	0.373	0.265	0.479602
Aimp1	2.04599e-05	0.418185	0.443	0.298	0.481136
Riok3	2.0519e-05	0.698748	0.347	0.226	0.482525
Mrpl13	2.06903e-05	0.617784	0.327	0.201	0.486552
Derl1	2.10341e-05	0.655943	0.376	0.249	0.494639
2810004N23Rik	2.20588e-05	0.610609	0.271	0.157	0.518735
Carnmt1	2.24797e-05	0.77673	0.278	0.162	0.528632
Uqcrc2	2.30168e-05	0.599629	0.374	0.252	0.541264
Atp5po	2.33717e-05	0.34429	0.682	0.563	0.549609
Sar1b	2.33833e-05	0.676561	0.303	0.183	0.549881
Xpo4	2.39633e-05	0.956139	0.271	0.159	0.563521
Scfd1	2.55126e-05	0.617437	0.365	0.239	0.599953
Tmem123	2.61039e-05	0.632378	0.276	0.159	0.613858
Atp5mf	2.633e-05	0.367386	0.763	0.728	0.619177
Hnrnph2	2.63825e-05	0.712824	0.314	0.195	0.620411
Wdr1	2.65098e-05	0.638419	0.311	0.193	0.623404
Ubtf	2.6954e-05	0.709929	0.391	0.278	0.63385
Cdk7	2.70068e-05	0.828663	0.275	0.162	0.635092
Gcsh	2.7717e-05	0.637387	0.284	0.167	0.651794
Tcf25	2.87423e-05	0.458362	0.575	0.445	0.675904
Reep5	2.90694e-05	0.391584	0.769	0.676	0.683597
Aco2	2.90729e-05	0.667148	0.339	0.219	0.683677
Bnip2	2.96773e-05	0.572084	0.389	0.26	0.697892
Ndufa8	3.11904e-05	0.453154	0.48	0.344	0.733474
Ssbp1	3.26538e-05	0.759361	0.306	0.19	0.767886
Fip1l1	3.28815e-05	0.532729	0.38	0.249	0.773241
Twf1	3.48657e-05	0.687716	0.342	0.221	0.819903
Usp9x	3.56435e-05	0.410529	0.501	0.36	0.838193
Abracl	3.5799e-05	0.626063	0.4	0.28	0.84185
Rpl22	3.62959e-05	0.254583	0.988	0.972	0.853534
Gna11	3.66338e-05	0.67203	0.335	0.216	0.861481
Kif5b	3.74534e-05	0.328227	0.624	0.473	0.880754
Jtb	3.78829e-05	0.659219	0.342	0.226	0.890855
Ammecr1	3.81688e-05	0.677277	0.321	0.203	0.897579
Yaf2	3.86318e-05	0.598912	0.285	0.167	0.908466
Hnrnpr	4.03269e-05	0.598218	0.394	0.267	0.948327
Fus	4.08573e-05	0.323261	0.756	0.638	0.9608
Naa20	4.35376e-05	0.660013	0.335	0.216	1
Dennd2b	4.4232e-05	0.840598	0.333	0.224	1
Atxn1	4.45857e-05	0.490148	0.317	0.195	1
Cers5	4.47814e-05	0.69543	0.268	0.157	1
Clns1a	4.9967e-05	0.985649	0.256	0.154	1
Cdc123	5.1634e-05	0.715322	0.365	0.249	1
Col4a1	5.23735e-05	0.309902	0.814	0.746	1
Uqcrfs1	5.37348e-05	0.642188	0.309	0.201	1
Actr2	5.43751e-05	0.447992	0.454	0.319	1
Dst	5.47377e-05	0.558228	0.629	0.535	1
Srpra	5.69044e-05	0.402056	0.563	0.427	1
Tbca	5.75846e-05	0.418293	0.7	0.632	1
Polr2i	5.79465e-05	0.716188	0.309	0.198	1
Plin2	5.82739e-05	1.03282	0.259	0.157	1
Cbfb	6.03223e-05	0.803947	0.279	0.172	1
Aff1	6.13394e-05	0.659605	0.379	0.26	1
Egln1	6.15532e-05	0.937871	0.29	0.185	1
Atp5f1d	6.19559e-05	0.326551	0.762	0.674	1
Pdlim7	6.52553e-05	0.48767	0.338	0.213	1
Smarca4	6.66995e-05	0.630509	0.281	0.17	1
Ergic2	6.83989e-05	0.645799	0.324	0.211	1
Ywhah	6.9409e-05	0.645799	0.401	0.293	1
Mrpl42	7.42336e-05	0.624104	0.383	0.27	1
Prrc2c	7.53865e-05	0.278722	0.719	0.599	1
Ube2v2	7.64068e-05	0.679351	0.293	0.183	1
Pafah1b2	7.89977e-05	0.641694	0.296	0.183	1
Glul	7.96242e-05	0.908306	0.354	0.252	1
Twist1	8.07904e-05	0.581426	0.427	0.301	1
Large1	8.11174e-05	0.647452	0.471	0.355	1
Arih1	8.11222e-05	0.361655	0.459	0.324	1
Pdxdc1	8.28372e-05	0.514554	0.379	0.257	1
Mvp	8.29633e-05	0.730332	0.285	0.177	1
Selenot	8.55868e-05	0.609273	0.338	0.224	1
Rpl36a	8.69771e-05	0.258894	0.986	0.977	1
Bud31	8.8418e-05	0.731027	0.265	0.159	1
Knop1	8.96154e-05	0.737721	0.27	0.165	1
Pcnp	8.98598e-05	0.509148	0.409	0.283	1
Sf1	9.0233e-05	0.591509	0.294	0.183	1
Nus1	9.15026e-05	0.837097	0.258	0.157	1
Tmed3	9.42714e-05	0.283835	0.759	0.648	1
Rcn3	9.49541e-05	0.302584	0.685	0.576	1
Degs1	0.000100358	0.451889	0.434	0.314	1
Pcdh19	0.000103223	0.61737	0.415	0.301	1
Gmps	0.000113097	0.576821	0.271	0.165	1
Itgav	0.000121681	0.42909	0.443	0.319	1
Arglu1	0.000125688	0.350722	0.439	0.311	1
Pak1ip1	0.000125708	0.888973	0.25	0.154	1
Cand1	0.000128328	0.574303	0.332	0.219	1
Hspa13	0.000131451	0.588313	0.252	0.149	1
Txnl4a	0.000134359	0.596411	0.265	0.159	1
Mien1	0.000138375	0.552689	0.291	0.183	1
Slc39a1	0.000142139	0.495658	0.348	0.229	1
Vasn	0.000143672	0.456585	0.431	0.303	1
Gng12	0.000147141	0.414379	0.721	0.581	1
Strn3	0.000178656	0.270728	0.611	0.452	1
Uqcc2	0.000181558	0.288149	0.615	0.481	1
Faf1	0.00018607	0.582051	0.314	0.206	1
Ewsr1	0.000191754	0.349276	0.394	0.272	1
Ndufb7	0.000194849	0.341447	0.546	0.419	1
Rtcb	0.000195512	0.680069	0.271	0.17	1
Snx5	0.000209811	0.693104	0.303	0.201	1
Cbx1	0.000210855	0.574716	0.382	0.275	1
Eif3e	0.000211518	0.290175	0.677	0.522	1
Suz12	0.000211817	0.660749	0.252	0.154	1
Irak1	0.000216422	0.775646	0.27	0.172	1
Mast4	0.000226148	0.612486	0.59	0.473	1
Ccar1	0.000229955	0.504684	0.341	0.229	1
Rtn4	0.000230655	0.330945	0.777	0.674	1
Tkt	0.000234796	0.591759	0.333	0.229	1
Maged2	0.000242374	0.43825	0.335	0.221	1
Khdrbs3	0.000255087	0.715197	0.278	0.177	1
Prickle1	0.000255747	0.645799	0.288	0.185	1
Mrpl48	0.000256795	0.569563	0.321	0.216	1
Bub3	0.000267447	0.703249	0.276	0.18	1
Pfdn2	0.000293282	0.57601	0.383	0.278	1
Rbbp4	0.00030196	0.47926	0.37	0.257	1
Lsm3	0.000323211	0.599484	0.294	0.193	1
Arpc4	0.000325376	0.577564	0.299	0.198	1
Acbd3	0.00032729	0.504461	0.404	0.293	1
Atp10a	0.000328081	0.635856	0.282	0.183	1
Pdlim1	0.000329234	0.751451	0.371	0.275	1
Capn2	0.000332781	0.478245	0.446	0.337	1
Rraga	0.00033413	0.629932	0.259	0.165	1
Usp7	0.000349004	0.599406	0.262	0.165	1
Acaca	0.000351825	0.598493	0.296	0.195	1
Prpf4b	0.000351906	0.526217	0.351	0.247	1
Eml4	0.000362222	0.760582	0.27	0.177	1
Ppp2r1a	0.000364403	0.626063	0.297	0.198	1
Ide	0.000370194	0.718555	0.294	0.201	1
Agfg1	0.000387931	0.552689	0.398	0.296	1
Cbx5	0.000396048	0.633645	0.386	0.296	1
Adss2	0.000403193	0.782404	0.256	0.167	1
Tmem30a	0.00040555	0.469228	0.424	0.314	1
Bin1	0.000421542	0.645799	0.317	0.219	1
Cebpz	0.000433054	0.506703	0.302	0.201	1
Prrc2a	0.000441254	0.570248	0.315	0.216	1
Lrmda	0.000464797	0.857423	0.581	0.517	1
Csnk2a2	0.00047762	0.497548	0.302	0.198	1
Sec24a	0.000479297	0.545458	0.256	0.162	1
Uhrf2	0.000501075	0.68789	0.336	0.242	1
Elob	0.000522044	0.261906	0.846	0.884	1
Snf8	0.000547086	0.52412	0.315	0.213	1
Cers6	0.000562985	1.07138	0.284	0.203	1
Alg5	0.000577313	0.69543	0.25	0.159	1
Ap2b1	0.000605871	0.520268	0.336	0.237	1
Luzp1	0.000640867	0.379853	0.342	0.234	1
Cebpd	0.000661152	0.556432	0.581	0.481	1
Ndufa10	0.0006777	0.478142	0.385	0.283	1
Nedd8	0.000681501	0.309931	0.73	0.635	1
Nfe2l1	0.000682976	0.505869	0.335	0.234	1
C1qtnf6	0.000688285	0.538614	0.308	0.208	1
Il11ra1	0.000698989	0.444692	0.683	0.64	1
Gpr153	0.000731496	0.522527	0.312	0.216	1
Trappc4	0.00075319	0.465591	0.302	0.203	1
Mtch2	0.000781331	0.555435	0.321	0.224	1
Hras	0.000790876	0.469073	0.296	0.198	1
Tmed7	0.000796044	0.352477	0.377	0.272	1
St7	0.000806362	0.641957	0.29	0.201	1
Rap1gds1	0.000833747	0.49925	0.302	0.206	1
Fxr1	0.000888775	0.412256	0.37	0.267	1
Sars1	0.000895553	0.663721	0.321	0.231	1
Jak2	0.000928017	0.677018	0.25	0.165	1
Rnf145	0.000928955	0.633885	0.259	0.172	1
Nnmt	0.000940371	0.596889	0.338	0.242	1
Pitpna	0.000944084	0.414793	0.4	0.293	1
Dnajc8	0.000944679	0.283082	0.422	0.301	1
Nfic	0.000992226	0.341531	0.576	0.488	1
Nsfl1c	0.000995717	0.610792	0.252	0.165	1
Ly6e	0.000996333	0.269041	0.828	0.805	1
Cdk11b	0.00100805	0.470588	0.288	0.195	1
Sugt1	0.00105705	0.483648	0.303	0.206	1
Elof1	0.00106825	0.665307	0.302	0.216	1
Rfc1	0.00111228	0.634658	0.35	0.265	1
Ndufa5	0.001122	0.399424	0.532	0.442	1
Ppp4r2	0.0011374	0.378144	0.437	0.334	1
Ppp3ca	0.00113948	0.389499	0.671	0.604	1
Celf1	0.00114931	0.438453	0.406	0.306	1
Ptpmt1	0.00115306	0.532881	0.271	0.183	1
Map7d1	0.00116198	0.387805	0.293	0.198	1
Dync1h1	0.00117448	0.301781	0.466	0.352	1
Txndc9	0.00118973	0.440979	0.296	0.198	1
Gng10	0.00121069	0.296053	0.472	0.375	1
Acat1	0.00121203	0.387332	0.484	0.378	1
Zfp207	0.00123494	0.48686	0.377	0.283	1
Smim7	0.001294	0.399361	0.336	0.234	1
Stub1	0.00132983	0.378945	0.469	0.368	1
Picalm	0.00134995	0.335459	0.48	0.362	1
Sypl1	0.00138162	0.358311	0.318	0.226	1
Tent5a	0.0013829	1.05405	0.368	0.301	1
Ago2	0.0013842	0.464817	0.278	0.188	1
Chd4	0.00138556	0.274985	0.535	0.427	1
Nufip2	0.00138739	0.261411	0.391	0.283	1
Ube3a	0.00144829	0.292454	0.492	0.38	1
Plec	0.00147169	0.312976	0.377	0.278	1
Snap23	0.00148097	0.538043	0.296	0.208	1
tdTomato	0.00158014	0.437212	0.695	0.63	1
Thrap3	0.00159586	0.46809	0.406	0.316	1
Col4a2	0.00161066	0.313577	0.658	0.586	1
Smarcb1	0.00164033	0.493796	0.273	0.185	1
Kdelr1	0.00178124	0.268729	0.602	0.491	1
Tmem256	0.00179942	0.486909	0.416	0.324	1
Rrp1	0.00193462	0.590304	0.314	0.231	1
Skp1	0.00201928	0.389127	0.446	0.347	1
Ifnar2	0.00202166	0.313654	0.451	0.35	1
Ccn1	0.00202213	1.05775	0.261	0.193	1
Romo1	0.0020744	0.323065	0.563	0.45	1
Mrtfa	0.00209283	0.72475	0.315	0.239	1
Litaf	0.00209857	0.593331	0.264	0.183	1
Mmp19	0.00222209	0.940505	0.275	0.201	1
Pds5a	0.00235777	0.444005	0.321	0.231	1
Cops5	0.0024011	0.446267	0.268	0.183	1
Cnih4	0.00248302	0.437919	0.339	0.249	1
Srrm1	0.00249338	0.329165	0.415	0.321	1
Fmr1	0.00258187	0.508746	0.252	0.172	1
Fmnl2	0.00259635	0.33736	0.575	0.483	1
Tmem147	0.00266178	0.388303	0.345	0.252	1
Mrps14	0.00266373	0.357873	0.377	0.28	1
Wwc2	0.00276364	0.456396	0.342	0.257	1
Bltp2	0.00277143	0.543738	0.293	0.211	1
Aak1	0.00283107	0.385233	0.347	0.252	1
Armcx3	0.00287027	0.31215	0.302	0.213	1
Hacd1	0.00287144	0.578685	0.312	0.229	1
Polr2m	0.00301719	0.545748	0.345	0.267	1
Thoc7	0.00305097	0.354852	0.406	0.311	1
Eif4b	0.0033695	0.337676	0.419	0.319	1
Cibar1	0.00337155	0.34132	0.318	0.231	1
Skic8	0.00338487	0.508099	0.282	0.198	1
Map1b	0.00354041	0.389459	0.302	0.213	1
Pbrm1	0.00361296	0.288477	0.546	0.447	1
Snx9	0.00372622	0.277594	0.456	0.35	1
Ddx42	0.00373481	0.504326	0.271	0.193	1
Rian	0.00399406	0.784792	0.281	0.211	1
Fyttd1	0.00417608	0.468529	0.336	0.257	1
Pdha1	0.00420592	0.475648	0.299	0.216	1
Mrps15	0.00427796	0.526811	0.278	0.201	1
Tcf12	0.0043073	0.32278	0.695	0.632	1
Ssna1	0.00437668	0.558948	0.29	0.213	1
Nucb2	0.00447957	0.47926	0.35	0.267	1
Tsen34	0.00448062	0.441816	0.359	0.278	1
Cnot6	0.00469477	0.509062	0.287	0.208	1
Vps35	0.00469646	0.457939	0.35	0.267	1
Gnpnat1	0.00474371	0.356292	0.314	0.226	1
Bad	0.00520505	0.493796	0.258	0.18	1
Pak2	0.00525651	0.291644	0.433	0.337	1
Zfp407	0.00597317	0.507093	0.252	0.177	1
Rnh1	0.00610218	0.412965	0.418	0.337	1
Uqcrc1	0.00610603	0.330297	0.264	0.185	1
Sod1	0.00629886	0.40208	0.312	0.231	1
Zcrb1	0.00658322	0.416207	0.314	0.234	1
Ndufa3	0.00687985	0.296516	0.43	0.332	1
Prrx1	0.00696033	0.267103	0.876	0.841	1
Samd4	0.00699003	0.44346	0.385	0.311	1
Fam114a1	0.00700396	0.261206	0.465	0.365	1
Ptprm	0.00703346	0.337212	0.259	0.183	1
Usp47	0.00716513	0.533324	0.335	0.262	1
Brwd1	0.00732019	0.441909	0.267	0.193	1
Spidr	0.00743322	0.453154	0.252	0.177	1
Ppfibp1	0.00748705	0.43106	0.409	0.337	1
Cdc42se1	0.0075075	0.486018	0.27	0.198	1
Npc2	0.00840928	0.358987	0.781	0.766	1
Cdc5l	0.00857035	0.362956	0.285	0.208	1
Tspan31	0.00865262	0.348331	0.288	0.211	1
Rnf213	0.00865804	0.492429	0.341	0.27	1
Lamtor1	0.00899029	0.260923	0.342	0.254	1
Ctbp1	0.00903483	0.45783	0.262	0.19	1
Arpc5l	0.00945398	0.346239	0.255	0.183	1
Rxylt1	0.00951432	0.427158	0.32	0.247	1
Zranb2	0.00958702	0.362757	0.397	0.316	1
Ifi211	0.0100644	0.511943	0.339	0.278	1
Cnn3	0.0100829	0.399934	0.436	0.36	1
Ktn1	0.0106108	0.254767	0.363	0.28	1
H2aj	0.010716	0.336114	0.376	0.301	1
Gatad1	0.0108057	0.316009	0.302	0.224	1
Larp4b	0.0110952	0.404791	0.318	0.244	1
Ptprj	0.0122192	0.663248	0.386	0.326	1
Mnat1	0.0125823	0.311681	0.278	0.203	1
Ifi204	0.0128598	0.44637	0.513	0.46	1
Cenpb	0.0132239	0.431294	0.297	0.226	1
Ogdh	0.013233	0.287345	0.332	0.254	1
Ccdc59	0.0136232	0.284201	0.278	0.206	1
Carhsp1	0.0137732	0.453154	0.35	0.278	1
Herpud1	0.0139483	0.384441	0.315	0.242	1
Svbp	0.0144167	0.279856	0.32	0.242	1
Rbms2	0.0147757	0.280687	0.347	0.267	1
Acin1	0.0149987	0.293693	0.389	0.314	1
Sumo1	0.015679	0.333447	0.451	0.38	1
Dap	0.0158192	0.330873	0.371	0.301	1
Fosb	0.0158649	0.587978	0.291	0.229	1
Mocs2	0.0159841	0.290543	0.318	0.249	1
Parva	0.0166433	0.301534	0.412	0.342	1
R3hdm1	0.0166458	0.403954	0.275	0.208	1
Snhg18	0.0174064	0.281597	0.437	0.373	1
Suclg1	0.0188492	0.372594	0.303	0.242	1
Nrdc	0.0191071	0.388763	0.305	0.239	1
Polr2c	0.0196546	0.402373	0.259	0.195	1
Micos13	0.0199488	0.305936	0.477	0.409	1
Ganab	0.0199743	0.391226	0.275	0.211	1
Commd1	0.020136	0.296235	0.341	0.27	1
Acbd6	0.0204546	0.281387	0.259	0.193	1
Ccdc47	0.0206406	0.32302	0.288	0.221	1
Dnajc19	0.0210526	0.331847	0.312	0.244	1
Ndufv2	0.021511	0.360529	0.4	0.339	1
Fgfr1	0.0218225	0.275849	0.668	0.607	1
Zfp706	0.0224039	0.259713	0.357	0.283	1
Pds5b	0.0228339	0.253845	0.312	0.242	1
Ccdc127	0.0237149	0.374018	0.27	0.208	1
Ptpn11	0.0248634	0.265527	0.302	0.234	1
Arf6	0.0255354	0.505384	0.271	0.216	1
Dnajb6	0.0255769	0.266582	0.424	0.35	1
Mllt10	0.0266594	0.39958	0.37	0.306	1
Raly	0.0267962	0.281745	0.338	0.272	1
Tor1aip2	0.0275554	0.333855	0.294	0.231	1
Hnrnpul2	0.0278909	0.344717	0.38	0.319	1
Nfkbia	0.0300566	0.533193	0.433	0.393	1
Pgrmc2	0.0305956	0.327437	0.259	0.198	1
Cdkal1	0.0320608	0.296053	0.293	0.226	1
Hexb	0.0328318	0.776624	0.569	0.571	1
Akt2	0.0330869	0.323411	0.262	0.203	1
Setd5	0.0334827	0.267473	0.431	0.36	1
Trpc4ap	0.0348259	0.319048	0.285	0.224	1
Mapk1	0.0359174	0.301781	0.288	0.226	1
Sdha	0.037013	0.290882	0.36	0.296	1
Usp24	0.039839	0.250846	0.278	0.216	1
Kdm1a	0.0398581	0.349598	0.273	0.216	1
Grk5	0.0417076	0.427798	0.344	0.28	1
Mob1a	0.0429878	0.358251	0.25	0.195	1
Ap2s1	0.0433242	0.31503	0.324	0.262	1
Zmiz1	0.0441081	0.281662	0.398	0.337	1
Aida	0.0441327	0.308764	0.332	0.267	1
Clpp	0.0449947	0.267473	0.256	0.198	1
Rnd3	0.0450426	0.43007	0.252	0.198	1
Gm46277	0.0453482	0.590901	0.394	0.35	1
Luc7l3	0.0471744	0.358714	0.326	0.272	1
Atxn2	0.0478321	0.276565	0.315	0.254	1
Pxk	0.0521388	0.276085	0.261	0.206	1
Slc16a2	0.054667	0.278414	0.291	0.234	1
Fbxw8	0.0565327	0.27383	0.261	0.211	1
Galnt16	0.0579947	0.497327	0.327	0.28	1
Cops2	0.0584297	0.25048	0.276	0.221	1
Exoc5	0.0592737	0.36444	0.275	0.224	1
Prr13	0.0618064	0.618163	0.284	0.242	1
Hdac1	0.0694692	0.352391	0.282	0.231	1
Lamtor3	0.0767732	0.453154	0.256	0.213	1
Ube4b	0.0778529	0.319048	0.278	0.229	1
Tmf1	0.0832825	0.297257	0.267	0.219	1
Etv6	0.0835591	0.35687	0.264	0.219	1
Fgf2	0.0940995	0.554625	0.305	0.267	1
Ppp2cb	0.0981162	0.333123	0.271	0.229	1
Sned1	0.104652	0.356143	0.422	0.396	1
Ndufs3	0.10723	0.284003	0.306	0.262	1
Mrps21	0.117616	0.279909	0.433	0.391	1
Flnb	0.121092	0.273947	0.332	0.285	1
Bcas2	0.133796	0.271119	0.329	0.288	1
Gm46178	0.138815	0.962479	0.489	0.486	1
Prkca	0.15016	0.291368	0.452	0.419	1
Pla2g4a	0.16649	0.281712	0.318	0.283	1
Lbp	0.211841	0.937469	0.285	0.27	1
Itsn1	0.217497	0.315295	0.359	0.334	1
Gda	0.247274	0.576053	0.327	0.314	1
Nox4	0.265515	0.29414	0.216	0.254	1
Klhdc2	0.312075	0.25203	0.25	0.226	1
Oaf	0.316234	0.322184	0.498	0.478	1
AY036118	0.32405	0.28806	0.446	0.427	1
Ly6a	0.404167	0.349511	0.884	0.907	1
Zfp36	0.412465	0.398448	0.259	0.247	1
Adamtsl1	0.428031	0.254459	0.579	0.627	1
Ifi205	0.780503	0.401938	0.531	0.604	1
Dusp1	0.78617	0.286525	0.256	0.275	1

## Sheet: G2_3 Day DGE
	p_val	avg_log2FC	pct.1	pct.2	p_val_adj
Cthrc1	1.47147e-184	7.64915	0.891	0.018	3.4603e-180
Lox	1.64847e-184	5.39549	0.907	0.051	3.87653e-180
Timp1	1.23896e-176	5.21927	0.901	0.093	2.91355e-172
Rpl41	7.33498e-174	1.42968	0.999	0.995	1.72489e-169
Serpinh1	5.04245e-173	1.88109	0.997	0.915	1.18578e-168
Col1a1	2.77986e-166	2.13653	0.997	0.915	6.53712e-162
Sparc	9.68752e-166	1.72412	1	1	2.27812e-161
Col1a2	1.56301e-150	1.7772	1	0.931	3.67557e-146
Col5a2	2.17358e-150	1.73028	0.994	0.869	5.11139e-146
Serf2	1.39126e-147	1.44435	0.997	0.961	3.27169e-143
Adam12	1.57573e-147	3.33155	0.86	0.095	3.7055e-143
Tmsb10	4.69086e-145	1.41675	0.999	0.961	1.1031e-140
P4hb	7.95936e-144	1.97068	0.97	0.563	1.87172e-139
Mogat1	2.46967e-143	2.34458	0.931	0.514	5.80768e-139
Fbln2	8.4672e-141	2.0859	0.981	0.566	1.99115e-136
Col3a1	1.69238e-138	1.7657	0.999	0.928	3.97981e-134
Rcn3	2.41876e-132	1.86582	0.966	0.576	5.68794e-128
Col5a1	6.35829e-131	1.63692	0.985	0.73	1.49522e-126
Lgals1	1.21303e-126	1.53725	0.999	0.969	2.85256e-122
Gm15501	6.20149e-125	2.65939	0.846	0.242	1.45834e-120
Postn	5.36151e-124	2.51289	0.929	0.321	1.26081e-119
Rps28	4.05097e-122	0.994537	0.999	0.99	9.52627e-118
Fkbp11	3.39681e-121	3.77636	0.775	0.126	7.98794e-117
Cpxm1	2.6459e-119	3.53108	0.87	0.378	6.2221e-115
Bst2	4.19248e-119	2.27321	0.917	0.604	9.85903e-115
Rrbp1	1.90138e-118	1.41359	0.991	0.897	4.47128e-114
Sec61g	2.15057e-117	1.63993	0.972	0.779	5.05727e-113
Rpl38	5.78755e-117	0.979237	0.998	0.969	1.361e-112
Sec61b	1.5908e-116	1.91958	0.948	0.638	3.74093e-112
Hif1a	8.51835e-110	2.59619	0.845	0.334	2.00318e-105
Plod2	1.91425e-109	2.81149	0.814	0.249	4.50154e-105
Ckap4	9.50422e-107	2.66355	0.818	0.265	2.23501e-102
Fstl1	6.1954e-100	1.20031	0.994	0.887	1.45691e-95
Rps29	4.42578e-98	0.818718	0.999	0.995	1.04077e-93
Isg15	6.21192e-94	3.08729	0.737	0.17	1.46079e-89
Efemp2	1.12488e-93	1.89363	0.846	0.324	2.64526e-89
Cd63	5.3662e-92	1.05238	0.996	0.969	1.26192e-87
Rcn1	7.90024e-92	1.79906	0.851	0.37	1.85782e-87
Plac8	1.19101e-91	1.87178	0.914	0.576	2.80077e-87
Ssr2	2.78148e-91	2.00267	0.83	0.342	6.54092e-87
Fkbp10	7.06223e-91	2.75163	0.708	0.147	1.66076e-86
Bgn	6.50944e-87	0.896432	0.995	0.63	1.53076e-82
Maged1	5.32071e-86	1.77033	0.833	0.329	1.25122e-81
Mif	1.39558e-85	2.72763	0.759	0.28	3.28185e-81
Meg3	3.16655e-85	2.2021	0.844	0.53	7.44646e-81
Ssr4	3.00442e-84	1.22946	0.947	0.704	7.0652e-80
Palld	7.71809e-84	1.99917	0.755	0.172	1.81499e-79
Vmp1	1.51895e-83	2.35086	0.723	0.19	3.57196e-79
Txndc5	2.74595e-83	1.67786	0.839	0.355	6.45737e-79
Kdelr2	4.33182e-83	1.70888	0.848	0.401	1.01867e-78
Col12a1	6.19716e-83	5.71744	0.574	0.023	1.45733e-78
Mt1	1.80742e-82	2.94062	0.856	0.74	4.25033e-78
Pdzrn3	2.0912e-82	2.37906	0.731	0.206	4.91768e-78
Rplp2	2.70177e-82	0.742212	0.998	0.987	6.35349e-78
Nme2	3.60576e-81	1.03544	0.992	0.951	8.47931e-77
Pdia3	9.41652e-81	1.11876	0.978	0.846	2.21439e-76
Rps20	3.78166e-80	0.682124	0.999	0.997	8.89295e-76
Ldha	7.56847e-79	2.58647	0.737	0.28	1.7798e-74
Tmem258	8.31599e-78	1.75933	0.813	0.37	1.95559e-73
Rian	1.07701e-77	2.7652	0.685	0.211	2.5327e-73
Ostc	1.12377e-77	1.53628	0.874	0.509	2.64266e-73
Tpm4	4.32987e-77	1.87172	0.833	0.45	1.01821e-72
Lman1	1.28423e-76	1.76026	0.82	0.401	3.02e-72
Nxn	1.68476e-76	2.20086	0.699	0.152	3.96188e-72
Sh3bgrl3	2.86497e-76	1.45738	0.866	0.47	6.73726e-72
Hsp90b1	2.98776e-76	1.35895	0.965	0.905	7.02603e-72
Npc2	9.51468e-76	1.38589	0.952	0.766	2.23747e-71
Lrrc15	3.36589e-75	8.78226	0.517	0	7.91523e-71
Lrrc17	3.11986e-74	2.11061	0.77	0.362	7.33666e-70
Hdlbp	3.83206e-74	1.20824	0.931	0.707	9.01148e-70
Sfrp2	7.37016e-74	2.21841	0.756	0.319	1.73317e-69
Loxl2	5.65536e-73	2.00761	0.775	0.362	1.32991e-68
Lgals3bp	1.02031e-72	1.96667	0.755	0.311	2.39935e-68
Prdx5	7.79294e-72	1.33	0.888	0.53	1.83259e-67
Mt2	1.26978e-71	3.40424	0.669	0.226	2.98602e-67
Prdx4	3.87032e-71	1.65971	0.763	0.275	9.10146e-67
Npm1	1.00263e-70	1.1678	0.968	0.861	2.35777e-66
Pkm	1.69424e-70	2.37729	0.72	0.296	3.98417e-66
P4ha2	2.38436e-70	2.94379	0.629	0.154	5.60705e-66
Ccdc80	2.70393e-70	1.34585	0.908	0.532	6.35856e-66
Myh9	7.71535e-69	1.80823	0.804	0.406	1.81434e-64
P4ha1	8.12078e-68	2.05589	0.749	0.319	1.90968e-63
Runx1	7.84838e-67	3.91356	0.546	0.069	1.84563e-62
Mrpl52	2.70171e-65	1.23901	0.883	0.506	6.35334e-61
Vcan	4.80485e-65	1.5077	0.821	0.398	1.12991e-60
Ppib	9.63083e-65	0.838142	0.988	0.915	2.26479e-60
Rpl39	3.2756e-64	0.646857	0.998	0.992	7.70291e-60
Colgalt1	1.30655e-63	1.941	0.675	0.213	3.07249e-59
Serpine1	3.15521e-63	3.77409	0.544	0.077	7.41979e-59
Gpx7	1.36341e-62	1.92219	0.686	0.254	3.2062e-58
Bmp1	1.84274e-62	1.21671	0.885	0.499	4.33338e-58
Pdia6	1.84718e-62	1.32426	0.863	0.55	4.34382e-58
Ost4	1.95329e-62	1.4158	0.802	0.396	4.59335e-58
Snhg18	3.71951e-62	1.3283	0.812	0.373	8.74679e-58
Fbn2	6.5328e-62	3.61061	0.525	0.067	1.53625e-57
Gapdh	8.36901e-62	1.51354	0.893	0.743	1.96806e-57
Rpl37a	1.16655e-61	0.591246	0.999	0.995	2.74325e-57
Surf4	1.67141e-61	1.63928	0.731	0.293	3.93048e-57
Il1r1	2.30301e-61	1.92108	0.707	0.262	5.41576e-57
Phldb2	1.13389e-59	2.46448	0.599	0.157	2.66645e-55
Tmem167	1.25227e-59	1.36952	0.796	0.38	2.94483e-55
Rarres2	8.69314e-58	1.87968	0.9	0.864	2.04428e-53
Slc39a14	4.38779e-57	3.55008	0.525	0.103	1.03183e-52
Ly6e	5.40475e-57	1.06743	0.929	0.805	1.27098e-52
Ppic	1.22389e-56	1.09829	0.882	0.501	2.87811e-52
Csgalnact1	2.55053e-56	2.76936	0.539	0.098	5.99783e-52
Copz2	2.79837e-56	1.48567	0.721	0.288	6.58064e-52
Bsg	7.66497e-56	1.09916	0.941	0.83	1.80249e-51
Abracl	9.50787e-55	1.81279	0.676	0.28	2.23587e-50
Irf7	1.48342e-54	2.72947	0.556	0.144	3.48842e-50
Fndc3b	3.31964e-54	1.02378	0.933	0.73	7.80647e-50
Vkorc1	7.30688e-54	1.01757	0.89	0.589	1.71829e-49
Col24a1	7.77537e-54	6.84491	0.416	0.005	1.82846e-49
Glis3	8.28606e-53	2.29632	0.611	0.211	1.94855e-48
Rplp1	2.49514e-52	0.488608	0.999	0.997	5.86756e-48
Bnc2	1.58576e-51	1.3458	0.839	0.524	3.72908e-47
Rps21	1.08027e-50	0.501285	0.997	0.997	2.54036e-46
Lmna	1.44943e-50	1.31031	0.797	0.411	3.40847e-46
Uqcrq	1.52997e-50	1.2493	0.781	0.434	3.59788e-46
Maged2	2.61357e-50	1.69732	0.64	0.221	6.14608e-46
Prelid1	1.06276e-49	1.54621	0.681	0.288	2.49919e-45
Atp5f1e	1.34917e-49	0.723198	0.968	0.882	3.17271e-45
Erp29	1.99419e-49	1.27251	0.761	0.391	4.68953e-45
Atp5me	2.59149e-49	1.26103	0.705	0.314	6.09415e-45
Mmp14	3.46058e-49	0.913219	0.949	0.676	8.1379e-45
Rpn1	9.97887e-49	1.49907	0.699	0.334	2.34663e-44
Rps2	1.03909e-48	0.641366	0.994	0.985	2.44352e-44
Gm14279	1.5901e-48	1.38923	0.694	0.29	3.73928e-44
Bcat1	2.19744e-48	4.72468	0.398	0.018	5.1675e-44
Tnc	3.42842e-48	5.26675	0.427	0.041	8.06228e-44
Pgk1	5.41138e-48	2.73743	0.548	0.183	1.27254e-43
Rps26	6.51401e-48	0.58114	0.997	0.987	1.53183e-43
Tpm1	8.17723e-48	0.361275	0.797	0.378	1.92296e-43
C1qtnf6	9.32337e-48	1.75314	0.606	0.208	2.19248e-43
Arid5b	1.59059e-47	1.46846	0.67	0.27	3.74044e-43
Pabpc1	1.67893e-47	0.90925	0.911	0.694	3.94818e-43
Tln2	2.95269e-47	3.19982	0.472	0.087	6.94354e-43
Loxl1	3.2371e-47	0.870237	0.941	0.563	7.61236e-43
Cxcl5	3.3087e-47	10.0408	0.374	0	7.78073e-43
Elob	3.84474e-47	0.705781	0.954	0.884	9.04128e-43
Csrp2	5.32619e-47	1.42355	0.879	0.558	1.25251e-42
Pdia4	8.53358e-47	1.78229	0.604	0.221	2.00676e-42
Crip1	1.05666e-46	0.985879	0.984	0.902	2.48485e-42
Creb3l1	1.148e-46	1.69924	0.645	0.275	2.69963e-42
Ndufa3	2.44501e-46	1.22446	0.732	0.332	5.74968e-42
Ncam1	2.90626e-46	4.16272	0.419	0.044	6.83436e-42
Cox6b1	1.73473e-45	0.829598	0.888	0.689	4.07939e-41
Pdia5	2.57445e-45	3.58536	0.405	0.039	6.05407e-41
Loxl3	3.10891e-45	2.26409	0.52	0.139	7.31092e-41
Uba52	3.23262e-45	0.421376	0.998	0.99	7.60182e-41
Ctsh	8.2331e-45	0.959755	0.896	0.653	1.9361e-40
Cd44	9.0872e-45	2.69851	0.535	0.175	2.13694e-40
Mydgf	1.36228e-44	1.5874	0.607	0.226	3.20354e-40
Tceal9	3.69065e-44	0.913244	0.851	0.594	8.67894e-40
P3h1	5.24223e-44	2.30455	0.488	0.116	1.23276e-39
Rpl35	1.09215e-43	0.456878	0.998	0.995	2.56831e-39
Olfml3	1.55615e-43	1.28401	0.603	0.183	3.65945e-39
Rtl1	2.34323e-43	3.23282	0.415	0.051	5.51035e-39
Ddb1	2.39835e-43	1.36069	0.666	0.308	5.63997e-39
Vim	2.47706e-43	0.681844	0.999	0.977	5.82506e-39
Chl1	2.51386e-43	7.7205	0.353	0.003	5.91159e-39
Kdelr3	2.58012e-43	1.52478	0.632	0.262	6.06741e-39
Tbrg1	4.8115e-43	0.983286	0.82	0.491	1.13147e-38
Fkbp9	1.55965e-42	1.17758	0.743	0.411	3.66766e-38
Tpi1	1.56728e-42	1.76883	0.603	0.262	3.68561e-38
Atxn1	2.03499e-42	1.55885	0.582	0.195	4.78549e-38
Enah	2.11492e-42	2.36399	0.503	0.141	4.97344e-38
Kif26b	2.57023e-42	5.11713	0.369	0.021	6.04416e-38
Slc38a10	2.82092e-42	1.59371	0.612	0.254	6.63368e-38
Atp5mj	2.89112e-42	1.05972	0.759	0.401	6.79875e-38
Thbs2	3.8059e-42	1.21609	0.742	0.342	8.94996e-38
Rpl37	6.69341e-42	0.514158	0.995	0.995	1.57402e-37
Sar1a	9.09277e-42	1.06256	0.753	0.409	2.13826e-37
Adamts6	1.88834e-41	4.26524	0.395	0.049	4.44061e-37
Angptl4	2.07461e-41	1.77724	0.582	0.219	4.87865e-37
Gng5	2.51454e-41	0.661666	0.953	0.864	5.9132e-37
Glipr2	2.70694e-41	1.70915	0.585	0.234	6.36563e-37
Ifitm3	3.40706e-41	0.582695	0.998	0.997	8.01204e-37
Itgb1	4.34834e-41	0.747502	0.946	0.841	1.02255e-36
Lrrc59	9.03494e-41	2.03005	0.518	0.162	2.12466e-36
Eef1b2	1.32473e-40	0.590777	0.984	0.923	3.11523e-36
Rpl31	1.79146e-40	0.65861	0.964	0.853	4.21281e-36
Fscn1	4.55319e-40	2.32169	0.468	0.121	1.07073e-35
Copb2	4.65082e-40	1.13841	0.709	0.365	1.09369e-35
Zbp1	5.82221e-40	2.04665	0.498	0.144	1.36915e-35
Foxp1	6.01209e-40	0.972758	0.872	0.609	1.4138e-35
Rpl36al	7.55082e-40	0.707281	0.957	0.843	1.77565e-35
Ier3	7.88718e-40	2.81872	0.427	0.077	1.85475e-35
Rps27a	9.15e-40	0.452753	0.998	0.997	2.15171e-35
Pfn1	1.25884e-39	0.739587	0.949	0.869	2.96029e-35
Ugcg	1.39971e-39	1.96563	0.559	0.224	3.29156e-35
Cfl1	1.40579e-39	0.942209	0.881	0.766	3.30586e-35
Nnmt	7.00275e-39	1.48266	0.608	0.242	1.64677e-34
Timm10b	7.09823e-39	1.2055	0.681	0.337	1.66922e-34
Atp5mc2	1.14359e-38	0.687227	0.895	0.738	2.68926e-34
Atp5mf	1.27607e-38	0.728743	0.888	0.728	3.00079e-34
Sec31a	1.95945e-38	1.0491	0.75	0.416	4.60785e-34
Anxa2	2.38697e-38	0.841666	0.952	0.869	5.61319e-34
H19	3.45057e-38	3.72792	0.366	0.033	8.11437e-34
Actn1	4.37942e-38	2.32809	0.439	0.095	1.02987e-33
Calu	5.05031e-38	0.79342	0.91	0.661	1.18763e-33
Cald1	5.24844e-38	0.653963	0.968	0.918	1.23422e-33
Eno1	7.30293e-38	2.47632	0.472	0.139	1.71736e-33
S100a11	9.3659e-38	0.535538	0.983	0.936	2.20249e-33
Rpsa	1.11367e-37	0.485352	0.997	1	2.61891e-33
Mlec	1.52887e-37	1.28736	0.635	0.293	3.59529e-33
Eef1g	1.72178e-37	0.753854	0.916	0.735	4.04894e-33
Rpl10a	2.22796e-37	0.503252	0.994	0.974	5.23928e-33
Calm3	2.32766e-37	1.19725	0.661	0.306	5.47373e-33
Cstb	2.42942e-37	1.06846	0.762	0.465	5.71303e-33
Ldlrad4	4.26524e-37	1.47404	0.626	0.285	1.00301e-32
Fxyd5	5.8562e-37	1.79167	0.542	0.206	1.37714e-32
Higd1a	6.77822e-37	2.76948	0.486	0.17	1.59397e-32
Hk2	9.49921e-37	3.91767	0.348	0.031	2.23383e-32
Emilin1	1.02346e-36	1.91463	0.453	0.108	2.40678e-32
Rpl28	1.48986e-36	0.407491	0.997	0.997	3.50356e-32
Vcam1	1.60131e-36	2.55127	0.418	0.085	3.76564e-32
Reep5	1.65719e-36	1.00542	0.851	0.676	3.89705e-32
Eif4ebp1	1.90501e-36	1.32197	0.604	0.252	4.47983e-32
Gabarap	2.42189e-36	0.543934	0.963	0.897	5.69532e-32
Arf5	2.86144e-36	0.730523	0.906	0.766	6.72897e-32
Arf4	4.29327e-36	0.816384	0.919	0.789	1.0096e-31
Cxcl1	5.01811e-36	5.03894	0.337	0.028	1.18006e-31
Atp5mk	6.40449e-36	1.20441	0.646	0.314	1.50608e-31
Plp2	8.87124e-36	1.77368	0.509	0.175	2.08616e-31
Tmem263	1.49539e-35	1.45793	0.572	0.237	3.51657e-31
Emb	4.38951e-35	4.01108	0.333	0.028	1.03224e-30
Prdx2	4.4514e-35	0.786496	0.857	0.658	1.04679e-30
Chst11	5.17367e-35	3.51089	0.361	0.051	1.21664e-30
Tnfaip6	8.09834e-35	1.16078	0.713	0.373	1.90441e-30
P4ha3	9.90471e-35	7.01866	0.29	0	2.32919e-30
Gpx8	1.01162e-34	0.995927	0.706	0.36	2.37892e-30
Rbp4	1.10765e-34	0.808119	0.436	0.098	2.60474e-30
Ndufa4l2	1.9124e-34	2.53513	0.423	0.103	4.49719e-30
Pgam1	3.3194e-34	1.77312	0.594	0.314	7.8059e-30
Hs6st2	3.63453e-34	6.76445	0.292	0.003	8.54696e-30
Ssr1	4.13213e-34	1.28504	0.63	0.321	9.71711e-30
Tagln2	5.15803e-34	1.2177	0.758	0.522	1.21296e-29
Bmper	1.60772e-33	2.39783	0.381	0.069	3.78071e-29
Serp1	2.0011e-33	1.43104	0.563	0.252	4.70579e-29
Ssr3	2.11557e-33	0.921672	0.772	0.483	4.97497e-29
Ccl8	2.38759e-33	2.29399	0.483	0.165	5.61466e-29
Aebp1	2.65918e-33	0.588218	0.985	0.851	6.25334e-29
Ddost	4.34134e-33	0.947856	0.731	0.396	1.02091e-28
Pdap1	4.36965e-33	1.24881	0.635	0.316	1.02757e-28
Ndufb1	6.4727e-33	0.98233	0.683	0.35	1.52212e-28
Rpl22	6.89221e-33	0.480025	0.994	0.972	1.62077e-28
Nme1	8.69399e-33	1.64559	0.58	0.29	2.04448e-28
Rps17	8.92906e-33	0.513295	0.988	0.951	2.09976e-28
Nt5dc2	2.86022e-32	2.8081	0.331	0.039	6.72609e-28
Ift20	5.42343e-32	1.0686	0.701	0.447	1.27537e-27
Ccl7	7.63138e-32	2.59694	0.39	0.085	1.7946e-27
Plagl1	1.27565e-31	2.86701	0.377	0.085	2.99983e-27
Rpl18a	1.38546e-31	0.381506	0.997	0.995	3.25804e-27
Fam162a	1.49429e-31	2.23446	0.548	0.293	3.51397e-27
Sh3glb1	2.63821e-31	0.703901	0.884	0.697	6.20402e-27
Eny2	2.71299e-31	1.31832	0.587	0.288	6.37986e-27
Mmp3	3.27173e-31	1.81051	0.476	0.154	7.69381e-27
Ptn	3.52788e-31	3.12347	0.319	0.033	8.29615e-27
Bach1	7.34537e-31	2.086	0.429	0.131	1.72734e-26
Eif4e2	1.01021e-30	1.33973	0.545	0.239	2.37562e-26
Col5a3	1.12201e-30	0.940028	0.836	0.581	2.63852e-26
Acsl4	1.19013e-30	2.22714	0.42	0.126	2.7987e-26
Sec24d	1.3818e-30	0.984528	0.71	0.398	3.24943e-26
Nfkbiz	1.67783e-30	1.79031	0.445	0.139	3.94559e-26
Gars1	2.03843e-30	1.72175	0.462	0.159	4.79357e-26
Eloc	2.55274e-30	1.38237	0.549	0.239	6.00302e-26
Iqgap1	2.72244e-30	0.90595	0.736	0.411	6.40209e-26
Rpl32	4.32071e-30	0.362025	0.997	0.997	1.01606e-25
Rps19	4.32077e-30	0.363571	0.996	0.995	1.01607e-25
Rnf150	5.42718e-30	2.64652	0.336	0.051	1.27626e-25
Pakap	6.75492e-30	2.21864	0.368	0.075	1.58849e-25
Mcub	7.76026e-30	2.56758	0.333	0.051	1.8249e-25
Rnf213	7.98531e-30	1.30333	0.569	0.27	1.87782e-25
Grem2	8.14328e-30	3.35557	0.304	0.031	1.91497e-25
Crtap	1.08279e-29	1.0981	0.6	0.288	2.54629e-25
Rpl19	1.08963e-29	0.315689	0.998	0.997	2.56238e-25
Mical2	1.26132e-29	3.50797	0.297	0.026	2.96613e-25
Cox5a	1.29186e-29	1.07107	0.631	0.339	3.03794e-25
Rps16	1.32243e-29	0.335923	0.997	0.99	3.10983e-25
Saa3	1.36982e-29	10.8311	0.257	0	3.22127e-25
Mmp23	1.40736e-29	0.939159	0.697	0.396	3.30956e-25
Ddah1	1.53722e-29	3.71771	0.306	0.036	3.61493e-25
Gpr39	1.77867e-29	4.21005	0.277	0.013	4.18272e-25
Rpl34	2.20343e-29	0.427979	0.988	0.979	5.18158e-25
Tmed3	2.52552e-29	0.688494	0.861	0.648	5.93902e-25
Rpl27	2.83647e-29	0.400837	0.991	0.969	6.67025e-25
Gpx3	3.14152e-29	0.941906	0.767	0.494	7.38759e-25
Sem1	3.23288e-29	0.549942	0.936	0.81	7.60244e-25
Thbs1	3.56849e-29	2.22719	0.366	0.082	8.39167e-25
Susd6	4.37498e-29	1.53292	0.53	0.239	1.02882e-24
Slc38a2	4.85669e-29	1.48965	0.521	0.224	1.1421e-24
Cfb	5.07028e-29	1.55919	0.591	0.324	1.19233e-24
Pde4d	5.20253e-29	1.78877	0.454	0.159	1.22343e-24
Basp1	6.0351e-29	0.782273	0.772	0.416	1.41921e-24
Cox6c	6.69708e-29	0.415183	0.942	0.877	1.57488e-24
Iigp1	6.72868e-29	1.43163	0.476	0.183	1.58232e-24
Prickle1	7.72366e-29	1.50246	0.492	0.185	1.81629e-24
Ifi27l2a	1.98763e-28	1.29211	0.822	0.882	4.67412e-24
Cox7c	2.61184e-28	0.698621	0.852	0.663	6.142e-24
Srp19	4.69622e-28	1.14527	0.587	0.29	1.10436e-23
Sdc1	4.83258e-28	2.75976	0.322	0.054	1.13643e-23
Cdh2	8.42001e-28	3.57203	0.271	0.018	1.98005e-23
Srp9	1.08831e-27	0.79425	0.708	0.44	2.55927e-23
Runx2	3.47266e-27	3.03634	0.309	0.049	8.1663e-23
Pafah1b3	3.50089e-27	3.31368	0.278	0.026	8.2327e-23
Cox5b	3.64775e-27	0.663248	0.812	0.638	8.57804e-23
Ier3ip1	6.06314e-27	0.927069	0.662	0.373	1.42581e-22
Nek6	6.43332e-27	2.23854	0.344	0.077	1.51286e-22
Fkbp7	8.00502e-27	0.816317	0.708	0.424	1.88246e-22
Sra1	8.27911e-27	1.08116	0.582	0.29	1.94692e-22
Sec61a1	9.05858e-27	1.26399	0.545	0.262	2.13022e-22
Ap2a2	9.19325e-27	1.15239	0.581	0.301	2.16189e-22
Tceal8	9.80742e-27	0.970672	0.595	0.288	2.30631e-22
Serpina3n	9.90547e-27	2.60043	0.371	0.103	2.32937e-22
Erlec1	1.1625e-26	0.816983	0.699	0.409	2.73374e-22
Dram1	1.16434e-26	1.64786	0.446	0.165	2.73805e-22
Plod3	1.27918e-26	1.63899	0.428	0.147	3.00812e-22
Hcfc1r1	1.29606e-26	0.838564	0.666	0.37	3.0478e-22
Mbnl2	1.68705e-26	0.783263	0.836	0.684	3.96728e-22
Morf4l2	1.89515e-26	0.798761	0.722	0.447	4.45662e-22
Adam23	3.11523e-26	2.44867	0.331	0.069	7.32578e-22
B4galt1	3.60175e-26	0.832525	0.702	0.396	8.46987e-22
Grn	4.14262e-26	1.02417	0.682	0.44	9.7418e-22
Prkcsh	4.56343e-26	1.55469	0.446	0.172	1.07314e-21
Mrpl33	5.92349e-26	0.697945	0.749	0.463	1.39297e-21
Slc16a3	6.66293e-26	4.31588	0.255	0.018	1.56685e-21
Fn1	6.67687e-26	0.465416	0.966	0.602	1.57013e-21
Serf1	7.58297e-26	1.2949	0.483	0.201	1.78321e-21
Pals2	9.14962e-26	1.61536	0.502	0.244	2.15162e-21
Chchd2	1.07167e-25	0.363027	0.969	0.918	2.52015e-21
Pcsk5	1.07781e-25	2.23369	0.481	0.229	2.53458e-21
Ccn4	1.24147e-25	3.65892	0.256	0.018	2.91943e-21
Dnm3os	1.35074e-25	2.48714	0.316	0.062	3.17641e-21
Aoc3	1.42803e-25	1.34744	0.405	0.123	3.35816e-21
Mrpl54	1.88986e-25	1.1453	0.528	0.249	4.44419e-21
Rpl36a	2.30065e-25	0.385743	0.994	0.977	5.41021e-21
Ctsb	2.30584e-25	0.701862	0.885	0.792	5.42242e-21
Dap	2.30951e-25	0.999356	0.584	0.301	5.43104e-21
Krtcap2	2.32638e-25	0.488917	0.912	0.787	5.4707e-21
Ndufa2	2.68886e-25	0.477602	0.859	0.676	6.32313e-21
Brinp3	3.22845e-25	2.7829	0.271	0.028	7.59202e-21
Tmem97	3.4077e-25	2.82472	0.286	0.041	8.01355e-21
Fosb	3.92877e-25	0.964515	0.534	0.229	9.23891e-21
Adamts1	4.24138e-25	1.60317	0.475	0.206	9.97403e-21
Bzw1	4.45209e-25	0.994396	0.63	0.365	1.04695e-20
Pcolce	4.62622e-25	0.511574	0.928	0.689	1.0879e-20
Eprs1	4.70499e-25	0.848739	0.668	0.38	1.10643e-20
Rpl36	4.96304e-25	0.357865	0.995	0.997	1.16711e-20
Stt3a	5.58062e-25	1.05887	0.559	0.27	1.31234e-20
Man2a1	6.30563e-25	0.70088	0.859	0.625	1.48283e-20
Slc8a1	6.79955e-25	1.23146	0.515	0.231	1.59898e-20
Csnk1a1	1.02925e-24	0.610271	0.839	0.643	2.42038e-20
Tmem45a	1.3079e-24	1.36753	0.507	0.244	3.07566e-20
Arhgap31	1.67561e-24	2.17581	0.328	0.075	3.94037e-20
Cxcl9	1.9354e-24	1.90741	0.258	0.023	4.55129e-20
Abi1	5.26362e-24	1.06224	0.638	0.383	1.23779e-19
Tnfaip2	5.44781e-24	1.37976	0.492	0.229	1.28111e-19
Rpl11	5.63194e-24	0.300141	0.998	0.997	1.32441e-19
Rpn2	6.28105e-24	0.672501	0.752	0.478	1.47705e-19
Gadd45g	7.07007e-24	1.66667	0.401	0.144	1.6626e-19
Herpud2	8.47729e-24	0.882067	0.61	0.329	1.99352e-19
Selenom	1.17927e-23	0.489622	0.938	0.879	2.77316e-19
Actg1	1.35632e-23	0.604597	0.97	0.936	3.18953e-19
Dclk1	1.51875e-23	0.986727	0.662	0.373	3.5715e-19
Anxa6	1.56918e-23	0.889235	0.581	0.306	3.69008e-19
Soat1	1.73653e-23	1.64028	0.389	0.134	4.08363e-19
Rab2a	1.78881e-23	0.449512	0.936	0.846	4.20656e-19
Adamts2	1.79172e-23	0.581256	0.853	0.586	4.21341e-19
Cyp7b1	1.81153e-23	2.79642	0.335	0.09	4.26e-19
Praf2	2.55121e-23	1.46694	0.401	0.144	5.99942e-19
Dhrs3	3.26709e-23	1.82126	0.354	0.103	7.6829e-19
Txn1	4.31493e-23	0.583316	0.936	0.871	1.0147e-18
Atp5if1	5.55815e-23	0.435597	0.857	0.643	1.30706e-18
Rps12	5.99004e-23	0.320469	0.999	0.99	1.40862e-18
Dnajc25	6.30327e-23	1.19919	0.461	0.193	1.48228e-18
Gadd45b	7.60744e-23	2.65897	0.27	0.041	1.78897e-18
Prg4	9.90091e-23	3.8387	0.253	0.033	2.3283e-18
Gm15682	1.04794e-22	1.67245	0.365	0.116	2.46434e-18
Cdr2l	1.52991e-22	1.84971	0.336	0.095	3.59774e-18
Yipf5	1.62014e-22	0.997636	0.551	0.288	3.80992e-18
Pofut2	3.19826e-22	1.12355	0.447	0.183	7.52102e-18
Chmp4b	3.79092e-22	0.94164	0.535	0.26	8.91472e-18
Adamts4	3.89312e-22	2.82225	0.268	0.046	9.15505e-18
Tubb5	4.22812e-22	1.01601	0.732	0.542	9.94286e-18
H2az1	4.27034e-22	1.59583	0.686	0.514	1.00421e-17
Atp5pf	4.69776e-22	0.405003	0.88	0.743	1.10472e-17
B4galt5	6.69793e-22	2.20243	0.329	0.098	1.57509e-17
Rps15a-ps4	9.56356e-22	2.25396	0.265	0.044	2.24897e-17
Cnpy2	1.06702e-21	0.690364	0.73	0.491	2.5092e-17
Svbp	1.21135e-21	0.993458	0.509	0.242	2.84861e-17
Rnf144a	1.25466e-21	1.89517	0.333	0.098	2.95046e-17
Or5m3b	1.29893e-21	1.69018	0.409	0.167	3.05457e-17
Ufsp2	1.35006e-21	1.51867	0.392	0.147	3.17481e-17
Fau	1.38399e-21	0.301611	0.997	1	3.25459e-17
Fabp5	1.50635e-21	3.90218	0.254	0.041	3.54233e-17
Erh	1.57602e-21	0.901595	0.683	0.468	3.70618e-17
Trim30a	1.70097e-21	1.35626	0.447	0.201	4e-17
Eif2ak2	1.84589e-21	1.56529	0.383	0.139	4.3408e-17
Rbp1	1.89509e-21	0.744829	0.696	0.463	4.4565e-17
Rpl24	2.59301e-21	0.275224	0.998	0.997	6.09772e-17
Nrg1	2.72003e-21	2.90238	0.261	0.044	6.39642e-17
Snrpf	3.46133e-21	0.995644	0.613	0.375	8.13966e-17
Slc38a4	4.25716e-21	2.29421	0.276	0.057	1.00111e-16
Mfap2	4.51441e-21	0.892866	0.648	0.411	1.06161e-16
Oasl2	5.6404e-21	1.16079	0.415	0.162	1.3264e-16
Neat1	6.56456e-21	0.966733	0.683	0.429	1.54372e-16
Ccn1	6.57547e-21	1.28786	0.431	0.193	1.54629e-16
Ufm1	7.64969e-21	1.36345	0.409	0.167	1.7989e-16
Cope	8.43258e-21	0.864868	0.599	0.344	1.98301e-16
Ubap2l	1.0143e-20	0.817289	0.589	0.329	2.38524e-16
Nucb2	1.1387e-20	1.02771	0.517	0.267	2.67777e-16
Nicol1	1.14115e-20	1.88003	0.299	0.075	2.68352e-16
Prr13	1.14679e-20	1.20961	0.483	0.242	2.69678e-16
Kdelr1	1.15791e-20	0.605279	0.75	0.491	2.72294e-16
Snrpg	1.18274e-20	0.601596	0.812	0.627	2.78133e-16
Itga5	1.32052e-20	1.76997	0.371	0.139	3.10533e-16
P3h3	1.48321e-20	1.02705	0.45	0.19	3.48793e-16
Ifit1	1.97432e-20	1.75485	0.343	0.111	4.64282e-16
Bicc1	1.99846e-20	0.540067	0.915	0.794	4.69958e-16
Osmr	2.08345e-20	1.40322	0.373	0.134	4.89944e-16
Nudcd2	2.62109e-20	1.46762	0.392	0.159	6.16376e-16
Pim1	3.0256e-20	2.02308	0.302	0.082	7.115e-16
Sh3kbp1	3.46238e-20	1.36181	0.412	0.175	8.14214e-16
Zfp36	3.92023e-20	0.935941	0.506	0.247	9.21882e-16
Cers6	4.76302e-20	1.32768	0.439	0.203	1.12007e-15
Rps4l	5.1235e-20	1.31197	0.442	0.201	1.20484e-15
Eif2s2	5.97303e-20	0.679055	0.79	0.614	1.40462e-15
Uqcr11	6.16634e-20	0.627603	0.761	0.555	1.45008e-15
Stat3	6.23408e-20	1.08408	0.511	0.272	1.46601e-15
Ctsk	6.30771e-20	0.652988	0.674	0.398	1.48332e-15
Swi5	6.70675e-20	0.523656	0.847	0.717	1.57716e-15
Ppp1r14b	6.99049e-20	0.57564	0.756	0.491	1.64388e-15
Tent5a	7.81221e-20	1.22804	0.535	0.301	1.83712e-15
Mvb12a	8.60516e-20	1.45143	0.351	0.121	2.02359e-15
Ak2	9.29545e-20	1.76059	0.327	0.105	2.18592e-15
Mmp19	9.52927e-20	1.40518	0.434	0.201	2.2409e-15
Adamtsl1	9.53594e-20	0.569869	0.818	0.627	2.24247e-15
Bnip3	9.54045e-20	2.43117	0.312	0.103	2.24353e-15
Sfr1	1.12383e-19	0.503298	0.867	0.766	2.6428e-15
Prrc1	1.13654e-19	1.06419	0.509	0.275	2.67269e-15
Lgi2	1.24318e-19	1.09901	0.482	0.237	2.92345e-15
Tpm3	1.40907e-19	0.740818	0.723	0.532	3.31357e-15
Sh3pxd2a	1.82431e-19	1.28683	0.382	0.147	4.29004e-15
Fam114a1	2.10441e-19	0.747479	0.625	0.365	4.94873e-15
Lasp1	2.32599e-19	0.916542	0.536	0.288	5.46979e-15
Rnf19b	2.47501e-19	2.29074	0.286	0.077	5.82024e-15
Rpl12	3.52767e-19	0.293623	0.994	0.985	8.29567e-15
Selenos	3.53623e-19	0.666484	0.733	0.53	8.31581e-15
Stat2	3.818e-19	1.70486	0.319	0.1	8.9784e-15
Snd1	4.5102e-19	0.915979	0.541	0.298	1.06062e-14
Map4	4.61361e-19	0.862825	0.569	0.332	1.08494e-14
Hypk	5.82147e-19	0.640585	0.761	0.602	1.36898e-14
Sec13	6.22732e-19	1.01974	0.465	0.221	1.46442e-14
Ppp1ca	6.31158e-19	0.724057	0.61	0.375	1.48423e-14
Stat1	6.60179e-19	1.32609	0.384	0.152	1.55248e-14
Calr	7.96199e-19	0.776441	0.843	0.81	1.87234e-14
Dad1	8.17665e-19	0.566313	0.835	0.717	1.92282e-14
Rps27l	1.01375e-18	0.672367	0.829	0.751	2.38394e-14
Cbx3	1.18825e-18	0.795523	0.588	0.35	2.7943e-14
S100a4	1.70128e-18	1.36219	0.412	0.177	4.00073e-14
Gpi1	1.78705e-18	1.25549	0.476	0.26	4.20242e-14
Uhrf2	1.93162e-18	1.47744	0.455	0.242	4.54239e-14
Septin9	2.45743e-18	1.63704	0.298	0.087	5.77888e-14
Atp5mc3	2.70771e-18	0.596302	0.666	0.452	6.36745e-14
Fmn1	3.16947e-18	1.72963	0.308	0.098	7.45332e-14
Ikbip	3.20671e-18	0.835532	0.575	0.344	7.5409e-14
Selenoh	3.41522e-18	1.87145	0.351	0.149	8.03123e-14
Kalrn	3.51122e-18	1.90099	0.277	0.072	8.25699e-14
Metap2	4.34952e-18	0.756541	0.579	0.329	1.02283e-13
Zfp608	5.61102e-18	1.32376	0.385	0.165	1.31949e-13
Wls	6.64778e-18	0.644906	0.697	0.447	1.56329e-13
Ext1	9.56827e-18	0.307892	0.934	0.756	2.25007e-13
Fibin	1.34425e-17	1.44725	0.323	0.111	3.16114e-13
Smc4	1.64841e-17	2.08791	0.297	0.098	3.87641e-13
Rpl18	2.2361e-17	0.279628	0.995	0.992	5.25841e-13
Eif1a	2.48591e-17	1.11498	0.393	0.17	5.84588e-13
Hdgf	2.55176e-17	0.978799	0.466	0.237	6.00072e-13
Col16a1	2.68437e-17	0.947138	0.499	0.272	6.31256e-13
Atp5mc1	2.88522e-17	0.624675	0.747	0.604	6.78488e-13
Ly6a	3.12616e-17	0.762448	0.88	0.907	7.35148e-13
Acbd3	3.12718e-17	0.901819	0.522	0.293	7.35389e-13
Nbas	3.37164e-17	1.41867	0.374	0.165	7.92874e-13
Srp72	4.35485e-17	0.875049	0.465	0.234	1.02409e-12
Srpx2	4.53386e-17	1.56135	0.335	0.131	1.06618e-12
Cox17	4.90539e-17	1.09746	0.448	0.231	1.15355e-12
Msn	5.16128e-17	0.841063	0.584	0.375	1.21373e-12
Arfgap1	5.22247e-17	1.53233	0.319	0.116	1.22812e-12
Ppp1r18	5.42356e-17	1.88729	0.267	0.075	1.2754e-12
Nans	5.74929e-17	1.42199	0.294	0.093	1.352e-12
Srm	6.22987e-17	1.44828	0.368	0.162	1.46502e-12
Ndufa13	6.47198e-17	0.349726	0.911	0.835	1.52195e-12
Tcf25	8.03459e-17	0.637616	0.667	0.445	1.88941e-12
Xaf1	8.47119e-17	1.18349	0.374	0.157	1.99209e-12
Mndal	8.61679e-17	0.930709	0.564	0.375	2.02632e-12
Plod1	9.26796e-17	1.03751	0.406	0.18	2.17945e-12
Copg1	1.07811e-16	1.05469	0.433	0.216	2.53528e-12
Ndufa4	1.14532e-16	0.493638	0.859	0.781	2.69332e-12
Ryk	1.19629e-16	0.763496	0.593	0.375	2.81318e-12
Tmed9	1.48058e-16	0.553378	0.749	0.573	3.48174e-12
Hacd4	1.60872e-16	1.98128	0.259	0.072	3.78307e-12
Tspan4	1.68371e-16	1.26978	0.371	0.159	3.95942e-12
Psma4	1.95473e-16	0.608029	0.635	0.404	4.59674e-12
Vegfd	2.0876e-16	1.22117	0.475	0.272	4.90921e-12
Eif3c	2.09238e-16	0.607473	0.688	0.46	4.92044e-12
Phf11d	2.17769e-16	1.4457	0.329	0.126	5.12106e-12
P3h4	2.2141e-16	1.39927	0.329	0.126	5.20667e-12
Cav1	2.52844e-16	1.06027	0.32	0.113	5.94588e-12
Psmb4	2.86797e-16	0.617104	0.675	0.45	6.74431e-12
Pcdh19	2.89889e-16	0.783274	0.537	0.301	6.81704e-12
Lbh	2.91893e-16	2.01627	0.256	0.072	6.86415e-12
Pdlim7	2.95373e-16	0.907946	0.441	0.213	6.94599e-12
Iigp1c	3.33685e-16	1.42764	0.333	0.131	7.84694e-12
Adgra2	3.47986e-16	1.39508	0.322	0.121	8.18323e-12
Ddx24	6.06524e-16	0.699105	0.555	0.316	1.4263e-11
Eif5b	6.23654e-16	0.623268	0.581	0.342	1.46659e-11
Mrps21	6.59191e-16	0.686005	0.604	0.391	1.55015e-11
Arpp19	6.60567e-16	0.871215	0.502	0.29	1.55339e-11
Nap1l1	7.25325e-16	0.711568	0.69	0.486	1.70567e-11
Pgm1	7.5342e-16	1.85074	0.261	0.077	1.77174e-11
Mrps16	7.73653e-16	0.824425	0.494	0.27	1.81932e-11
Wipi1	7.97485e-16	0.878515	0.44	0.216	1.87537e-11
Micos10	8.27069e-16	0.532003	0.733	0.535	1.94493e-11
Hnrnpab	8.83478e-16	0.950541	0.522	0.319	2.07759e-11
Cebpb	1.01896e-15	1.00491	0.515	0.319	2.39618e-11
Sf3b5	1.01997e-15	0.786117	0.562	0.347	2.39856e-11
Hsp90aa1	1.05285e-15	0.756954	0.702	0.494	2.47589e-11
Tmco1	1.07086e-15	0.690514	0.566	0.334	2.51823e-11
Lgmn	1.26763e-15	1.47272	0.292	0.1	2.98095e-11
Heatr5a	1.3448e-15	1.11013	0.396	0.188	3.16243e-11
Zfhx3	1.37339e-15	0.752721	0.583	0.36	3.22967e-11
Aprt	1.38093e-15	0.671565	0.549	0.314	3.2474e-11
Copa	1.49044e-15	0.566732	0.671	0.455	3.50492e-11
Manf	1.49981e-15	0.988869	0.592	0.401	3.52695e-11
Casp4	1.58278e-15	1.56928	0.303	0.113	3.72206e-11
Snrpe	1.61459e-15	0.632435	0.659	0.445	3.79686e-11
Ndufc1	1.91367e-15	0.558494	0.625	0.398	4.50018e-11
Cdc16	2.17386e-15	1.27163	0.313	0.118	5.11206e-11
Cmpk1	2.29276e-15	0.856309	0.402	0.193	5.39164e-11
Smad1	2.35995e-15	1.26782	0.345	0.149	5.54966e-11
Myo1b	2.45355e-15	1.56982	0.26	0.077	5.76977e-11
Eif4g1	2.92794e-15	0.636182	0.585	0.357	6.88534e-11
Calm1	3.03071e-15	0.34725	0.941	0.902	7.12702e-11
Ascc3	3.1176e-15	0.843604	0.503	0.283	7.33134e-11
Rplp0	3.13612e-15	0.256899	0.995	0.992	7.3749e-11
Cox6a1	3.41352e-15	0.520769	0.756	0.604	8.02724e-11
Sec23a	3.76044e-15	0.986175	0.441	0.237	8.84304e-11
Capza1	4.01003e-15	0.975586	0.406	0.195	9.43e-11
Plpp5	4.52052e-15	1.49702	0.288	0.103	1.06304e-10
Elk3	4.6328e-15	1.62276	0.266	0.085	1.08945e-10
Znhit1	4.69646e-15	1.13838	0.354	0.154	1.10442e-10
Siva1	5.16043e-15	1.18312	0.393	0.195	1.21353e-10
Cops9	5.87731e-15	0.773991	0.494	0.28	1.38211e-10
Anxa5	5.91454e-15	0.403294	0.931	0.805	1.39086e-10
Ankrd17	6.70784e-15	0.69377	0.571	0.347	1.57741e-10
Ppa1	6.81109e-15	1.23105	0.419	0.224	1.6017e-10
Abhd2	7.27317e-15	1.43412	0.33	0.144	1.71036e-10
Sptlc2	7.75695e-15	0.999232	0.442	0.242	1.82413e-10
Rtp4	7.93299e-15	1.05462	0.326	0.129	1.86552e-10
Rps15	8.3432e-15	0.254396	0.997	0.985	1.96199e-10
Sulf1	9.70704e-15	0.867743	0.637	0.447	2.28271e-10
Rtraf	1.01159e-14	0.545239	0.683	0.491	2.37886e-10
Pdpn	1.0364e-14	0.711304	0.605	0.396	2.4372e-10
Btg1	1.07532e-14	1.13032	0.375	0.177	2.52872e-10
Tspo	1.15051e-14	0.36446	0.84	0.686	2.70553e-10
Capzb	1.22416e-14	0.468172	0.679	0.445	2.87872e-10
Gnl3	1.24151e-14	1.41279	0.315	0.129	2.91955e-10
Ywhah	1.25486e-14	0.793767	0.501	0.293	2.95094e-10
Rad23b	1.25793e-14	0.97753	0.408	0.203	2.95814e-10
Smarcc1	1.3372e-14	1.06823	0.381	0.183	3.14457e-10
Romo1	1.40103e-14	0.502794	0.68	0.45	3.29466e-10
Cdv3	1.46002e-14	0.863661	0.488	0.283	3.43337e-10
Lsm12	1.53148e-14	0.913538	0.439	0.239	3.60144e-10
Alg5	1.53923e-14	1.12442	0.356	0.159	3.61965e-10
Svep1	1.58672e-14	0.973261	0.514	0.321	3.73132e-10
Slirp	1.7196e-14	0.997547	0.376	0.175	4.0438e-10
Prdx6	1.87797e-14	0.755257	0.65	0.473	4.41623e-10
Synpo	1.96894e-14	1.50593	0.264	0.087	4.63015e-10
Ptprm	2.41267e-14	0.929565	0.389	0.183	5.67364e-10
Plec	2.45922e-14	0.739884	0.487	0.278	5.7831e-10
Taf10	2.7325e-14	0.801819	0.487	0.285	6.42576e-10
Tspan6	3.1438e-14	1.7186	0.256	0.085	7.39296e-10
Mrpl20	3.2243e-14	0.866843	0.44	0.234	7.58227e-10
Uso1	3.25374e-14	0.92436	0.444	0.247	7.65151e-10
Slc10a7	3.36281e-14	1.34229	0.328	0.144	7.90799e-10
Golgb1	3.50606e-14	0.55778	0.644	0.419	8.24484e-10
Ndufa1	3.60224e-14	0.581781	0.599	0.37	8.47104e-10
Eif4e	3.7917e-14	1.28166	0.356	0.17	8.91656e-10
Vcp	3.81777e-14	0.514786	0.708	0.506	8.97788e-10
Ptx3	3.8743e-14	1.32593	0.351	0.159	9.1108e-10
Tnfrsf1a	4.20781e-14	0.811444	0.478	0.267	9.89508e-10
Sec22b	4.55657e-14	0.958547	0.393	0.193	1.07152e-09
Junb	4.67677e-14	0.436533	0.665	0.447	1.09979e-09
Stmp1	4.7574e-14	0.638409	0.562	0.339	1.11875e-09
Cyp1b1	5.85477e-14	1.53788	0.269	0.093	1.37681e-09
Gbf1	6.12029e-14	0.825018	0.472	0.265	1.43925e-09
Cdc42ep5	6.39228e-14	1.02522	0.371	0.175	1.50321e-09
Ctps1	6.70671e-14	1.67996	0.251	0.082	1.57715e-09
Mrc2	7.62277e-14	0.663553	0.522	0.301	1.79257e-09
Flnb	7.95532e-14	0.948244	0.479	0.285	1.87077e-09
Ostf1	8.67001e-14	0.7048	0.547	0.347	2.03884e-09
Kdm5b	9.41054e-14	0.946672	0.444	0.257	2.21298e-09
Atp5po	9.71902e-14	0.456914	0.724	0.563	2.28552e-09
S100a1	9.90128e-14	0.578081	0.328	0.136	2.32839e-09
Snhg6	1.03565e-13	1.08223	0.335	0.147	2.43543e-09
Map4k4	1.1109e-13	0.663313	0.574	0.375	2.61239e-09
Pfdn1	1.19973e-13	0.691205	0.47	0.267	2.82127e-09
Rai14	1.20214e-13	1.2489	0.355	0.172	2.82694e-09
Serpinb1a	1.29002e-13	1.26371	0.372	0.19	3.03361e-09
Adam19	1.35243e-13	0.721996	0.513	0.316	3.18038e-09
Tmem256	1.3702e-13	0.658647	0.532	0.324	3.22216e-09
Hspa8	1.51133e-13	0.419411	0.915	0.853	3.55405e-09
Hspa5	1.71615e-13	0.791038	0.828	0.756	4.03569e-09
Mrpl17	1.87677e-13	0.793901	0.432	0.226	4.41341e-09
Polr2l	2.05992e-13	0.966205	0.438	0.249	4.8441e-09
Usp16	2.13144e-13	1.13771	0.319	0.136	5.01231e-09
Cnn2	2.4592e-13	1.14245	0.344	0.159	5.78306e-09
Mfap4	2.65215e-13	0.446997	0.262	0.082	6.23681e-09
Cox7a2	2.68005e-13	0.456015	0.752	0.635	6.30241e-09
Qsox1	2.74269e-13	1.35204	0.28	0.108	6.44972e-09
Snrpd1	3.06212e-13	0.969372	0.442	0.262	7.20088e-09
Tsn	3.37578e-13	0.637301	0.486	0.28	7.93849e-09
Ranbp1	3.58201e-13	0.898802	0.535	0.36	8.42346e-09
Septin11	3.91551e-13	0.562996	0.506	0.298	9.20772e-09
Vgll3	4.2374e-13	0.824145	0.422	0.229	9.96467e-09
Hmg20b	4.96087e-13	1.07438	0.344	0.162	1.1666e-08
Actb	5.00003e-13	0.310627	0.998	0.997	1.17581e-08
Ndufv3	5.36983e-13	0.551419	0.647	0.447	1.26277e-08
Grb10	6.06325e-13	0.579755	0.661	0.434	1.42583e-08
Pon3	6.13742e-13	1.38894	0.253	0.087	1.44328e-08
Galk1	6.83546e-13	1.24544	0.317	0.144	1.60743e-08
Lsm6	6.84561e-13	1.08926	0.345	0.165	1.60981e-08
Septin2	7.00226e-13	0.463246	0.688	0.476	1.64665e-08
Sod3	7.06593e-13	0.700608	0.578	0.386	1.66162e-08
Prrx1	7.46123e-13	0.363701	0.937	0.841	1.75458e-08
Cul7	7.6649e-13	1.26225	0.265	0.098	1.80248e-08
Il3ra	7.8262e-13	1.31064	0.296	0.126	1.84041e-08
Idh2	7.83182e-13	0.944398	0.357	0.175	1.84173e-08
Aak1	7.93552e-13	0.705781	0.458	0.252	1.86612e-08
Tmem208	8.32646e-13	0.947621	0.403	0.219	1.95805e-08
Wdr1	8.44693e-13	0.904051	0.378	0.193	1.98638e-08
Socs3	9.09718e-13	0.886831	0.376	0.19	2.13929e-08
Gdi2	9.13513e-13	0.502307	0.697	0.519	2.14822e-08
2410006H16Rik	9.4859e-13	0.715261	0.579	0.378	2.2307e-08
Bet1	9.68281e-13	1.07035	0.323	0.147	2.27701e-08
Marchf3	9.99926e-13	1.10477	0.389	0.211	2.35143e-08
Ndufb8	1.00514e-12	0.481232	0.604	0.419	2.36368e-08
Dbi	1.0596e-12	0.316948	0.762	0.609	2.49175e-08
Ybx1	1.07001e-12	0.379694	0.938	0.923	2.51623e-08
Ubap2	1.24104e-12	1.21331	0.298	0.126	2.91844e-08
Nktr	1.26857e-12	0.48837	0.627	0.424	2.98317e-08
Dnaja1	1.29221e-12	0.447149	0.796	0.671	3.03877e-08
Ptprs	1.4272e-12	0.920001	0.395	0.213	3.3562e-08
Tead1	1.45971e-12	0.839357	0.498	0.311	3.43265e-08
Plat	1.6202e-12	0.63665	0.639	0.445	3.81006e-08
Ndufs6	1.90786e-12	0.717435	0.448	0.262	4.48653e-08
Anp32b	2.01442e-12	0.835787	0.578	0.419	4.73712e-08
Gm46277	2.21409e-12	0.837382	0.531	0.35	5.20666e-08
Tbx15	2.2429e-12	1.07807	0.31	0.136	5.2744e-08
Tanc2	2.46175e-12	0.810713	0.481	0.293	5.78905e-08
Pdxdc1	2.68673e-12	0.679405	0.455	0.257	6.31812e-08
Tars1	2.71449e-12	1.25422	0.286	0.121	6.38339e-08
Lsm5	3.07516e-12	1.13205	0.294	0.126	7.23155e-08
Gria3	3.22034e-12	1.55478	0.261	0.103	7.57295e-08
Hnrnpm	3.35627e-12	0.662289	0.535	0.342	7.8926e-08
Golt1b	3.52827e-12	1.23536	0.282	0.118	8.29707e-08
Sap18	3.67917e-12	1.08999	0.316	0.147	8.65193e-08
Etfb	3.92036e-12	0.569614	0.639	0.486	9.21911e-08
Pmepa1	4.05602e-12	0.641342	0.671	0.496	9.53815e-08
Rnd3	4.09428e-12	1.07243	0.372	0.198	9.6281e-08
Timm13	4.22797e-12	0.487246	0.606	0.419	9.94248e-08
Yif1a	4.67096e-12	0.835922	0.364	0.18	1.09842e-07
Snhg3	4.77146e-12	1.12278	0.3	0.131	1.12206e-07
Epb41l3	4.96421e-12	0.84094	0.441	0.265	1.16738e-07
Aspn	4.9917e-12	1.00128	0.609	0.44	1.17385e-07
Ptgis	5.62706e-12	0.735401	0.546	0.37	1.32326e-07
Tfpi	5.72666e-12	1.16193	0.296	0.131	1.34668e-07
Tram1	5.94637e-12	0.386626	0.643	0.411	1.39835e-07
Ccbe1	6.19701e-12	1.65954	0.314	0.157	1.45729e-07
Mrpl57	6.58094e-12	0.992085	0.352	0.18	1.54757e-07
Mid1	6.71649e-12	0.65283	0.624	0.437	1.57945e-07
Eml4	7.26306e-12	1.07734	0.346	0.177	1.70798e-07
Zfpm2	7.36499e-12	0.396486	0.802	0.573	1.73195e-07
Rbm3	7.51126e-12	0.944501	0.359	0.188	1.76635e-07
Timm23	8.05989e-12	0.83541	0.427	0.247	1.89536e-07
Ube2s	8.55018e-12	1.16044	0.478	0.316	2.01066e-07
Adamts15	9.01488e-12	1.12813	0.382	0.219	2.11994e-07
Il4ra	9.21908e-12	1.19179	0.344	0.177	2.16796e-07
Usp47	9.99839e-12	0.850779	0.437	0.262	2.35122e-07
Myadm	1.04528e-11	0.68862	0.557	0.383	2.45808e-07
Gorasp2	1.06263e-11	0.761982	0.421	0.237	2.49889e-07
Cttn	1.11701e-11	0.901273	0.361	0.185	2.62677e-07
Nars1	1.23867e-11	0.832093	0.431	0.254	2.91286e-07
Ubl5	1.25884e-11	0.413418	0.72	0.558	2.9603e-07
Pi4k2b	1.26231e-11	1.19419	0.286	0.126	2.96845e-07
Magi1	1.31138e-11	1.16248	0.301	0.136	3.08385e-07
Ccdc12	1.42078e-11	0.70762	0.483	0.298	3.3411e-07
Myof	1.61526e-11	0.337725	0.609	0.375	3.79845e-07
Gfpt1	1.64936e-11	0.749831	0.435	0.249	3.87864e-07
Rpl23a	1.68721e-11	0.259711	0.954	0.892	3.96765e-07
Cycs	1.72949e-11	0.951225	0.41	0.247	4.06706e-07
Tmem14c	1.75072e-11	0.568941	0.475	0.288	4.11698e-07
Picalm	1.75625e-11	0.676397	0.545	0.362	4.13001e-07
Dst	1.76629e-11	0.442573	0.74	0.535	4.1536e-07
Fam98a	1.90484e-11	1.38018	0.257	0.105	4.47943e-07
Tmem119	2.1115e-11	0.839285	0.291	0.123	4.96541e-07
Ugp2	2.17461e-11	0.731885	0.597	0.427	5.1138e-07
Bola2	2.19086e-11	0.947442	0.349	0.177	5.15203e-07
Ndufb7	2.47738e-11	0.496607	0.6	0.419	5.8258e-07
Hmgb2	2.63233e-11	2.67541	0.265	0.123	6.19019e-07
Slit3	2.71385e-11	0.500309	0.866	0.843	6.38189e-07
Vcl	2.78359e-11	0.887721	0.459	0.296	6.5459e-07
Eif4g2	2.86988e-11	0.38975	0.849	0.758	6.74882e-07
Ugdh	2.87167e-11	0.576269	0.629	0.46	6.75302e-07
Arcn1	2.88566e-11	0.562668	0.529	0.334	6.78593e-07
Pabpc4	2.92346e-11	1.02048	0.334	0.17	6.87481e-07
Stk38	3.02401e-11	0.638805	0.523	0.344	7.11126e-07
Mrpl53	3.07107e-11	1.08082	0.285	0.126	7.22193e-07
Copb1	3.33385e-11	0.529289	0.552	0.368	7.83988e-07
Tenm3	3.3556e-11	1.19399	0.284	0.123	7.89104e-07
Ran	3.71706e-11	1.00067	0.553	0.427	8.74103e-07
Lima1	4.01599e-11	0.349159	0.9	0.774	9.444e-07
Lamtor2	5.12325e-11	0.374415	0.615	0.427	1.20478e-06
Ptov1	5.32759e-11	0.550755	0.45	0.254	1.25284e-06
Tfg	5.4036e-11	0.861979	0.356	0.185	1.27071e-06
Sox5	5.68524e-11	0.384552	0.677	0.46	1.33694e-06
Etv6	5.80699e-11	0.929411	0.384	0.219	1.36557e-06
Hmgn2	5.8296e-11	1.44487	0.271	0.126	1.37089e-06
Ap1s1	5.89826e-11	1.06506	0.287	0.131	1.38704e-06
Rab1a	6.32648e-11	0.49365	0.544	0.342	1.48774e-06
Ddx1	6.55126e-11	0.842464	0.38	0.211	1.54059e-06
Zc3h15	6.7264e-11	0.687076	0.444	0.265	1.58178e-06
Emp1	7.88127e-11	0.560949	0.631	0.465	1.85336e-06
Slc39a13	8.5816e-11	1.14402	0.271	0.121	2.01805e-06
Gtf2h5	8.79257e-11	0.405764	0.597	0.398	2.06766e-06
Mdfic	8.84847e-11	1.12082	0.293	0.139	2.08081e-06
Cdh11	1.00076e-10	0.425758	0.597	0.416	2.35339e-06
Skic3	1.02617e-10	0.974173	0.297	0.139	2.41314e-06
Nsa2	1.04872e-10	0.335927	0.787	0.568	2.46616e-06
1110038B12Rik	1.10673e-10	0.893938	0.329	0.167	2.60259e-06
Igf2r	1.1975e-10	0.583525	0.511	0.324	2.81605e-06
Tmed2	1.22364e-10	0.348548	0.78	0.656	2.87752e-06
Fzd2	1.24431e-10	0.870037	0.322	0.159	2.92611e-06
Pgls	1.25789e-10	0.508396	0.547	0.357	2.95806e-06
Lman2	1.26979e-10	0.815361	0.381	0.213	2.98604e-06
Ndufc2	1.28767e-10	0.431944	0.618	0.452	3.02808e-06
Prdx1	1.34563e-10	0.283838	0.928	0.871	3.16438e-06
Farp1	1.38263e-10	0.684864	0.478	0.303	3.2514e-06
Raph1	1.53828e-10	0.987816	0.351	0.193	3.61742e-06
Samd9l	1.61523e-10	0.899293	0.351	0.19	3.79837e-06
Copz1	1.6483e-10	1.05349	0.289	0.136	3.87614e-06
Prorsd1	1.66374e-10	0.966121	0.295	0.139	3.91246e-06
Mrpl18	1.72179e-10	0.909396	0.342	0.183	4.04896e-06
Cox7b	1.74004e-10	0.359958	0.745	0.609	4.09188e-06
Rigi	1.81746e-10	0.910296	0.337	0.177	4.27395e-06
Btg2	1.90808e-10	1.22853	0.276	0.126	4.48703e-06
Rlim	2.00732e-10	0.997581	0.323	0.167	4.72041e-06
Pbdc1	2.14425e-10	0.952696	0.317	0.159	5.04241e-06
Aimp1	2.35001e-10	0.476335	0.488	0.298	5.52629e-06
Gda	2.35894e-10	0.985131	0.459	0.314	5.54729e-06
Denr	2.37405e-10	0.7123	0.459	0.296	5.58282e-06
Idh1	2.96117e-10	0.645796	0.47	0.29	6.96349e-06
Psmc3	3.00682e-10	0.627487	0.476	0.303	7.07085e-06
Vasp	3.08698e-10	0.96907	0.268	0.118	7.25935e-06
Slc16a2	3.11048e-10	0.713164	0.405	0.234	7.3146e-06
Actr3	3.45531e-10	0.522069	0.558	0.383	8.1255e-06
Timm17b	3.61961e-10	0.814047	0.318	0.159	8.51187e-06
Tcea3	3.63875e-10	0.938442	0.304	0.154	8.5569e-06
Lsp1	3.66953e-10	0.556677	0.633	0.46	8.62927e-06
Ube2m	3.97032e-10	0.690041	0.448	0.288	9.33661e-06
Arpc5	4.01416e-10	0.495434	0.541	0.355	9.4397e-06
Erc1	4.23003e-10	0.945508	0.284	0.131	9.94735e-06
Cdc26	4.94575e-10	0.742439	0.38	0.216	1.16304e-05
1110004F10Rik	5.18843e-10	0.481123	0.482	0.298	1.22011e-05
Stard13	5.39685e-10	1.42898	0.3	0.159	1.26912e-05
Scfd1	5.58826e-10	0.636906	0.41	0.239	1.31414e-05
Cnn3	5.64446e-10	0.577476	0.529	0.36	1.32735e-05
Mrps33	5.84411e-10	0.551868	0.455	0.283	1.3743e-05
Cdk4	6.36302e-10	0.696736	0.399	0.239	1.49633e-05
Prrx2	6.62211e-10	1.01866	0.269	0.123	1.55725e-05
Trappc1	6.65165e-10	0.933397	0.282	0.134	1.5642e-05
Cfdp1	6.75774e-10	0.493777	0.564	0.38	1.58915e-05
Tma7	7.43956e-10	0.466433	0.58	0.396	1.74949e-05
Ufc1	7.74899e-10	0.327424	0.558	0.373	1.82225e-05
Ifrd1	8.47094e-10	0.971289	0.412	0.267	1.99203e-05
Gpr153	8.58035e-10	0.663183	0.381	0.216	2.01775e-05
Zfc3h1	8.82701e-10	0.958066	0.338	0.185	2.07576e-05
Tut7	9.03248e-10	0.74217	0.408	0.247	2.12408e-05
Chd4	9.72268e-10	0.473708	0.603	0.427	2.28638e-05
Il6st	9.75452e-10	0.613953	0.531	0.368	2.29387e-05
Ywhae	1.08755e-09	0.408105	0.794	0.702	2.55748e-05
Filip1l	1.09263e-09	0.371375	0.575	0.396	2.56942e-05
Eif4enif1	1.20036e-09	1.18401	0.259	0.121	2.82277e-05
Dnpep	1.20146e-09	0.813014	0.317	0.162	2.82535e-05
Dcun1d5	1.35912e-09	0.705781	0.424	0.272	3.19611e-05
Parp9	1.46525e-09	0.989989	0.267	0.123	3.44567e-05
Thy1	1.46562e-09	0.761786	0.405	0.244	3.44656e-05
Gpr180	1.76803e-09	1.03816	0.26	0.121	4.15769e-05
Maco1	1.93643e-09	1.03762	0.27	0.131	4.55372e-05
Il17ra	2.07315e-09	1.02375	0.288	0.147	4.87521e-05
Sh3pxd2b	2.18885e-09	0.554617	0.516	0.35	5.14731e-05
Sec24a	2.20827e-09	0.890656	0.308	0.162	5.19296e-05
Hspe1	2.27502e-09	0.524917	0.742	0.635	5.34994e-05
Jak2	2.47153e-09	0.938442	0.311	0.165	5.81205e-05
Dleu2	2.61906e-09	1.12223	0.355	0.203	6.15898e-05
Spsb1	2.65044e-09	0.98942	0.353	0.208	6.23278e-05
Ssc5d	2.71387e-09	1.01737	0.257	0.121	6.38193e-05
Ndufb2	2.73587e-09	0.574839	0.496	0.334	6.43368e-05
Cltc	2.78965e-09	0.351726	0.634	0.452	6.56014e-05
Vdac1	2.89158e-09	0.715598	0.393	0.239	6.79985e-05
Tmem176a	2.90022e-09	0.761137	0.529	0.411	6.82015e-05
Hspa4	3.27192e-09	0.756108	0.404	0.249	7.69426e-05
Igsf10	3.40838e-09	0.475342	0.494	0.324	8.01515e-05
Alyref	3.69781e-09	1.0004	0.26	0.123	8.69578e-05
Shox2	3.75883e-09	0.983947	0.321	0.18	8.83927e-05
Col6a3	3.99213e-09	0.310363	0.931	0.833	9.38789e-05
Knop1	4.18235e-09	0.869364	0.308	0.165	9.83522e-05
Arl1	4.33556e-09	0.393984	0.703	0.555	0.000101955
Hivep2	4.6413e-09	0.450561	0.598	0.429	0.000109145
Dync1h1	4.85499e-09	0.399076	0.54	0.352	0.00011417
Taf1d	4.87422e-09	1.15889	0.254	0.123	0.000114622
Zswim6	4.99254e-09	1.08406	0.257	0.123	0.000117405
Etf1	5.04e-09	0.777656	0.376	0.226	0.000118521
Sub1	5.18617e-09	0.385724	0.655	0.504	0.000121958
Cd320	5.25473e-09	1.10445	0.252	0.121	0.00012357
Slc39a7	5.3148e-09	0.664126	0.381	0.224	0.000124983
Gpx1	5.43569e-09	0.316005	0.745	0.599	0.000127826
Mdh2	5.68132e-09	0.606245	0.458	0.303	0.000133602
Dusp1	5.82064e-09	0.712428	0.426	0.275	0.000136878
Eif3a	5.90377e-09	0.439453	0.655	0.486	0.000138833
Psma7	5.9749e-09	0.334882	0.774	0.697	0.000140506
Klf6	6.08891e-09	0.425694	0.59	0.416	0.000143187
Arpc4	6.17837e-09	0.745415	0.346	0.198	0.000145291
Rab13	6.2114e-09	0.912795	0.268	0.131	0.000146067
Prrc2c	6.3348e-09	0.347197	0.73	0.599	0.000148969
Twf1	6.48404e-09	0.711723	0.373	0.221	0.000152479
Clmp	6.52511e-09	0.455966	0.548	0.373	0.000153444
Clint1	6.64336e-09	0.451664	0.615	0.46	0.000156225
Mxd4	8.76107e-09	0.468039	0.504	0.342	0.000206025
Ehmt2	9.28872e-09	0.908255	0.25	0.116	0.000218434
Serbp1	9.48252e-09	0.375951	0.79	0.74	0.000222991
Nmt1	9.90831e-09	0.799516	0.314	0.172	0.000233004
H13	1.02759e-08	0.597748	0.449	0.296	0.000241647
App	1.15403e-08	0.277697	0.885	0.823	0.000271382
Ssbp3	1.1685e-08	0.544767	0.429	0.27	0.000274785
Eva1b	1.1905e-08	0.526515	0.401	0.242	0.000279958
Tgfbr1	1.20644e-08	1.14353	0.267	0.136	0.000283706
Rbm25	1.35999e-08	0.405727	0.571	0.406	0.000319815
Ddx60	1.44651e-08	1.12324	0.263	0.134	0.000340162
Prickle2	1.48616e-08	0.813795	0.358	0.213	0.000349486
Zmynd8	1.48742e-08	0.744423	0.346	0.203	0.000349781
Eif5a	1.54611e-08	0.614642	0.724	0.676	0.000363584
Spcs1	1.58648e-08	0.35872	0.71	0.581	0.000373077
Eif6	1.6039e-08	0.731843	0.331	0.188	0.000377172
Tln1	1.63028e-08	0.396635	0.658	0.517	0.000383377
Map1b	1.77422e-08	0.610433	0.367	0.213	0.000417226
Ifnar2	1.80427e-08	0.585002	0.491	0.35	0.000424292
Lsm4	1.8375e-08	0.716909	0.373	0.226	0.000432107
Tmbim6	1.8582e-08	0.258701	0.753	0.612	0.000436973
Marchf5	1.89754e-08	0.787863	0.305	0.165	0.000446226
Mrpl30	1.90729e-08	0.420511	0.466	0.301	0.000448518
Srsf9	2.05426e-08	0.687279	0.36	0.213	0.00048308
Tomm5	2.07025e-08	0.389182	0.495	0.334	0.000486841
Psmd2	2.07776e-08	0.752427	0.347	0.206	0.000488607
Rexo2	2.26841e-08	0.383241	0.556	0.396	0.000533439
Arfgap3	2.29807e-08	0.710673	0.339	0.195	0.000540415
Chd3	2.39505e-08	0.691044	0.4	0.257	0.000563219
Galnt2	2.53288e-08	0.861225	0.337	0.201	0.000595632
Nudt4	2.69849e-08	0.602836	0.421	0.278	0.000634577
Steap4	2.72617e-08	0.752034	0.418	0.28	0.000641086
Igsf8	2.86138e-08	0.900928	0.263	0.134	0.000672882
Kdm1a	2.8816e-08	0.711235	0.355	0.216	0.000677638
Hsp90ab1	3.04509e-08	0.264415	0.989	0.99	0.000716084
Eif1ax	3.2135e-08	0.69307	0.38	0.239	0.000755687
Samd4	3.31488e-08	0.495315	0.47	0.311	0.000779528
Vcf1	3.4329e-08	0.468605	0.416	0.252	0.000807281
Slc25a5	3.45582e-08	0.493017	0.444	0.303	0.000812672
Spon2	3.65128e-08	0.740399	0.42	0.28	0.000858636
Galnt17	3.96892e-08	0.799387	0.449	0.314	0.000933331
Tm9sf4	4.12848e-08	0.537658	0.399	0.244	0.000970854
Plaat3	4.13511e-08	0.971125	0.269	0.141	0.000972411
Myo9b	4.48346e-08	1.01678	0.252	0.129	0.00105433
BC004004	4.5257e-08	0.770876	0.262	0.134	0.00106426
Sin3b	4.52784e-08	0.623849	0.4	0.254	0.00106477
Rnps1	5.11816e-08	0.755629	0.25	0.123	0.00120359
Apbb1ip	5.51306e-08	0.349637	0.568	0.396	0.00129645
Txnrd1	5.89682e-08	1.03098	0.276	0.152	0.0013867
Ap2b1	6.03639e-08	0.57604	0.382	0.237	0.00141952
2310039H08Rik	6.34212e-08	0.810361	0.275	0.147	0.00149141
Ap2s1	6.3466e-08	0.564136	0.414	0.262	0.00149247
Rex1bd	6.52106e-08	0.435754	0.521	0.378	0.00153349
Abcf1	7.48768e-08	0.692973	0.348	0.211	0.0017608
Caprin1	8.00794e-08	0.499061	0.535	0.393	0.00188315
Ubxn4	8.48198e-08	0.381891	0.492	0.334	0.00199462
Ttc3	8.8358e-08	0.284699	0.633	0.445	0.00207783
Mrpl48	9.00973e-08	0.671791	0.353	0.216	0.00211873
Sh3gl1	9.41282e-08	0.609201	0.376	0.234	0.00221352
Wdr45b	9.59926e-08	0.79947	0.272	0.144	0.00225736
Arhgap28	9.66184e-08	0.684309	0.348	0.211	0.00227208
Pvt1	1.01438e-07	0.758522	0.302	0.167	0.00238543
Cct2	1.01749e-07	0.593935	0.436	0.296	0.00239274
Chpf	1.11308e-07	0.699689	0.316	0.185	0.00261751
Eif2s1	1.39054e-07	0.808699	0.277	0.152	0.00327
Ccdc34	1.53495e-07	0.890656	0.271	0.149	0.00360958
Pole4	1.56461e-07	0.847063	0.268	0.144	0.00367934
Cct8	1.62091e-07	0.533142	0.406	0.265	0.00381174
Mtpn	1.67905e-07	0.621704	0.418	0.285	0.00394846
Txnl1	1.7251e-07	0.688098	0.392	0.262	0.00405674
Mast2	1.8108e-07	0.743785	0.328	0.198	0.00425829
Nagk	1.81873e-07	0.655562	0.333	0.201	0.00427691
Mrtfa	1.83035e-07	0.637306	0.376	0.239	0.00430426
Hint1	2.09873e-07	0.269348	0.88	0.82	0.00493538
Mcrip1	2.11739e-07	0.374344	0.472	0.321	0.00497925
Nhp2	2.1652e-07	1.04229	0.259	0.144	0.00509169
Zfp106	2.19742e-07	0.608212	0.367	0.231	0.00516745
Chchd1	2.28259e-07	0.432517	0.398	0.247	0.00536774
Phf5a	2.28598e-07	0.758651	0.275	0.152	0.00537571
Sltm	2.41324e-07	0.59979	0.385	0.247	0.00567498
Dpm3	2.48824e-07	0.33519	0.622	0.476	0.00585135
Gspt1	2.51507e-07	0.62076	0.467	0.342	0.00591445
Mrpl34	2.53175e-07	0.65943	0.308	0.18	0.00595367
Nutf2	2.64332e-07	0.661888	0.265	0.141	0.00621603
Trip12	2.72923e-07	0.333894	0.6	0.437	0.00641805
Zfp260	2.75335e-07	0.645996	0.335	0.203	0.00647478
Mgat2	2.89597e-07	0.62943	0.331	0.201	0.00681016
Mrps18c	2.90055e-07	0.717754	0.284	0.159	0.00682092
Dtymk	3.17342e-07	0.773136	0.298	0.175	0.00746261
Dnlz	3.17456e-07	0.746423	0.27	0.149	0.0074653
Tgfbr3	3.30279e-07	0.428818	0.808	0.81	0.00776685
Lpp	3.39575e-07	0.284493	0.897	0.825	0.00798546
Shisa5	3.4048e-07	0.382913	0.498	0.352	0.00800674
Magoh	3.42147e-07	0.72786	0.283	0.159	0.00804592
Skap2	3.58105e-07	0.640036	0.315	0.188	0.0084212
Sox4	3.6874e-07	0.905559	0.297	0.175	0.0086713
Resf1	3.94751e-07	0.662987	0.373	0.242	0.00928298
Pet100	4.0622e-07	0.689633	0.271	0.149	0.00955266
Sdc4	4.29027e-07	0.682119	0.372	0.244	0.010089
Pdcd5	4.32943e-07	0.270245	0.559	0.404	0.0101811
Snrpc	4.64653e-07	0.46261	0.339	0.206	0.0109268
Xrn2	4.64925e-07	0.583697	0.369	0.237	0.0109332
Leprotl1	4.8406e-07	0.632779	0.333	0.206	0.0113831
Mrpl21	4.89129e-07	0.727845	0.269	0.149	0.0115024
Parp14	5.03684e-07	0.749622	0.272	0.154	0.0118446
Tmem126a	5.22116e-07	0.647995	0.285	0.162	0.0122781
Arhgdia	5.39937e-07	0.328167	0.572	0.422	0.0126971
Zmat2	5.45652e-07	0.679948	0.298	0.175	0.0128316
Cmtm7	5.46305e-07	0.739057	0.294	0.172	0.0128469
Micos13	5.49519e-07	0.362197	0.548	0.409	0.0129225
Myo1c	6.37766e-07	0.773826	0.263	0.147	0.0149977
Rbis	6.43611e-07	0.513136	0.368	0.234	0.0151352
Snrpd3	6.5303e-07	0.481758	0.427	0.296	0.0153567
Zfp9	7.08636e-07	0.867669	0.253	0.141	0.0166643
Fkbp14	7.34323e-07	0.612671	0.305	0.18	0.0172683
Psmb2	7.55123e-07	0.432545	0.593	0.476	0.0177575
Srrm1	7.64678e-07	0.375208	0.461	0.321	0.0179822
C4b	7.9068e-07	0.385951	0.357	0.226	0.0185936
Rab8b	8.08548e-07	0.717369	0.321	0.198	0.0190138
Ap2m1	8.34969e-07	0.430907	0.444	0.306	0.0196351
Set	8.55027e-07	0.565905	0.545	0.44	0.0201068
Naa50	8.64912e-07	0.775096	0.296	0.18	0.0203393
5033421B08Rik	8.90478e-07	0.697351	0.347	0.224	0.0209405
Lsm7	9.18803e-07	0.733914	0.276	0.159	0.0216066
Lgals3	9.30432e-07	0.998393	0.273	0.162	0.0218801
Tubb2a	9.39223e-07	0.756861	0.388	0.27	0.0220868
Rap1gds1	1.00925e-06	0.541889	0.332	0.206	0.0237336
Hspd1	1.03722e-06	0.839803	0.436	0.324	0.0243912
Yif1b	1.05325e-06	0.625065	0.295	0.175	0.0247682
Tubb6	1.07475e-06	0.76985	0.364	0.244	0.0252737
Dnajc1	1.17796e-06	0.285194	0.725	0.62	0.0277009
Cfl2	1.20494e-06	0.406221	0.447	0.306	0.0283354
Anp32a	1.22838e-06	0.569368	0.376	0.249	0.0288867
Uba5	1.25527e-06	0.784732	0.276	0.162	0.029519
Slfn5	1.31754e-06	0.54251	0.714	0.699	0.0309833
Setd5	1.32205e-06	0.48687	0.49	0.36	0.0310893
Ap3b1	1.39415e-06	0.430398	0.389	0.257	0.0327849
Cisd2	1.42813e-06	0.522646	0.339	0.213	0.033584
Por	1.55274e-06	0.547425	0.303	0.183	0.0365142
Aff1	1.55682e-06	0.497923	0.391	0.26	0.0366103
Ptbp1	1.62543e-06	0.592494	0.324	0.203	0.0382236
Erp44	1.70992e-06	0.518035	0.393	0.267	0.0402104
Derl1	1.81634e-06	0.477803	0.38	0.249	0.0427129
Cops5	1.82579e-06	0.557114	0.304	0.183	0.0429353
Acp1	1.82876e-06	0.579935	0.344	0.221	0.0430051
Nudt21	1.86348e-06	0.738202	0.252	0.141	0.0438215
Cyb5r3	1.87833e-06	0.330968	0.4	0.27	0.0441708
Kpnb1	1.89817e-06	0.626092	0.34	0.219	0.0446373
Eif3j1	2.02744e-06	0.527211	0.317	0.195	0.0476772
Papola	2.2341e-06	0.438013	0.421	0.288	0.052537
Ube2w	2.25059e-06	0.545316	0.365	0.242	0.0529248
Tmem160	2.48429e-06	0.379401	0.399	0.267	0.0584205
Zfp809	2.61897e-06	0.773615	0.276	0.167	0.0615877
Utp11	2.63659e-06	0.819936	0.258	0.152	0.062002
H2-T22	2.79103e-06	0.732676	0.305	0.195	0.0656339
Snrpd2	2.93648e-06	0.285861	0.606	0.478	0.0690542
Vma21	3.00498e-06	0.589588	0.284	0.17	0.0706651
Kmt5a	3.02866e-06	0.793244	0.264	0.157	0.071222
Rras2	3.20431e-06	0.837937	0.28	0.172	0.0753525
Rps6ka3	3.27296e-06	0.366294	0.475	0.334	0.0769668
Arfip1	3.30958e-06	0.405325	0.369	0.237	0.0778282
Sulf2	3.32117e-06	0.643555	0.32	0.203	0.0781007
Psmd14	3.35033e-06	0.53136	0.361	0.242	0.0787862
Snap23	3.73204e-06	0.561247	0.325	0.208	0.0877626
Cmc1	3.73835e-06	0.769684	0.269	0.162	0.0879111
Upf2	3.84077e-06	0.517812	0.288	0.17	0.0903196
Akr1a1	3.85019e-06	0.251534	0.7	0.596	0.0905411
Psme2	3.87494e-06	0.316239	0.515	0.378	0.0911232
Tnrc6a	3.92375e-06	0.37196	0.473	0.337	0.0922709
Psmd8	4.18759e-06	0.371073	0.422	0.296	0.0984753
Ccnl1	4.1933e-06	0.72464	0.271	0.162	0.0986096
Tnik	4.53911e-06	0.995381	0.27	0.17	0.106742
Gadd45gip1	4.59244e-06	0.729711	0.269	0.162	0.107996
Ifi211	4.6013e-06	0.422286	0.403	0.278	0.108204
Psmd7	4.73042e-06	0.285478	0.451	0.306	0.111241
Trim24	4.79094e-06	0.622502	0.251	0.141	0.112664
Rpl34-ps1	5.10781e-06	0.514146	0.326	0.208	0.120115
Tbc1d20	5.20199e-06	0.709753	0.259	0.154	0.12233
Mien1	5.21978e-06	0.507524	0.297	0.183	0.122748
Brwd1	5.23833e-06	0.574536	0.308	0.193	0.123185
Blmh	5.24971e-06	0.60906	0.282	0.172	0.123452
Slc30a7	5.62198e-06	0.734189	0.257	0.152	0.132206
Jtb	5.66592e-06	0.512172	0.341	0.226	0.13324
Dennd2b	6.34443e-06	0.568513	0.337	0.224	0.149196
Naa38	6.35408e-06	0.46251	0.347	0.226	0.149423
Psmd1	6.52118e-06	0.474622	0.392	0.272	0.153352
Pip4k2a	6.66148e-06	0.679405	0.25	0.144	0.156651
Dap3	6.7964e-06	0.660615	0.267	0.159	0.159824
Uggt1	7.31028e-06	0.705781	0.25	0.147	0.171908
Fer	7.3668e-06	0.394938	0.525	0.393	0.173238
Psd3	7.56295e-06	0.359633	0.656	0.542	0.17785
Luzp1	7.62399e-06	0.425777	0.357	0.234	0.179286
Bet1l	7.83493e-06	0.468829	0.339	0.221	0.184246
Ndufa8	8.1947e-06	0.30404	0.48	0.344	0.192707
Cdk7	9.62708e-06	0.68368	0.266	0.162	0.22639
Sfxn1	9.66065e-06	0.402223	0.389	0.265	0.22718
Matn2	9.72353e-06	0.460117	0.273	0.162	0.228658
Hnrnpl	9.72495e-06	0.527635	0.32	0.208	0.228692
Khdrbs1	9.86482e-06	0.414834	0.449	0.326	0.231981
Srsf6	9.87516e-06	0.519769	0.299	0.188	0.232224
Mrpl14	1.01713e-05	0.401422	0.399	0.275	0.239188
Dcbld2	1.04181e-05	0.46583	0.472	0.35	0.244993
Smarca5	1.12365e-05	0.405504	0.412	0.298	0.264238
Ifi203	1.1421e-05	0.586845	0.521	0.442	0.268576
Anapc4	1.16014e-05	0.611422	0.274	0.17	0.272818
Ccar1	1.16039e-05	0.509384	0.342	0.229	0.272878
Zcrb1	1.23134e-05	0.489228	0.35	0.234	0.289563
Washc3	1.23843e-05	0.452067	0.26	0.154	0.291229
Trappc4	1.34529e-05	0.531751	0.313	0.203	0.316359
Rlf	1.38172e-05	0.48739	0.304	0.195	0.324925
Babam2	1.42527e-05	0.607275	0.358	0.247	0.335167
Cnih4	1.43184e-05	0.350485	0.368	0.249	0.336711
Tcp1	1.43704e-05	0.520324	0.406	0.296	0.337935
Pgm3	1.4639e-05	0.54876	0.265	0.159	0.34425
Plpp1	1.46468e-05	0.456953	0.367	0.26	0.344435
Cct3	1.48223e-05	0.471316	0.358	0.247	0.34856
Pxdn	1.4894e-05	0.39501	0.404	0.283	0.350246
Micu2	1.63414e-05	0.490803	0.296	0.185	0.384283
Ywhag	1.65202e-05	0.566378	0.307	0.201	0.388488
Cops6	1.70801e-05	0.499461	0.334	0.224	0.401656
Mrpl51	1.71141e-05	0.369505	0.405	0.285	0.402455
Fmr1	1.72121e-05	0.788994	0.269	0.172	0.404759
H2az2	1.73126e-05	0.498116	0.466	0.357	0.407122
ATP8	1.76767e-05	0.416146	0.411	0.29	0.415685
Pam16	1.84179e-05	0.498685	0.276	0.172	0.433116
Rab4b	1.9231e-05	0.656094	0.27	0.17	0.452237
Mlf2	1.95341e-05	0.338424	0.343	0.221	0.459365
Vapa	2.03814e-05	0.322614	0.492	0.37	0.47929
Psme4	2.06676e-05	0.366772	0.412	0.285	0.48602
Rbms2	2.10655e-05	0.356934	0.392	0.267	0.495376
Rab5if	2.15416e-05	0.401946	0.364	0.252	0.506571
Ddx42	2.21007e-05	0.508599	0.297	0.193	0.51972
Arhgef25	2.2337e-05	0.501196	0.254	0.152	0.525277
Pdlim1	2.23629e-05	0.653575	0.378	0.275	0.525887
Tpp2	2.31622e-05	0.615074	0.278	0.177	0.544682
Gns	2.32637e-05	0.459708	0.437	0.324	0.547069
Riok3	2.35658e-05	0.505411	0.334	0.226	0.554173
Pcbp1	2.57069e-05	0.345225	0.605	0.501	0.604524
Lrmda	2.57871e-05	0.666106	0.565	0.517	0.60641
Lamtor4	2.87685e-05	0.319152	0.457	0.342	0.676519
Snf8	3.12592e-05	0.463808	0.322	0.213	0.735093
Brd2	3.14281e-05	0.421651	0.287	0.18	0.739063
Sugt1	3.19977e-05	0.385327	0.319	0.206	0.752459
Mcts1	3.28195e-05	0.416162	0.276	0.172	0.771782
Tor1aip2	3.38365e-05	0.508357	0.336	0.231	0.795699
Has2	3.43479e-05	0.807743	0.27	0.175	0.807725
Ext2	3.53167e-05	0.493794	0.367	0.26	0.830507
Large1	3.54839e-05	0.364909	0.478	0.355	0.834439
Ank3	3.62893e-05	0.70214	0.286	0.195	0.85338
Dynll2	3.68522e-05	0.468282	0.314	0.208	0.866617
Xbp1	3.75958e-05	0.261895	0.443	0.319	0.884103
Shoc2	3.76002e-05	0.545655	0.306	0.206	0.884205
Ppp1r11	3.81855e-05	0.433701	0.252	0.154	0.897971
Litaf	3.82718e-05	0.624076	0.279	0.183	0.899999
Nsrp1	3.89424e-05	0.552441	0.256	0.157	0.91577
R3hdm1	4.01613e-05	0.516287	0.31	0.208	0.944434
Slc50a1	4.04715e-05	0.323716	0.404	0.285	0.951728
Ndufa12	4.08156e-05	0.342948	0.382	0.27	0.95982
Supt5	4.10098e-05	0.568398	0.26	0.162	0.964387
Bclaf1	4.24963e-05	0.26937	0.458	0.334	0.999344
Ssu72	4.28065e-05	0.293299	0.379	0.265	1
Tra2b	4.35819e-05	0.427873	0.35	0.239	1
Kdm2a	4.41843e-05	0.440847	0.339	0.229	1
Nucb1	4.43467e-05	0.291295	0.512	0.388	1
Lpgat1	4.47284e-05	0.516685	0.347	0.244	1
Cacna2d1	4.6416e-05	0.401749	0.403	0.283	1
Tmsb4x	4.69345e-05	0.490285	0.987	0.99	1
Sumo3	4.72249e-05	0.429	0.272	0.172	1
Med15	4.89997e-05	0.633136	0.251	0.157	1
Ncl	4.92206e-05	0.494143	0.704	0.661	1
Ccdc59	4.993e-05	0.365878	0.311	0.206	1
Vps36	5.0154e-05	0.579882	0.295	0.198	1
Elf4	5.36414e-05	0.582677	0.273	0.177	1
Commd3	5.73e-05	0.523011	0.326	0.224	1
Smarcb1	5.73295e-05	0.395669	0.287	0.185	1
Bud31	5.81772e-05	0.492652	0.257	0.159	1
Pls3	5.97974e-05	0.46714	0.427	0.319	1
Mettl9	6.01592e-05	0.443721	0.332	0.229	1
Pafah1b2	6.52406e-05	0.479969	0.283	0.183	1
Carhsp1	6.668e-05	0.468956	0.383	0.278	1
Asap3	6.78266e-05	0.608138	0.273	0.177	1
Creb3	6.84718e-05	0.439664	0.261	0.162	1
1110065P20Rik	6.87321e-05	0.54097	0.256	0.165	1
Mrps28	7.03447e-05	0.312438	0.38	0.265	1
Cbfb	7.3673e-05	0.562548	0.268	0.172	1
Scarb2	7.36741e-05	0.480355	0.341	0.239	1
Aurkaip1	7.49017e-05	0.329972	0.355	0.244	1
Dph3	7.95633e-05	0.376814	0.354	0.247	1
Med13l	8.02975e-05	0.425329	0.408	0.301	1
Psma6	8.80654e-05	0.353028	0.335	0.229	1
Svil	9.27352e-05	0.358738	0.6	0.483	1
Banf1	9.29596e-05	0.360977	0.376	0.27	1
Map7d1	9.47925e-05	0.388354	0.296	0.198	1
Hnrnpdl	9.81324e-05	0.455803	0.322	0.221	1
Slc39a1	9.81944e-05	0.312939	0.34	0.229	1
Gem	0.000105727	0.962532	0.328	0.252	1
Mrps12	0.000108231	0.50164	0.262	0.17	1
Spidr	0.000114452	0.591477	0.27	0.177	1
Trpc4ap	0.000115507	0.46015	0.323	0.224	1
Asph	0.000118041	0.340163	0.425	0.319	1
Parp3	0.0001181	0.521143	0.255	0.165	1
Ube4b	0.000119147	0.535965	0.323	0.229	1
Arfgef1	0.000121104	0.32204	0.323	0.219	1
Stk3	0.000121953	0.502118	0.408	0.306	1
Mast4	0.000132479	0.450254	0.571	0.473	1
Anapc5	0.000135078	0.254893	0.379	0.267	1
Uba1	0.000135458	0.420142	0.356	0.254	1
Grpel1	0.000136031	0.341017	0.273	0.175	1
Psmd6	0.000139702	0.452514	0.284	0.19	1
Ergic1	0.000143171	0.40722	0.327	0.229	1
Pxk	0.000153567	0.489928	0.298	0.206	1
Ppfibp1	0.000157738	0.319237	0.453	0.337	1
Snrnp70	0.000157862	0.29784	0.434	0.324	1
Bad	0.000162662	0.494835	0.273	0.18	1
Cbx1	0.000167644	0.433283	0.37	0.275	1
Mbd3	0.000168858	0.503019	0.294	0.203	1
Cks1b	0.000169836	0.623319	0.307	0.219	1
Glmp	0.000172976	0.470067	0.273	0.183	1
Tnks	0.000174665	0.394203	0.301	0.203	1
Ifih1	0.000176175	0.498339	0.276	0.188	1
Fip1l1	0.000177179	0.331462	0.354	0.249	1
Pros1	0.000178006	0.286162	0.424	0.308	1
Eif4a1	0.000179404	0.27629	0.731	0.681	1
Mfge8	0.000180907	0.581511	0.373	0.27	1
Desi2	0.000182959	0.272932	0.419	0.314	1
Rps6kb1	0.000190353	0.414572	0.309	0.213	1
Npepps	0.000197534	0.398892	0.432	0.329	1
Ergic2	0.000199226	0.357536	0.307	0.211	1
Ctdnep1	0.000202042	0.411434	0.267	0.175	1
Memo1	0.000202196	0.588098	0.254	0.17	1
Snx5	0.000205682	0.578062	0.288	0.201	1
Tbl1xr1	0.000205778	0.429891	0.286	0.193	1
Egln1	0.000207082	0.744369	0.265	0.185	1
Gcc2	0.000207182	0.407453	0.276	0.183	1
Pip5k1a	0.000212918	0.64796	0.25	0.167	1
Armcx3	0.000214602	0.288595	0.309	0.213	1
Polr2i	0.000225731	0.500486	0.286	0.198	1
Psmb5	0.000231036	0.278446	0.483	0.378	1
Frmd4a	0.000233685	0.551395	0.266	0.18	1
Zc3hav1	0.000238548	0.901311	0.325	0.247	1
Gmds	0.000255023	0.263436	0.379	0.267	1
Tmbim4	0.00026173	0.359223	0.316	0.219	1
Csnk1g1	0.000262038	0.429872	0.34	0.247	1
Ccnd2	0.000272836	0.452617	0.401	0.308	1
Stx2	0.000287311	0.835064	0.276	0.193	1
Lap3	0.000298122	0.521041	0.257	0.172	1
Commd1	0.000307892	0.305269	0.373	0.27	1
Acly	0.000318947	0.41108	0.318	0.226	1
Sned1	0.00032136	0.548585	0.459	0.396	1
Mrps14	0.000327108	0.253893	0.386	0.28	1
Aga	0.000329674	0.433037	0.254	0.167	1
Wbp1l	0.000335142	0.517866	0.28	0.195	1
Dse	0.000340927	0.309952	0.373	0.272	1
Morrbid	0.000362759	0.501232	0.298	0.211	1
Fxr1	0.000369289	0.258144	0.367	0.267	1
Rbm8a	0.000460882	0.304702	0.332	0.234	1
Chic2	0.000460955	0.298154	0.457	0.355	1
Creg1	0.000468874	0.305074	0.429	0.326	1
Dlg1	0.000478676	0.379368	0.387	0.29	1
Psmb3	0.000496416	0.294731	0.558	0.481	1
Atp10a	0.000497053	0.484544	0.266	0.183	1
Nfe2l1	0.000499291	0.332564	0.328	0.234	1
Parp8	0.000501392	0.446321	0.339	0.252	1
Snx4	0.000508099	0.407287	0.317	0.231	1
Dhx15	0.000514147	0.41165	0.295	0.208	1
Psmd12	0.000516904	0.310643	0.316	0.226	1
Flnc	0.00051946	0.42477	0.298	0.213	1
Atp8b1	0.000524414	0.257766	0.461	0.347	1
Parva	0.000549713	0.269089	0.442	0.342	1
Tnrc18	0.00055096	0.301357	0.404	0.308	1
Dctn4	0.000562903	0.27712	0.358	0.26	1
Sp100	0.000574664	0.342335	0.459	0.378	1
Leprot	0.000597072	0.371233	0.35	0.26	1
Pgrmc2	0.0006018	0.35135	0.286	0.198	1
Mnat1	0.000633781	0.355175	0.292	0.203	1
Srsf7	0.000644853	0.444057	0.295	0.213	1
Golga3	0.000653613	0.370471	0.266	0.183	1
Macf1	0.000690524	0.260756	0.706	0.653	1
H2aj	0.000700759	0.274624	0.391	0.301	1
Amotl2	0.000740374	0.571861	0.289	0.211	1
Acin1	0.000754205	0.293039	0.408	0.314	1
Mcc	0.000755697	0.294634	0.423	0.321	1
Mrps15	0.000772257	0.436723	0.282	0.201	1
Med10	0.000775418	0.345605	0.252	0.17	1
Pdgfrb	0.000801585	0.386631	0.339	0.257	1
Cndp2	0.000813215	0.421803	0.263	0.183	1
Med21	0.000815917	0.275489	0.284	0.198	1
Elf2	0.000830701	0.300406	0.34	0.249	1
Rxylt1	0.000836585	0.349637	0.334	0.247	1
Map2k2	0.000877605	0.273213	0.371	0.278	1
Dnm1l	0.000920764	0.419691	0.258	0.177	1
Tardbp	0.00092423	0.509843	0.291	0.213	1
Ctsa	0.000999806	0.475055	0.26	0.183	1
Prpf38b	0.00101265	0.484149	0.256	0.18	1
Fgf7	0.00102247	0.371193	0.381	0.293	1
Sod2	0.00103563	0.96941	0.277	0.213	1
Anapc13	0.0010769	0.303682	0.386	0.296	1
Ndufb6	0.00107811	0.297747	0.36	0.27	1
Hadha	0.00113155	0.270203	0.31	0.224	1
Cdkn1c	0.00117814	0.514636	0.344	0.262	1
Fkbp3	0.00118337	0.311291	0.311	0.226	1
Tent2	0.0011922	0.529381	0.258	0.185	1
Hnrnpd	0.00120518	0.445749	0.378	0.303	1
Zc3h7a	0.00126726	0.351458	0.275	0.195	1
Ptbp3	0.00129102	0.31731	0.369	0.285	1
Il1rl2	0.00131713	0.371732	0.332	0.252	1
Ehmt1	0.00134763	0.251832	0.315	0.229	1
Cd164	0.00137059	0.252455	0.487	0.396	1
Ubtf	0.00139324	0.349637	0.36	0.278	1
Olfml2b	0.00141906	0.268525	0.548	0.445	1
Prmt1	0.00151141	0.453489	0.286	0.211	1
Lims1	0.00160967	0.266281	0.503	0.416	1
Nop58	0.00161914	0.459015	0.266	0.195	1
Nsg1	0.00177744	0.485465	0.265	0.193	1
Lrrfip2	0.00185101	0.295797	0.263	0.183	1
Rsf1	0.00185614	0.250794	0.313	0.229	1
Nono	0.00193495	0.348131	0.328	0.249	1
Dhx9	0.00197571	0.539936	0.259	0.19	1
Rwdd1	0.00208682	0.274334	0.36	0.275	1
Atf4	0.00211966	0.444034	0.253	0.183	1
Sod1	0.00212575	0.269682	0.312	0.231	1
Ganab	0.00213507	0.308316	0.29	0.211	1
Ddx39b	0.00214771	0.271581	0.318	0.231	1
Tax1bp3	0.00215375	0.330272	0.296	0.219	1
Tmf1	0.00225113	0.336512	0.297	0.219	1
Ctbp2	0.00229368	0.309602	0.259	0.185	1
Baz1b	0.00237061	0.35799	0.339	0.262	1
Ube2n	0.0024495	0.332084	0.351	0.272	1
Acvr2a	0.00248609	0.359618	0.302	0.229	1
Eif3b	0.00264694	0.348434	0.268	0.195	1
Atp6v0d1	0.00266645	0.268717	0.3	0.224	1
Capn2	0.00267326	0.264492	0.427	0.337	1
Thrap3	0.00271889	0.28356	0.398	0.316	1
Cox14	0.0027818	0.259949	0.384	0.298	1
Dnajb11	0.00282535	0.334312	0.293	0.221	1
Wwc2	0.00285462	0.312354	0.335	0.257	1
Brd4	0.00313081	0.26149	0.36	0.28	1
Esd	0.00313294	0.324921	0.592	0.527	1
Il31ra	0.00317226	0.416563	0.35	0.278	1
Cox20	0.0031731	0.288008	0.251	0.18	1
Rala	0.00339136	0.319426	0.429	0.352	1
Psmb10	0.00339483	0.272128	0.319	0.242	1
Atf7ip	0.00344078	0.347035	0.306	0.231	1
Brd8	0.00344571	0.34209	0.268	0.195	1
Itch	0.00366375	0.354706	0.346	0.272	1
Lsm3	0.00376742	0.428007	0.26	0.193	1
Gata6	0.00380155	0.427857	0.297	0.229	1
Plxnb2	0.00388454	0.305363	0.256	0.185	1
Rassf8	0.0041236	0.408741	0.255	0.188	1
Emg1	0.00415084	0.263036	0.254	0.18	1
Ssbp1	0.0041709	0.372668	0.259	0.19	1
Atxn2	0.00425983	0.279062	0.334	0.254	1
Cacybp	0.00428668	0.406221	0.29	0.221	1
St3gal4	0.00443673	0.285672	0.404	0.332	1
Fam3c	0.00451676	0.309029	0.278	0.206	1
Ptbp2	0.00477399	0.346463	0.261	0.193	1
Stk24	0.00489547	0.313286	0.333	0.262	1
Rab11a	0.00490433	0.267069	0.338	0.262	1
Tsc22d2	0.0049792	0.303158	0.322	0.252	1
Mrps17	0.00515743	0.383028	0.25	0.185	1
Prdm5	0.00584398	0.271181	0.261	0.19	1
Immt	0.00585283	0.307452	0.268	0.201	1
Suclg2	0.00622906	0.404914	0.261	0.198	1
Syncrip	0.00677283	0.278894	0.398	0.324	1
Hacd1	0.00677788	0.316739	0.296	0.229	1
Usp3	0.00701113	0.32539	0.264	0.198	1
Samhd1	0.0072645	0.304656	0.32	0.249	1
Ptpn12	0.00768931	0.2732	0.337	0.27	1
Agfg1	0.00772216	0.282005	0.366	0.296	1
Hdac1	0.00844212	0.28293	0.301	0.231	1
Mycbp2	0.00861557	0.289254	0.595	0.555	1
Cenpx	0.00873316	0.263436	0.318	0.249	1
Fbxw8	0.00926308	0.250101	0.273	0.211	1
Lgals9	0.0093201	0.252127	0.419	0.347	1
Hnrnpa1	0.0099165	0.373885	0.321	0.262	1
Rfc1	0.0111895	0.266496	0.331	0.265	1
Ly6c1	0.0113872	0.556341	0.599	0.596	1
Ep400	0.0130045	0.322182	0.251	0.193	1
Adam10	0.0135148	0.30585	0.269	0.208	1
Stx5a	0.0141269	0.294575	0.267	0.208	1
Dcaf6	0.014715	0.300727	0.279	0.221	1
4930578G10Rik	0.0149508	0.314481	0.354	0.288	1
Ddx46	0.0151117	0.253681	0.308	0.244	1
Zzef1	0.0154036	0.348294	0.251	0.195	1
Bin1	0.0162749	0.263376	0.278	0.219	1
Vps4b	0.0167516	0.258057	0.261	0.201	1
Pnn	0.0173076	0.275923	0.278	0.219	1
Helz	0.0174231	0.262019	0.263	0.203	1
Psmb7	0.0193532	0.302836	0.276	0.219	1
Eif3l	0.0206694	0.266236	0.263	0.206	1
Glrx5	0.0213054	0.277458	0.273	0.219	1
Ddx21	0.0217183	0.413266	0.273	0.221	1
Ssna1	0.033441	0.311502	0.263	0.213	1
Eif3g	0.0336408	0.265421	0.252	0.201	1
Ssrp1	0.0367181	0.355333	0.251	0.206	1
Ror1	0.0568771	0.51241	0.299	0.265	1
Cxcl12	0.075683	0.48358	0.656	0.663	1

## Sheet: G2_7 Day DGE
	p_val	avg_log2FC	pct.1	pct.2	p_val_adj
Sparc	4.6791e-152	1.8003	1	1	1.10034e-147
Col3a1	5.78599e-146	1.99757	1	0.928	1.36063e-141
Col1a1	3.68744e-139	2.1793	1	0.915	8.67139e-135
Postn	1.10044e-131	3.37589	0.94	0.321	2.58779e-127
Col5a2	4.46067e-123	1.70694	0.996	0.869	1.04897e-118
Col1a2	4.15523e-121	1.60326	1	0.931	9.77145e-117
Serpinh1	6.51348e-116	1.44843	0.996	0.915	1.53171e-111
Cthrc1	2.71179e-99	7.27774	0.659	0.018	6.37705e-95
Lox	2.06628e-96	4.56977	0.679	0.051	4.85907e-92
Meg3	5.46973e-92	2.62793	0.885	0.53	1.28626e-87
Mmp14	2.26245e-88	1.53873	0.971	0.676	5.32038e-84
Ccdc80	2.52751e-88	1.64501	0.947	0.532	5.94369e-84
Fstl1	1.83787e-85	1.27903	0.996	0.887	4.32194e-81
Ppic	6.26242e-81	1.587	0.921	0.501	1.47267e-76
Timp1	6.51096e-80	4.48615	0.641	0.093	1.53112e-75
Bgn	2.23323e-78	1.57559	0.924	0.63	5.25167e-74
Fbln2	5.68967e-77	1.6646	0.93	0.566	1.33798e-72
Pdzrn3	1.06625e-76	2.74705	0.723	0.206	2.50739e-72
Loxl1	3.10089e-76	1.37012	0.959	0.563	7.29205e-72
Sfrp2	2.43033e-74	3.07459	0.751	0.319	5.71517e-70
Col5a1	1.63922e-68	1.4281	0.969	0.73	3.85478e-64
Mfap2	1.35771e-67	1.94541	0.808	0.411	3.19279e-63
Fn1	1.51882e-66	1.41023	0.948	0.602	3.57165e-62
Ctsk	5.12994e-63	1.66134	0.835	0.398	1.20636e-58
Vmp1	9.05217e-63	2.42968	0.655	0.19	2.12871e-58
Adam12	1.44529e-60	3.04843	0.573	0.095	3.39875e-56
Rcn3	1.86907e-56	1.24361	0.894	0.576	4.3953e-52
Bmp1	5.68253e-56	1.40715	0.855	0.499	1.3363e-51
Runx1	9.78972e-55	4.11994	0.502	0.069	2.30215e-50
Ckap4	2.47419e-54	1.85414	0.703	0.265	5.8183e-50
Lrrc15	7.44426e-53	8.96532	0.418	0	1.75059e-48
Csrp2	1.90651e-52	1.63636	0.865	0.558	4.48334e-48
Ldlrad4	4.24102e-52	1.91479	0.702	0.285	9.97319e-48
Calr	1.77884e-51	0.972073	0.947	0.81	4.18312e-47
Aebp1	1.86676e-51	0.964593	0.984	0.851	4.38987e-47
Aspn	3.28359e-51	2.03309	0.781	0.44	7.72168e-47
C1qtnf6	3.95675e-51	2.03035	0.627	0.208	9.3047e-47
Serf2	1.60807e-50	0.789239	0.99	0.961	3.78153e-46
Col12a1	3.62675e-50	5.69018	0.429	0.023	8.52866e-46
Rian	5.48841e-49	2.61885	0.596	0.211	1.29065e-44
Cd63	7.95084e-49	0.83189	0.987	0.969	1.86972e-44
Palld	6.53976e-48	1.83181	0.614	0.172	1.53789e-43
P4hb	6.57165e-48	1.1087	0.879	0.563	1.54539e-43
Tln2	1.76001e-47	3.40063	0.485	0.087	4.13885e-43
P4ha3	1.02572e-46	7.60442	0.376	0	2.41207e-42
Bnc2	2.28288e-46	1.57993	0.809	0.524	5.36841e-42
Txndc5	3.93894e-46	1.37216	0.741	0.355	9.26281e-42
Pmepa1	6.23832e-46	2.00393	0.769	0.496	1.467e-41
Col8a1	9.01638e-45	6.80784	0.387	0.015	2.12029e-40
Mfap4	2.7735e-44	2.39286	0.487	0.082	6.52216e-40
Fbn2	4.52361e-44	3.51488	0.447	0.067	1.06377e-39
Ctsb	6.9853e-44	0.894196	0.938	0.792	1.64266e-39
Thbs2	1.15952e-43	1.51383	0.746	0.342	2.72672e-39
Cpxm1	3.67156e-42	1.51198	0.755	0.378	8.63403e-38
Efemp2	5.74273e-42	1.40351	0.699	0.324	1.35046e-37
Dclk1	2.60103e-41	1.48707	0.736	0.373	6.11658e-37
Lum	4.43922e-41	0.853981	0.957	0.866	1.04393e-36
Fkbp11	9.32949e-41	2.59943	0.494	0.126	2.19392e-36
Tmsb10	1.17277e-40	0.768373	0.994	0.961	2.75788e-36
Plod2	1.6065e-40	2.0476	0.595	0.249	3.77784e-36
Ncam1	4.72161e-40	4.3232	0.392	0.044	1.11033e-35
Hmcn1	4.92623e-40	2.90901	0.457	0.09	1.15845e-35
Rcn1	5.75671e-40	1.30514	0.715	0.37	1.35375e-35
Lmna	6.01637e-40	1.35166	0.762	0.411	1.41481e-35
Cpz	1.36971e-39	3.8481	0.376	0.031	3.221e-35
Lrrc17	1.63416e-39	1.94845	0.656	0.362	3.84288e-35
Arf5	7.42751e-39	0.818661	0.913	0.766	1.74665e-34
Cilp	2.73906e-38	3.65444	0.434	0.085	6.44117e-34
Mmp2	3.92806e-38	0.915411	0.94	0.856	9.23723e-34
Maged1	4.29606e-37	1.22401	0.693	0.329	1.01026e-32
Mast4	7.0572e-37	1.56138	0.753	0.473	1.65957e-32
Adamts6	7.71739e-37	4.156	0.378	0.049	1.81482e-32
Mfap5	1.4325e-36	0.918076	0.973	0.812	3.36867e-32
Pdia6	2.99799e-36	0.977732	0.83	0.55	7.05007e-32
Fkbp10	4.08101e-36	2.05288	0.493	0.147	9.5969e-32
Kdelr2	4.53498e-36	1.17693	0.728	0.401	1.06645e-31
Tmem167	7.2929e-36	1.10481	0.727	0.38	1.715e-31
Glis3	9.03522e-36	2.33401	0.539	0.211	2.12472e-31
Thbs3	9.62187e-36	1.56198	0.617	0.296	2.26268e-31
Lman1	2.73472e-35	1.18248	0.727	0.401	6.43097e-31
Hif1a	7.29054e-35	1.75272	0.628	0.334	1.71444e-30
Wls	1.07245e-34	1.14976	0.769	0.447	2.52197e-30
Ccn4	1.20355e-34	4.2618	0.327	0.018	2.83027e-30
Sh3bgrl3	1.22314e-34	1.1959	0.748	0.47	2.87635e-30
Phldb2	1.80014e-34	2.06062	0.49	0.157	4.23321e-30
Ssr2	2.84978e-34	1.27287	0.673	0.342	6.70153e-30
Ppib	5.19789e-34	0.629282	0.958	0.915	1.22233e-29
Sulf2	6.15123e-34	1.83036	0.539	0.203	1.44652e-29
Foxp1	3.05912e-33	1.00654	0.852	0.609	7.19384e-29
Spp1	3.4553e-33	8.1106	0.301	0.008	8.12548e-29
Rrbp1	8.63327e-33	0.692599	0.975	0.897	2.0302e-28
Lhfpl2	1.25186e-32	3.13547	0.346	0.041	2.94388e-28
Copz2	2.54331e-32	1.23453	0.627	0.288	5.98086e-28
Kif26b	5.94017e-32	5.36814	0.308	0.021	1.39689e-27
Ldha	6.6082e-32	1.6352	0.592	0.28	1.55398e-27
Tnc	7.04366e-32	5.73555	0.334	0.041	1.65639e-27
Mical2	8.13071e-32	3.83316	0.319	0.026	1.91202e-27
Mif	9.66044e-32	1.53273	0.605	0.28	2.27175e-27
Gpx8	1.87004e-31	1.03999	0.7	0.36	4.39758e-27
Ptn	2.41561e-31	4.10677	0.325	0.033	5.68056e-27
Ssc5d	2.53247e-31	2.02599	0.433	0.121	5.95535e-27
Anxa5	7.13318e-31	0.719069	0.95	0.805	1.67744e-26
Adamts2	7.5904e-31	0.88336	0.847	0.586	1.78496e-26
Hsp90b1	9.78355e-31	0.641691	0.98	0.905	2.3007e-26
Mt1	1.20391e-30	1.78198	0.806	0.74	2.83111e-26
Rbp1	1.48777e-30	1.4856	0.696	0.463	3.49864e-26
Fbln1	2.71994e-30	1.05857	0.681	0.326	6.39621e-26
Csgalnact1	3.21438e-30	2.515	0.402	0.098	7.55893e-26
Sec61b	3.55867e-30	1.06943	0.828	0.638	8.36858e-26
Gabarap	4.80937e-30	0.556155	0.953	0.897	1.13097e-25
Fndc3b	1.04509e-29	0.765192	0.902	0.73	2.45764e-25
Atxn1	1.33589e-29	1.53693	0.516	0.195	3.14148e-25
Chst11	2.4409e-29	3.11212	0.334	0.051	5.74001e-25
Maged2	3.55583e-29	1.53518	0.539	0.221	8.36189e-25
Enah	4.25346e-29	2.46794	0.431	0.141	1.00024e-24
Nxn	5.24468e-29	1.78317	0.471	0.152	1.23334e-24
Itgbl1	1.53171e-28	1.83557	0.498	0.185	3.60197e-24
Rtl1	4.75884e-28	2.88696	0.327	0.051	1.11909e-23
Vim	1.35128e-27	0.6529	0.994	0.977	3.17767e-23
Slit2	1.47902e-27	4.00708	0.301	0.036	3.47807e-23
Dap	1.7665e-27	1.17414	0.605	0.301	4.15409e-23
Bsg	2.83507e-27	0.624214	0.909	0.83	6.66695e-23
Nme2	4.03345e-27	0.595152	0.973	0.951	9.48506e-23
Slc39a14	7.65167e-27	2.97289	0.374	0.103	1.79937e-22
Igf1	9.19783e-27	1.58629	0.59	0.303	2.16296e-22
Pdia5	1.08936e-26	3.10086	0.298	0.039	2.56175e-22
Dkk3	2.00141e-26	2.19621	0.37	0.093	4.70653e-22
Abracl	2.04211e-26	1.36792	0.562	0.28	4.80223e-22
Ostc	4.92431e-26	0.890306	0.764	0.509	1.158e-21
Serf1	5.30252e-26	1.45047	0.49	0.201	1.24694e-21
P4ha2	5.32294e-26	1.98739	0.433	0.154	1.25174e-21
Ptgis	6.61386e-26	1.23615	0.633	0.37	1.55532e-21
Sfrp4	9.63523e-26	3.35094	0.421	0.165	2.26582e-21
Runx2	1.21178e-25	3.22544	0.304	0.049	2.84963e-21
Col16a1	1.28768e-25	1.36868	0.55	0.272	3.02811e-21
Ost4	1.5498e-25	1.00168	0.671	0.396	3.64451e-21
Vcan	1.7342e-25	1.32679	0.654	0.398	4.07815e-21
Col6a3	1.89507e-25	0.831916	0.941	0.833	4.45644e-21
Pdia3	2.19891e-25	0.547064	0.969	0.846	5.17095e-21
Emb	2.49544e-25	3.45021	0.272	0.028	5.86828e-21
Olfml3	2.88552e-25	1.51735	0.482	0.183	6.78558e-21
Colgalt1	5.05444e-25	1.27931	0.508	0.213	1.1886e-20
Pcsk5	5.44689e-25	2.29945	0.486	0.229	1.28089e-20
Cyb5r3	5.91796e-25	1.05711	0.558	0.27	1.39167e-20
Npc2	7.64658e-25	0.736026	0.894	0.766	1.79817e-20
H19	1.22512e-24	4.01749	0.277	0.033	2.881e-20
Plat	1.68532e-24	0.871562	0.735	0.445	3.96319e-20
Mmp3	1.69458e-24	2.1363	0.434	0.154	3.98498e-20
Lgals1	2.21745e-24	0.804311	0.981	0.969	5.21455e-20
Pkm	2.73247e-24	1.46033	0.563	0.296	6.42567e-20
Ctsd	3.35165e-24	0.929787	0.756	0.54	7.88175e-20
Gpx7	3.98234e-24	1.30316	0.527	0.254	9.36487e-20
Piezo2	4.24921e-24	3.09436	0.278	0.036	9.99244e-20
Ptprm	4.43812e-24	1.40912	0.47	0.183	1.04367e-19
Grn	7.98742e-24	0.911156	0.697	0.44	1.87832e-19
Creb3l1	1.08171e-23	1.37689	0.543	0.275	2.54376e-19
Stmp1	1.84452e-23	1.04495	0.621	0.339	4.33757e-19
Prickle1	2.13768e-23	1.62793	0.459	0.185	5.02697e-19
Sh3pxd2a	3.3211e-23	1.59327	0.416	0.147	7.8099e-19
Kalrn	5.07397e-23	2.51264	0.319	0.072	1.19319e-18
Snhg18	5.4915e-23	0.866333	0.658	0.373	1.29138e-18
Rnf150	5.59597e-23	2.58353	0.291	0.051	1.31595e-18
Actn1	6.35206e-23	2.04125	0.348	0.095	1.49375e-18
Fhl2	1.13805e-22	2.50485	0.31	0.067	2.67624e-18
Fibin	1.32996e-22	1.96962	0.365	0.111	3.12754e-18
Tubb5	2.0581e-22	0.845779	0.769	0.542	4.83984e-18
Antxr1	2.38493e-22	0.875895	0.845	0.635	5.6084e-18
Kdelr3	2.52766e-22	1.22379	0.529	0.262	5.94405e-18
Sorcs2	2.54726e-22	2.87548	0.273	0.044	5.99015e-18
Hspa8	3.15812e-22	0.547349	0.933	0.853	7.42664e-18
Mmp23	3.5149e-22	0.81654	0.669	0.396	8.26563e-18
Nrep	3.5923e-22	2.29138	0.356	0.111	8.44764e-18
Loxl2	4.7004e-22	1.67488	0.588	0.362	1.10535e-17
Sfrp1	5.15754e-22	2.22938	0.454	0.208	1.21285e-17
Clmp	5.24664e-22	0.959191	0.644	0.373	1.2338e-17
Slc8a1	7.97997e-22	1.49388	0.49	0.231	1.87657e-17
Tubb2b	1.9542e-21	1.74796	0.376	0.126	4.59549e-17
Surf4	4.03535e-21	1.02868	0.562	0.293	9.48952e-17
Hexa	4.25908e-21	1.12772	0.547	0.288	1.00157e-16
Tpm4	4.81379e-21	1.0705	0.676	0.45	1.13201e-16
Large1	5.12818e-21	1.10242	0.61	0.355	1.20594e-16
Spsb1	5.30798e-21	1.51103	0.457	0.208	1.24822e-16
Manf	8.42379e-21	0.929817	0.655	0.401	1.98094e-16
Nrg1	9.73971e-21	3.34926	0.259	0.044	2.29039e-16
Lsp1	1.0436e-20	0.913737	0.712	0.46	2.45413e-16
Emilin1	1.30671e-20	1.64391	0.352	0.108	3.07286e-16
Gadd45b	1.3933e-20	2.8048	0.258	0.041	3.27649e-16
B4galt5	1.80733e-20	2.20457	0.326	0.098	4.25012e-16
Ddb1	2.74009e-20	0.944999	0.564	0.308	6.4436e-16
Pofut2	2.82566e-20	1.15321	0.441	0.183	6.64483e-16
Sec61g	3.09831e-20	0.718485	0.873	0.779	7.28598e-16
Sh3kbp1	3.86177e-20	1.49755	0.417	0.175	9.08133e-16
Ptprs	3.95117e-20	1.27028	0.462	0.213	9.29158e-16
Map1b	5.95182e-20	1.28912	0.47	0.213	1.39963e-15
Mt2	6.17224e-20	2.05693	0.453	0.226	1.45146e-15
Bicc1	9.67972e-20	0.677742	0.896	0.794	2.27628e-15
Ccl8	1.01683e-19	2.10417	0.398	0.165	2.39117e-15
Pals2	1.03291e-19	1.61232	0.475	0.244	2.429e-15
Dhrs3	1.14433e-19	1.88388	0.333	0.103	2.691e-15
Olfml2b	1.67988e-19	0.877529	0.678	0.445	3.95041e-15
Sox4	1.80679e-19	1.58944	0.414	0.175	4.24884e-15
Cdh11	1.98596e-19	1.25005	0.619	0.416	4.67019e-15
Ppp1r14b	2.74464e-19	0.670799	0.748	0.491	6.45429e-15
Pcolce	2.76882e-19	0.716837	0.839	0.689	6.51115e-15
Tenm3	3.15259e-19	1.74827	0.359	0.123	7.41363e-15
Sdc1	3.76803e-19	2.58961	0.261	0.054	8.8609e-15
Prdx5	4.59731e-19	0.737582	0.735	0.53	1.0811e-14
Mrc2	4.91399e-19	0.947776	0.563	0.301	1.15557e-14
Plp2	5.87768e-19	1.51644	0.408	0.175	1.3822e-14
Gm15501	5.98674e-19	1.23817	0.48	0.242	1.40784e-14
Ltbp3	6.64477e-19	1.25563	0.43	0.19	1.56258e-14
Tmem258	7.09415e-19	0.968138	0.607	0.37	1.66826e-14
Serpinf1	8.94679e-19	0.478127	0.977	0.897	2.10393e-14
Col6a2	1.01132e-18	0.597098	0.939	0.83	2.37822e-14
Dram1	1.48346e-18	1.52681	0.396	0.165	3.4885e-14
Lgals3bp	1.65155e-18	1.03898	0.542	0.311	3.88377e-14
Pdia4	1.66331e-18	1.17594	0.462	0.221	3.91144e-14
Fscn1	1.66354e-18	1.74582	0.341	0.121	3.91197e-14
Ier3	1.99759e-18	2.37557	0.287	0.077	4.69753e-14
Atp5mk	2.0225e-18	0.923751	0.557	0.314	4.7561e-14
Erp29	2.73132e-18	0.761687	0.638	0.391	6.42298e-14
P3h3	2.78766e-18	1.02413	0.442	0.19	6.55546e-14
Tanc2	3.25264e-18	1.34992	0.51	0.293	7.64892e-14
Mdk	4.00199e-18	1.31546	0.439	0.208	9.41108e-14
Bmper	5.62894e-18	1.95883	0.276	0.069	1.3237e-13
Tagln2	5.92223e-18	1.04025	0.699	0.522	1.39267e-13
Mtch1	6.54106e-18	0.973479	0.705	0.527	1.5382e-13
Ccn5	7.07412e-18	2.57606	0.27	0.064	1.66355e-13
Cd44	7.72798e-18	2.40248	0.385	0.175	1.81731e-13
Cers6	8.23058e-18	1.41262	0.428	0.203	1.9355e-13
Morf4l2	8.52786e-18	0.628498	0.698	0.447	2.00541e-13
Cacna1c	1.06969e-17	1.78726	0.365	0.147	2.51549e-13
Fkbp9	1.18695e-17	0.832901	0.63	0.411	2.79123e-13
Fzd1	1.22769e-17	2.23619	0.313	0.108	2.88704e-13
Farp1	1.24023e-17	1.09711	0.533	0.303	2.91652e-13
Vcam1	1.27658e-17	2.0237	0.294	0.085	3.002e-13
Xylt1	2.07923e-17	2.44672	0.251	0.057	4.88952e-13
Svil	2.53213e-17	0.900581	0.7	0.483	5.95455e-13
Tmed3	3.07908e-17	0.579065	0.819	0.648	7.24076e-13
Adcy7	3.55987e-17	1.71448	0.328	0.116	8.37139e-13
Tceal9	5.20068e-17	0.569921	0.763	0.594	1.22299e-12
Ccbe1	5.47895e-17	2.15969	0.361	0.157	1.28843e-12
Crip1	5.50964e-17	0.826718	0.959	0.902	1.29565e-12
Neat1	5.51794e-17	0.939871	0.657	0.429	1.2976e-12
Prelid1	7.21028e-17	0.94299	0.525	0.288	1.69557e-12
Glipr2	8.14417e-17	1.27165	0.45	0.234	1.91518e-12
Matn2	9.23189e-17	1.3362	0.384	0.162	2.17097e-12
Cstb	9.57588e-17	0.773233	0.671	0.465	2.25186e-12
Kdelr1	1.30615e-16	0.593695	0.723	0.491	3.07155e-12
Fxyd6	1.4446e-16	1.91635	0.313	0.108	3.39713e-12
Prdx4	1.66366e-16	0.968564	0.501	0.275	3.91226e-12
Sh3pxd2b	2.04e-16	0.897285	0.573	0.35	4.79727e-12
Emp1	2.16004e-16	0.985335	0.646	0.465	5.07955e-12
Slc38a10	2.60183e-16	1.01407	0.478	0.254	6.11846e-12
Ddost	2.94585e-16	0.686667	0.646	0.396	6.92747e-12
Hspa5	3.03408e-16	0.570444	0.887	0.756	7.13495e-12
Tgfb3	4.45829e-16	2.10103	0.312	0.121	1.04841e-11
Gas1	5.83417e-16	0.943646	0.666	0.501	1.37196e-11
Pabpc1	6.55442e-16	0.575443	0.836	0.694	1.54134e-11
Itm2a	7.56061e-16	1.15178	0.608	0.452	1.77795e-11
Tmem119	8.23817e-16	1.2411	0.335	0.123	1.93729e-11
Rasal2	8.28605e-16	1.47212	0.315	0.111	1.94855e-11
Nox4	8.36911e-16	1.72998	0.45	0.254	1.96808e-11
Cope	8.68469e-16	0.818637	0.572	0.344	2.04229e-11
Cd276	9.05957e-16	1.93987	0.259	0.072	2.13045e-11
Fzd2	9.26342e-16	1.24473	0.374	0.159	2.17839e-11
Prdx2	9.39738e-16	0.565361	0.798	0.658	2.20989e-11
Atp5f1e	9.60064e-16	0.452131	0.926	0.882	2.25769e-11
Prrx2	9.98399e-16	1.4186	0.329	0.123	2.34783e-11
Tmsb4x	1.00229e-15	0.529193	0.987	0.99	2.35699e-11
Col6a1	1.3782e-15	0.489106	0.969	0.879	3.24097e-11
Arhgap31	1.40349e-15	1.98256	0.262	0.075	3.30045e-11
Pbx3	1.9114e-15	2.10725	0.276	0.087	4.49484e-11
Erh	1.98949e-15	0.67826	0.675	0.468	4.67848e-11
Crtap	2.29948e-15	0.772198	0.52	0.288	5.40746e-11
Mcrip1	2.39664e-15	0.788272	0.544	0.321	5.63593e-11
Pde4d	2.88844e-15	1.87781	0.355	0.159	6.79245e-11
P3h1	3.383e-15	1.46397	0.312	0.116	7.95547e-11
Sec24d	3.4073e-15	0.75211	0.627	0.398	8.01261e-11
Grb10	3.48013e-15	0.864314	0.653	0.434	8.18388e-11
Itgb5	3.60248e-15	1.11433	0.576	0.383	8.47159e-11
Tmed9	3.91151e-15	0.563139	0.745	0.573	9.1983e-11
Nbl1	4.23755e-15	0.873474	0.689	0.499	9.96502e-11
Hcfc1r1	4.49062e-15	0.647332	0.596	0.37	1.05601e-10
Tnfrsf12a	5.99957e-15	2.26454	0.254	0.077	1.41086e-10
Nnmt	7.28414e-15	0.969254	0.468	0.242	1.71294e-10
C4b	7.33001e-15	1.45946	0.415	0.226	1.72373e-10
Ephb2	7.55471e-15	1.81191	0.259	0.077	1.77657e-10
Sar1a	8.9529e-15	0.606699	0.631	0.409	2.10536e-10
Higd1a	1.08986e-14	1.60502	0.368	0.17	2.56291e-10
Cdkn1c	1.24399e-14	1.72369	0.464	0.262	2.92536e-10
Il1r1	1.4119e-14	1.02924	0.48	0.262	3.32023e-10
Etv6	1.54972e-14	1.28139	0.417	0.219	3.64433e-10
Tspan18	1.62919e-14	1.89136	0.272	0.093	3.8312e-10
Mydgf	1.65537e-14	0.868066	0.442	0.226	3.89276e-10
Gng5	1.73867e-14	0.417344	0.912	0.864	4.08865e-10
Ndufa3	1.99974e-14	0.714707	0.566	0.332	4.7026e-10
Pakap	2.61674e-14	1.73896	0.253	0.075	6.15353e-10
Cdk14	2.77385e-14	0.802851	0.643	0.452	6.52297e-10
Lrrc32	3.19307e-14	1.83741	0.268	0.09	7.50883e-10
Pgam1	3.45193e-14	1.06747	0.509	0.314	8.11757e-10
Yipf5	3.46623e-14	0.825607	0.499	0.288	8.15118e-10
Uqcrq	3.50389e-14	0.718313	0.625	0.434	8.23975e-10
Wipi1	3.62817e-14	0.858897	0.435	0.216	8.532e-10
Lrrc59	4.1851e-14	1.31854	0.355	0.162	9.84168e-10
Sec31a	4.78631e-14	0.616944	0.636	0.416	1.12555e-09
Tpi1	5.12859e-14	0.958249	0.457	0.262	1.20604e-09
Fmn1	5.32924e-14	1.59776	0.279	0.098	1.25322e-09
Hdlbp	5.45222e-14	0.498908	0.821	0.707	1.28214e-09
Septin9	6.05025e-14	1.65313	0.264	0.087	1.42278e-09
Cox5a	6.24377e-14	0.659469	0.55	0.339	1.46828e-09
Cyp7b1	7.26116e-14	1.90745	0.268	0.09	1.70753e-09
Mxra8	9.39749e-14	0.749156	0.684	0.524	2.20991e-09
Gars1	1.05331e-13	1.22398	0.351	0.159	2.47697e-09
Rpn1	1.09425e-13	0.831346	0.532	0.334	2.57325e-09
Cdk4	1.18445e-13	0.95449	0.437	0.239	2.78534e-09
Ctsa	1.25901e-13	1.12708	0.378	0.183	2.96069e-09
Slc38a2	1.36884e-13	1.11551	0.419	0.224	3.21896e-09
Rpl41	1.40524e-13	0.483951	0.995	0.995	3.30457e-09
Hexb	1.40574e-13	1.13893	0.698	0.571	3.30573e-09
Thbs1	1.45565e-13	1.84104	0.25	0.082	3.4231e-09
Mrpl52	1.71983e-13	0.605497	0.705	0.506	4.04434e-09
Pfn1	2.11174e-13	0.390361	0.913	0.869	4.96597e-09
Qsox1	2.27397e-13	1.43291	0.286	0.108	5.34747e-09
Pdgfrl	2.46806e-13	1.54798	0.262	0.087	5.80389e-09
Mdfic	2.59653e-13	1.42599	0.319	0.139	6.106e-09
Iqgap1	2.97381e-13	0.629281	0.646	0.411	6.9932e-09
Pls3	3.08767e-13	0.833169	0.527	0.319	7.26096e-09
Lgmn	3.26855e-13	1.40616	0.277	0.1	7.68632e-09
Cnpy2	3.42877e-13	0.540379	0.693	0.491	8.06309e-09
Cebpb	3.62161e-13	1.11431	0.497	0.319	8.51659e-09
Cald1	3.99909e-13	0.487705	0.928	0.918	9.40426e-09
Dpysl3	4.23541e-13	0.530588	0.824	0.625	9.96e-09
Pamr1	4.47787e-13	1.36858	0.452	0.278	1.05302e-08
Gria3	4.71231e-13	1.82306	0.271	0.103	1.10815e-08
Tead1	5.78792e-13	0.939871	0.502	0.311	1.36109e-08
Actg1	6.17233e-13	0.480587	0.949	0.936	1.45149e-08
Ak1	6.40818e-13	1.58271	0.25	0.085	1.50695e-08
Atp5mj	6.87334e-13	0.619825	0.609	0.401	1.61633e-08
Fbn1	7.29752e-13	0.371824	0.98	0.787	1.71609e-08
Xpnpep1	7.49473e-13	1.35491	0.3	0.123	1.76246e-08
Pdlim7	7.73765e-13	0.863151	0.416	0.213	1.81959e-08
Cfl1	8.32532e-13	0.561478	0.829	0.766	1.95778e-08
Ednra	9.61588e-13	1.90511	0.267	0.1	2.26127e-08
Synpo	1.15335e-12	1.65202	0.251	0.087	2.71221e-08
Kdm5b	1.39099e-12	0.914047	0.443	0.257	3.27105e-08
Capzb	1.4297e-12	0.475584	0.667	0.445	3.36207e-08
Copb2	2.0134e-12	0.636395	0.564	0.365	4.73471e-08
Cfb	2.1529e-12	1.45421	0.477	0.324	5.06276e-08
Prr13	2.38106e-12	1.03673	0.424	0.242	5.5993e-08
Gaa	2.63277e-12	0.865232	0.42	0.226	6.19122e-08
Susd6	2.80786e-12	1.21275	0.416	0.239	6.60296e-08
Ptov1	3.05202e-12	0.664929	0.466	0.254	7.17713e-08
Igsf8	3.20886e-12	1.17637	0.31	0.134	7.54595e-08
Fkbp7	3.25779e-12	0.568111	0.626	0.424	7.66101e-08
Srpx2	3.34512e-12	1.26902	0.302	0.131	7.86639e-08
Igfbp7	3.65836e-12	0.469461	0.867	0.697	8.603e-08
Zfhx3	3.89528e-12	0.802726	0.548	0.36	9.16015e-08
Mfge8	4.04689e-12	0.733657	0.469	0.27	9.51667e-08
Oaf	4.37526e-12	0.700904	0.664	0.478	1.02889e-07
Tubb2a	4.38632e-12	1.16977	0.439	0.27	1.03149e-07
Rnf149	4.43365e-12	1.96187	0.252	0.095	1.04262e-07
Arid5b	4.44594e-12	0.838928	0.459	0.27	1.04551e-07
Enox1	4.58142e-12	1.66969	0.266	0.105	1.07737e-07
Npm1	4.93861e-12	0.37927	0.92	0.861	1.16136e-07
Ufm1	5.11336e-12	1.04737	0.346	0.167	1.20246e-07
Smad1	5.38717e-12	1.17152	0.322	0.149	1.26685e-07
Sulf1	5.6204e-12	0.804698	0.626	0.447	1.32169e-07
Rnf144a	5.65229e-12	1.56349	0.258	0.098	1.32919e-07
Svbp	5.69833e-12	0.806922	0.435	0.242	1.34002e-07
Pdpn	6.49389e-12	0.533488	0.599	0.396	1.5271e-07
Sh3glb1	7.07228e-12	0.660266	0.803	0.697	1.66312e-07
Ndufb1	8.70725e-12	0.57311	0.558	0.35	2.0476e-07
Dst	8.84461e-12	0.572338	0.715	0.535	2.0799e-07
Eif4ebp1	1.19471e-11	0.827178	0.439	0.252	2.80949e-07
Aprt	1.19886e-11	0.577301	0.522	0.314	2.81923e-07
Calu	1.3176e-11	0.45064	0.837	0.661	3.09848e-07
Elob	1.56958e-11	0.318968	0.896	0.884	3.69103e-07
Arfgap1	1.60058e-11	1.35491	0.276	0.116	3.76392e-07
Cmtm3	1.80373e-11	0.840554	0.492	0.314	4.24166e-07
Ppp1ca	1.83744e-11	0.574221	0.561	0.375	4.32093e-07
Rpl38	1.88936e-11	0.28253	0.991	0.969	4.44301e-07
Adamts15	1.90803e-11	1.13568	0.387	0.219	4.48691e-07
Ugcg	1.92504e-11	1.25978	0.388	0.224	4.52692e-07
Cnn3	1.9851e-11	0.653621	0.55	0.36	4.66815e-07
St3gal4	2.14673e-11	1.08273	0.49	0.332	5.04825e-07
Cops9	2.14957e-11	0.682245	0.472	0.28	5.05493e-07
Ak2	2.1893e-11	1.38337	0.262	0.105	5.14835e-07
Praf2	2.30687e-11	1.12543	0.31	0.144	5.42484e-07
Ssr4	2.34866e-11	0.420643	0.798	0.704	5.52312e-07
Tcea3	2.39878e-11	1.0128	0.323	0.154	5.64096e-07
Gnas	2.44808e-11	0.372842	0.998	1	5.75692e-07
Serpina3n	2.45372e-11	1.97114	0.256	0.103	5.77017e-07
Dnajc25	2.84795e-11	0.824912	0.376	0.193	6.69725e-07
Hnrnpab	2.99105e-11	0.720814	0.504	0.319	7.03374e-07
Itga5	3.1666e-11	1.42563	0.3	0.139	7.44659e-07
Tceal8	3.40829e-11	0.622887	0.487	0.288	8.01494e-07
Nudcd2	3.52963e-11	1.11469	0.324	0.159	8.30027e-07
Map4	3.53345e-11	0.768915	0.505	0.332	8.30926e-07
Hivep2	3.61859e-11	0.810283	0.596	0.429	8.50949e-07
Lgi2	4.01934e-11	1.06487	0.408	0.237	9.45188e-07
Bach1	4.38397e-11	1.39649	0.289	0.131	1.03093e-06
Tmem45a	4.48947e-11	0.882312	0.421	0.244	1.05574e-06
Plaat3	4.69028e-11	1.21076	0.303	0.141	1.10297e-06
Serp1	4.80702e-11	0.791479	0.428	0.252	1.13042e-06
Mrtfa	4.88109e-11	0.935858	0.416	0.239	1.14784e-06
Scpep1	4.91391e-11	0.699196	0.522	0.347	1.15555e-06
Zswim6	5.02182e-11	1.36304	0.28	0.123	1.18093e-06
tdTomato	5.14852e-11	0.80009	0.676	0.63	1.21073e-06
Eif4e2	5.31329e-11	0.848974	0.414	0.239	1.24947e-06
Eif1a	6.03176e-11	0.907081	0.342	0.17	1.41843e-06
Fbln7	6.14582e-11	1.22101	0.321	0.154	1.44525e-06
Npdc1	6.22655e-11	0.611881	0.569	0.375	1.46424e-06
Man2b1	6.40845e-11	0.980917	0.329	0.159	1.50701e-06
Cdc16	6.42039e-11	1.07405	0.279	0.118	1.50982e-06
Smarcc1	6.99803e-11	0.905923	0.356	0.183	1.64566e-06
S100a11	7.19213e-11	0.327008	0.956	0.936	1.6913e-06
Stat3	7.87479e-11	0.789536	0.449	0.272	1.85184e-06
Osmr	8.03788e-11	0.999284	0.297	0.134	1.89019e-06
Bst2	8.13177e-11	0.884496	0.685	0.604	1.91227e-06
Slc10a7	8.27351e-11	1.18498	0.304	0.144	1.9456e-06
Vkorc1	8.37136e-11	0.324602	0.772	0.589	1.96861e-06
Bzw1	8.85164e-11	0.698625	0.542	0.365	2.08155e-06
Cacna2d1	1.14954e-10	0.781301	0.472	0.283	2.70327e-06
Eif5	1.1552e-10	0.498519	0.633	0.452	2.71657e-06
Gnl3	1.21487e-10	1.24485	0.284	0.129	2.8569e-06
Col18a1	1.27983e-10	1.56207	0.274	0.126	3.00965e-06
Ift20	1.51856e-10	0.662337	0.598	0.447	3.57105e-06
Reep5	1.53288e-10	0.56117	0.776	0.676	3.60472e-06
Gdi2	1.67028e-10	0.451431	0.692	0.519	3.92784e-06
Parp8	1.67205e-10	0.965341	0.416	0.252	3.932e-06
Mrpl54	1.74051e-10	0.707051	0.427	0.249	4.09299e-06
Adgra2	1.78888e-10	1.14087	0.277	0.121	4.20673e-06
Tubb6	1.88292e-10	0.917151	0.414	0.244	4.42788e-06
Asap3	1.90412e-10	1.02944	0.342	0.177	4.47774e-06
Tfg	2.02168e-10	0.891715	0.356	0.185	4.75419e-06
Cmpk1	2.05483e-10	0.643153	0.366	0.193	4.83214e-06
Eno1	2.14987e-10	1.15755	0.298	0.139	5.05563e-06
Map4k4	2.38499e-10	0.634339	0.548	0.375	5.60855e-06
Magi2	2.45392e-10	0.745662	0.716	0.596	5.77063e-06
Rab31	2.49981e-10	1.25951	0.264	0.113	5.87856e-06
Nucb2	2.51992e-10	0.767231	0.441	0.267	5.92584e-06
Aoc3	2.58237e-10	0.79932	0.284	0.123	6.07269e-06
Lrrfip1	2.71061e-10	1.27245	0.254	0.105	6.37428e-06
Pgls	2.81429e-10	0.588821	0.541	0.357	6.61807e-06
Prickle2	2.82922e-10	1.22617	0.37	0.213	6.6532e-06
Luzp1	2.88231e-10	0.761193	0.409	0.234	6.77804e-06
Rai14	3.53741e-10	1.23698	0.324	0.172	8.31857e-06
Arf4	3.53847e-10	0.399228	0.879	0.789	8.32107e-06
Ubxn4	3.72051e-10	0.537554	0.519	0.334	8.74915e-06
Dleu2	4.35368e-10	1.33134	0.367	0.203	1.02381e-05
Ndufa4l2	4.52277e-10	1.32952	0.25	0.103	1.06357e-05
Ahnak2	4.5249e-10	0.6462	0.581	0.396	1.06407e-05
Isg15	4.66049e-10	1.62933	0.316	0.17	1.09596e-05
Srp72	4.67953e-10	0.659387	0.41	0.234	1.10044e-05
Chpf	4.83688e-10	0.964868	0.342	0.185	1.13744e-05
Arhgef40	5.27565e-10	1.22233	0.258	0.111	1.24062e-05
Spon2	5.36591e-10	1.28812	0.431	0.28	1.26185e-05
Gxylt2	6.07557e-10	0.610922	0.596	0.416	1.42873e-05
Eloc	6.226e-10	0.762939	0.413	0.239	1.46411e-05
Hsp90aa1	6.27327e-10	0.483667	0.696	0.494	1.47522e-05
Gbf1	6.35689e-10	0.754405	0.439	0.265	1.49489e-05
Mlec	6.77347e-10	0.564361	0.472	0.293	1.59285e-05
Myh9	6.87594e-10	0.820572	0.558	0.406	1.61695e-05
Hdgf	6.99751e-10	0.769946	0.407	0.237	1.64553e-05
Fam114a1	7.03092e-10	0.500058	0.559	0.365	1.65339e-05
Ikbip	7.05039e-10	0.635819	0.513	0.344	1.65797e-05
Pld3	7.16344e-10	1.1223	0.273	0.123	1.68456e-05
Mxd4	7.18057e-10	0.491481	0.53	0.342	1.68858e-05
Cercam	7.28015e-10	1.1302	0.264	0.116	1.712e-05
Thy1	7.5416e-10	0.904167	0.409	0.244	1.77348e-05
Ssr3	8.94563e-10	0.49414	0.655	0.483	2.10365e-05
Tsn	9.26315e-10	0.534356	0.461	0.28	2.17832e-05
Lhfpl6	9.45895e-10	0.41426	0.795	0.635	2.22437e-05
Eny2	9.75102e-10	0.792313	0.447	0.288	2.29305e-05
Cycs	9.80646e-10	0.652109	0.411	0.247	2.30609e-05
Sod3	9.83496e-10	0.865238	0.531	0.386	2.31279e-05
Prrc1	1.00092e-09	0.787433	0.437	0.275	2.35377e-05
Srm	1.02069e-09	1.04488	0.315	0.162	2.40026e-05
Srsf6	1.05486e-09	0.760217	0.353	0.188	2.48061e-05
Pgk1	1.11494e-09	1.27927	0.332	0.183	2.62189e-05
Pxdn	1.16309e-09	0.702615	0.451	0.283	2.73513e-05
Spg21	1.17261e-09	0.990752	0.295	0.144	2.75752e-05
Abhd2	1.19346e-09	1.15697	0.289	0.144	2.80653e-05
Erc1	1.29521e-09	1.00261	0.283	0.131	3.04582e-05
Irf7	1.7145e-09	1.54463	0.281	0.144	4.03182e-05
Col27a1	1.71895e-09	1.30563	0.273	0.131	4.04228e-05
Mrpl20	1.8521e-09	0.618889	0.408	0.234	4.3554e-05
Soat1	1.86458e-09	0.978834	0.281	0.134	4.38474e-05
P3h4	1.94432e-09	1.07893	0.271	0.126	4.57227e-05
Mgat2	2.15507e-09	0.769946	0.362	0.201	5.06787e-05
Akt1	2.20937e-09	1.07314	0.293	0.147	5.19556e-05
Atp5me	2.27836e-09	0.459605	0.483	0.314	5.3578e-05
Micos10	2.36428e-09	0.399962	0.706	0.535	5.55984e-05
Srp19	2.42211e-09	0.659302	0.459	0.29	5.69582e-05
Loxl3	2.43839e-09	1.13706	0.284	0.139	5.73413e-05
Pcdh19	2.65875e-09	0.704255	0.475	0.301	6.25232e-05
Myo9b	2.88946e-09	1.11617	0.27	0.129	6.79486e-05
Fxyd5	2.98601e-09	1.08384	0.353	0.206	7.0219e-05
Nfkbiz	2.99836e-09	1.28265	0.281	0.139	7.05094e-05
Man2a1	3.03181e-09	0.506492	0.774	0.625	7.12961e-05
Sra1	3.19586e-09	0.607563	0.459	0.29	7.51539e-05
Capza1	3.26006e-09	0.769946	0.357	0.195	7.66636e-05
Calm3	3.37503e-09	0.571154	0.484	0.306	7.93672e-05
Ccn2	3.42929e-09	1.69164	0.272	0.129	8.06432e-05
Rtraf	3.47728e-09	0.460187	0.641	0.491	8.17717e-05
Zfp469	5.01181e-09	0.686372	0.443	0.28	0.000117858
Prkca	5.76156e-09	0.682855	0.575	0.419	0.000135489
Arsi	5.78239e-09	1.02868	0.3	0.159	0.000135979
Polb	5.78308e-09	0.989114	0.28	0.136	0.000135995
Sap18	6.16898e-09	0.967885	0.289	0.147	0.00014507
Mvb12a	6.43082e-09	0.967247	0.26	0.121	0.000151227
Col5a3	6.96179e-09	0.950192	0.702	0.581	0.000163714
Pdgfrb	6.96525e-09	0.759368	0.406	0.257	0.000163795
Anxa6	7.04459e-09	0.54685	0.469	0.306	0.000165661
Socs2	7.41237e-09	1.1031	0.261	0.123	0.000174309
Dpt	7.53849e-09	0.514034	0.821	0.692	0.000177275
Kdm1a	7.68792e-09	0.751614	0.368	0.216	0.000180789
Vcp	7.81389e-09	0.369477	0.688	0.506	0.000183752
Il3ra	7.98808e-09	1.18749	0.261	0.126	0.000187848
Heatr5a	8.06844e-09	0.909609	0.335	0.188	0.000189737
Anxa2	8.18523e-09	0.578598	0.881	0.869	0.000192484
Phlda3	8.30484e-09	0.703062	0.372	0.208	0.000195297
Maco1	8.4858e-09	0.996773	0.27	0.131	0.000199552
Stt3a	8.60737e-09	0.588865	0.44	0.27	0.000202411
Aak1	8.80785e-09	0.605261	0.422	0.252	0.000207125
Ror1	9.50077e-09	1.22104	0.396	0.265	0.00022342
Rps4l	9.59807e-09	0.956726	0.349	0.201	0.000225708
Ankrd17	1.09244e-08	0.557182	0.517	0.347	0.000256899
Samd4	1.09866e-08	0.715389	0.469	0.311	0.000258361
Prnp	1.18141e-08	0.522218	0.533	0.35	0.000277821
Eln	1.31314e-08	2.18369	0.56	0.47	0.000308799
Lman2	1.31975e-08	0.749768	0.367	0.213	0.000310352
Sec61a1	1.42939e-08	0.735457	0.414	0.262	0.000336136
Igf2r	1.75766e-08	0.570777	0.49	0.324	0.000413332
Dnaaf9	1.87343e-08	0.802214	0.365	0.219	0.000440555
Setbp1	2.01193e-08	0.978879	0.576	0.476	0.000473125
Timm23	2.23605e-08	0.674409	0.403	0.247	0.00052583
Gpr180	2.47342e-08	0.99421	0.253	0.121	0.00058165
Sec13	2.63048e-08	0.655487	0.376	0.221	0.000618583
Nbas	2.63963e-08	1.07553	0.299	0.165	0.000620736
Msn	2.72682e-08	0.648507	0.517	0.375	0.000641239
Col14a1	2.81486e-08	0.630965	0.864	0.889	0.000661942
Fosb	2.85705e-08	0.825538	0.376	0.229	0.000671865
Lpgat1	2.96557e-08	0.740101	0.391	0.244	0.000697384
Sptlc2	3.04959e-08	0.784625	0.385	0.242	0.000717141
Med13l	3.1847e-08	0.690874	0.453	0.301	0.000748915
Ssr1	3.19706e-08	0.637023	0.469	0.321	0.000751821
Tnfrsf1a	3.3649e-08	0.648184	0.424	0.267	0.00079129
Ubap2l	3.36631e-08	0.499887	0.493	0.329	0.000791621
Wdr1	3.42175e-08	0.717478	0.339	0.193	0.000804659
Aff1	3.58601e-08	0.690892	0.41	0.26	0.000843287
Ube2m	3.67874e-08	0.614041	0.437	0.288	0.000865093
Pkig	3.75991e-08	1.36723	0.266	0.139	0.000884181
Epb41l3	4.32259e-08	0.72169	0.409	0.265	0.0010165
Uso1	4.46383e-08	0.679343	0.395	0.247	0.00104971
Tmem256	4.61317e-08	0.534267	0.481	0.324	0.00108483
Zfc3h1	4.74085e-08	0.838755	0.327	0.185	0.00111486
Vgll3	4.76954e-08	0.75863	0.372	0.229	0.00112161
Atp5mf	4.90966e-08	0.343052	0.788	0.728	0.00115456
Srp9	5.06601e-08	0.391505	0.585	0.44	0.00119132
Pvt1	5.25104e-08	0.946676	0.306	0.167	0.00123484
Ugp2	5.28171e-08	0.881677	0.549	0.427	0.00124205
Gfpt1	5.31272e-08	0.591833	0.407	0.249	0.00124934
Sgcd	5.47296e-08	0.737833	0.377	0.231	0.00128702
Rassf8	5.4781e-08	0.859336	0.327	0.188	0.00128823
Dnmt3a	5.48641e-08	0.937324	0.271	0.139	0.00129018
Filip1l	5.56993e-08	0.630059	0.538	0.396	0.00130982
Eif5b	5.82994e-08	0.394811	0.513	0.342	0.00137097
Ust	5.91562e-08	0.535831	0.545	0.378	0.00139112
Hmg20b	5.91567e-08	0.895271	0.296	0.162	0.00139113
Gpx1	5.94169e-08	0.438203	0.713	0.599	0.00139725
Tmem14c	6.21273e-08	0.457391	0.444	0.288	0.00146099
S100a4	6.31818e-08	1.78952	0.303	0.177	0.00148578
Slc39a7	6.38274e-08	0.642071	0.375	0.224	0.00150097
Nhsl2	7.04893e-08	0.895476	0.34	0.201	0.00165763
Zfp608	7.05778e-08	0.992338	0.295	0.165	0.00165971
Ppa1	7.35642e-08	0.941327	0.361	0.224	0.00172994
Tex264	8.29371e-08	0.660225	0.332	0.188	0.00195035
Scarf2	8.35269e-08	0.85851	0.273	0.141	0.00196422
Slc2a13	8.57653e-08	0.932884	0.253	0.123	0.00201686
Pcbp1	8.95917e-08	0.432621	0.649	0.501	0.00210684
Junb	8.96229e-08	0.786012	0.561	0.447	0.00210757
Pdlim1	9.00773e-08	0.76404	0.42	0.275	0.00211826
Snx9	9.05731e-08	0.539137	0.504	0.35	0.00212992
Rhoq	9.24588e-08	0.489237	0.504	0.347	0.00217426
Shox2	9.39629e-08	0.939871	0.311	0.18	0.00220963
Tm4sf1	9.50775e-08	1.13568	0.351	0.226	0.00223584
Traf3	1.05872e-07	1.0796	0.26	0.136	0.00248968
Bckdhb	1.12909e-07	1.05159	0.267	0.141	0.00265517
Tgfbr1	1.18796e-07	1.23347	0.259	0.136	0.00279361
Cdv3	1.198e-07	0.592641	0.432	0.283	0.00281721
Csnk1g1	1.30839e-07	0.685553	0.39	0.247	0.0030768
1110038B12Rik	1.30933e-07	0.774285	0.301	0.167	0.00307902
Pcdh7	1.31791e-07	0.408406	0.736	0.609	0.00309919
Tmem263	1.31966e-07	0.659469	0.381	0.237	0.00310332
Ap1s1	1.37158e-07	0.883602	0.256	0.131	0.00322541
Tbx15	1.38093e-07	1.03575	0.261	0.136	0.00324739
Cttn	1.41483e-07	0.71932	0.323	0.185	0.00332711
Sec22b	1.43159e-07	0.680923	0.334	0.193	0.00336653
Svep1	1.45084e-07	0.951696	0.454	0.321	0.00341179
Rhoc	1.48092e-07	0.356894	0.799	0.679	0.00348253
Ier3ip1	1.56441e-07	0.502783	0.519	0.373	0.00367886
Cox7c	1.64341e-07	0.398292	0.741	0.663	0.00386465
Zmynd8	1.64744e-07	0.738641	0.339	0.203	0.00387412
Ube2r2	1.70591e-07	0.334507	0.637	0.46	0.00401161
Tspan4	1.70904e-07	0.923335	0.288	0.159	0.00401898
Pdap1	1.78063e-07	0.541735	0.464	0.316	0.00418732
Ubtd2	1.88691e-07	0.500702	0.447	0.29	0.00443726
Chmp4b	1.891e-07	0.485476	0.416	0.26	0.00444687
Sec23a	1.92504e-07	0.71531	0.372	0.237	0.00452693
Acvr1	1.93568e-07	0.824079	0.32	0.19	0.00455194
Ttc3	1.96967e-07	0.331396	0.623	0.445	0.00463187
Gpx3	1.99772e-07	0.717003	0.617	0.494	0.00469784
Actr3	2.01838e-07	0.463399	0.535	0.383	0.00474642
Nfic	2.20402e-07	0.305512	0.647	0.488	0.00518298
Tent2	2.28624e-07	0.890152	0.311	0.185	0.00537631
Nucb1	2.38238e-07	0.402641	0.549	0.388	0.0056024
Capg	2.45102e-07	0.44263	0.493	0.334	0.00576381
Dock1	2.47223e-07	0.405838	0.502	0.334	0.00581369
Uhrf2	2.5112e-07	0.741187	0.377	0.242	0.00590534
Mbnl2	2.55829e-07	0.460109	0.752	0.684	0.00601608
Arl1	2.5883e-07	0.399864	0.687	0.555	0.00608666
Msi2	2.67992e-07	0.676836	0.453	0.319	0.0063021
Ufsp2	2.70076e-07	0.889685	0.271	0.147	0.00635112
Pdlim2	2.73157e-07	0.521185	0.425	0.278	0.00642356
Cnn2	2.77229e-07	0.907449	0.285	0.159	0.00651932
Leprot	2.84907e-07	0.612347	0.401	0.26	0.00669987
Picalm	2.89512e-07	0.630599	0.498	0.362	0.00680817
Psmd7	2.93752e-07	0.389955	0.471	0.306	0.00690787
Tent5a	2.96769e-07	0.841047	0.431	0.301	0.00697881
Nme1	3.01437e-07	0.775714	0.416	0.29	0.0070886
Plscr3	3.17803e-07	0.813772	0.301	0.172	0.00747345
Akr1a1	3.28741e-07	0.318204	0.713	0.596	0.00773067
Epdr1	3.50585e-07	0.829589	0.299	0.172	0.00824436
Plac8	3.55338e-07	0.588569	0.685	0.576	0.00835614
LOC102631979	3.7018e-07	1.06979	0.294	0.175	0.00870515
Gm46277	3.81812e-07	0.890458	0.47	0.35	0.00897869
Prrx1	3.8917e-07	0.319863	0.916	0.841	0.00915171
Gorasp2	4.00128e-07	0.549081	0.382	0.237	0.00940941
Ap3b1	4.03284e-07	0.537729	0.396	0.257	0.00948363
Ssbp3	4.05393e-07	0.528146	0.415	0.27	0.00953322
Mafb	4.13811e-07	1.18372	0.335	0.216	0.00973118
Wwc2	4.45045e-07	0.626751	0.392	0.257	0.0104657
Eif4g2	4.4525e-07	0.275738	0.842	0.758	0.0104705
Cdc42ep5	4.65084e-07	0.715019	0.306	0.175	0.0109369
P4ha1	4.83554e-07	0.656387	0.458	0.319	0.0113713
Commd3	5.13962e-07	0.713362	0.356	0.224	0.0120863
Cct8	5.60891e-07	0.541212	0.403	0.265	0.0131899
Znhit1	5.68815e-07	0.765063	0.278	0.154	0.0133762
Copz1	5.74345e-07	0.83073	0.256	0.136	0.0135063
Dad1	5.76843e-07	0.342512	0.787	0.717	0.013565
Eif4g1	6.04099e-07	0.376399	0.514	0.357	0.014206
Eprs1	6.25343e-07	0.360103	0.54	0.38	0.0147056
Usp47	6.34514e-07	0.642774	0.394	0.262	0.0149212
Eva1b	6.6875e-07	0.734224	0.37	0.242	0.0157263
Anp32a	6.74389e-07	0.590536	0.385	0.249	0.0158589
Psmd8	6.76628e-07	0.527126	0.43	0.296	0.0159116
Gm14279	6.77765e-07	0.539691	0.432	0.29	0.0159383
Bet1	6.85577e-07	0.751798	0.268	0.147	0.016122
Gapdh	7.41965e-07	0.496811	0.78	0.743	0.017448
Srgap1	7.8596e-07	0.624209	0.497	0.35	0.0184826
5033421B08Rik	7.92454e-07	0.934426	0.347	0.224	0.0186354
Mmp19	8.47067e-07	0.747867	0.328	0.201	0.0199196
Nktr	8.4768e-07	0.420997	0.561	0.424	0.0199341
Dnaja1	8.64618e-07	0.35432	0.767	0.671	0.0203323
Usp16	8.78099e-07	0.769946	0.256	0.136	0.0206494
Basp1	8.79225e-07	0.356729	0.596	0.416	0.0206759
Malat1	9.05867e-07	0.286356	0.971	0.982	0.0213024
Prkcsh	9.11558e-07	0.781609	0.293	0.172	0.0214362
Sigmar1	9.32679e-07	0.846384	0.306	0.185	0.0219329
Rab1a	1.01052e-06	0.348792	0.505	0.342	0.0237634
Kidins220	1.04252e-06	0.665907	0.346	0.219	0.024516
Glmp	1.07942e-06	0.731242	0.304	0.183	0.0253837
Brk1	1.08041e-06	0.34256	0.466	0.314	0.0254069
Galnt16	1.09257e-06	0.686984	0.413	0.28	0.0256928
Kdm2a	1.1058e-06	0.588107	0.365	0.229	0.026004
Nisch	1.11634e-06	0.285134	0.65	0.47	0.0262519
Cbfb	1.12306e-06	0.800411	0.293	0.172	0.0264099
Phactr1	1.12387e-06	1.02209	0.269	0.157	0.026429
Cox5b	1.13582e-06	0.270312	0.711	0.638	0.0267099
Etf1	1.14917e-06	0.629839	0.357	0.226	0.0270239
Fbxl7	1.16071e-06	0.780018	0.508	0.378	0.0272952
Lgals3	1.17538e-06	1.10344	0.276	0.162	0.0276402
Snd1	1.17914e-06	0.630143	0.428	0.298	0.0277287
Plcl1	1.21963e-06	0.872705	0.352	0.229	0.0286809
Ubn2	1.22093e-06	0.590584	0.399	0.265	0.0287113
Zc3h15	1.29544e-06	0.530938	0.401	0.265	0.0304635
Eml1	1.39598e-06	0.741091	0.322	0.198	0.0328278
Galnt2	1.41036e-06	0.724665	0.324	0.201	0.033166
Rnf145	1.41327e-06	0.772317	0.291	0.172	0.0332345
Kank2	1.43531e-06	0.71246	0.286	0.165	0.0337528
Or5m3b	1.4496e-06	0.915535	0.285	0.167	0.0340889
Npepps	1.54503e-06	0.529625	0.465	0.329	0.0363328
Eml4	1.57332e-06	0.863759	0.294	0.177	0.0369981
Eif4e	1.6263e-06	0.816135	0.287	0.17	0.0382441
Clip4	1.62698e-06	0.874282	0.346	0.231	0.0382601
Tnfaip6	1.66376e-06	0.876731	0.52	0.373	0.039125
Mcc	1.73803e-06	0.694538	0.45	0.321	0.0408716
Nhp2	1.73967e-06	0.883688	0.255	0.144	0.04091
Mast2	1.76282e-06	0.72608	0.32	0.198	0.0414545
Yif1a	1.78409e-06	0.568687	0.307	0.18	0.0419547
Ap2a2	1.8006e-06	0.516561	0.434	0.301	0.0423429
Ndufs6	1.94044e-06	0.483037	0.392	0.262	0.0456313
Vat1	1.95108e-06	0.452314	0.56	0.424	0.0458816
Mdh2	2.19083e-06	0.488432	0.434	0.303	0.0515197
Siva1	2.19407e-06	0.758006	0.315	0.195	0.0515957
Strap	2.26523e-06	0.769946	0.258	0.144	0.0532692
Memo1	2.3793e-06	0.730951	0.287	0.17	0.0559516
Brd4	2.46974e-06	0.482485	0.414	0.28	0.0580785
Hs2st1	2.47678e-06	0.931519	0.28	0.17	0.0582439
Snap23	2.49858e-06	0.571042	0.334	0.208	0.0587567
Swi5	2.50572e-06	0.281633	0.78	0.717	0.0589245
Cox6b1	2.56449e-06	0.320315	0.752	0.689	0.0603066
Rps27l	2.59939e-06	0.359961	0.776	0.751	0.0611272
Ergic3	2.61412e-06	0.43863	0.518	0.38	0.0614736
Eif3a	2.97017e-06	0.315206	0.644	0.486	0.0698466
Rad23b	3.01136e-06	0.620802	0.328	0.203	0.070815
Plec	3.0225e-06	0.475855	0.41	0.278	0.0710771
B4galt1	3.05811e-06	0.335355	0.548	0.396	0.0719144
Zcrb1	3.25001e-06	0.590012	0.361	0.234	0.0764272
Eif5a	3.25338e-06	0.442564	0.726	0.676	0.0765066
Snhg6	3.27713e-06	0.697483	0.261	0.147	0.0770651
Trim35	3.42919e-06	0.554217	0.376	0.249	0.0806408
Foxn3	3.48629e-06	0.536746	0.588	0.486	0.0819835
Morrbid	3.51575e-06	0.847612	0.326	0.211	0.0826765
Copg1	3.55236e-06	0.616715	0.338	0.216	0.0835372
Fndc1	3.78437e-06	0.34408	0.713	0.542	0.0889933
Timm10b	3.87652e-06	0.388504	0.472	0.337	0.0911603
Gja1	4.07435e-06	0.801732	0.301	0.188	0.0958123
Bax	4.14883e-06	0.49458	0.387	0.254	0.0975638
H2bc4	4.31306e-06	0.514484	0.372	0.244	0.101426
Rap1gds1	4.41637e-06	0.623397	0.324	0.206	0.103855
Psmd2	4.45218e-06	0.598393	0.327	0.206	0.104697
Tcn2	4.46475e-06	0.676836	0.309	0.193	0.104993
Armcx3	4.5817e-06	0.436296	0.339	0.213	0.107743
Dcaf6	4.77798e-06	0.683943	0.336	0.221	0.112359
Cbfa2t2	5.02747e-06	0.674303	0.274	0.159	0.118226
Stk38	5.123e-06	0.475151	0.47	0.344	0.120473
Eif2s2	5.23174e-06	0.312282	0.718	0.614	0.12303
Mid1	5.59453e-06	0.757332	0.535	0.437	0.131561
Nutf2	5.73009e-06	0.596929	0.252	0.141	0.134749
Ube2s	6.04293e-06	0.614295	0.437	0.316	0.142106
Camk2d	6.38955e-06	0.319633	0.548	0.406	0.150257
Atp6v0b	6.39969e-06	0.339654	0.498	0.365	0.150495
Uba5	6.48433e-06	0.749187	0.271	0.162	0.152486
Taf10	6.60315e-06	0.479355	0.409	0.285	0.15528
Ifi30	6.6363e-06	0.750365	0.279	0.167	0.156059
Sh3gl1	7.29502e-06	0.518562	0.359	0.234	0.17155
Cd248	7.37204e-06	0.397838	0.778	0.62	0.173361
Ap3s1	7.58656e-06	0.448976	0.407	0.278	0.178405
Ube2w	7.60791e-06	0.535108	0.363	0.242	0.178908
Lncppara	7.88292e-06	0.58716	0.364	0.247	0.185375
Kmt5a	8.26908e-06	0.74623	0.265	0.157	0.194456
Ccar1	8.34418e-06	0.539333	0.348	0.229	0.196222
Cbx6	8.47872e-06	0.716463	0.279	0.172	0.199386
Selenos	8.49654e-06	0.310586	0.65	0.53	0.199805
Atp6v0d1	8.54197e-06	0.492412	0.342	0.224	0.200873
Frmd4a	9.11258e-06	0.883224	0.285	0.18	0.214291
Desi2	9.12296e-06	0.375414	0.444	0.314	0.214536
Nagk	9.16799e-06	0.596695	0.315	0.201	0.215594
Vapa	9.30057e-06	0.370931	0.502	0.37	0.218712
Map7d1	9.35077e-06	0.494596	0.315	0.198	0.219893
Arfgap3	9.42442e-06	0.612706	0.31	0.195	0.221625
Epha3	9.45052e-06	0.948573	0.353	0.239	0.222238
Galnt17	9.46804e-06	0.967022	0.415	0.314	0.22265
Chst12	9.75232e-06	0.62859	0.265	0.157	0.229336
Tmem254	1.02834e-05	0.458259	0.484	0.373	0.241824
Flot1	1.09058e-05	0.732884	0.253	0.149	0.25646
Lsm7	1.12624e-05	0.719672	0.266	0.159	0.264845
Ptgfrn	1.13678e-05	0.302793	0.47	0.326	0.267325
Jtb	1.17897e-05	0.53429	0.34	0.226	0.277247
Cdk7	1.25119e-05	0.674234	0.27	0.162	0.294229
Rnf169	1.25652e-05	0.685785	0.253	0.147	0.295484
Ccdc34	1.26786e-05	0.691191	0.255	0.149	0.298149
H1f0	1.27578e-05	0.644415	0.395	0.28	0.300012
Alg5	1.28771e-05	0.636524	0.268	0.159	0.302817
Ppp3ca	1.34517e-05	0.436763	0.664	0.604	0.316331
Dennd2b	1.35501e-05	0.669289	0.332	0.224	0.318645
Ascc3	1.36193e-05	0.543449	0.405	0.283	0.320272
Lrrk1	1.37884e-05	0.695606	0.34	0.231	0.324248
Socs3	1.3851e-05	0.758071	0.294	0.19	0.325721
Sec24a	1.44491e-05	0.717144	0.267	0.162	0.339785
Selenon	1.45092e-05	0.480672	0.277	0.165	0.341199
Ube2e2	1.48884e-05	0.408276	0.665	0.563	0.350116
Ctdnep1	1.59397e-05	0.555312	0.286	0.175	0.374838
Nr2f1	1.63163e-05	0.758974	0.266	0.162	0.383694
Ryk	1.65449e-05	0.466984	0.49	0.375	0.389069
Copa	1.65769e-05	0.291257	0.586	0.455	0.389823
Aga	1.68925e-05	0.554501	0.277	0.167	0.397245
Cdc26	1.73421e-05	0.559	0.329	0.216	0.407818
Fat1	1.77265e-05	0.607048	0.284	0.175	0.416856
Mrfap1	1.77612e-05	0.265497	0.699	0.591	0.417673
Cnih1	1.77693e-05	0.501265	0.388	0.27	0.417863
Ace	1.77769e-05	0.661769	0.507	0.414	0.418042
Tnfaip2	1.80555e-05	0.805015	0.332	0.229	0.424593
Pfdn1	1.81921e-05	0.34309	0.39	0.267	0.427806
Dcun1d5	1.86722e-05	0.498087	0.384	0.272	0.439096
Anp32b	1.8707e-05	0.468437	0.526	0.419	0.439914
Mrpl34	1.94772e-05	0.586967	0.288	0.18	0.458025
1110065P20Rik	1.97525e-05	0.632442	0.267	0.165	0.464499
Rhou	2.1018e-05	0.49968	0.443	0.321	0.494259
Plxnb2	2.11506e-05	0.504505	0.297	0.185	0.497377
Eid1	2.14993e-05	0.345228	0.62	0.506	0.505579
Tpp1	2.15991e-05	0.660253	0.255	0.152	0.507924
9530068E07Rik	2.22169e-05	0.316689	0.409	0.272	0.522452
Gdf10	2.27486e-05	0.795751	0.341	0.239	0.534955
Idh2	2.2962e-05	0.579589	0.279	0.175	0.539975
R3hdm1	2.36663e-05	0.566747	0.318	0.208	0.556537
Atf4	2.42155e-05	0.688241	0.286	0.183	0.569451
Gpr153	2.47702e-05	0.489393	0.329	0.216	0.582496
Bola2	2.50111e-05	0.582142	0.285	0.177	0.588161
Golgb1	2.54133e-05	0.307987	0.559	0.419	0.597619
Arpc5	2.5534e-05	0.31326	0.492	0.355	0.600457
Rbm6	2.58308e-05	0.383591	0.425	0.298	0.607438
Tmem165	2.66259e-05	0.44114	0.407	0.288	0.626136
Washc3	2.6626e-05	0.485378	0.259	0.154	0.626137
Ubb	2.70783e-05	0.303766	0.863	0.897	0.636773
Pbxip1	2.74863e-05	0.382814	0.364	0.244	0.646369
Myadm	2.75813e-05	0.486294	0.493	0.383	0.648601
Mlf2	2.7621e-05	0.37417	0.344	0.221	0.649536
Ano6	2.78027e-05	0.342027	0.505	0.368	0.653808
Arl3	2.79561e-05	0.415029	0.39	0.265	0.657415
Mrpl33	2.80967e-05	0.260516	0.593	0.463	0.660723
Cmtm7	2.88884e-05	0.683234	0.274	0.172	0.679339
Angptl2	2.92655e-05	0.532294	0.464	0.347	0.688208
Arih1	2.9998e-05	0.408958	0.439	0.324	0.705433
Mxra7	3.10825e-05	0.492535	0.592	0.506	0.730936
Fam162a	3.17386e-05	0.708545	0.404	0.293	0.746366
Ywhag	3.26852e-05	0.607358	0.306	0.201	0.768625
Tbc1d20	3.33779e-05	0.659763	0.253	0.154	0.784914
Anapc5	3.38741e-05	0.28748	0.396	0.267	0.796584
Cers5	3.51087e-05	0.604522	0.259	0.157	0.825616
Tm7sf3	3.61362e-05	0.413802	0.328	0.211	0.849778
Brwd1	3.6655e-05	0.592897	0.298	0.193	0.861979
Dph3	3.69108e-05	0.474019	0.359	0.247	0.867994
Erp44	3.71663e-05	0.445511	0.38	0.267	0.874004
Ppfibp1	3.77708e-05	0.435735	0.459	0.337	0.888217
Gpi1	3.84109e-05	0.549222	0.367	0.26	0.903271
Atp10a	3.87829e-05	0.671542	0.285	0.183	0.912018
Pbx1	3.88969e-05	0.399676	0.797	0.769	0.914699
Gda	3.96239e-05	0.831193	0.403	0.314	0.931796
Adam10	4.02756e-05	0.590259	0.313	0.208	0.947121
Mettl9	4.11819e-05	0.479355	0.338	0.229	0.968434
Xbp1	4.14226e-05	0.310389	0.442	0.319	0.974093
Tulp4	4.21206e-05	0.42847	0.375	0.26	0.990509
Anapc11	4.31991e-05	0.336403	0.437	0.311	1
Tmcc1	4.51261e-05	0.36602	0.441	0.324	1
Twf1	4.55318e-05	0.5137	0.33	0.221	1
Zfp260	4.57438e-05	0.496462	0.311	0.203	1
Elf4	4.60843e-05	0.675648	0.276	0.177	1
Hacd1	4.75878e-05	0.608806	0.333	0.229	1
Arhgdia	4.90447e-05	0.267508	0.551	0.422	1
Plod1	5.05415e-05	0.352721	0.29	0.18	1
Atxn10	5.12007e-05	0.340624	0.519	0.391	1
Akt3	5.28801e-05	0.448744	0.424	0.308	1
Mrpl48	5.51278e-05	0.527973	0.321	0.216	1
Mbd3	5.7029e-05	0.575059	0.306	0.203	1
Zfr	5.78687e-05	0.279807	0.445	0.316	1
Nfe2l1	5.86139e-05	0.416224	0.348	0.234	1
Scn1b	5.90551e-05	0.482143	0.281	0.18	1
Psmd6	6.05802e-05	0.520179	0.293	0.19	1
Rbm25	6.09842e-05	0.265641	0.533	0.406	1
St7	6.10368e-05	0.641621	0.299	0.201	1
Gns	6.18824e-05	0.440167	0.438	0.324	1
Tspan11	6.29161e-05	0.583794	0.25	0.154	1
Psmd1	6.48752e-05	0.378587	0.387	0.272	1
Lsm12	6.52593e-05	0.473277	0.345	0.239	1
Syne1	6.57268e-05	0.580444	0.337	0.231	1
Txnl1	6.65373e-05	0.540148	0.365	0.262	1
Ctbp1	6.71412e-05	0.556067	0.293	0.19	1
Papola	6.77261e-05	0.364824	0.405	0.288	1
Pbdc1	6.84652e-05	0.585521	0.258	0.159	1
Oaz2	6.85844e-05	0.442371	0.251	0.152	1
Tomm5	6.89009e-05	0.267524	0.453	0.334	1
Polr2l	6.99793e-05	0.556715	0.352	0.249	1
Khdrbs1	7.18036e-05	0.390462	0.442	0.326	1
Ptbp2	7.20577e-05	0.563647	0.294	0.193	1
Cfdp1	7.24602e-05	0.293808	0.513	0.38	1
Scfd1	7.4051e-05	0.418524	0.349	0.239	1
Uqcc2	7.52496e-05	0.25313	0.614	0.481	1
H13	7.74987e-05	0.413414	0.407	0.296	1
Yif1b	7.75817e-05	0.517902	0.273	0.175	1
Mrpl17	7.98446e-05	0.353043	0.34	0.226	1
Creb3	8.40046e-05	0.454053	0.264	0.162	1
Rad51b	9.08266e-05	0.910284	0.254	0.165	1
Myl12a	9.47515e-05	0.324475	0.746	0.738	1
Ap2m1	9.60088e-05	0.388425	0.416	0.306	1
Pdlim4	9.77386e-05	0.470385	0.326	0.224	1
Rbfox2	9.89504e-05	0.253059	0.682	0.581	1
Eif1ax	0.000100423	0.480087	0.342	0.239	1
Zfp704	0.000100438	0.591818	0.336	0.239	1
Cisd2	0.000105205	0.361572	0.321	0.213	1
Maml3	0.000105856	0.530167	0.452	0.347	1
Pigt	0.000106533	0.606826	0.261	0.167	1
Chd3	0.000108359	0.498087	0.359	0.257	1
Spcs1	0.00010941	0.287995	0.665	0.581	1
Dnpep	0.000109714	0.498874	0.26	0.162	1
Mrpl18	0.000110379	0.504422	0.281	0.183	1
Bad	0.000110692	0.527973	0.279	0.18	1
H2aj	0.000112654	0.389465	0.405	0.301	1
Hspe1	0.000115227	0.264413	0.729	0.635	1
Fnip1	0.000115237	0.512449	0.365	0.265	1
Arfgef1	0.000115635	0.386204	0.324	0.219	1
Naa50	0.000118219	0.590125	0.274	0.18	1
Mrpl57	0.000119266	0.569741	0.275	0.18	1
Gmds	0.000120093	0.460642	0.379	0.267	1
Oasl2	0.0001221	0.504134	0.255	0.162	1
Pip5k1a	0.000124301	0.679582	0.257	0.167	1
Flnb	0.000125841	0.502521	0.391	0.285	1
Erlec1	0.000130728	0.26481	0.525	0.409	1
Atxn2	0.000132693	0.441458	0.362	0.254	1
Glt8d1	0.000133778	0.40686	0.303	0.198	1
Arpp19	0.000140091	0.40449	0.395	0.29	1
Rbbp6	0.000141058	0.371642	0.286	0.19	1
Psmb5	0.000142432	0.303924	0.493	0.378	1
4930578G10Rik	0.000143676	0.77827	0.382	0.288	1
Sltm	0.000144809	0.470385	0.351	0.247	1
Msrb3	0.000146551	0.426699	0.359	0.254	1
Acbd3	0.000147222	0.398703	0.404	0.293	1
Mrps21	0.00014848	0.356098	0.494	0.391	1
Exoc4	0.000149083	0.581917	0.545	0.46	1
Ube4b	0.000149856	0.518073	0.327	0.229	1
Ccnl1	0.000151982	0.651301	0.253	0.162	1
Rin2	0.000152412	0.533878	0.3	0.206	1
Arpc3	0.000153043	0.307132	0.647	0.589	1
Pdcd6ip	0.000157514	0.319051	0.356	0.247	1
Nsg1	0.000158565	0.641621	0.283	0.193	1
Pabpc4	0.000158593	0.587569	0.261	0.17	1
Kat6b	0.000159316	0.518607	0.345	0.249	1
Ostf1	0.00016134	0.311126	0.462	0.347	1
Arap1	0.00016764	0.557848	0.279	0.185	1
Emc10	0.000168993	0.336147	0.355	0.247	1
Tuba1a	0.000170683	0.257786	0.861	0.859	1
Srsf9	0.000171496	0.44758	0.315	0.213	1
Sf3b5	0.000183005	0.346069	0.461	0.347	1
Brd2	0.000185519	0.388134	0.279	0.18	1
Hnrnpl	0.000192751	0.425991	0.307	0.208	1
Ndufa1	0.000194805	0.265689	0.494	0.37	1
Rnh1	0.00019665	0.312	0.448	0.337	1
Ctnnb1	0.000199297	0.305742	0.483	0.368	1
Csnk1g3	0.000201067	0.427421	0.306	0.206	1
Sox5	0.000202471	0.413802	0.568	0.46	1
Eif6	0.000202736	0.488764	0.282	0.188	1
Ergic2	0.000207226	0.387539	0.311	0.211	1
Timm8b	0.000211369	0.327751	0.373	0.262	1
Zmiz1	0.00021263	0.403242	0.437	0.337	1
Slc6a6	0.000213587	0.52597	0.256	0.167	1
Asxl1	0.000218933	0.617943	0.271	0.183	1
Otud7b	0.000221756	0.512449	0.31	0.219	1
Timm17b	0.000227976	0.41878	0.252	0.159	1
Arpc4	0.000228906	0.477605	0.292	0.198	1
Cbx3	0.000229575	0.315595	0.458	0.35	1
Snrpd1	0.000232342	0.384874	0.359	0.262	1
Rest	0.000242708	0.58286	0.256	0.167	1
Barx1	0.000251213	0.460261	0.285	0.193	1
Id3	0.000253203	0.722053	0.523	0.486	1
Trak1	0.000255366	0.467085	0.307	0.211	1
Rabl6	0.000257847	0.45485	0.253	0.162	1
Mien1	0.000258978	0.450955	0.275	0.183	1
Yipf3	0.000259821	0.397823	0.378	0.278	1
Slc39a1	0.000261483	0.391714	0.333	0.229	1
H2az2	0.000264951	0.342835	0.462	0.357	1
Setd5	0.000272341	0.410824	0.462	0.36	1
Heg1	0.000282012	0.486032	0.69	0.604	1
Psme4	0.00029155	0.34708	0.395	0.285	1
Il1rl2	0.0002959	0.625182	0.341	0.252	1
Gatad2b	0.0003064	0.462242	0.349	0.254	1
Auts2	0.000309244	0.691612	0.627	0.609	1
Cdon	0.000316228	0.485284	0.473	0.375	1
Pdxdc1	0.000318311	0.321417	0.362	0.257	1
Airn	0.000350048	0.378725	0.773	0.746	1
Tmed1	0.000364934	0.335431	0.25	0.159	1
Mfhas1	0.000372043	0.559067	0.275	0.188	1
Rbis	0.000373063	0.364892	0.333	0.234	1
Snf8	0.000377885	0.426195	0.309	0.213	1
Lamtor4	0.000378823	0.293508	0.441	0.342	1
Knop1	0.000411208	0.505012	0.25	0.165	1
Akap13	0.000416034	0.286138	0.774	0.712	1
Fer	0.000417648	0.375058	0.501	0.393	1
Tapbp	0.000423613	0.382775	0.449	0.352	1
Kras	0.000429789	0.436438	0.364	0.272	1
Mgp	0.000434937	1.15691	0.565	0.53	1
Plce1	0.000448385	0.483404	0.501	0.406	1
Vdac1	0.000456851	0.360957	0.335	0.239	1
Shisa5	0.000463516	0.265801	0.456	0.352	1
Fto	0.000472444	0.329046	0.46	0.35	1
Hspa4	0.00049139	0.389124	0.347	0.249	1
Golga4	0.000492674	0.480439	0.27	0.185	1
Nudt4	0.000495545	0.374682	0.369	0.278	1
Tbl1xr1	0.000498633	0.485815	0.281	0.193	1
Ggh	0.000498645	0.344683	0.326	0.229	1
Mcts1	0.000505097	0.349495	0.261	0.172	1
Anpep	0.000523082	0.384156	0.475	0.386	1
Mbtd1	0.000533722	0.579402	0.302	0.219	1
Fbxl20	0.000534481	0.545805	0.259	0.177	1
Cct2	0.000541253	0.289861	0.399	0.296	1
Cask	0.000557078	0.287509	0.465	0.352	1
Yaf2	0.000557457	0.398963	0.255	0.167	1
Prdx6	0.000567085	0.390693	0.551	0.473	1
Cenpb	0.000594219	0.408731	0.317	0.226	1
Tomm22	0.000600138	0.335279	0.316	0.221	1
Mrtfb	0.00060098	0.506911	0.301	0.213	1
Zdhhc20	0.00060253	0.32042	0.349	0.254	1
Amfr	0.000603774	0.480439	0.25	0.167	1
Micu2	0.000608442	0.400712	0.276	0.185	1
Tnrc6a	0.000616345	0.314965	0.441	0.337	1
Snrnp70	0.00062166	0.271441	0.429	0.324	1
Ppp2ca	0.00062357	0.29004	0.417	0.311	1
Dlg1	0.000627555	0.49301	0.381	0.29	1
Rcn2	0.000649424	0.291661	0.36	0.262	1
Cnih4	0.000651615	0.267445	0.345	0.249	1
Lpar1	0.000652553	0.301537	0.593	0.488	1
Ehmt1	0.000671251	0.356927	0.321	0.229	1
Sdf2	0.000673105	0.255372	0.357	0.254	1
Rftn1	0.000676427	0.317433	0.366	0.27	1
Usp32	0.000699644	0.545239	0.253	0.172	1
Aph1a	0.000705576	0.475923	0.257	0.175	1
C1qtnf2	0.000718926	0.262665	0.309	0.219	1
Pum1	0.000735313	0.331898	0.414	0.316	1
Emg1	0.000752118	0.357519	0.27	0.18	1
Ran	0.000785597	0.423267	0.502	0.427	1
Slirp	0.000787363	0.435527	0.259	0.175	1
Snrpf	0.000787461	0.314863	0.476	0.375	1
Krcc1	0.00083313	0.29951	0.384	0.283	1
Uri1	0.000849403	0.441323	0.253	0.17	1
Sdc4	0.000873585	0.308041	0.336	0.244	1
Babam2	0.000887116	0.462373	0.335	0.247	1
Numb	0.000901677	0.298517	0.269	0.18	1
Tcf20	0.00094238	0.479496	0.258	0.177	1
Tmbim4	0.000978598	0.361572	0.308	0.219	1
Gli3	0.00100974	0.262937	0.428	0.324	1
Scd2	0.00101433	0.28194	0.438	0.334	1
Hectd1	0.00104209	0.25296	0.427	0.319	1
Blmh	0.00104221	0.431011	0.253	0.172	1
Man1a2	0.00104456	0.260195	0.403	0.303	1
Serpine2	0.00105997	1.2923	0.282	0.206	1
Bach2	0.00107534	0.579208	0.283	0.203	1
Lasp1	0.00108971	0.318961	0.381	0.288	1
Psmb3	0.00109719	0.26239	0.57	0.481	1
Rps6kb1	0.00109985	0.377415	0.299	0.213	1
Ccdc12	0.00111392	0.384054	0.388	0.298	1
Tmem208	0.00112067	0.472603	0.301	0.219	1
Ywhah	0.00113226	0.377002	0.38	0.293	1
Derl1	0.001142	0.301579	0.342	0.249	1
Rab11a	0.00116984	0.337902	0.353	0.262	1
Ap2s1	0.0011705	0.34584	0.357	0.262	1
Bet1l	0.00120036	0.308685	0.31	0.221	1
Mcfd2	0.00122589	0.453707	0.263	0.183	1
Trpc4ap	0.00123388	0.391784	0.31	0.224	1
Btg1	0.0012617	0.489705	0.254	0.177	1
Tut7	0.00127924	0.400189	0.333	0.247	1
Lrrfip2	0.00132902	0.399762	0.266	0.183	1
Rab34	0.00136501	0.386757	0.309	0.229	1
Psma6	0.00136694	0.30767	0.318	0.229	1
Bcas3	0.00145446	0.328464	0.348	0.26	1
Prdm5	0.00147066	0.402684	0.273	0.19	1
Brd3	0.00147333	0.398464	0.262	0.183	1
Mllt10	0.00147768	0.438659	0.388	0.306	1
Zc3h7a	0.00150851	0.394847	0.276	0.195	1
Shoc2	0.00154072	0.415029	0.285	0.206	1
Oxct1	0.00154296	0.332449	0.456	0.368	1
Aig1	0.0015435	0.505193	0.325	0.247	1
Sin3b	0.00159414	0.346871	0.343	0.254	1
Slc16a2	0.0016085	0.335033	0.322	0.234	1
Cops5	0.00165817	0.338788	0.264	0.183	1
Tspan31	0.00173668	0.325113	0.295	0.211	1
Litaf	0.00175696	0.496569	0.257	0.183	1
Arhgap28	0.00176569	0.472402	0.289	0.211	1
Ddx39b	0.00179376	0.268196	0.324	0.231	1
Por	0.00181332	0.419678	0.259	0.183	1
Stard3nl	0.00201496	0.382285	0.261	0.183	1
Marchf3	0.00206312	0.665729	0.28	0.211	1
Lipa	0.00209783	0.413153	0.266	0.188	1
Carhsp1	0.00212708	0.391835	0.361	0.278	1
Abcf1	0.00217594	0.386142	0.289	0.211	1
Atp6v1e1	0.00217641	0.314266	0.408	0.321	1
Elf2	0.0022622	0.335386	0.332	0.249	1
Fbxo11	0.00226359	0.315707	0.346	0.26	1
Kpnb1	0.00227968	0.336818	0.302	0.219	1
Uqcrc1	0.00231923	0.287093	0.264	0.185	1
Mnat1	0.00232705	0.324534	0.285	0.203	1
St3gal2	0.00241472	0.387476	0.383	0.306	1
Plin3	0.0024288	0.380119	0.299	0.219	1
Clcn4	0.00243053	0.449091	0.264	0.19	1
Rabgap1	0.00259489	0.386478	0.311	0.234	1
Faf1	0.00259744	0.3208	0.286	0.206	1
Mrps16	0.00260563	0.259048	0.359	0.27	1
S100a6	0.00265692	0.370756	0.772	0.728	1
Tsc22d2	0.00266293	0.344182	0.331	0.252	1
Sae1	0.00270717	0.391434	0.278	0.203	1
Wbp1l	0.00273505	0.427664	0.269	0.195	1
Zfp407	0.00277471	0.397034	0.252	0.177	1
Magi3	0.00277536	0.449305	0.367	0.285	1
Itpripl2	0.00286901	0.422371	0.265	0.193	1
Ndufb6	0.00287827	0.313965	0.353	0.27	1
Ube2d2a	0.00291654	0.252246	0.416	0.334	1
Prpf38b	0.00295629	0.474593	0.25	0.18	1
Spats2l	0.00298176	0.63824	0.34	0.275	1
Vegfd	0.00303372	0.706507	0.336	0.272	1
Uap1	0.00304391	0.852188	0.408	0.357	1
Prmt1	0.00305399	0.425061	0.285	0.211	1
Srek1	0.00308021	0.286235	0.368	0.285	1
Itch	0.00308072	0.404074	0.348	0.272	1
Trim30a	0.00310329	0.527195	0.27	0.201	1
Tbc1d2b	0.0031161	0.413123	0.259	0.188	1
Twist1	0.00313111	0.296844	0.387	0.301	1
Smarce1	0.00328113	0.377276	0.283	0.211	1
Tgfbi	0.00329793	0.276418	0.313	0.231	1
Vps36	0.00331005	0.379021	0.272	0.198	1
Raph1	0.00333626	0.460261	0.264	0.193	1
Phb2	0.00358312	0.290202	0.346	0.267	1
Cspp1	0.00359454	0.396577	0.255	0.185	1
Vti1a	0.00369902	0.310349	0.341	0.262	1
Mrps17	0.00370355	0.443061	0.255	0.185	1
Ext2	0.00374373	0.305155	0.341	0.26	1
Dse	0.00377815	0.266499	0.356	0.272	1
Fam168a	0.00379538	0.328155	0.336	0.26	1
Tdrd3	0.00379735	0.330661	0.279	0.203	1
Acaca	0.00385164	0.395694	0.267	0.195	1
Stk3	0.00385446	0.376093	0.388	0.306	1
Vps41	0.0038789	0.262098	0.29	0.213	1
Ddx42	0.00395892	0.322847	0.265	0.193	1
Psmc3	0.00402977	0.26696	0.388	0.303	1
Ap2b1	0.0040328	0.296186	0.314	0.237	1
Elof1	0.00411203	0.352525	0.289	0.216	1
Mrpl24	0.00412402	0.307693	0.257	0.183	1
Btbd1	0.00431861	0.403335	0.261	0.19	1
Stx16	0.00432812	0.443959	0.271	0.203	1
Map4k3	0.00436229	0.384375	0.272	0.201	1
Srsf7	0.00444455	0.271674	0.288	0.213	1
Mtpn	0.00450825	0.317846	0.362	0.285	1
Ago2	0.00464304	0.324534	0.259	0.188	1
Pde7b	0.00470197	0.879096	0.332	0.278	1
Gab2	0.00474795	0.422901	0.554	0.488	1
Uba1	0.00474815	0.315997	0.332	0.254	1
Slc25a39	0.00485793	0.280908	0.3	0.221	1
Angptl4	0.00488611	0.731878	0.281	0.219	1
Txn2	0.00492616	0.317795	0.29	0.216	1
Dnm1	0.00493365	0.254276	0.432	0.347	1
Egln1	0.00495455	0.422812	0.253	0.185	1
Cpne8	0.0049767	0.292589	0.399	0.316	1
Snx4	0.00508473	0.336292	0.302	0.231	1
Far1	0.00509355	0.352452	0.286	0.213	1
Lamtor1	0.00517443	0.258634	0.337	0.254	1
Stx5a	0.00532012	0.331701	0.28	0.208	1
Wwtr1	0.00532285	0.31684	0.435	0.357	1
Dnajb11	0.00536039	0.315821	0.292	0.221	1
Map2k5	0.0056301	0.413802	0.255	0.188	1
Gnpnat1	0.00568071	0.310514	0.302	0.226	1
Lsm4	0.0056885	0.291841	0.304	0.226	1
Gpm6b	0.00571121	0.383937	0.501	0.45	1
Lbp	0.00572619	1.05232	0.321	0.27	1
Spon1	0.00582255	1.21831	0.327	0.285	1
Tnks	0.00588605	0.33114	0.275	0.203	1
Rnf216	0.00612637	0.274231	0.26	0.188	1
Sbsn	0.00617448	0.317641	0.37	0.296	1
Rala	0.00623818	0.28517	0.431	0.352	1
Rcor1	0.00625577	0.306491	0.271	0.201	1
Dapk1	0.00636432	0.511041	0.555	0.553	1
Zc3h13	0.00642085	0.309104	0.275	0.203	1
Tlk2	0.00664695	0.28666	0.279	0.208	1
Atad2b	0.0067851	0.374404	0.279	0.211	1
Adam19	0.00679997	0.305469	0.386	0.316	1
Mark3	0.00689417	0.303849	0.366	0.29	1
Ago3	0.00697398	0.36007	0.268	0.201	1
Fbxw8	0.00700764	0.292874	0.278	0.211	1
Ergic1	0.00711949	0.297458	0.3	0.229	1
Smpdl3a	0.00716983	0.486733	0.293	0.231	1
Slc9a9	0.00733213	0.406087	0.287	0.221	1
Rc3h1	0.00739483	0.317065	0.28	0.211	1
Sqstm1	0.00763745	0.292932	0.449	0.373	1
Rab11b	0.00770519	0.274677	0.309	0.237	1
Flnc	0.00776676	0.341362	0.281	0.213	1
Ly6c1	0.00788608	0.83978	0.556	0.596	1
Tcp1	0.00828198	0.308779	0.367	0.296	1
Ptpn12	0.00832868	0.323362	0.339	0.27	1
Hspd1	0.00833311	0.329919	0.392	0.324	1
Sdhd	0.00841918	0.27058	0.25	0.183	1
Hnrnpdl	0.0087072	0.294648	0.292	0.221	1
Cavin1	0.00871332	0.316208	0.603	0.545	1
Helz	0.00872023	0.326184	0.271	0.203	1
Il11ra1	0.0087313	0.298512	0.649	0.64	1
Chchd3	0.00914585	0.366881	0.283	0.219	1
Snx2	0.00916899	0.250457	0.287	0.216	1
Steap3	0.00918938	0.327941	0.527	0.468	1
Zfp266	0.00960224	0.309996	0.25	0.185	1
Marchf7	0.00992793	0.290778	0.26	0.195	1
Denr	0.010066	0.276131	0.364	0.296	1
Stk39	0.010072	0.28795	0.352	0.28	1
Gpc6	0.0101266	0.308642	0.844	0.815	1
Ppp2cb	0.0104629	0.326339	0.293	0.229	1
Glrx5	0.0109329	0.330661	0.282	0.219	1
Mapkap1	0.0115131	0.313488	0.296	0.231	1
Akr1b8	0.0115293	0.307483	0.318	0.249	1
Fam171a1	0.0119464	0.361762	0.282	0.219	1
Ylpm1	0.012164	0.286377	0.265	0.201	1
Ube2g1	0.0122862	0.308366	0.272	0.211	1
Tra2b	0.0124388	0.252728	0.308	0.239	1
Arf6	0.0126469	0.390658	0.276	0.216	1
Arid2	0.0128706	0.331192	0.259	0.195	1
Zfp36	0.0129412	0.551183	0.304	0.247	1
Ccnd3	0.0131262	0.398254	0.363	0.303	1
Dact1	0.0132576	0.417644	0.285	0.224	1
Kdm5c	0.0138005	0.283825	0.284	0.221	1
Tor1aip2	0.0138949	0.288854	0.296	0.231	1
Ube2n	0.0143938	0.305613	0.337	0.272	1
Ambra1	0.0146007	0.306725	0.343	0.278	1
Abl2	0.0147549	0.36479	0.273	0.213	1
Rap2a	0.0150715	0.256103	0.336	0.267	1
Cdk2ap1	0.0153318	0.299413	0.288	0.226	1
Vcl	0.0156622	0.315595	0.358	0.296	1
Gngt2	0.0160481	0.287641	0.313	0.252	1
Adamtsl1	0.0162755	0.302778	0.652	0.627	1
Nop58	0.0164523	0.372157	0.25	0.195	1
Snx5	0.0166713	0.365555	0.259	0.201	1
Vps13d	0.0168668	0.340969	0.286	0.226	1
Ugdh	0.016949	0.352109	0.517	0.46	1
Zfpm2	0.0170173	0.467325	0.625	0.573	1
Trps1	0.0173261	0.312724	0.387	0.332	1
Cops6	0.0176751	0.275645	0.285	0.224	1
Mrps18a	0.0177956	0.274869	0.275	0.211	1
Atg10	0.0181739	0.2519	0.259	0.198	1
Zfp609	0.0183558	0.388855	0.265	0.208	1
Prrc2a	0.0194055	0.258524	0.277	0.216	1
Zzef1	0.0198765	0.34086	0.252	0.195	1
Naaladl2	0.0216111	0.30054	0.663	0.64	1
Ctif	0.0224011	0.264468	0.254	0.198	1
Rnd3	0.0225007	0.270087	0.254	0.198	1
Fgf7	0.0226031	0.390658	0.348	0.293	1
Tmem164	0.0234496	0.287794	0.27	0.213	1
Tnxb	0.0241176	0.628298	0.573	0.65	1
Ssbp2	0.024226	0.330199	0.509	0.481	1
Gapvd1	0.0247298	0.264468	0.265	0.208	1
Sat1	0.0250966	0.416261	0.42	0.362	1
Arhgap42	0.0254107	0.28101	0.462	0.398	1
Zfp106	0.025564	0.277153	0.289	0.231	1
Resf1	0.026193	0.341002	0.298	0.242	1
Rc3h2	0.0267097	0.25933	0.254	0.198	1
Grk5	0.027294	0.347559	0.338	0.28	1
Tab2	0.0275875	0.302641	0.252	0.198	1
Trappc4	0.02788	0.25953	0.259	0.203	1
Nrdc	0.0284186	0.272446	0.296	0.239	1
Kirrel1	0.0300885	0.257809	0.386	0.326	1
Gm47340	0.0301031	0.324031	0.308	0.249	1
P2rx4	0.0317547	0.338788	0.268	0.216	1
H2az1	0.0334344	0.415828	0.552	0.514	1
Igfbp4	0.0339286	0.324341	0.864	0.902	1
Plpp1	0.0346099	0.27774	0.308	0.26	1
Gata6	0.0388556	0.401383	0.275	0.229	1
Tcf7l2	0.0404481	0.547553	0.593	0.604	1
Tax1bp3	0.0414693	0.267445	0.269	0.219	1
Jun	0.0446258	0.298644	0.713	0.71	1
Psd3	0.050641	0.406585	0.574	0.542	1
Ece1	0.0536538	0.260611	0.288	0.239	1
Mir6236	0.0543941	0.384041	0.875	0.923	1
Ttc14	0.0546556	0.262381	0.285	0.237	1
Cox17	0.0547732	0.370553	0.274	0.231	1
Osbpl8	0.0574889	0.264263	0.263	0.216	1
Slit3	0.0584254	0.469231	0.769	0.843	1
Scara3	0.065997	0.275044	0.51	0.473	1
St3gal1	0.0668132	0.271955	0.359	0.314	1
Ly6a	0.0679095	0.462172	0.81	0.907	1
Mndal	0.0684277	0.304282	0.403	0.375	1
Fnbp1	0.0717597	0.342084	0.259	0.219	1
Arhgap24	0.0743524	0.359018	0.517	0.501	1
Lrmda	0.0773901	0.587539	0.506	0.517	1
Meis1	0.0824197	0.310805	0.315	0.278	1
Metrnl	0.0925489	0.359382	0.455	0.406	1
Eeig2	0.0989167	0.268196	0.482	0.447	1
Arl15	0.106653	0.348445	0.632	0.645	1
Ssna1	0.121417	0.254812	0.25	0.213	1
Zfp36l2	0.149286	0.255164	0.429	0.396	1
Smyd3	0.150094	0.367798	0.297	0.27	1
Abi3bp	0.166626	0.58407	0.655	0.758	1
Samhd1	0.173524	0.276388	0.282	0.249	1
Mir99ahg	0.183317	0.332008	0.442	0.432	1
Abca1	0.183859	0.291182	0.435	0.411	1
Cxcl12	0.222818	0.405032	0.563	0.663	1
Tgfbr3	0.249575	0.34228	0.736	0.81	1
S100a10	0.254783	0.266189	0.875	0.928	1
Slc4a4	0.257701	0.312571	0.446	0.419	1
Steap4	0.359221	0.365104	0.292	0.28	1
Sned1	0.363967	0.285057	0.399	0.396	1
Gm46178	0.389657	0.60693	0.477	0.486	1
Gem	0.469702	0.556927	0.223	0.252	1
Htra3	0.501557	0.439048	0.655	0.735	1
Cebpd	0.636036	0.336049	0.437	0.481	1
Dusp1	0.821257	0.383059	0.271	0.275	1
Gpc3	0.896595	0.325267	0.395	0.409	1
Ier2	0.91385	0.573159	0.337	0.368	1

## Sheet: G3_1 Day DGE
	p_val	avg_log2FC	pct.1	pct.2	p_val_adj
Timp1	5.32636e-249	7.35188	0.797	0.075	1.25255e-244
Mt2	2.20381e-230	4.7079	0.872	0.257	5.18247e-226
Mmp3	1.81279e-198	5.19613	0.809	0.193	4.26296e-194
Hspa5	1.20743e-183	2.13398	0.969	0.743	2.83938e-179
Mt1	2.62375e-181	3.6409	0.934	0.693	6.17e-177
Pdpn	5.68744e-175	3.04787	0.825	0.278	1.33746e-170
Hsp90b1	6.75255e-149	1.46363	0.977	0.903	1.58793e-144
Serpina3n	1.74093e-148	5.1262	0.565	0.051	4.09398e-144
Calr	7.78436e-148	1.75864	0.957	0.764	1.83057e-143
Fgl2	1.71646e-146	3.84363	0.669	0.137	4.03643e-142
Vcan	1.64159e-141	2.29393	0.816	0.315	3.86036e-137
Angptl4	1.28213e-139	4.03123	0.593	0.088	3.01506e-135
Lox	2.42875e-138	4.35619	0.623	0.121	5.71145e-134
Serpinh1	1.21598e-132	1.4689	0.97	0.845	2.85949e-128
Hsp90aa1	1.76491e-128	2.13631	0.82	0.358	4.15035e-124
Pdia6	8.39454e-127	1.80574	0.898	0.578	1.97406e-122
Loxl1	2.30461e-123	1.98796	0.818	0.385	5.41952e-119
Canx	7.99395e-120	1.377	0.929	0.604	1.87986e-115
Slc39a14	5.25566e-115	3.57467	0.557	0.103	1.23592e-110
Saa3	5.6272e-114	8.07168	0.398	0.005	1.32329e-109
B4galt5	7.18551e-114	3.65755	0.534	0.085	1.68974e-109
Fbn1	1.21473e-113	1.7058	0.915	0.617	2.85656e-109
Ccn2	8.78248e-113	4.31145	0.55	0.106	2.06529e-108
Lgmn	1.19428e-111	2.38633	0.717	0.283	2.80847e-107
Ldha	2.32721e-109	2.1729	0.762	0.35	5.47266e-105
Fstl1	1.67284e-108	1.40398	0.939	0.705	3.93384e-104
Cfb	9.02202e-108	2.57967	0.731	0.309	2.12162e-103
Tnfaip2	8.28822e-107	2.71013	0.607	0.155	1.94906e-102
Runx1	1.24413e-104	3.19487	0.552	0.115	2.92569e-100
Aebp1	2.20213e-102	1.35404	0.934	0.712	5.17854e-98
Sod2	1.41561e-100	2.54362	0.651	0.225	3.32894e-96
Dclk1	1.05806e-99	2.41277	0.686	0.255	2.48814e-95
Ccl2	1.27904e-99	4.98152	0.381	0.016	3.00779e-95
Hsp90ab1	9.79213e-98	1.11252	0.97	0.933	2.30272e-93
Csf1	1.1131e-97	2.1361	0.729	0.329	2.61757e-93
Tnfrsf12a	3.60129e-97	4.60784	0.394	0.028	8.4688e-93
Hspd1	2.38176e-96	2.06719	0.724	0.333	5.60095e-92
Hspa8	5.18151e-96	1.5627	0.916	0.79	1.21848e-91
Eef1g	2.01197e-95	1.71282	0.827	0.523	4.73136e-91
Lcn2	6.53877e-95	7.94482	0.333	0.002	1.53766e-90
Dram1	3.23739e-94	2.70738	0.528	0.117	7.61305e-90
Slc25a5	6.66774e-90	1.63864	0.715	0.319	1.56799e-85
Cacna1c	8.60781e-90	3.0683	0.515	0.117	2.02421e-85
Hmox1	1.65754e-89	3.98064	0.439	0.069	3.89788e-85
Emp1	3.72046e-89	1.35982	0.901	0.659	8.74904e-85
Thbs1	6.98771e-89	3.46762	0.558	0.167	1.64323e-84
P4hb	1.38925e-88	1.19989	0.884	0.599	3.26695e-84
Nxn	1.45375e-88	1.95649	0.724	0.321	3.41864e-84
Eif5a	3.46626e-87	1.89076	0.805	0.539	8.15125e-83
Eif3a	6.42351e-87	1.39802	0.829	0.47	1.51055e-82
Ccn4	5.48821e-86	4.25087	0.355	0.023	1.29061e-81
Col4a1	2.56879e-85	1.01497	0.986	0.923	6.04077e-81
Cebpb	1.93928e-84	2.1243	0.702	0.337	4.56042e-80
Morrbid	3.48381e-84	2.80671	0.48	0.102	8.19253e-80
Csgalnact1	7.31479e-84	1.85536	0.773	0.41	1.72015e-79
Spp1	1.11146e-83	7.78661	0.317	0.01	2.61371e-79
Ugcg	1.40254e-82	2.67406	0.509	0.13	3.29821e-78
Ccl7	2.39279e-82	5.9586	0.32	0.013	5.6269e-78
Ext1	4.7906e-82	1.64463	0.918	0.715	1.12656e-77
Ddx21	5.52624e-81	2.37135	0.52	0.136	1.29955e-76
Gas7	8.53311e-81	2.94389	0.56	0.187	2.00665e-76
Socs5	5.49148e-78	2.20322	0.577	0.199	1.29138e-73
Sdc4	1.0441e-77	2.14182	0.683	0.33	2.45529e-73
Vmp1	1.14442e-77	1.69085	0.675	0.293	2.69123e-73
Pdia4	1.75454e-77	1.62172	0.702	0.323	4.12598e-73
Rpn1	5.07788e-77	1.5095	0.727	0.353	1.19412e-72
Ctsb	6.75662e-77	1.12577	0.915	0.719	1.58889e-72
Cd44	3.9964e-76	2.1132	0.599	0.222	9.39793e-72
Itga5	5.20005e-76	2.66862	0.484	0.123	1.22284e-71
Pdia3	1.22736e-75	0.924454	0.944	0.829	2.88626e-71
Emilin1	3.0871e-75	1.70184	0.667	0.29	7.25963e-71
Pabpc1	8.25043e-75	1.31348	0.816	0.52	1.94017e-70
Col12a1	4.42025e-74	4.03242	0.375	0.056	1.03947e-69
Eif4a1	1.00783e-73	1.44751	0.804	0.54	2.37e-69
Gpr176	1.32087e-72	7.5802	0.262	0.002	3.10615e-68
Vcp	1.70919e-71	1.21782	0.805	0.481	4.01933e-67
Col4a2	3.21728e-71	1.00517	0.957	0.836	7.56575e-67
Ran	7.4686e-71	1.8135	0.687	0.367	1.75632e-66
Saa1	6.44682e-70	7.18719	0.274	0.011	1.51603e-65
Ncl	4.25544e-69	1.43505	0.838	0.62	1.00071e-64
Bnc2	7.88134e-68	1.72745	0.84	0.591	1.85338e-63
Shc4	4.16182e-66	5.63969	0.256	0.008	9.78693e-62
Mmp14	2.13551e-64	1.08204	0.889	0.677	5.02185e-60
Ckap4	3.04485e-63	1.45027	0.695	0.353	7.16027e-59
Mif	8.23761e-63	1.88335	0.613	0.299	1.93716e-58
Pmepa1	7.24167e-62	1.69279	0.763	0.525	1.70295e-57
Pkm	7.35119e-62	1.73869	0.645	0.32	1.7287e-57
Serbp1	2.52425e-61	1.10198	0.858	0.655	5.93602e-57
Svep1	3.12708e-61	1.29947	0.829	0.612	7.35365e-57
Cald1	1.66109e-60	0.843445	0.97	0.858	3.90623e-56
Fhl2	4.1715e-60	2.46742	0.378	0.079	9.80969e-56
Manf	2.25569e-59	1.49932	0.713	0.421	5.30448e-55
Pgk1	6.4217e-59	1.99219	0.527	0.202	1.51013e-54
Nme1	7.26562e-59	1.64565	0.615	0.3	1.70858e-54
Chst11	2.49816e-58	2.92523	0.413	0.114	5.87467e-54
Cct6a	3.00363e-58	1.53284	0.626	0.302	7.06334e-54
Glis3	2.95427e-57	1.83271	0.662	0.353	6.94727e-53
Npm1	6.11031e-57	1.38345	0.843	0.713	1.4369e-52
Dpysl3	8.72459e-57	1.07162	0.842	0.569	2.05167e-52
Pakap	9.75568e-57	2.00663	0.539	0.223	2.29415e-52
Rnf149	1.81467e-56	2.53017	0.412	0.117	4.26739e-52
Tmed9	1.93354e-56	1.13638	0.827	0.625	4.54691e-52
Scarb2	1.91979e-55	1.17047	0.735	0.419	4.51458e-51
Hspa9	4.15675e-55	1.42538	0.648	0.327	9.77501e-51
Snd1	5.56252e-55	1.30144	0.741	0.424	1.30808e-50
Fndc3b	6.92633e-55	0.824177	0.947	0.79	1.6288e-50
Lman1	7.83179e-55	1.03883	0.789	0.53	1.84172e-50
Bgn	2.06271e-54	0.726484	0.965	0.896	4.85067e-50
Sparc	3.18462e-54	0.799361	0.979	0.931	7.48895e-50
Lhfpl2	5.04267e-54	2.58661	0.386	0.105	1.18583e-49
Pdgfrb	5.70613e-54	1.34486	0.73	0.442	1.34185e-49
Sh3pxd2b	1.02336e-53	1.6865	0.565	0.247	2.40653e-49
Cstb	2.11315e-52	1.51844	0.69	0.431	4.96927e-48
Rps2	2.18268e-52	1.10741	0.912	0.926	5.13279e-48
Ybx3	4.69043e-52	1.20923	0.703	0.419	1.103e-47
Postn	2.03117e-51	3.65796	0.278	0.042	4.7765e-47
Lrrc32	6.86894e-51	2.30638	0.399	0.123	1.6153e-46
C3	2.18846e-50	0.997888	0.889	0.658	5.14639e-46
Ssr1	2.39152e-50	1.19092	0.671	0.376	5.62389e-46
Vasn	7.54641e-50	1.86226	0.476	0.181	1.77461e-45
Hnrnpa3	2.28513e-49	0.973375	0.81	0.562	5.37371e-45
Ppp1r14b	2.83402e-49	1.71506	0.528	0.242	6.66449e-45
Col5a2	3.20917e-49	0.865824	0.972	0.877	7.54669e-45
Eif4g1	6.75832e-49	1.00482	0.738	0.432	1.58929e-44
Myo1d	1.65197e-48	2.18447	0.439	0.155	3.88478e-44
Anp32b	1.96819e-48	1.29045	0.667	0.389	4.62839e-44
Cct3	2.31689e-48	1.5276	0.556	0.264	5.4484e-44
ND1	3.55393e-48	0.500632	0.993	0.994	8.35742e-44
Litaf	4.69208e-48	1.59381	0.486	0.186	1.10339e-43
Ctps1	5.1898e-48	2.77285	0.261	0.036	1.22043e-43
Hyou1	8.69982e-48	2.33576	0.333	0.079	2.04585e-43
Pla1a	9.98764e-48	2.27648	0.384	0.117	2.34869e-43
Nek6	1.54172e-47	2.28644	0.332	0.078	3.6255e-43
Stat3	1.6829e-47	1.02177	0.734	0.438	3.95752e-43
Il4ra	1.9693e-47	2.47856	0.357	0.099	4.631e-43
Ybx1	3.49154e-47	0.896087	0.862	0.756	8.2107e-43
Cct2	8.57573e-47	1.24693	0.606	0.301	2.01667e-42
Spred1	1.21254e-46	1.25311	0.816	0.609	2.85142e-42
Tspan4	1.57816e-46	1.64009	0.516	0.239	3.71121e-42
Vgll3	1.81567e-46	2.39903	0.387	0.129	4.26972e-42
Osmr	4.37984e-46	1.13671	0.7	0.405	1.02996e-41
Chsy3	5.61391e-46	2.24364	0.404	0.133	1.32017e-41
Atp2a2	2.51769e-45	0.793228	0.903	0.657	5.92059e-41
Msn	2.81625e-45	1.16839	0.668	0.365	6.62269e-41
Nop58	3.41392e-45	1.7388	0.44	0.159	8.02817e-41
Rgcc	7.77199e-45	2.52354	0.251	0.036	1.82766e-40
Hif1a	8.93573e-45	1.47705	0.565	0.282	2.10133e-40
Morf4l2	1.02108e-44	0.943667	0.74	0.434	2.40116e-40
Actn1	1.11382e-44	1.58892	0.493	0.209	2.61927e-40
Bst2	2.24413e-44	1.52692	0.718	0.528	5.27731e-40
Hnrnpf	2.79288e-44	0.960562	0.768	0.512	6.56773e-40
Fbl	4.12938e-44	1.90345	0.379	0.118	9.71064e-40
Tubb5	6.77271e-44	1.17096	0.732	0.501	1.59267e-39
Tpm4	1.12411e-43	1.06538	0.73	0.464	2.64346e-39
Serpine1	2.32391e-43	3.23876	0.346	0.103	5.4649e-39
Serp1	2.63229e-43	1.32371	0.557	0.268	6.1901e-39
Dnajb11	2.83076e-43	1.29649	0.574	0.282	6.65682e-39
Cblb	4.20192e-43	1.41525	0.725	0.503	9.88123e-39
Aldh1a2	4.51503e-43	3.33268	0.298	0.071	1.06175e-38
Uqcrq	4.93298e-43	1.2428	0.587	0.309	1.16004e-38
Tm4sf1	7.51632e-43	2.07742	0.5	0.241	1.76754e-38
Mycbp2	7.95888e-43	0.937399	0.891	0.727	1.87161e-38
Lrrc59	2.13144e-42	1.64062	0.455	0.187	5.01229e-38
Ppa1	5.13217e-42	1.87992	0.379	0.125	1.20688e-37
Rdh10	6.26584e-42	2.94733	0.284	0.065	1.47347e-37
Calu	1.87846e-41	0.747008	0.865	0.631	4.41739e-37
Capg	2.13399e-41	1.58575	0.58	0.321	5.01829e-37
Rpsa	2.18468e-41	0.794441	0.942	0.943	5.13749e-37
Actb	3.64546e-41	0.765836	0.983	0.966	8.57266e-37
Cyp1b1	3.77507e-41	1.49357	0.544	0.289	8.87745e-37
Hnrnpa1	4.63623e-41	1.43561	0.514	0.243	1.09026e-36
Psmd2	4.69217e-41	1.48614	0.47	0.199	1.10341e-36
Stt3a	1.98238e-40	0.97749	0.651	0.355	4.66176e-36
Ror1	2.47685e-40	1.179	0.817	0.613	5.82456e-36
Col3a1	3.9828e-40	0.704044	0.98	0.93	9.36595e-36
Hsd17b12	5.58428e-40	1.41163	0.468	0.196	1.3132e-35
Dnajc3	8.18146e-40	0.796164	0.841	0.639	1.92395e-35
Tgm2	1.50403e-39	2.02883	0.311	0.083	3.53689e-35
Il13ra1	1.71391e-39	1.55317	0.425	0.165	4.03043e-35
G3bp1	1.77215e-39	1.19676	0.573	0.301	4.16739e-35
Eif3b	1.80552e-39	1.45495	0.442	0.178	4.24586e-35
Cct5	1.93244e-39	1.28737	0.551	0.281	4.54433e-35
Cyp7b1	2.92683e-39	1.72415	0.58	0.339	6.88274e-35
Surf4	5.53151e-39	1.0785	0.601	0.316	1.30079e-34
Egfr	5.7766e-39	0.859475	0.922	0.781	1.35842e-34
Gng12	1.03623e-38	0.879828	0.749	0.477	2.43681e-34
Hnrnpu	1.6352e-38	0.679664	0.865	0.632	3.84534e-34
Tead1	2.49215e-38	1.37713	0.58	0.325	5.86054e-34
Hnrnpab	2.99275e-38	1.12965	0.593	0.323	7.03776e-34
Cct8	3.44618e-38	1.28129	0.561	0.297	8.10403e-34
Zfp385b	3.48191e-38	1.6105	0.56	0.317	8.18806e-34
Pdzrn3	4.65241e-38	1.23754	0.768	0.566	1.09406e-33
Rock2	7.31482e-38	0.858787	0.768	0.52	1.72015e-33
Cpxm1	8.07269e-38	1.79796	0.681	0.499	1.89837e-33
Layn	9.58929e-38	1.31873	0.508	0.241	2.25502e-33
Icam1	1.32933e-37	1.84672	0.327	0.098	3.12605e-33
Susd6	2.54158e-37	1.26546	0.645	0.399	5.97679e-33
Medag	3.32122e-37	1.23492	0.622	0.369	7.81019e-33
Phldb2	4.72059e-37	1.66413	0.427	0.178	1.11009e-32
Rftn1	5.05968e-37	1.70167	0.421	0.174	1.18983e-32
Gnl3	6.936e-37	1.45811	0.429	0.175	1.63107e-32
Mybbp1a	8.23052e-37	1.64418	0.377	0.136	1.93549e-32
Cycs	1.72918e-36	1.22382	0.517	0.263	4.06635e-32
Eif5	2.50202e-36	0.988586	0.722	0.494	5.88375e-32
Cebpd	2.51903e-36	1.51685	0.618	0.387	5.92376e-32
Ly6a	2.87009e-36	1.18993	0.854	0.802	6.74931e-32
Ptges3	7.32822e-36	1.04858	0.582	0.307	1.7233e-31
Klhl29	8.85817e-36	2.7097	0.277	0.075	2.08309e-31
Eprs1	1.26089e-35	0.874485	0.691	0.42	2.96511e-31
C1qbp	1.74554e-35	1.46241	0.471	0.226	4.10482e-31
Mir6236	2.00623e-35	1.22756	0.935	0.901	4.71785e-31
Gapdh	2.41809e-35	1.19094	0.713	0.552	5.68637e-31
Cxcl14	3.50307e-35	0.980507	0.943	0.884	8.23783e-31
Vapa	4.11483e-35	0.839295	0.718	0.448	9.67643e-31
Psmd1	5.51351e-35	1.03752	0.584	0.318	1.29656e-30
Cd63	5.97977e-35	0.683579	0.958	0.931	1.4062e-30
Mark1	6.23817e-35	1.98653	0.348	0.124	1.46697e-30
Fam78b	8.66399e-35	2.07452	0.314	0.1	2.03742e-30
Srm	1.05654e-34	1.79054	0.371	0.145	2.48456e-30
Cfl1	1.65667e-34	0.956279	0.768	0.637	3.89581e-30
Txndc5	1.8249e-34	0.919097	0.648	0.377	4.29143e-30
Eif3c	3.22249e-34	0.85079	0.725	0.457	7.57802e-30
Ostc	3.44043e-34	0.994679	0.679	0.462	8.09052e-30
Rpl4	5.15115e-34	0.799698	0.852	0.801	1.21134e-29
Samd4	6.36825e-34	1.4874	0.506	0.265	1.49756e-29
Sfpq	7.84361e-34	0.715524	0.769	0.488	1.8445e-29
Nap1l1	8.46202e-34	0.918554	0.693	0.446	1.98993e-29
Eif2s2	8.77152e-34	0.867197	0.746	0.537	2.06271e-29
Mvp	1.22661e-33	1.32486	0.413	0.171	2.8845e-29
Pdap1	1.53064e-33	0.958123	0.592	0.326	3.59946e-29
Erdr1x-1	1.60371e-33	1.72366	0.396	0.167	3.77129e-29
Fzd1	1.91974e-33	1.71491	0.365	0.142	4.51446e-29
Sbno2	1.98025e-33	2.21609	0.252	0.061	4.65675e-29
Hspa4	2.00458e-33	1.0553	0.584	0.328	4.71396e-29
P4ha1	3.57324e-33	0.873457	0.732	0.482	8.40283e-29
Ssr2	3.67105e-33	1.08245	0.624	0.399	8.63284e-29
Niban2	4.02906e-33	2.03454	0.278	0.079	9.47473e-29
Isg15	5.00946e-33	2.11909	0.347	0.131	1.17802e-28
Plod2	5.49291e-33	1.17784	0.58	0.331	1.29171e-28
Man1c1	8.99111e-33	1.42845	0.449	0.21	2.11435e-28
Pgam1	9.57709e-33	1.45326	0.513	0.282	2.25215e-28
Bicc1	9.83784e-33	0.666324	0.961	0.885	2.31347e-28
Baz1a	9.93054e-33	2.20333	0.252	0.064	2.33527e-28
Clmp	1.28912e-32	0.992456	0.648	0.404	3.03149e-28
Mrpl52	1.31066e-32	0.992343	0.639	0.408	3.08214e-28
Prr16	1.64962e-32	2.62786	0.251	0.065	3.87926e-28
Adcy7	1.80777e-32	1.38072	0.4	0.167	4.25114e-28
Tcp1	2.32956e-32	1.10251	0.517	0.265	5.47819e-28
Large1	2.8025e-32	1.14026	0.622	0.377	6.59036e-28
Esd	3.5447e-32	1.1888	0.644	0.442	8.33572e-28
Ssr3	3.81546e-32	0.737328	0.756	0.497	8.97244e-28
Mrc2	5.95625e-32	0.840805	0.722	0.488	1.40067e-27
Ubtd1	6.07097e-32	1.67325	0.329	0.116	1.42765e-27
Naa50	6.40227e-32	1.29385	0.472	0.237	1.50556e-27
Set	6.85494e-32	1.01335	0.651	0.437	1.61201e-27
Tubb2a	7.24423e-32	1.91562	0.336	0.126	1.70355e-27
Efemp2	7.86205e-32	1.14444	0.536	0.291	1.84884e-27
Rpl5	7.86877e-32	0.741896	0.887	0.88	1.85042e-27
Eln	1.18011e-31	1.31088	0.573	0.353	2.77515e-27
Pros1	1.29614e-31	0.762683	0.724	0.477	3.048e-27
Rack1	1.60122e-31	0.804404	0.877	0.86	3.76543e-27
Gspt1	2.60324e-31	0.963452	0.594	0.346	6.12178e-27
Tubb6	2.86485e-31	1.36264	0.422	0.192	6.73699e-27
Ptma	3.29099e-31	0.529544	0.954	0.956	7.73908e-27
Bmp1	5.06367e-31	1.05747	0.592	0.353	1.19077e-26
Tspan11	5.71415e-31	0.947715	0.608	0.368	1.34374e-26
Slco2a1	6.50625e-31	2.51554	0.334	0.137	1.53001e-26
Dnm3os	6.64427e-31	1.78772	0.369	0.156	1.56247e-26
Rpl38	8.87297e-31	0.699223	0.908	0.872	2.08657e-26
Actr3	1.0321e-30	0.957826	0.58	0.33	2.42708e-26
Hspe1	1.15393e-30	1.23178	0.669	0.495	2.71359e-26
Plat	1.26839e-30	1.23411	0.536	0.304	2.98274e-26
Erp44	1.49889e-30	0.950962	0.574	0.323	3.52478e-26
Nme2	1.89115e-30	0.811482	0.852	0.839	4.44722e-26
Col6a3	1.95607e-30	0.508159	0.978	0.893	4.59989e-26
Rai14	2.11576e-30	1.64848	0.404	0.184	4.97542e-26
Psmd14	2.69237e-30	1.08931	0.507	0.267	6.33138e-26
Lrp1	2.92069e-30	0.473348	0.978	0.884	6.86828e-26
Mrfap1	3.06835e-30	0.865964	0.727	0.536	7.21553e-26
Psmd7	3.11354e-30	0.913547	0.614	0.377	7.32181e-26
Mcfd2	4.35174e-30	1.39547	0.447	0.226	1.02336e-25
Arpc1b	4.8443e-30	0.804044	0.817	0.735	1.13918e-25
Med13l	4.91238e-30	0.893507	0.668	0.431	1.1552e-25
Eno1	8.97789e-30	1.70109	0.35	0.142	2.11124e-25
Etf1	1.18065e-29	1.04217	0.503	0.262	2.77641e-25
Rbms1	1.63735e-29	0.611111	0.973	0.901	3.85039e-25
Ldlrad4	1.66019e-29	1.44911	0.618	0.44	3.90411e-25
Hnrnph1	2.09976e-29	0.824149	0.65	0.401	4.93779e-25
Myh9	2.3472e-29	0.90895	0.751	0.568	5.51968e-25
Tpm3	2.43977e-29	0.708832	0.726	0.488	5.73737e-25
Uggt1	2.46853e-29	1.28103	0.394	0.17	5.805e-25
Cct7	2.8475e-29	1.31856	0.457	0.234	6.69618e-25
Atp5f1b	4.67141e-29	0.719822	0.766	0.617	1.09853e-24
Sec61a1	4.86557e-29	1.01917	0.523	0.292	1.14419e-24
Map4k4	5.97537e-29	0.85842	0.729	0.518	1.40517e-24
Rrbp1	7.0897e-29	0.435338	0.978	0.927	1.66721e-24
Sec61g	7.67743e-29	0.871775	0.784	0.689	1.80542e-24
Fkbp11	8.41025e-29	1.60297	0.364	0.159	1.97775e-24
Magt1	9.79032e-29	0.91956	0.55	0.305	2.30229e-24
Txn2	1.03065e-28	1.15533	0.464	0.238	2.42368e-24
Eef1a1	1.10595e-28	0.542477	0.976	0.986	2.60075e-24
Lmna	2.25029e-28	0.875252	0.659	0.439	5.29177e-24
Hdlbp	2.3107e-28	0.659107	0.813	0.624	5.43385e-24
Mdfic	1.45797e-27	1.27058	0.48	0.266	3.42856e-23
Fth1	1.67001e-27	0.940114	0.956	0.984	3.9272e-23
Eif1a	2.99163e-27	1.0096	0.48	0.25	7.03511e-23
Metap2	3.1479e-27	0.863708	0.578	0.343	7.40261e-23
Ddost	3.22829e-27	0.847517	0.621	0.391	7.59164e-23
Septin9	3.33267e-27	1.26474	0.471	0.258	7.83711e-23
Ddx39a	3.4938e-27	1.88979	0.252	0.078	8.21602e-23
Snrpf	5.46921e-27	1.1231	0.516	0.305	1.28614e-22
Xbp1	7.40973e-27	0.806882	0.651	0.425	1.74247e-22
Sdf2l1	7.51271e-27	1.91746	0.268	0.091	1.76669e-22
Eif5b	7.6101e-27	0.749038	0.629	0.371	1.78959e-22
Cdk4	9.01834e-27	1.15148	0.463	0.247	2.12075e-22
Adam12	1.05846e-26	1.19829	0.594	0.367	2.48907e-22
Copb2	1.19705e-26	0.81232	0.625	0.4	2.81497e-22
Iqgap1	1.62746e-26	0.91519	0.65	0.421	3.82713e-22
Rpl41	2.33511e-26	0.811348	0.939	0.933	5.49125e-22
Mast2	2.45224e-26	1.24929	0.427	0.21	5.76669e-22
Ipo7	2.86738e-26	1.33437	0.377	0.173	6.74292e-22
Galnt2	2.92627e-26	1.20017	0.447	0.236	6.88142e-22
Gpi1	3.71524e-26	1.16421	0.443	0.234	8.73676e-22
Sec61b	4.2717e-26	0.895931	0.701	0.569	1.00453e-21
Eif4g2	4.61001e-26	0.576361	0.835	0.687	1.08409e-21
Il6st	5.51469e-26	0.842279	0.677	0.477	1.29683e-21
Rplp0	6.97827e-26	0.752723	0.903	0.912	1.64101e-21
Rasa3	8.71652e-26	1.54549	0.316	0.127	2.04978e-21
Erp29	9.13892e-26	0.887498	0.599	0.385	2.14911e-21
Ywhae	1.54108e-25	0.671891	0.758	0.581	3.62399e-21
Foxp1	2.30431e-25	1.13725	0.637	0.466	5.41881e-21
Tns3	2.39278e-25	1.49033	0.37	0.174	5.62686e-21
Pcbp2	2.44738e-25	0.632066	0.777	0.59	5.75526e-21
Plin2	2.59202e-25	1.43369	0.476	0.275	6.0954e-21
Nop56	3.74465e-25	1.50788	0.321	0.133	8.80592e-21
Syncrip	4.56714e-25	0.767886	0.637	0.413	1.07401e-20
Igf1	5.7036e-25	0.885761	0.709	0.531	1.34126e-20
Zswim6	6.12489e-25	1.48008	0.374	0.178	1.44033e-20
Pign	6.60002e-25	1.16244	0.461	0.255	1.55206e-20
Ifrd1	6.74818e-25	1.08613	0.51	0.297	1.5869e-20
Peak1	1.20393e-24	0.824504	0.781	0.614	2.83117e-20
Gm15501	1.26746e-24	1.57472	0.354	0.166	2.98056e-20
Aff1	1.3984e-24	0.940153	0.629	0.431	3.28849e-20
Slc35b1	1.41433e-24	1.2123	0.387	0.187	3.32593e-20
Plac8	1.41524e-24	1.2957	0.658	0.506	3.32809e-20
Atp8b1	1.9863e-24	0.897299	0.631	0.433	4.67098e-20
Creld2	2.01847e-24	1.78485	0.268	0.099	4.74664e-20
Igf2bp2	2.06608e-24	1.7319	0.274	0.101	4.85859e-20
Kdelr2	2.65409e-24	0.652439	0.722	0.499	6.24136e-20
Hnrnpa0	2.86142e-24	0.732477	0.725	0.556	6.72891e-20
Plscr2	2.93652e-24	1.70264	0.262	0.094	6.90553e-20
Csnk1a1	2.98521e-24	0.561568	0.852	0.701	7.02002e-20
Timm23	3.02576e-24	0.978309	0.514	0.308	7.11537e-20
Memo1	3.24693e-24	1.16905	0.397	0.192	7.63549e-20
Prkca	3.36001e-24	1.10347	0.515	0.318	7.90139e-20
Rnf213	4.39101e-24	1.30993	0.465	0.27	1.03259e-19
Rps28	5.21032e-24	0.594743	0.904	0.893	1.22526e-19
Caprin1	5.88313e-24	0.745849	0.629	0.414	1.38348e-19
Rpn2	5.92752e-24	0.645489	0.675	0.44	1.39392e-19
H6pd	6.13181e-24	1.04289	0.44	0.234	1.44196e-19
Col5a3	6.84694e-24	0.843378	0.756	0.599	1.61013e-19
Stip1	1.18629e-23	1.44059	0.31	0.13	2.78968e-19
Creb3l2	1.30176e-23	1.37247	0.45	0.264	3.06122e-19
Hnrnpd	1.32884e-23	0.849824	0.556	0.346	3.12491e-19
Rexo2	1.75191e-23	0.788479	0.574	0.357	4.1198e-19
Rnf150	2.19941e-23	1.32418	0.448	0.257	5.17212e-19
Nsd2	2.26686e-23	1.54054	0.288	0.114	5.33075e-19
Prdm5	2.91768e-23	1.1074	0.479	0.277	6.86122e-19
Rbm28	3.13022e-23	1.11544	0.39	0.19	7.36102e-19
Gadd45b	3.25886e-23	1.55627	0.3	0.124	7.66354e-19
Mdh2	3.27919e-23	1.08562	0.499	0.306	7.71135e-19
Npas2	3.31587e-23	1.6118	0.255	0.091	7.7976e-19
Ccdc80	3.57779e-23	0.689269	0.777	0.599	8.41354e-19
Tmed2	6.45587e-23	0.558418	0.802	0.632	1.51816e-18
Prmt1	7.11899e-23	1.2759	0.389	0.202	1.6741e-18
Plec	7.66338e-23	0.988112	0.473	0.273	1.80212e-18
Rnf19b	8.11689e-23	1.73104	0.258	0.095	1.90877e-18
Hdgf	1.01913e-22	0.963914	0.47	0.264	2.39659e-18
Psmd11	1.30349e-22	0.875201	0.516	0.31	3.06529e-18
Erh	1.3534e-22	0.922869	0.567	0.377	3.18265e-18
Cct4	1.70829e-22	0.97041	0.48	0.277	4.01722e-18
Rassf8	2.05768e-22	1.38184	0.333	0.153	4.83885e-18
Ppfibp1	2.40409e-22	1.12329	0.418	0.228	5.65345e-18
Il1r1	2.50608e-22	0.872446	0.741	0.579	5.89329e-18
Ddx3x	2.51922e-22	0.691073	0.65	0.422	5.92419e-18
Pabpc4	2.58917e-22	1.26621	0.34	0.157	6.0887e-18
Tcerg1	2.7392e-22	1.03234	0.413	0.213	6.44151e-18
Atp5me	2.74722e-22	0.797385	0.519	0.313	6.46035e-18
Lap3	2.9731e-22	1.43989	0.311	0.137	6.99154e-18
Gpm6b	3.00971e-22	0.606244	0.884	0.782	7.07763e-18
Cbfb	3.33595e-22	1.11101	0.457	0.265	7.84482e-18
Tmem87b	3.46514e-22	1.01453	0.43	0.232	8.14861e-18
Clptm1l	3.91656e-22	0.93434	0.443	0.238	9.21018e-18
Fgf2	4.58813e-22	2.01949	0.307	0.142	1.07894e-17
Col5a1	5.48417e-22	0.573003	0.813	0.647	1.28966e-17
Ugdh	5.68546e-22	1.31803	0.356	0.174	1.33699e-17
Tfpi	7.53095e-22	1.09817	0.377	0.188	1.77098e-17
Naa15	7.67647e-22	1.00646	0.42	0.224	1.8052e-17
Psma4	8.35608e-22	0.821002	0.575	0.382	1.96501e-17
Fubp1	8.39815e-22	0.734057	0.581	0.372	1.97491e-17
Wwtr1	1.1268e-21	0.754314	0.715	0.512	2.64979e-17
Ddx39b	1.12887e-21	0.947202	0.476	0.271	2.65466e-17
Tars1	1.15117e-21	1.26414	0.331	0.152	2.7071e-17
Acvr1	1.21256e-21	0.958166	0.426	0.227	2.85146e-17
Rtn4	2.25119e-21	0.543909	0.84	0.69	5.2939e-17
Akr1b8	2.28734e-21	1.57809	0.251	0.094	5.37892e-17
Slc8a1	3.15043e-21	1.59885	0.343	0.169	7.40854e-17
Prkar1a	3.17295e-21	0.676853	0.608	0.385	7.4615e-17
Dse	3.18691e-21	0.740542	0.587	0.377	7.49435e-17
Ak2	4.13276e-21	1.31794	0.317	0.144	9.71861e-17
Actg1	4.91026e-21	0.904013	0.845	0.821	1.1547e-16
Ddb1	5.45343e-21	0.903479	0.472	0.273	1.28243e-16
Mast4	8.05806e-21	0.806702	0.787	0.618	1.89493e-16
Il1rap	9.47556e-21	1.49417	0.383	0.211	2.22827e-16
Pknox2	1.18196e-20	1.21218	0.462	0.29	2.7795e-16
Tln2	1.28989e-20	1.6312	0.302	0.137	3.03331e-16
Znrf1	1.31099e-20	1.47426	0.306	0.141	3.08292e-16
Afg2a	1.37028e-20	1.31638	0.343	0.169	3.22235e-16
Cox5a	1.64347e-20	0.710335	0.466	0.283	3.86478e-16
Pa2g4	1.86103e-20	1.26997	0.364	0.189	4.37641e-16
Map2k1	2.19757e-20	1.30298	0.341	0.167	5.16781e-16
Agfg1	2.91108e-20	1.02405	0.443	0.257	6.84569e-16
Pabpn1	3.08295e-20	0.571271	0.669	0.45	7.24986e-16
Hmgn1	3.68287e-20	0.638676	0.741	0.58	8.66064e-16
Aatf	5.21582e-20	1.2038	0.341	0.169	1.22655e-15
Ptpn12	5.51005e-20	0.934134	0.473	0.289	1.29574e-15
Tgfbr2	6.39527e-20	0.784568	0.691	0.541	1.50391e-15
Papola	6.45301e-20	0.602996	0.639	0.429	1.51749e-15
Nav3	6.83789e-20	0.644009	0.9	0.8	1.608e-15
Gab2	7.40923e-20	0.870008	0.776	0.624	1.74235e-15
Skil	7.57888e-20	1.55432	0.273	0.118	1.78225e-15
Srsf2	9.40836e-20	0.715493	0.594	0.406	2.21247e-15
Ankrd17	9.54284e-20	0.706487	0.691	0.512	2.24409e-15
Cyb5r3	1.03861e-19	1.13121	0.342	0.167	2.44241e-15
Spcs3	1.04366e-19	1.09112	0.357	0.182	2.45428e-15
Ascc3	1.35799e-19	0.950571	0.573	0.395	3.19346e-15
Tent2	1.4341e-19	1.04441	0.422	0.24	3.37243e-15
Pum3	1.55224e-19	1.14033	0.328	0.158	3.65025e-15
Rplp2	1.69674e-19	0.659441	0.899	0.89	3.99005e-15
Eef2	1.76527e-19	0.50925	0.824	0.72	4.15121e-15
Myo9b	2.12223e-19	1.19177	0.314	0.147	4.99063e-15
Srsf3	2.18386e-19	0.548946	0.766	0.617	5.13556e-15
Slc25a3	2.46358e-19	0.63056	0.661	0.507	5.79336e-15
Runx2	2.87714e-19	1.04756	0.534	0.36	6.76589e-15
Plaa	3.4831e-19	1.11822	0.328	0.16	8.19087e-15
Riok3	4.00866e-19	0.873112	0.44	0.252	9.42677e-15
Mbnl2	4.11368e-19	0.476521	0.912	0.787	9.67373e-15
Psmb4	4.21342e-19	0.746218	0.553	0.364	9.90827e-15
Adgra2	4.26488e-19	1.13391	0.345	0.173	1.00293e-14
Irf7	4.29649e-19	1.60004	0.27	0.121	1.01036e-14
Snx9	4.35079e-19	0.646285	0.652	0.45	1.02313e-14
Lmo4	4.56498e-19	0.8538	0.471	0.281	1.0735e-14
Zmiz1	5.5641e-19	0.935899	0.575	0.408	1.30845e-14
Ap2m1	5.58891e-19	0.899151	0.435	0.25	1.31429e-14
Mlec	5.86704e-19	0.731837	0.553	0.364	1.37969e-14
Hnrnpa2b1	6.53262e-19	0.370674	0.91	0.791	1.53621e-14
Dab2	6.69804e-19	1.11733	0.517	0.357	1.57511e-14
Ranbp1	8.05015e-19	0.882708	0.524	0.353	1.89307e-14
Itsn1	9.05983e-19	0.937033	0.491	0.307	2.13051e-14
Pla2g4a	9.14597e-19	0.964996	0.502	0.321	2.15077e-14
Snrpa1	9.23012e-19	1.37525	0.27	0.119	2.17056e-14
Psmc6	9.90138e-19	0.765322	0.532	0.345	2.32841e-14
Tram1	1.19502e-18	0.566763	0.662	0.48	2.81021e-14
Eif6	1.3048e-18	1.10865	0.392	0.222	3.06836e-14
Ctsl	1.50392e-18	0.651022	0.935	0.917	3.53662e-14
Bmpr2	1.63344e-18	0.739864	0.71	0.548	3.8412e-14
Tnfrsf1a	1.63798e-18	0.665934	0.607	0.426	3.85187e-14
Eif3i	1.71834e-18	0.903723	0.483	0.313	4.04085e-14
Sox5	1.87323e-18	1.05054	0.541	0.381	4.4051e-14
Vps13c	2.04439e-18	0.7635	0.514	0.323	4.80759e-14
Eml4	2.38932e-18	1.13115	0.464	0.299	5.61872e-14
Prdx1	2.69627e-18	0.466237	0.85	0.815	6.34054e-14
Nolc1	3.30942e-18	1.22738	0.283	0.129	7.78244e-14
Sod3	3.65185e-18	1.47337	0.29	0.14	8.58769e-14
Elavl1	3.69208e-18	0.821546	0.457	0.27	8.68229e-14
Man2a1	4.97197e-18	0.607696	0.749	0.588	1.16921e-13
Spcs2	5.15198e-18	0.609994	0.701	0.552	1.21154e-13
Zfand3	5.61073e-18	0.646696	0.718	0.536	1.31942e-13
Pcbp1	6.00125e-18	0.662156	0.631	0.454	1.41125e-13
Lgals3bp	6.40753e-18	0.793186	0.522	0.343	1.50679e-13
Ebna1bp2	9.1018e-18	1.06218	0.372	0.208	2.14038e-13
Tomm40	9.18873e-18	1.14353	0.335	0.175	2.16082e-13
Tiam1	9.4476e-18	1.18811	0.263	0.113	2.2217e-13
Abce1	9.80337e-18	0.909009	0.379	0.205	2.30536e-13
Golga4	1.05478e-17	0.8044	0.42	0.239	2.48042e-13
Uxs1	1.20981e-17	1.22195	0.274	0.123	2.84499e-13
Slc6a8	1.25751e-17	1.3607	0.266	0.119	2.95717e-13
Ano6	1.49197e-17	0.606337	0.69	0.512	3.50851e-13
Vim	1.89008e-17	0.599418	0.93	0.855	4.44471e-13
Immp2l	1.89101e-17	1.03893	0.356	0.187	4.44689e-13
Cpne8	1.89344e-17	0.962236	0.458	0.29	4.45261e-13
Nhs	1.92313e-17	1.00579	0.447	0.271	4.52244e-13
Stat2	2.02352e-17	0.916657	0.381	0.208	4.75852e-13
Traf3	2.42168e-17	1.04607	0.331	0.168	5.69481e-13
Ola1	2.4243e-17	0.906279	0.387	0.215	5.70099e-13
Crlf1	2.6349e-17	0.97511	0.513	0.343	6.19624e-13
Smurf1	2.78842e-17	1.12795	0.339	0.179	6.55725e-13
Lgi2	2.91737e-17	1.14765	0.367	0.207	6.86049e-13
Polr2l	3.077e-17	1.00254	0.391	0.226	7.23587e-13
Cpeb1	4.74723e-17	1.12123	0.319	0.163	1.11636e-12
Sar1a	5.47111e-17	0.560534	0.618	0.425	1.28659e-12
Socs3	5.6862e-17	1.443	0.251	0.111	1.33717e-12
Rbm25	6.08819e-17	0.536283	0.709	0.534	1.4317e-12
Rad23b	6.36303e-17	0.742328	0.434	0.252	1.49633e-12
Abcc1	6.96043e-17	1.12074	0.271	0.124	1.63682e-12
Ust	9.95717e-17	0.82274	0.575	0.413	2.34153e-12
Lman2	1.08023e-16	0.779467	0.451	0.275	2.54026e-12
Psmd13	1.1182e-16	0.884253	0.378	0.21	2.62955e-12
Atp6v1b2	1.16846e-16	1.12117	0.331	0.175	2.74775e-12
Lgals1	1.29618e-16	0.525368	0.919	0.887	3.04809e-12
Acbd3	1.34063e-16	0.656408	0.515	0.326	3.15263e-12
Ctsd	1.35928e-16	0.646914	0.689	0.54	3.19648e-12
Strap	1.61694e-16	0.986529	0.376	0.216	3.80239e-12
Gm12701	1.67959e-16	1.19732	0.365	0.21	3.94973e-12
Ubtd2	1.91175e-16	0.990896	0.375	0.213	4.49567e-12
Gls	1.92441e-16	0.757173	0.512	0.334	4.52543e-12
Rpl3	1.95107e-16	0.608829	0.871	0.885	4.58814e-12
Psmb5	1.95249e-16	0.765967	0.522	0.353	4.59146e-12
Srsf6	2.06975e-16	0.742382	0.469	0.292	4.86722e-12
Rasa1	2.16538e-16	0.842511	0.497	0.329	5.09212e-12
Cmklr1	2.61302e-16	0.709435	0.527	0.353	6.14477e-12
Dst	3.09597e-16	0.670371	0.586	0.415	7.28049e-12
Flna	3.49699e-16	0.800485	0.45	0.283	8.22351e-12
Myof	3.7195e-16	1.06284	0.35	0.196	8.74678e-12
Smarcc1	4.37009e-16	0.862286	0.41	0.244	1.02767e-11
Brwd1	5.01615e-16	0.851926	0.442	0.28	1.1796e-11
Flot1	5.0552e-16	1.16864	0.283	0.139	1.18878e-11
Tmem258	5.2122e-16	0.772148	0.512	0.347	1.2257e-11
Xpo1	5.37337e-16	0.920136	0.374	0.212	1.2636e-11
Gmds	5.45081e-16	0.684134	0.578	0.396	1.28181e-11
Nfkb1	7.04346e-16	0.818488	0.542	0.37	1.65634e-11
Psmc5	7.24533e-16	0.785113	0.461	0.295	1.70381e-11
Purb	8.06337e-16	0.686571	0.488	0.311	1.89618e-11
Itga9	8.26814e-16	1.07912	0.313	0.164	1.94434e-11
Trim8	8.64336e-16	1.05255	0.266	0.123	2.03257e-11
Actn4	8.74445e-16	0.80297	0.471	0.305	2.05634e-11
Skic3	9.99411e-16	0.874909	0.332	0.172	2.35021e-11
Ptgfrn	1.00555e-15	0.776399	0.483	0.32	2.36465e-11
Prmt3	1.1665e-15	1.15098	0.259	0.12	2.74313e-11
Hnrnpm	1.22384e-15	0.542173	0.599	0.41	2.87798e-11
Mgat2	1.29605e-15	0.877402	0.406	0.246	3.04779e-11
Psmc4	1.39083e-15	1.00436	0.332	0.179	3.27068e-11
P3h1	1.58008e-15	1.08705	0.303	0.157	3.7157e-11
Loxl3	1.95614e-15	1.26239	0.26	0.124	4.60007e-11
Tbl1x	2.15155e-15	0.619727	0.614	0.437	5.05959e-11
Arhgdia	2.31638e-15	0.554047	0.579	0.392	5.44721e-11
Ipo5	2.43098e-15	1.10165	0.263	0.126	5.71669e-11
Rps29	2.54065e-15	0.395297	0.916	0.953	5.9746e-11
Cfdp1	2.77649e-15	0.54244	0.582	0.395	6.5292e-11
Npepps	2.85478e-15	0.674682	0.487	0.311	6.71331e-11
Nhp2	3.29732e-15	1.28859	0.256	0.123	7.75397e-11
Qki	3.54643e-15	0.629234	0.747	0.583	8.33979e-11
Copa	3.62642e-15	0.44703	0.727	0.533	8.52789e-11
Nudcd2	3.71811e-15	1.07057	0.306	0.163	8.74351e-11
Zeb1	4.67911e-15	0.590834	0.861	0.774	1.10034e-10
Sh3rf3	5.02526e-15	1.0053	0.353	0.201	1.18174e-10
Rps17	6.32183e-15	0.609377	0.833	0.829	1.48664e-10
Psma3	7.14117e-15	0.468127	0.755	0.636	1.67932e-10
Eif2ak2	7.32004e-15	0.986898	0.317	0.171	1.72138e-10
Luzp1	7.92334e-15	0.624705	0.512	0.333	1.86325e-10
Ifi204	8.04715e-15	0.877872	0.51	0.369	1.89237e-10
Bhlhe40	8.07116e-15	1.12935	0.3	0.158	1.89801e-10
Aprt	8.25441e-15	0.693454	0.48	0.313	1.94111e-10
Cnn3	8.5395e-15	0.776468	0.611	0.467	2.00815e-10
Htt	9.9378e-15	0.93361	0.312	0.164	2.33697e-10
Pcdh19	1.07182e-14	0.744195	0.574	0.425	2.52049e-10
S100a16	1.09043e-14	0.714687	0.631	0.504	2.56426e-10
Pdgfra	1.094e-14	0.476896	0.878	0.802	2.57265e-10
Eif4e	1.10065e-14	0.776992	0.418	0.257	2.58829e-10
Slc44a1	1.26624e-14	0.786249	0.4	0.242	2.9777e-10
Ifi211	1.33701e-14	0.85569	0.44	0.286	3.14411e-10
Wdr43	1.35433e-14	0.97041	0.326	0.179	3.18484e-10
Hivep3	1.57319e-14	0.907123	0.419	0.266	3.69952e-10
Phb1	1.59571e-14	0.863372	0.382	0.227	3.75247e-10
Mfap5	1.67027e-14	1.20069	0.63	0.519	3.9278e-10
Lrrk1	1.70046e-14	0.727138	0.502	0.333	3.99881e-10
Ly6e	1.70429e-14	0.532441	0.875	0.854	4.0078e-10
Arhgef40	1.70617e-14	0.890603	0.439	0.294	4.01223e-10
Lamtor3	1.7413e-14	0.977733	0.353	0.206	4.09484e-10
Rab6a	1.80737e-14	0.549676	0.549	0.369	4.25022e-10
Atp5mj	1.97403e-14	0.519948	0.457	0.292	4.64212e-10
Ern1	2.0307e-14	1.07259	0.297	0.158	4.77539e-10
Senp5	2.08095e-14	0.93361	0.314	0.17	4.89357e-10
Bola2	2.21339e-14	0.93219	0.296	0.152	5.20501e-10
Tmem167	2.25726e-14	0.50819	0.631	0.456	5.30817e-10
Ubr5	2.37112e-14	0.618823	0.588	0.427	5.57592e-10
U2af2	2.91679e-14	1.00816	0.281	0.143	6.85912e-10
Diaph2	2.93779e-14	0.47725	0.824	0.689	6.90851e-10
St13	3.08229e-14	0.421781	0.702	0.522	7.24832e-10
Ube2d3	3.23947e-14	0.430255	0.725	0.564	7.61793e-10
Taf1d	3.3738e-14	1.08847	0.294	0.156	7.93384e-10
Ptbp1	3.99993e-14	0.818033	0.377	0.223	9.40623e-10
Nnmt	4.14104e-14	0.855796	0.407	0.256	9.73807e-10
Cyc1	4.52453e-14	0.892238	0.372	0.227	1.06399e-09
Hnrnpdl	4.59454e-14	0.599403	0.55	0.383	1.08045e-09
Rpl36al	4.75644e-14	0.543431	0.742	0.687	1.11853e-09
Col27a1	4.96465e-14	0.810188	0.579	0.433	1.16749e-09
Steap4	5.47468e-14	1.12835	0.654	0.601	1.28743e-09
Ruvbl1	5.64283e-14	1.13019	0.255	0.126	1.32697e-09
Lrpprc	6.05952e-14	0.908125	0.283	0.145	1.42496e-09
Hnrnpk	6.2656e-14	0.390792	0.82	0.708	1.47342e-09
Mcc	6.34439e-14	0.820075	0.333	0.187	1.49195e-09
Bag1	7.76486e-14	0.745251	0.445	0.292	1.82598e-09
Gbf1	7.85243e-14	0.652343	0.552	0.388	1.84658e-09
Uso1	8.04946e-14	0.764793	0.447	0.29	1.89291e-09
Ap2a2	8.27436e-14	0.701074	0.435	0.274	1.9458e-09
Fam111a	8.57102e-14	0.982206	0.291	0.154	2.01556e-09
Nop14	9.26173e-14	1.11685	0.252	0.123	2.17799e-09
Slc39a7	9.66976e-14	0.683528	0.465	0.302	2.27394e-09
Colgalt1	1.00889e-13	0.641927	0.486	0.325	2.37251e-09
Hectd1	1.02864e-13	0.447327	0.636	0.45	2.41894e-09
Mgp	1.03845e-13	0.685923	0.94	0.906	2.44203e-09
Bnip2	1.0948e-13	0.668964	0.434	0.271	2.57453e-09
Eif3j1	1.10839e-13	0.841825	0.376	0.226	2.60648e-09
Itgav	1.26177e-13	0.573819	0.613	0.463	2.96717e-09
Sdcbp	1.32386e-13	0.539547	0.65	0.49	3.11319e-09
Hnrnpc	1.3545e-13	0.481662	0.57	0.386	3.18524e-09
Zfp407	1.63033e-13	0.846959	0.444	0.3	3.83389e-09
Dnaja1	1.65237e-13	0.480337	0.771	0.651	3.88572e-09
Mprip	1.65443e-13	0.496984	0.651	0.488	3.89055e-09
Clic4	1.65966e-13	0.660163	0.545	0.395	3.90286e-09
Larp1	1.72576e-13	0.755611	0.44	0.284	4.0583e-09
Sec63	1.77427e-13	0.470986	0.713	0.543	4.17238e-09
Plod3	1.86517e-13	0.962094	0.326	0.188	4.38613e-09
Smc1a	1.88446e-13	0.428183	0.629	0.435	4.43149e-09
Rpl7l1	1.89111e-13	0.920722	0.342	0.201	4.44714e-09
Ddr2	2.14391e-13	0.445454	0.744	0.59	5.04162e-09
Map2k2	2.1972e-13	0.691608	0.426	0.268	5.16692e-09
Tenm3	2.33617e-13	1.11715	0.522	0.396	5.49375e-09
Chtop	2.49734e-13	0.8773	0.311	0.171	5.87275e-09
Rsl1d1	2.73113e-13	0.906831	0.39	0.25	6.42253e-09
Nfe2l1	2.86075e-13	0.661508	0.463	0.306	6.72734e-09
Vdac2	2.89634e-13	0.806523	0.535	0.4	6.81103e-09
Slc4a7	2.91201e-13	1.0908	0.269	0.14	6.84788e-09
Zcchc14	3.29309e-13	0.756957	0.443	0.298	7.74404e-09
Adam17	3.32271e-13	0.882947	0.317	0.179	7.81367e-09
Atic	3.4603e-13	0.930365	0.298	0.163	8.13725e-09
Prrc2c	3.74706e-13	0.337353	0.832	0.671	8.81158e-09
Bmper	3.81088e-13	1.22299	0.442	0.316	8.96167e-09
Lamp2	3.83047e-13	0.366791	0.877	0.763	9.00772e-09
Lhfpl6	4.31687e-13	0.444058	0.847	0.718	1.01516e-08
Marchf3	4.34581e-13	1.00223	0.429	0.284	1.02196e-08
Ccar1	4.40926e-13	0.632324	0.45	0.29	1.03688e-08
Dars1	4.56029e-13	0.858783	0.362	0.219	1.0724e-08
Nmt1	4.5694e-13	0.869323	0.343	0.203	1.07454e-08
Kpnb1	5.90253e-13	0.810135	0.372	0.228	1.38804e-08
Hspa13	5.97177e-13	0.778498	0.36	0.214	1.40432e-08
H13	6.82932e-13	0.607839	0.508	0.35	1.60598e-08
Sec24d	6.84509e-13	0.438627	0.688	0.51	1.60969e-08
Rap1gds1	7.52193e-13	0.745758	0.456	0.307	1.76886e-08
Psmd6	7.7565e-13	0.758434	0.393	0.249	1.82402e-08
Parp8	7.90577e-13	0.859654	0.495	0.355	1.85912e-08
Hexb	8.05721e-13	0.94519	0.638	0.554	1.89473e-08
Mbd3	8.0832e-13	0.861573	0.368	0.23	1.90085e-08
Nars1	8.68939e-13	0.605883	0.516	0.364	2.0434e-08
Uba1	9.04974e-13	0.825191	0.352	0.212	2.12814e-08
Gclm	9.14584e-13	0.922581	0.271	0.142	2.15073e-08
Khdrbs3	9.38802e-13	0.865293	0.386	0.246	2.20769e-08
Usp34	9.52598e-13	0.430301	0.718	0.548	2.24013e-08
Ndufb1	1.25687e-12	0.582624	0.455	0.303	2.95567e-08
Pkig	1.33699e-12	0.849657	0.42	0.282	3.14408e-08
Fnip1	1.4298e-12	0.638446	0.487	0.342	3.36232e-08
Oasl2	1.47484e-12	0.89602	0.34	0.207	3.46823e-08
Btf3	1.53495e-12	0.487512	0.792	0.77	3.60958e-08
Gpr153	1.64224e-12	0.635714	0.468	0.316	3.8619e-08
Cisd2	1.79988e-12	0.67884	0.399	0.25	4.23261e-08
Kif5b	1.93802e-12	0.472337	0.613	0.452	4.55745e-08
Sec31a	2.3621e-12	0.416111	0.697	0.526	5.55472e-08
Snrpd3	2.5394e-12	0.679178	0.443	0.296	5.97166e-08
Ppp1cc	2.69035e-12	0.781964	0.356	0.218	6.32663e-08
Pdcd6ip	2.73e-12	0.646815	0.458	0.31	6.41987e-08
Ctnnb1	2.79883e-12	0.540684	0.6	0.447	6.58174e-08
Csde1	2.83708e-12	0.401197	0.696	0.519	6.67168e-08
Arl1	3.08325e-12	0.407101	0.716	0.56	7.25058e-08
Strn3	3.30109e-12	0.41579	0.7	0.53	7.76283e-08
Cacybp	3.36632e-12	0.867599	0.363	0.231	7.91623e-08
Aak1	3.39364e-12	0.650381	0.466	0.318	7.98047e-08
Cdk14	3.46923e-12	0.470754	0.741	0.624	8.15823e-08
Psmc3	3.64138e-12	0.629822	0.452	0.298	8.56307e-08
Copb1	4.43279e-12	0.484165	0.595	0.436	1.04242e-07
Nbas	4.52122e-12	0.667847	0.385	0.24	1.06321e-07
Cyth3	4.56249e-12	0.576198	0.716	0.603	1.07292e-07
Cp	4.80196e-12	0.551414	0.861	0.798	1.12923e-07
Xdh	4.97858e-12	0.542925	0.58	0.436	1.17076e-07
Dhx15	5.17789e-12	0.666961	0.4	0.253	1.21763e-07
Tmed10	5.30887e-12	0.391017	0.746	0.597	1.24843e-07
Tm9sf3	5.51627e-12	0.294548	0.806	0.637	1.29721e-07
Tmem30a	5.67163e-12	0.423076	0.601	0.433	1.33374e-07
Psmc1	5.83202e-12	0.764435	0.316	0.181	1.37146e-07
Larp4	5.87335e-12	0.660926	0.42	0.275	1.38118e-07
Bdp1	6.03873e-12	0.695642	0.364	0.221	1.42007e-07
Psmd3	6.20017e-12	0.860127	0.318	0.187	1.45803e-07
Ankrd28	6.76956e-12	0.809587	0.427	0.29	1.59193e-07
Far1	7.31471e-12	0.591031	0.445	0.295	1.72013e-07
Fkbp10	8.06367e-12	0.796333	0.335	0.202	1.89625e-07
Ibtk	8.74051e-12	0.846642	0.291	0.163	2.05542e-07
Iars1	9.19001e-12	0.983931	0.26	0.14	2.16112e-07
Tent5a	1.00523e-11	1.18819	0.328	0.206	2.3639e-07
Tomm20	1.04355e-11	0.706057	0.457	0.316	2.45402e-07
Mrtfa	1.17106e-11	0.814178	0.369	0.234	2.75388e-07
Ace	1.18977e-11	0.857068	0.281	0.155	2.79787e-07
Smarcb1	1.20359e-11	0.600007	0.391	0.243	2.83036e-07
Spire1	1.32217e-11	0.909009	0.271	0.147	3.10921e-07
Alyref	1.36635e-11	0.915962	0.317	0.191	3.2131e-07
Gnb1	1.38269e-11	0.33266	0.738	0.565	3.25152e-07
Snhg3	1.47162e-11	1.05162	0.289	0.169	3.46066e-07
Dcun1d5	1.58578e-11	0.620403	0.459	0.315	3.72911e-07
Tmem45a	1.75775e-11	1.16734	0.265	0.147	4.13353e-07
Pebp1	1.76441e-11	0.47723	0.691	0.581	4.14918e-07
Derl1	1.8123e-11	0.553719	0.423	0.273	4.26181e-07
Mettl16	1.83162e-11	0.841825	0.281	0.155	4.30723e-07
Dpt	1.88345e-11	0.520527	0.543	0.393	4.42911e-07
Ube2m	1.90804e-11	0.738605	0.425	0.297	4.48696e-07
Cops6	1.96736e-11	0.739084	0.321	0.191	4.62644e-07
Atp2c1	2.08968e-11	0.654547	0.393	0.254	4.91408e-07
Eif2s1	2.21702e-11	0.795267	0.352	0.219	5.21354e-07
Eif4b	2.25826e-11	0.663335	0.358	0.219	5.31053e-07
Rabl6	2.26095e-11	0.726221	0.336	0.202	5.31686e-07
Bccip	2.30429e-11	0.821065	0.335	0.206	5.41878e-07
Ncor2	2.41129e-11	0.926466	0.4	0.281	5.67039e-07
Mtch1	2.42411e-11	0.543174	0.623	0.494	5.70053e-07
Myo5a	2.50618e-11	0.893856	0.307	0.182	5.89353e-07
Abl2	2.56966e-11	0.72181	0.369	0.233	6.04281e-07
2610307P16Rik	2.62805e-11	1.09535	0.324	0.204	6.18013e-07
Pi4ka	2.70019e-11	0.873734	0.333	0.206	6.34977e-07
Sltm	2.76133e-11	0.464842	0.53	0.377	6.49356e-07
Rnh1	2.76364e-11	0.767405	0.415	0.283	6.49897e-07
Sox4	2.98669e-11	1.05145	0.312	0.188	7.02349e-07
Picalm	2.98807e-11	0.552463	0.573	0.423	7.02675e-07
Chmp4b	3.17491e-11	0.602713	0.458	0.315	7.46612e-07
Tardbp	3.2547e-11	0.630682	0.401	0.26	7.65376e-07
Ubxn4	3.3756e-11	0.502171	0.502	0.357	7.93805e-07
Atp6v1a	3.66705e-11	0.668946	0.387	0.25	8.62342e-07
Gigyf2	3.72522e-11	0.556302	0.469	0.321	8.76023e-07
Ywhag	3.8742e-11	0.867238	0.306	0.182	9.11056e-07
tdTomato	3.92033e-11	0.595061	0.783	0.793	9.21905e-07
Txnrd1	3.94167e-11	0.905884	0.29	0.17	9.26923e-07
Slit2	4.02152e-11	1.36605	0.271	0.158	9.457e-07
Ywhaz	4.56522e-11	0.382488	0.713	0.568	1.07356e-06
Csnk1g3	4.8383e-11	0.651299	0.375	0.237	1.13777e-06
Ifi27	4.87048e-11	0.44238	0.771	0.71	1.14534e-06
Nckap1	5.00288e-11	0.449327	0.597	0.446	1.17648e-06
Txndc11	5.00712e-11	0.740813	0.309	0.183	1.17747e-06
Jak2	5.25687e-11	0.916333	0.335	0.21	1.2362e-06
Ddx1	5.36532e-11	0.607839	0.381	0.242	1.26171e-06
Gfpt2	5.5405e-11	0.471404	0.56	0.409	1.3029e-06
Impdh2	5.63402e-11	0.88468	0.287	0.167	1.3249e-06
Hs2st1	5.86648e-11	0.855898	0.309	0.185	1.37956e-06
Mapre1	5.87405e-11	0.571003	0.434	0.29	1.38134e-06
Map7d1	6.09033e-11	0.707375	0.338	0.207	1.4322e-06
Hdac4	6.13906e-11	0.951385	0.275	0.157	1.44366e-06
Huwe1	6.45024e-11	0.483993	0.587	0.457	1.51684e-06
Zfp207	6.79318e-11	0.543086	0.492	0.347	1.59748e-06
Bzw2	6.85349e-11	0.920484	0.253	0.138	1.61167e-06
Grk5	6.9352e-11	0.696354	0.488	0.357	1.63088e-06
Dync1h1	7.88199e-11	0.539809	0.535	0.399	1.85353e-06
Rpl31	8.18403e-11	0.513895	0.712	0.647	1.92456e-06
Cdv3	9.0127e-11	0.706567	0.396	0.266	2.11943e-06
Tex261	9.03747e-11	0.60901	0.396	0.257	2.12525e-06
Parva	9.3472e-11	0.503953	0.486	0.33	2.19809e-06
Adam9	9.74519e-11	0.763585	0.346	0.218	2.29168e-06
Apbb1ip	9.77225e-11	0.672477	0.529	0.401	2.29804e-06
Cd164	1.0004e-10	0.554235	0.519	0.377	2.35255e-06
Bpnt2	1.02788e-10	0.635425	0.404	0.269	2.41717e-06
Abcf1	1.02835e-10	0.62849	0.375	0.239	2.41827e-06
Dennd2b	1.06907e-10	0.607101	0.574	0.435	2.51403e-06
Rpl35	1.07562e-10	0.427061	0.906	0.934	2.52943e-06
Spidr	1.20226e-10	0.838533	0.306	0.182	2.82724e-06
Snx3	1.31034e-10	0.510978	0.544	0.4	3.08141e-06
Txnl1	1.51623e-10	0.618898	0.443	0.308	3.56557e-06
Cwc27	1.52826e-10	0.701609	0.358	0.227	3.59386e-06
Fam120a	1.54578e-10	0.513771	0.528	0.383	3.63505e-06
Ppp4r2	1.60007e-10	0.509301	0.492	0.349	3.76271e-06
Myo1e	1.76975e-10	1.35576	0.27	0.163	4.16175e-06
Synj2	1.83202e-10	0.854291	0.294	0.177	4.30819e-06
Srsf1	2.08144e-10	0.649904	0.383	0.25	4.89472e-06
Ilrun	2.13762e-10	0.68801	0.345	0.217	5.02682e-06
Cltc	2.23347e-10	0.34924	0.689	0.528	5.25223e-06
Thy1	2.25882e-10	1.00279	0.311	0.199	5.31183e-06
Rhoq	2.39298e-10	0.625581	0.394	0.262	5.62733e-06
Rpl6	2.66621e-10	0.303013	0.874	0.875	6.26985e-06
Ptpn1	2.72275e-10	0.661268	0.364	0.236	6.40281e-06
Maged1	2.83342e-10	0.517936	0.548	0.413	6.66308e-06
Smurf2	2.87044e-10	0.630251	0.481	0.346	6.75012e-06
Rptor	2.94403e-10	0.688559	0.37	0.241	6.92317e-06
Arpc2	2.96202e-10	0.433324	0.694	0.577	6.96549e-06
Ksr1	3.1718e-10	0.909674	0.319	0.199	7.4588e-06
Eif3e	3.46327e-10	0.523194	0.509	0.374	8.14424e-06
Septin11	3.68919e-10	0.349964	0.742	0.591	8.67551e-06
Zcchc7	4.00971e-10	0.50747	0.683	0.556	9.42923e-06
Rplp1	4.11352e-10	0.441043	0.951	0.975	9.67334e-06
Mrpl33	4.9005e-10	0.673024	0.426	0.304	1.1524e-05
Hivep2	4.96376e-10	0.63775	0.604	0.485	1.16728e-05
Ywhab	4.96924e-10	0.323823	0.74	0.623	1.16857e-05
Uhrf2	5.39778e-10	0.600219	0.429	0.296	1.26934e-05
Gdi2	5.92869e-10	0.344575	0.681	0.534	1.39419e-05
Prpf38b	6.04315e-10	0.643623	0.383	0.255	1.42111e-05
Myo1b	6.33369e-10	0.57294	0.439	0.31	1.48943e-05
Socs2	6.44594e-10	0.637333	0.442	0.313	1.51583e-05
Ssb	6.59383e-10	0.398102	0.679	0.56	1.5506e-05
Sntb2	7.11319e-10	0.583602	0.538	0.42	1.67274e-05
Smarca4	7.13649e-10	0.786177	0.285	0.17	1.67822e-05
Psma7	7.42818e-10	0.461637	0.651	0.555	1.74681e-05
Prpf40a	7.59535e-10	0.36216	0.564	0.404	1.78612e-05
Arhgap42	7.64835e-10	0.694884	0.408	0.282	1.79859e-05
Atp5f1a	7.76253e-10	0.389498	0.697	0.612	1.82544e-05
Wdr7	7.78141e-10	0.796761	0.323	0.204	1.82988e-05
Axl	7.83209e-10	0.383848	0.647	0.505	1.84179e-05
Rab1a	8.26507e-10	0.367624	0.614	0.459	1.94361e-05
Extl3	8.43031e-10	0.688146	0.333	0.21	1.98247e-05
Atf4	9.21303e-10	0.705015	0.39	0.267	2.16654e-05
Lrrfip2	9.35736e-10	0.744615	0.329	0.212	2.20048e-05
Wwox	9.52232e-10	0.523806	0.535	0.398	2.23927e-05
Ube4b	9.5474e-10	0.564089	0.433	0.297	2.24517e-05
Slit3	1.02415e-09	0.448183	0.864	0.797	2.40839e-05
Cep170	1.08958e-09	0.565324	0.502	0.376	2.56225e-05
Amfr	1.16859e-09	0.588194	0.379	0.25	2.74806e-05
Wnk1	1.26212e-09	0.412983	0.661	0.532	2.968e-05
Atp5mk	1.30733e-09	0.564856	0.413	0.298	3.07432e-05
Rcn1	1.36733e-09	0.489891	0.529	0.403	3.21541e-05
Tceal9	1.39215e-09	0.398956	0.681	0.579	3.27377e-05
Atp5mc1	1.42115e-09	0.393467	0.594	0.484	3.34198e-05
Snrpd2	1.42758e-09	0.591546	0.491	0.373	3.35709e-05
Bag3	1.47392e-09	0.769877	0.312	0.199	3.46606e-05
Xpo4	1.56534e-09	0.719303	0.302	0.186	3.68106e-05
Hnrnpl	1.70379e-09	0.500681	0.444	0.31	4.00663e-05
Col16a1	1.78374e-09	0.912111	0.266	0.16	4.19465e-05
Trim47	1.90313e-09	0.779013	0.283	0.171	4.4754e-05
Mmp19	1.94242e-09	0.731183	0.5	0.386	4.56779e-05
Ap3b1	2.13816e-09	0.506878	0.5	0.367	5.0281e-05
Bzw1	2.13916e-09	0.497373	0.555	0.427	5.03044e-05
Golga3	2.29839e-09	0.561972	0.352	0.226	5.4049e-05
Adamts15	2.30336e-09	0.752028	0.386	0.274	5.41657e-05
Pum1	2.32815e-09	0.452467	0.559	0.416	5.47488e-05
Rab7	2.36652e-09	0.354925	0.556	0.4	5.56512e-05
Snrpd1	2.61365e-09	0.606737	0.404	0.282	6.14625e-05
Gm14279	2.7427e-09	0.906111	0.31	0.203	6.44974e-05
Adamts2	2.83507e-09	0.660275	0.414	0.298	6.66694e-05
Usp14	2.9017e-09	0.703187	0.327	0.211	6.82364e-05
Ror2	3.3244e-09	0.853172	0.358	0.245	7.81765e-05
Dnajb9	3.39924e-09	0.799024	0.299	0.19	7.99365e-05
Aebp2	3.55376e-09	0.744044	0.256	0.149	8.35703e-05
Nufip2	3.83532e-09	0.456297	0.52	0.384	9.01913e-05
Psma5	3.86478e-09	0.544888	0.444	0.319	9.08841e-05
Tcf12	4.09871e-09	0.37376	0.867	0.777	9.63852e-05
Msrb3	4.22405e-09	0.635225	0.319	0.201	9.93328e-05
Gtpbp4	4.40981e-09	0.721413	0.276	0.167	0.000103701
Tmed7	4.56096e-09	0.462947	0.455	0.321	0.000107256
Rbm17	4.64911e-09	0.80629	0.256	0.152	0.000109329
Tuba1b	4.71096e-09	0.523432	0.592	0.472	0.000110783
Erc1	5.11421e-09	0.490981	0.41	0.278	0.000120266
Yars1	5.17256e-09	0.817558	0.251	0.147	0.000121638
Vkorc1l1	5.92133e-09	0.66487	0.294	0.184	0.000139246
Palld	5.95366e-09	0.773177	0.328	0.217	0.000140006
Tulp4	5.98074e-09	0.487104	0.494	0.366	0.000140643
Zfc3h1	6.06044e-09	0.602434	0.377	0.258	0.000142517
Rps6ka3	6.44863e-09	0.603994	0.413	0.295	0.000151646
Dnaja2	6.46065e-09	0.389786	0.563	0.423	0.000151929
Psmc2	6.57152e-09	0.645042	0.381	0.262	0.000154536
Lix1l	7.51344e-09	0.798724	0.274	0.17	0.000176686
Mcl1	8.81968e-09	0.494176	0.474	0.345	0.000207404
Ufm1	8.85674e-09	0.726152	0.288	0.18	0.000208275
Atp13a3	8.9275e-09	0.603871	0.32	0.207	0.000209939
Psme4	8.95576e-09	0.470461	0.522	0.391	0.000210604
Eef1b2	9.3107e-09	0.370529	0.797	0.764	0.00021895
Brd4	9.5103e-09	0.484152	0.506	0.373	0.000223644
Rbfox2	9.92911e-09	0.372588	0.766	0.656	0.000233493
Cdk2ap1	1.0068e-08	0.644941	0.367	0.253	0.000236759
Birc6	1.01526e-08	0.293542	0.688	0.56	0.000238748
Thbs2	1.05661e-08	0.94413	0.278	0.177	0.000248473
Lsp1	1.05939e-08	0.598441	0.47	0.356	0.000249127
Sf3b3	1.1162e-08	0.580094	0.375	0.254	0.000262484
Nemf	1.1449e-08	0.646939	0.34	0.224	0.000269234
Septin2	1.17512e-08	0.324336	0.63	0.485	0.000276341
Rest	1.22034e-08	0.714883	0.284	0.178	0.000286976
Cxcl12	1.37906e-08	0.442674	0.865	0.837	0.000324301
Ahnak2	1.40967e-08	0.736112	0.335	0.228	0.000331498
Slc38a2	1.47666e-08	0.395529	0.549	0.413	0.000347251
Arfgap1	1.59063e-08	0.640704	0.297	0.187	0.000374052
Rngtt	1.68382e-08	0.659051	0.34	0.228	0.000395967
Arhgap10	1.75085e-08	0.462834	0.499	0.373	0.000411729
Immt	1.77635e-08	0.455836	0.383	0.256	0.000417727
Atp1b3	1.78051e-08	0.44118	0.437	0.308	0.000418706
Ccdc88a	1.80501e-08	0.406041	0.494	0.363	0.000424466
Dlst	1.86108e-08	0.762451	0.274	0.17	0.00043765
Ccdc6	1.86212e-08	0.745703	0.266	0.163	0.000437896
Tra2b	1.94684e-08	0.437145	0.512	0.382	0.000457818
Rars1	1.98387e-08	0.824827	0.256	0.157	0.000466527
Eif2s3x	2.08981e-08	0.622776	0.338	0.225	0.00049144
ND3	2.24271e-08	0.252223	0.912	0.868	0.000527396
Txn1	2.35195e-08	0.4442	0.759	0.726	0.000553085
Ap2b1	2.68343e-08	0.60046	0.393	0.279	0.000631034
Pbdc1	2.71311e-08	0.647577	0.31	0.202	0.000638015
Slc39a1	2.78541e-08	0.49213	0.423	0.298	0.000655016
Chd1	3.00289e-08	0.692108	0.302	0.194	0.000706159
Glrx3	3.05748e-08	0.475902	0.469	0.347	0.000718997
Plekhm2	3.09802e-08	0.795323	0.252	0.153	0.000728531
Flrt2	3.10129e-08	0.489301	0.555	0.435	0.0007293
Olfml3	3.16664e-08	0.57873	0.456	0.345	0.000744668
Phb2	3.20125e-08	0.666256	0.385	0.277	0.000752806
Plcl1	3.20743e-08	0.800485	0.332	0.226	0.000754259
Psma1	3.23343e-08	0.562036	0.394	0.282	0.000760374
Golt1b	3.33291e-08	0.680645	0.267	0.164	0.000783768
Trio	3.39847e-08	0.727193	0.439	0.323	0.000799184
Prkcsh	3.41509e-08	0.641149	0.317	0.209	0.000803092
Prrx1	3.43881e-08	0.389821	0.872	0.799	0.00080867
Rasal2	3.47305e-08	0.46622	0.468	0.351	0.000816723
Cstf3	4.51639e-08	0.632241	0.294	0.188	0.00106207
Tubb4b	4.59433e-08	0.528135	0.493	0.382	0.0010804
Rpl7a	5.15108e-08	0.359347	0.841	0.843	0.00121133
Ctdsp2	5.19539e-08	0.394564	0.546	0.421	0.00122175
Cnpy3	5.35469e-08	0.661081	0.262	0.163	0.00125921
Rbms3	5.42642e-08	0.31379	0.983	0.94	0.00127608
Mtdh	5.5068e-08	0.253452	0.856	0.748	0.00129498
Parp3	5.7593e-08	0.651962	0.314	0.21	0.00135436
Map4	5.76891e-08	0.448581	0.507	0.393	0.00135662
Cdc42bpa	5.80289e-08	0.38166	0.549	0.423	0.00136461
Nucb2	5.82211e-08	0.507236	0.385	0.269	0.00136913
Clta	5.91844e-08	0.407117	0.625	0.527	0.00139178
Rpl13a	5.97615e-08	0.290375	0.907	0.921	0.00140535
Arih1	6.08323e-08	0.382016	0.597	0.461	0.00143053
Camkk2	6.32586e-08	0.61334	0.369	0.257	0.00148759
Cs	6.59523e-08	0.70117	0.276	0.176	0.00155093
Eif4h	6.64109e-08	0.470839	0.458	0.337	0.00156172
Fmnl2	6.96106e-08	0.39876	0.698	0.591	0.00163696
Lbp	6.96137e-08	0.785711	0.311	0.206	0.00163704
Dtnbp1	7.92096e-08	0.448499	0.49	0.374	0.00186269
Cxcl16	8.23337e-08	0.700604	0.328	0.226	0.00193616
Dlgap4	8.34288e-08	0.60068	0.397	0.286	0.00196191
Sec13	8.37267e-08	0.554964	0.403	0.29	0.00196892
Spop	8.64707e-08	0.352898	0.666	0.549	0.00203344
Heatr5a	8.9976e-08	0.631257	0.32	0.217	0.00211588
Mydgf	9.00926e-08	0.42574	0.443	0.326	0.00211862
Tial1	9.10423e-08	0.587836	0.362	0.252	0.00214095
Ryk	9.11579e-08	0.385447	0.593	0.458	0.00214367
Zc3h7a	9.11951e-08	0.479817	0.393	0.276	0.00214454
Ifngr2	9.13435e-08	0.626851	0.309	0.205	0.00214803
Clptm1	9.165e-08	0.582893	0.275	0.173	0.00215524
Srsf9	9.31624e-08	0.526655	0.401	0.291	0.00219081
Ppid	9.89047e-08	0.649392	0.304	0.202	0.00232584
Rpl23a	1.01402e-07	0.389173	0.758	0.718	0.00238457
Acsl4	1.0189e-07	0.884463	0.329	0.232	0.00239604
Rtp4	1.0478e-07	0.657527	0.28	0.18	0.00246402
Sfrp1	1.06032e-07	1.08494	0.352	0.258	0.00249345
Carnmt1	1.07118e-07	0.595239	0.261	0.162	0.00251899
Npc2	1.17811e-07	0.466188	0.653	0.584	0.00277045
Junb	1.26556e-07	0.486141	0.529	0.402	0.0029761
Tpp1	1.28217e-07	0.656749	0.253	0.156	0.00301514
Rps15	1.303e-07	0.370231	0.903	0.909	0.00306412
Bax	1.49006e-07	0.643623	0.362	0.26	0.00350402
Ddx18	1.50029e-07	0.613315	0.3	0.199	0.00352808
Nf1	1.51359e-07	0.440082	0.584	0.464	0.00355937
Tanc1	1.51949e-07	0.580507	0.329	0.223	0.00357323
Slc1a5	1.55769e-07	0.353969	0.528	0.408	0.00366306
Ssr4	1.5961e-07	0.395492	0.684	0.621	0.00375339
Ndufa4	1.62712e-07	0.32828	0.706	0.66	0.00382633
Psmd4	1.77661e-07	0.460086	0.434	0.321	0.00417788
Wdr26	1.82165e-07	0.448005	0.457	0.345	0.00428379
Supt5	1.83798e-07	0.612332	0.266	0.169	0.00432219
Ptk2	1.85434e-07	0.446346	0.532	0.416	0.00436066
Cttn	1.86836e-07	0.53698	0.343	0.237	0.00439364
Cdc37	1.96341e-07	0.530564	0.381	0.274	0.00461716
Ikbip	1.98603e-07	0.372171	0.543	0.417	0.00467036
Eif3d	2.01249e-07	0.673878	0.294	0.196	0.00473257
Bmpr1a	2.06105e-07	0.362416	0.617	0.499	0.00484677
Sae1	2.08673e-07	0.637634	0.307	0.208	0.00490715
Neat1	2.13147e-07	0.536741	0.586	0.493	0.00501236
Chordc1	2.19593e-07	0.623896	0.262	0.166	0.00516396
Cul5	2.32042e-07	0.429841	0.399	0.285	0.0054567
Macroh2a1	2.40806e-07	0.554466	0.368	0.265	0.00566279
Ubr3	2.44252e-07	0.428455	0.527	0.408	0.00574382
Rpl8	2.54844e-07	0.256427	0.911	0.938	0.0059929
Pard3	2.71466e-07	0.328765	0.662	0.544	0.0063838
[truncated: 607 more rows]

## Sheet: G3_3 Day DGE
	p_val	avg_log2FC	pct.1	pct.2	p_val_adj
[truncated: 848 more rows]

## Sheet: G3_7 Day DGE
	p_val	avg_log2FC	pct.1	pct.2	p_val_adj
[truncated: 1,282 more rows]
