# Supplementary material for: Temporal evolution of fibroblast responses following salivary gland ductal ligation injury
Source: Front Dent Med. 2025 May 1;6:1581376. doi: 10.3389/fdmed.2025.1581376 (PMC12078207; doi:10.3389/fdmed.2025.1581376)
Supplement: Supplementary file 7 [file Table5.xlsx]

## Sheet: inflammation
Group	Genes	Category	Transcripts	Cell_Number	Per		Group	Genes	Category	Transcripts	Cell_Number	Per		Group	Genes	Category	Transcripts	Cell_Number	Per
G1_Homeostatic	Ly6e	Inflammation	3487	807	4.32094		G2_Homeostatic	Tnfaip6	Inflammation	889	389	2.28535		G3_Homeostatic	Pcdh7	Inflammation	3084	1126	2.7389
G1_Homeostatic	Emp3	Inflammation	2306	807	2.8575		G2_Homeostatic	Emp3	Inflammation	788	389	2.02571		G3_Homeostatic	Ly6e	Inflammation	2740	1126	2.43339
G1_Homeostatic	Cxcl10	Inflammation	2244	807	2.78067		G2_Homeostatic	Ly6e	Inflammation	780	389	2.00514		G3_Homeostatic	Emp3	Inflammation	2472	1126	2.19538
G1_Homeostatic	Bst2	Inflammation	1720	807	2.13135		G2_Homeostatic	Axl	Inflammation	735	389	1.88946		G3_Homeostatic	Mmp14	Inflammation	1702	1126	1.51155
G1_Homeostatic	Pcdh7	Inflammation	1201	807	1.48823		G2_Homeostatic	Pcdh7	Inflammation	674	389	1.73265		G3_Homeostatic	Atp2a2	Inflammation	1444	1126	1.28242
G1_Homeostatic	Mmp14	Inflammation	1122	807	1.39033		G2_Homeostatic	Mmp14	Inflammation	638	389	1.6401		G3_Homeostatic	Il1r1	Inflammation	1309	1126	1.16252
G1_Homeostatic	Selenos	Inflammation	1005	807	1.24535		G2_Homeostatic	Atp2a2	Inflammation	607	389	1.56041		G3_Homeostatic	Lpar1	Inflammation	1292	1126	1.14742
G1_Homeostatic	Atp2a2	Inflammation	962	807	1.19207		G2_Homeostatic	Slc4a4	Inflammation	437	389	1.12339		G3_Homeostatic	F3	Inflammation	1090	1126	0.968028
G1_Homeostatic	F3	Inflammation	944	807	1.16976		G2_Homeostatic	Bst2	Inflammation	418	389	1.07455		G3_Homeostatic	Selenos	Inflammation	1083	1126	0.961812
G1_Homeostatic	Lpar1	Inflammation	793	807	0.982652		G2_Homeostatic	Gpc3	Inflammation	376	389	0.966581		G3_Homeostatic	Bst2	Inflammation	1023	1126	0.908526
G1_Homeostatic	Sri	Inflammation	790	807	0.978934		G2_Homeostatic	Sri	Inflammation	340	389	0.874036		G3_Homeostatic	Axl	Inflammation	902	1126	0.801066
G1_Homeostatic	Il1r1	Inflammation	710	807	0.879802		G2_Homeostatic	Lpar1	Inflammation	334	389	0.858612		G3_Homeostatic	Kif1b	Inflammation	890	1126	0.790409
G1_Homeostatic	Axl	Inflammation	585	807	0.724907		G2_Homeostatic	Selenos	Inflammation	313	389	0.804627		G3_Homeostatic	Abca1	Inflammation	826	1126	0.73357
G1_Homeostatic	Timp1	Inflammation	555	807	0.687732		G2_Homeostatic	Csf1	Inflammation	309	389	0.794344		G3_Homeostatic	Klf6	Inflammation	767	1126	0.681172
G1_Homeostatic	Klf6	Inflammation	532	807	0.659232		G2_Homeostatic	Klf6	Inflammation	299	389	0.768638		G3_Homeostatic	Osmr	Inflammation	722	1126	0.641208
G1_Homeostatic	Osmr	Inflammation	530	807	0.656753		G2_Homeostatic	Nfkbia	Inflammation	297	389	0.763496		G3_Homeostatic	Sri	Inflammation	702	1126	0.623446
G1_Homeostatic	Rtp4	Inflammation	518	807	0.641884		G2_Homeostatic	F3	Inflammation	288	389	0.74036		G3_Homeostatic	Acvr2a	Inflammation	678	1126	0.602131
G1_Homeostatic	Nfkbia	Inflammation	512	807	0.634449		G2_Homeostatic	Pdpn	Inflammation	276	389	0.709512		G3_Homeostatic	Atp2b1	Inflammation	670	1126	0.595027
G1_Homeostatic	Scn1b	Inflammation	477	807	0.591078		G2_Homeostatic	Atp2b1	Inflammation	274	389	0.70437		G3_Homeostatic	Nfkb1	Inflammation	656	1126	0.582593
G1_Homeostatic	Abca1	Inflammation	460	807	0.570012		G2_Homeostatic	Calcrl	Inflammation	271	389	0.696658		G3_Homeostatic	Cmklr1	Inflammation	559	1126	0.496448
G1_Homeostatic	Atp2b1	Inflammation	456	807	0.565056		G2_Homeostatic	Abca1	Inflammation	242	389	0.622108		G3_Homeostatic	Gnai3	Inflammation	533	1126	0.473357
G1_Homeostatic	Gnai3	Inflammation	436	807	0.540273		G2_Homeostatic	Kif1b	Inflammation	224	389	0.575835		G3_Homeostatic	Scn1b	Inflammation	528	1126	0.468917
G1_Homeostatic	Kif1b	Inflammation	430	807	0.532838		G2_Homeostatic	Dcbld2	Inflammation	216	389	0.55527		G3_Homeostatic	Tnfaip6	Inflammation	515	1126	0.457371
G1_Homeostatic	Tnfaip6	Inflammation	416	807	0.515489		G2_Homeostatic	Il1r1	Inflammation	192	389	0.493573		G3_Homeostatic	Csf1	Inflammation	492	1126	0.436945
G1_Homeostatic	Irf7	Inflammation	409	807	0.506815		G2_Homeostatic	Adm	Inflammation	186	389	0.478149		G3_Homeostatic	Calcrl	Inflammation	476	1126	0.422735
G1_Homeostatic	Cmklr1	Inflammation	385	807	0.477076		G2_Homeostatic	Hif1a	Inflammation	178	389	0.457584		G3_Homeostatic	P2rx4	Inflammation	446	1126	0.396092
G1_Homeostatic	Csf1	Inflammation	371	807	0.459727		G2_Homeostatic	Nfkb1	Inflammation	173	389	0.44473		G3_Homeostatic	Pdpn	Inflammation	419	1126	0.372114
G1_Homeostatic	Serpine1	Inflammation	370	807	0.458488		G2_Homeostatic	Gnai3	Inflammation	161	389	0.413882		G3_Homeostatic	Nfkbia	Inflammation	390	1126	0.346359
G1_Homeostatic	Nfkb1	Inflammation	369	807	0.457249		G2_Homeostatic	Acvr2a	Inflammation	120	389	0.308483		G3_Homeostatic	Hif1a	Inflammation	388	1126	0.344583
G1_Homeostatic	Btg2	Inflammation	353	807	0.437423		G2_Homeostatic	Ifngr2	Inflammation	107	389	0.275064		G3_Homeostatic	Btg2	Inflammation	362	1126	0.321492
G1_Homeostatic	P2rx4	Inflammation	347	807	0.429988		G2_Homeostatic	P2rx4	Inflammation	104	389	0.267352		G3_Homeostatic	Dcbld2	Inflammation	361	1126	0.320604
G1_Homeostatic	Irf1	Inflammation	346	807	0.428748		G2_Homeostatic	Has2	Inflammation	98	389	0.251928		G3_Homeostatic	Atp2c1	Inflammation	355	1126	0.315275
G1_Homeostatic	Eif2ak2	Inflammation	335	807	0.415118		G2_Homeostatic	Scn1b	Inflammation	93	389	0.239075		G3_Homeostatic	Raf1	Inflammation	352	1126	0.312611
G1_Homeostatic	Pdpn	Inflammation	335	807	0.415118		G2_Homeostatic	Timp1	Inflammation	90	389	0.231362		G3_Homeostatic	Gpc3	Inflammation	349	1126	0.309947
G1_Homeostatic	Adm	Inflammation	328	807	0.406444		G2_Homeostatic	Cxcl9	Inflammation	89	389	0.228792		G3_Homeostatic	Ptgir	Inflammation	329	1126	0.292185
G1_Homeostatic	Calcrl	Inflammation	325	807	0.402726		G2_Homeostatic	Atp2c1	Inflammation	88	389	0.226221		G3_Homeostatic	Adm	Inflammation	308	1126	0.273535
G1_Homeostatic	Ptgir	Inflammation	299	807	0.370508		G2_Homeostatic	Il4ra	Inflammation	87	389	0.22365		G3_Homeostatic	Slc4a4	Inflammation	296	1126	0.262877
G1_Homeostatic	Nmi	Inflammation	293	807	0.363073		G2_Homeostatic	Irf1	Inflammation	84	389	0.215938		G3_Homeostatic	Pde4b	Inflammation	286	1126	0.253996
G1_Homeostatic	Acvr2a	Inflammation	288	807	0.356877		G2_Homeostatic	Ccl7	Inflammation	82	389	0.210797		G3_Homeostatic	Ifngr2	Inflammation	279	1126	0.24778
G1_Homeostatic	Cx3cl1	Inflammation	280	807	0.346964		G2_Homeostatic	Raf1	Inflammation	80	389	0.205656		G3_Homeostatic	Psen1	Inflammation	273	1126	0.242451
G1_Homeostatic	Hif1a	Inflammation	273	807	0.33829		G2_Homeostatic	Edn1	Inflammation	77	389	0.197943		G3_Homeostatic	Rtp4	Inflammation	264	1126	0.234458
G1_Homeostatic	Atp2c1	Inflammation	246	807	0.304833		G2_Homeostatic	Psen1	Inflammation	77	389	0.197943		G3_Homeostatic	Irf1	Inflammation	253	1126	0.224689
G1_Homeostatic	Ifngr2	Inflammation	232	807	0.287485		G2_Homeostatic	Btg2	Inflammation	76	389	0.195373		G3_Homeostatic	Il15ra	Inflammation	248	1126	0.220249
G1_Homeostatic	Nampt	Inflammation	232	807	0.287485		G2_Homeostatic	Rtp4	Inflammation	76	389	0.195373		G3_Homeostatic	Nampt	Inflammation	248	1126	0.220249
G1_Homeostatic	Adrm1	Inflammation	230	807	0.285006		G2_Homeostatic	Nmi	Inflammation	74	389	0.190231		G3_Homeostatic	Ifnar1	Inflammation	244	1126	0.216696
G1_Homeostatic	Ifitm1	Inflammation	229	807	0.283767		G2_Homeostatic	Osmr	Inflammation	73	389	0.187661		G3_Homeostatic	Cx3cl1	Inflammation	238	1126	0.211368
G1_Homeostatic	Raf1	Inflammation	213	807	0.263941		G2_Homeostatic	Adrm1	Inflammation	71	389	0.182519		G3_Homeostatic	Nmi	Inflammation	236	1126	0.209591
G1_Homeostatic	Dcbld2	Inflammation	210	807	0.260223		G2_Homeostatic	Pde4b	Inflammation	70	389	0.179949		G3_Homeostatic	Eif2ak2	Inflammation	231	1126	0.205151
G1_Homeostatic	Gpc3	Inflammation	210	807	0.260223		G2_Homeostatic	Itga5	Inflammation	67	389	0.172237		G3_Homeostatic	Serpine1	Inflammation	202	1126	0.179396
G1_Homeostatic	Cxcl9	Inflammation	176	807	0.218092		G2_Homeostatic	Il15ra	Inflammation	66	389	0.169666		G3_Homeostatic	Adrm1	Inflammation	199	1126	0.176732
G1_Homeostatic	Psen1	Inflammation	172	807	0.213135		G2_Homeostatic	Irf7	Inflammation	66	389	0.169666		G3_Homeostatic	Rhog	Inflammation	181	1126	0.160746
G1_Homeostatic	Ifnar1	Inflammation	170	807	0.210657		G2_Homeostatic	Eif2ak2	Inflammation	64	389	0.164524		G3_Homeostatic	Lyn	Inflammation	172	1126	0.152753
G1_Homeostatic	Il15ra	Inflammation	155	807	0.192069		G2_Homeostatic	Cmklr1	Inflammation	63	389	0.161954		G3_Homeostatic	Slc31a1	Inflammation	170	1126	0.150977
G1_Homeostatic	Slc4a4	Inflammation	149	807	0.184634		G2_Homeostatic	Rela	Inflammation	63	389	0.161954		G3_Homeostatic	Ifitm1	Inflammation	168	1126	0.149201
G1_Homeostatic	Slc31a1	Inflammation	147	807	0.182156		G2_Homeostatic	Serpine1	Inflammation	62	389	0.159383		G3_Homeostatic	Itga5	Inflammation	165	1126	0.146536
G1_Homeostatic	Gabbr1	Inflammation	146	807	0.180917		G2_Homeostatic	Ifnar1	Inflammation	60	389	0.154242		G3_Homeostatic	Slc31a2	Inflammation	165	1126	0.146536
G1_Homeostatic	Rhog	Inflammation	140	807	0.173482		G2_Homeostatic	Nampt	Inflammation	58	389	0.1491		G3_Homeostatic	Gabbr1	Inflammation	160	1126	0.142096
G1_Homeostatic	Tlr3	Inflammation	137	807	0.169765		G2_Homeostatic	Slc31a2	Inflammation	57	389	0.14653		G3_Homeostatic	Irf7	Inflammation	158	1126	0.14032
G1_Homeostatic	Itga5	Inflammation	136	807	0.168525		G2_Homeostatic	Cdkn1a	Inflammation	54	389	0.138817		G3_Homeostatic	Icosl	Inflammation	151	1126	0.134103
G1_Homeostatic	Il4ra	Inflammation	131	807	0.16233		G2_Homeostatic	Rhog	Inflammation	48	389	0.123393		G3_Homeostatic	Rela	Inflammation	149	1126	0.132327
G1_Homeostatic	Slc31a2	Inflammation	130	807	0.16109		G2_Homeostatic	Slc7a1	Inflammation	47	389	0.120823		G3_Homeostatic	Ripk2	Inflammation	145	1126	0.128774
G1_Homeostatic	Ripk2	Inflammation	129	807	0.159851		G2_Homeostatic	Tnfrsf1b	Inflammation	44	389	0.113111		G3_Homeostatic	Icam1	Inflammation	141	1126	0.125222
G1_Homeostatic	Icam1	Inflammation	126	807	0.156134		G2_Homeostatic	Adora2b	Inflammation	43	389	0.11054		G3_Homeostatic	Il4ra	Inflammation	119	1126	0.105684
G1_Homeostatic	Rela	Inflammation	116	807	0.143742		G2_Homeostatic	Ptpre	Inflammation	40	389	0.102828		G3_Homeostatic	Tlr3	Inflammation	116	1126	0.10302
G1_Homeostatic	Ccl7	Inflammation	114	807	0.141264		G2_Homeostatic	Ifitm1	Inflammation	36	389	0.092545		G3_Homeostatic	Cd82	Inflammation	112	1126	0.0994671
G1_Homeostatic	Lyn	Inflammation	105	807	0.130112		G2_Homeostatic	Sgms2	Inflammation	36	389	0.092545		G3_Homeostatic	Timp1	Inflammation	105	1126	0.0932504
G1_Homeostatic	Icosl	Inflammation	103	807	0.127633		G2_Homeostatic	Plaur	Inflammation	31	389	0.0796915		G3_Homeostatic	Acvr1b	Inflammation	104	1126	0.0923623
G1_Homeostatic	Cd82	Inflammation	88	807	0.109046		G2_Homeostatic	Slc31a1	Inflammation	31	389	0.0796915		G3_Homeostatic	Has2	Inflammation	98	1126	0.0870337
G1_Homeostatic	Cdkn1a	Inflammation	69	807	0.0855019		G2_Homeostatic	Tnfsf9	Inflammation	30	389	0.0771208		G3_Homeostatic	Itgb8	Inflammation	97	1126	0.0861456
G1_Homeostatic	Slc11a2	Inflammation	65	807	0.0805452		G2_Homeostatic	Ripk2	Inflammation	29	389	0.0745501		G3_Homeostatic	Slc11a2	Inflammation	87	1126	0.0772647
G1_Homeostatic	Acvr1b	Inflammation	63	807	0.0780669		G2_Homeostatic	Icam1	Inflammation	28	389	0.0719794		G3_Homeostatic	Cxcl9	Inflammation	84	1126	0.0746004
G1_Homeostatic	Chst2	Inflammation	63	807	0.0780669		G2_Homeostatic	Ptgir	Inflammation	26	389	0.066838		G3_Homeostatic	Slc7a1	Inflammation	80	1126	0.071048
G1_Homeostatic	Tnfsf10	Inflammation	62	807	0.0768278		G2_Homeostatic	Cxcl10	Inflammation	25	389	0.0642674		G3_Homeostatic	Irak2	Inflammation	78	1126	0.0692718
G1_Homeostatic	Slc7a1	Inflammation	61	807	0.0755886		G2_Homeostatic	Gabbr1	Inflammation	25	389	0.0642674		G3_Homeostatic	Ptger4	Inflammation	73	1126	0.0648313
G1_Homeostatic	Has2	Inflammation	58	807	0.0718711		G2_Homeostatic	Slc7a2	Inflammation	24	389	0.0616967		G3_Homeostatic	Chst2	Inflammation	70	1126	0.062167
G1_Homeostatic	Slc7a2	Inflammation	58	807	0.0718711		G2_Homeostatic	Tlr2	Inflammation	24	389	0.0616967		G3_Homeostatic	Tnfrsf1b	Inflammation	65	1126	0.0577265
G1_Homeostatic	Tnfrsf1b	Inflammation	58	807	0.0718711		G2_Homeostatic	Tlr3	Inflammation	24	389	0.0616967		G3_Homeostatic	Sgms2	Inflammation	59	1126	0.0523979
G1_Homeostatic	Ptger4	Inflammation	55	807	0.0681537		G2_Homeostatic	Lyn	Inflammation	22	389	0.0565553		G3_Homeostatic	Cdkn1a	Inflammation	57	1126	0.0506217
G1_Homeostatic	Irak2	Inflammation	54	807	0.0669145		G2_Homeostatic	Itgb8	Inflammation	21	389	0.0539846		G3_Homeostatic	Mxd1	Inflammation	51	1126	0.0452931
G1_Homeostatic	Mxd1	Inflammation	54	807	0.0669145		G2_Homeostatic	Cx3cl1	Inflammation	19	389	0.0488432		G3_Homeostatic	Slc7a2	Inflammation	42	1126	0.0373002
G1_Homeostatic	Tlr2	Inflammation	47	807	0.0582404		G2_Homeostatic	Acvr1b	Inflammation	18	389	0.0462725		G3_Homeostatic	Sphk1	Inflammation	41	1126	0.0364121
G1_Homeostatic	Cd14	Inflammation	46	807	0.0570012		G2_Homeostatic	P2rx7	Inflammation	18	389	0.0462725		G3_Homeostatic	Cd14	Inflammation	40	1126	0.035524
G1_Homeostatic	Ptger2	Inflammation	45	807	0.0557621		G2_Homeostatic	Pvr	Inflammation	18	389	0.0462725		G3_Homeostatic	Best1	Inflammation	37	1126	0.0328597
G1_Homeostatic	Gch1	Inflammation	43	807	0.0532838		G2_Homeostatic	Icosl	Inflammation	17	389	0.0437018		G3_Homeostatic	Ptger2	Inflammation	36	1126	0.0319716
G1_Homeostatic	Itgb8	Inflammation	43	807	0.0532838		G2_Homeostatic	Irak2	Inflammation	14	389	0.0359897		G3_Homeostatic	Ptpre	Inflammation	35	1126	0.0310835
G1_Homeostatic	Sphk1	Inflammation	42	807	0.0520446		G2_Homeostatic	Mxd1	Inflammation	12	389	0.0308483		G3_Homeostatic	Inhba	Inflammation	34	1126	0.0301954
G1_Homeostatic	Pde4b	Inflammation	41	807	0.0508055		G2_Homeostatic	Cd82	Inflammation	11	389	0.0282776		G3_Homeostatic	Cxcl10	Inflammation	33	1126	0.0293073
G1_Homeostatic	Ptpre	Inflammation	36	807	0.0446097		G2_Homeostatic	Ptger4	Inflammation	11	389	0.0282776		G3_Homeostatic	Pvr	Inflammation	31	1126	0.0275311
G1_Homeostatic	Ccrl2	Inflammation	30	807	0.0371747		G2_Homeostatic	Slc11a2	Inflammation	11	389	0.0282776		G3_Homeostatic	Tlr2	Inflammation	26	1126	0.0230906
G1_Homeostatic	Cxcl11	Inflammation	25	807	0.0309789		G2_Homeostatic	Best1	Inflammation	10	389	0.0257069		G3_Homeostatic	P2rx7	Inflammation	25	1126	0.0222025
G1_Homeostatic	Cd40	Inflammation	23	807	0.0285006		G2_Homeostatic	Cd14	Inflammation	10	389	0.0257069		G3_Homeostatic	Ccl7	Inflammation	22	1126	0.0195382
G1_Homeostatic	Best1	Inflammation	22	807	0.0272615		G2_Homeostatic	Sphk1	Inflammation	8	389	0.0205656		G3_Homeostatic	Hpn	Inflammation	22	1126	0.0195382
G1_Homeostatic	Pvr	Inflammation	19	807	0.023544		G2_Homeostatic	Ahr	Inflammation	7	389	0.0179949		G3_Homeostatic	Tnfsf9	Inflammation	22	1126	0.0195382
G1_Homeostatic	Ccl17	Inflammation	18	807	0.0223048		G2_Homeostatic	Nod2	Inflammation	7	389	0.0179949		G3_Homeostatic	Ccrl2	Inflammation	21	1126	0.0186501
G1_Homeostatic	Sgms2	Inflammation	18	807	0.0223048		G2_Homeostatic	Chst2	Inflammation	6	389	0.0154242		G3_Homeostatic	Rnf144b	Inflammation	21	1126	0.0186501
G1_Homeostatic	Hbegf	Inflammation	17	807	0.0210657		G2_Homeostatic	Inhba	Inflammation	6	389	0.0154242		G3_Homeostatic	Sema4d	Inflammation	18	1126	0.0159858
G1_Homeostatic	Tnfsf9	Inflammation	15	807	0.0185874		G2_Homeostatic	Ccrl2	Inflammation	5	389	0.0128535		G3_Homeostatic	Fzd5	Inflammation	16	1126	0.0142096
G1_Homeostatic	Adora2b	Inflammation	13	807	0.016109		G2_Homeostatic	Hbegf	Inflammation	5	389	0.0128535		G3_Homeostatic	Scarf1	Inflammation	16	1126	0.0142096
G1_Homeostatic	Inhba	Inflammation	13	807	0.016109		G2_Homeostatic	Hpn	Inflammation	5	389	0.0128535		G3_Homeostatic	Tnfsf10	Inflammation	14	1126	0.0124334
G1_Homeostatic	Scarf1	Inflammation	11	807	0.0136307		G2_Homeostatic	Fzd5	Inflammation	4	389	0.0102828		G3_Homeostatic	Rasgrp1	Inflammation	13	1126	0.0115453
G1_Homeostatic	Fzd5	Inflammation	10	807	0.0123916		G2_Homeostatic	Gch1	Inflammation	4	389	0.0102828		G3_Homeostatic	Ahr	Inflammation	12	1126	0.0106572
G1_Homeostatic	P2rx7	Inflammation	10	807	0.0123916		G2_Homeostatic	Ptafr	Inflammation	3	389	0.00771208		G3_Homeostatic	Cd40	Inflammation	12	1126	0.0106572
G1_Homeostatic	Rgs16	Inflammation	9	807	0.0111524		G2_Homeostatic	Tnfsf10	Inflammation	3	389	0.00771208		G3_Homeostatic	Nod2	Inflammation	12	1126	0.0106572
G1_Homeostatic	Ahr	Inflammation	7	807	0.0086741		G2_Homeostatic	Cd40	Inflammation	2	389	0.00514139		G3_Homeostatic	P2ry2	Inflammation	12	1126	0.0106572
G1_Homeostatic	Nod2	Inflammation	7	807	0.0086741		G2_Homeostatic	Il18r1	Inflammation	2	389	0.00514139		G3_Homeostatic	Gch1	Inflammation	11	1126	0.00976909
G1_Homeostatic	Plaur	Inflammation	7	807	0.0086741		G2_Homeostatic	Lcp2	Inflammation	2	389	0.00514139		G3_Homeostatic	Hbegf	Inflammation	10	1126	0.00888099
G1_Homeostatic	Cxcl5	Inflammation	6	807	0.00743494		G2_Homeostatic	Rasgrp1	Inflammation	2	389	0.00514139		G3_Homeostatic	Ccl17	Inflammation	8	1126	0.0071048
G1_Homeostatic	Hpn	Inflammation	6	807	0.00743494		G2_Homeostatic	Rnf144b	Inflammation	2	389	0.00514139		G3_Homeostatic	Adora2b	Inflammation	7	1126	0.0062167
G1_Homeostatic	Rasgrp1	Inflammation	6	807	0.00743494		G2_Homeostatic	Aplnr	Inflammation	1	389	0.00257069		G3_Homeostatic	Plaur	Inflammation	7	1126	0.0062167
G1_Homeostatic	P2ry2	Inflammation	5	807	0.00619579		G2_Homeostatic	Ccl17	Inflammation	1	389	0.00257069		G3_Homeostatic	Rgs16	Inflammation	7	1126	0.0062167
G1_Homeostatic	Tlr1	Inflammation	4	807	0.00495663		G2_Homeostatic	Ccl5	Inflammation	1	389	0.00257069		G3_Homeostatic	Aplnr	Inflammation	6	1126	0.0053286
G1_Homeostatic	Adgre1	Inflammation	2	807	0.00247832		G2_Homeostatic	Hrh1	Inflammation	1	389	0.00257069		G3_Homeostatic	Edn1	Inflammation	6	1126	0.0053286
G1_Homeostatic	Cd48	Inflammation	2	807	0.00247832		G2_Homeostatic	Icam4	Inflammation	1	389	0.00257069		G3_Homeostatic	Il18r1	Inflammation	5	1126	0.0044405
G1_Homeostatic	Rnf144b	Inflammation	2	807	0.00247832		G2_Homeostatic	Il2rb	Inflammation	1	389	0.00257069		G3_Homeostatic	Cxcl11	Inflammation	4	1126	0.0035524
G1_Homeostatic	Aplnr	Inflammation	1	807	0.00123916		G2_Homeostatic	Il7r	Inflammation	1	389	0.00257069		G3_Homeostatic	Gpr183	Inflammation	4	1126	0.0035524
G1_Homeostatic	Icam4	Inflammation	1	807	0.00123916		G2_Homeostatic	Kcnj2	Inflammation	1	389	0.00257069		G3_Homeostatic	Icam4	Inflammation	4	1126	0.0035524
G1_Homeostatic	Il10ra	Inflammation	1	807	0.00123916		G2_Homeostatic	Scarf1	Inflammation	1	389	0.00257069		G3_Homeostatic	Ccl5	Inflammation	3	1126	0.0026643
G1_Homeostatic	Lck	Inflammation	1	807	0.00123916		G2_Homeostatic	Slc28a2	Inflammation	1	389	0.00257069		G3_Homeostatic	Stab1	Inflammation	2	1126	0.0017762
G1_Homeostatic	Ptafr	Inflammation	1	807	0.00123916		G2_Homeostatic	Stab1	Inflammation	1	389	0.00257069		G3_Homeostatic	Adgre1	Inflammation	1	1126	0.000888099
G1_Homeostatic	Sema4d	Inflammation	1	807	0.00123916		G2_Homeostatic	Adgre1	Inflammation	0	389	0		G3_Homeostatic	Cybb	Inflammation	1	1126	0.000888099
G1_Homeostatic	Slc28a2	Inflammation	1	807	0.00123916		G2_Homeostatic	Aqp9	Inflammation	0	389	0		G3_Homeostatic	Ebi3	Inflammation	1	1126	0.000888099
G1_Homeostatic	Aqp9	Inflammation	0	807	0		G2_Homeostatic	Bdkrb1	Inflammation	0	389	0		G3_Homeostatic	Kcna3	Inflammation	1	1126	0.000888099
G1_Homeostatic	Bdkrb1	Inflammation	0	807	0		G2_Homeostatic	C3ar1	Inflammation	0	389	0		G3_Homeostatic	Pik3r5	Inflammation	1	1126	0.000888099
G1_Homeostatic	C3ar1	Inflammation	0	807	0		G2_Homeostatic	Ccr7	Inflammation	0	389	0		G3_Homeostatic	Slc28a2	Inflammation	1	1126	0.000888099
G1_Homeostatic	Ccl5	Inflammation	0	807	0		G2_Homeostatic	Cd48	Inflammation	0	389	0		G3_Homeostatic	Tlr1	Inflammation	1	1126	0.000888099
G1_Homeostatic	Ccr7	Inflammation	0	807	0		G2_Homeostatic	Cd69	Inflammation	0	389	0		G3_Homeostatic	Aqp9	Inflammation	0	1126	0
G1_Homeostatic	Cd69	Inflammation	0	807	0		G2_Homeostatic	Clec5a	Inflammation	0	389	0		G3_Homeostatic	Bdkrb1	Inflammation	0	1126	0
G1_Homeostatic	Clec5a	Inflammation	0	807	0		G2_Homeostatic	Csf3r	Inflammation	0	389	0		G3_Homeostatic	C3ar1	Inflammation	0	1126	0
G1_Homeostatic	Csf3r	Inflammation	0	807	0		G2_Homeostatic	Cxcl11	Inflammation	0	389	0		G3_Homeostatic	Ccr7	Inflammation	0	1126	0
G1_Homeostatic	Cxcr6	Inflammation	0	807	0		G2_Homeostatic	Cxcl5	Inflammation	0	389	0		G3_Homeostatic	Cd48	Inflammation	0	1126	0
G1_Homeostatic	Cybb	Inflammation	0	807	0		G2_Homeostatic	Cxcr6	Inflammation	0	389	0		G3_Homeostatic	Cd69	Inflammation	0	1126	0
G1_Homeostatic	Ebi3	Inflammation	0	807	0		G2_Homeostatic	Cybb	Inflammation	0	389	0		G3_Homeostatic	Clec5a	Inflammation	0	1126	0
G1_Homeostatic	Edn1	Inflammation	0	807	0		G2_Homeostatic	Ebi3	Inflammation	0	389	0		G3_Homeostatic	Csf3r	Inflammation	0	1126	0
G1_Homeostatic	Ereg	Inflammation	0	807	0		G2_Homeostatic	Ereg	Inflammation	0	389	0		G3_Homeostatic	Cxcl5	Inflammation	0	1126	0
G1_Homeostatic	Ffar2	Inflammation	0	807	0		G2_Homeostatic	Ffar2	Inflammation	0	389	0		G3_Homeostatic	Cxcr6	Inflammation	0	1126	0
G1_Homeostatic	Fpr1	Inflammation	0	807	0		G2_Homeostatic	Fpr1	Inflammation	0	389	0		G3_Homeostatic	Ereg	Inflammation	0	1126	0
G1_Homeostatic	Gna15	Inflammation	0	807	0		G2_Homeostatic	Gna15	Inflammation	0	389	0		G3_Homeostatic	Ffar2	Inflammation	0	1126	0
G1_Homeostatic	Gp1ba	Inflammation	0	807	0		G2_Homeostatic	Gp1ba	Inflammation	0	389	0		G3_Homeostatic	Fpr1	Inflammation	0	1126	0
G1_Homeostatic	Gpr132	Inflammation	0	807	0		G2_Homeostatic	Gpr132	Inflammation	0	389	0		G3_Homeostatic	Gna15	Inflammation	0	1126	0
G1_Homeostatic	Gpr183	Inflammation	0	807	0		G2_Homeostatic	Gpr183	Inflammation	0	389	0		G3_Homeostatic	Gp1ba	Inflammation	0	1126	0
G1_Homeostatic	Hrh1	Inflammation	0	807	0		G2_Homeostatic	Il10ra	Inflammation	0	389	0		G3_Homeostatic	Gpr132	Inflammation	0	1126	0
G1_Homeostatic	Il18r1	Inflammation	0	807	0		G2_Homeostatic	Il18rap	Inflammation	0	389	0		G3_Homeostatic	Hrh1	Inflammation	0	1126	0
G1_Homeostatic	Il18rap	Inflammation	0	807	0		G2_Homeostatic	Il1a	Inflammation	0	389	0		G3_Homeostatic	Il10ra	Inflammation	0	1126	0
G1_Homeostatic	Il1a	Inflammation	0	807	0		G2_Homeostatic	Il1b	Inflammation	0	389	0		G3_Homeostatic	Il18rap	Inflammation	0	1126	0
G1_Homeostatic	Il1b	Inflammation	0	807	0		G2_Homeostatic	Kcna3	Inflammation	0	389	0		G3_Homeostatic	Il1a	Inflammation	0	1126	0
G1_Homeostatic	Il2rb	Inflammation	0	807	0		G2_Homeostatic	Lck	Inflammation	0	389	0		G3_Homeostatic	Il1b	Inflammation	0	1126	0
G1_Homeostatic	Il7r	Inflammation	0	807	0		G2_Homeostatic	Mefv	Inflammation	0	389	0		G3_Homeostatic	Il2rb	Inflammation	0	1126	0
G1_Homeostatic	Kcna3	Inflammation	0	807	0		G2_Homeostatic	Msr1	Inflammation	0	389	0		G3_Homeostatic	Il7r	Inflammation	0	1126	0
G1_Homeostatic	Kcnj2	Inflammation	0	807	0		G2_Homeostatic	Ndp	Inflammation	0	389	0		G3_Homeostatic	Kcnj2	Inflammation	0	1126	0
G1_Homeostatic	Lcp2	Inflammation	0	807	0		G2_Homeostatic	Nlrp3	Inflammation	0	389	0		G3_Homeostatic	Lck	Inflammation	0	1126	0
G1_Homeostatic	Mefv	Inflammation	0	807	0		G2_Homeostatic	Olr1	Inflammation	0	389	0		G3_Homeostatic	Lcp2	Inflammation	0	1126	0
G1_Homeostatic	Msr1	Inflammation	0	807	0		G2_Homeostatic	P2ry2	Inflammation	0	389	0		G3_Homeostatic	Mefv	Inflammation	0	1126	0
G1_Homeostatic	Ndp	Inflammation	0	807	0		G2_Homeostatic	Pik3r5	Inflammation	0	389	0		G3_Homeostatic	Msr1	Inflammation	0	1126	0
G1_Homeostatic	Nlrp3	Inflammation	0	807	0		G2_Homeostatic	Ptger2	Inflammation	0	389	0		G3_Homeostatic	Ndp	Inflammation	0	1126	0
G1_Homeostatic	Olr1	Inflammation	0	807	0		G2_Homeostatic	Rgs1	Inflammation	0	389	0		G3_Homeostatic	Nlrp3	Inflammation	0	1126	0
G1_Homeostatic	Pik3r5	Inflammation	0	807	0		G2_Homeostatic	Rgs16	Inflammation	0	389	0		G3_Homeostatic	Olr1	Inflammation	0	1126	0
G1_Homeostatic	Rgs1	Inflammation	0	807	0		G2_Homeostatic	Sell	Inflammation	0	389	0		G3_Homeostatic	Ptafr	Inflammation	0	1126	0
G1_Homeostatic	Sell	Inflammation	0	807	0		G2_Homeostatic	Sema4d	Inflammation	0	389	0		G3_Homeostatic	Rgs1	Inflammation	0	1126	0
G1_Homeostatic	Slamf1	Inflammation	0	807	0		G2_Homeostatic	Slamf1	Inflammation	0	389	0		G3_Homeostatic	Sell	Inflammation	0	1126	0
G1_Homeostatic	Slc1a2	Inflammation	0	807	0		G2_Homeostatic	Slc1a2	Inflammation	0	389	0		G3_Homeostatic	Slamf1	Inflammation	0	1126	0
G1_Homeostatic	Stab1	Inflammation	0	807	0		G2_Homeostatic	Tacr1	Inflammation	0	389	0		G3_Homeostatic	Slc1a2	Inflammation	0	1126	0
G1_Homeostatic	Tacr1	Inflammation	0	807	0		G2_Homeostatic	Tacr3	Inflammation	0	389	0		G3_Homeostatic	Tacr1	Inflammation	0	1126	0
G1_Homeostatic	Tacr3	Inflammation	0	807	0		G2_Homeostatic	Tlr1	Inflammation	0	389	0		G3_Homeostatic	Tacr3	Inflammation	0	1126	0
G1_Homeostatic	Tnfrsf9	Inflammation	0	807	0		G2_Homeostatic	Tnfrsf9	Inflammation	0	389	0		G3_Homeostatic	Tnfrsf9	Inflammation	0	1126	0
G1_Homeostatic	Tnfsf15	Inflammation	0	807	0		G2_Homeostatic	Tnfsf15	Inflammation	0	389	0		G3_Homeostatic	Tnfsf15	Inflammation	0	1126	0
Group	Genes	Category	Transcripts	Cell_Number	Per		Group	Genes	Category	Transcripts	Cell_Number	Per		Group	Genes	Category	Transcripts	Cell_Number	Per
G1_1-day	Timp1	Inflammation	42823	1155	37.0762		G2_1-day	Timp1	Inflammation	10369	663	15.6395		G3_1-day	Timp1	Inflammation	13255	862	15.377
G1_1-day	Cxcl10	Inflammation	7897	1155	6.83723		G2_1-day	Cxcl5	Inflammation	4837	663	7.29563		G3_1-day	Ly6e	Inflammation	3034	862	3.51972
G1_1-day	Bst2	Inflammation	5066	1155	4.38615		G2_1-day	Tnfaip6	Inflammation	4300	663	6.48567		G3_1-day	Pcdh7	Inflammation	2859	862	3.31671
G1_1-day	Ly6e	Inflammation	4842	1155	4.19221		G2_1-day	Pdpn	Inflammation	2614	663	3.94268		G3_1-day	Mmp14	Inflammation	2759	862	3.2007
G1_1-day	Serpine1	Inflammation	4757	1155	4.11861		G2_1-day	Ccl7	Inflammation	2186	663	3.29713		G3_1-day	Pdpn	Inflammation	2658	862	3.08353
G1_1-day	Pdpn	Inflammation	4412	1155	3.81991		G2_1-day	Serpine1	Inflammation	2072	663	3.12519		G3_1-day	Bst2	Inflammation	2258	862	2.61949
G1_1-day	Mmp14	Inflammation	3926	1155	3.39913		G2_1-day	Bst2	Inflammation	1636	663	2.46757		G3_1-day	Atp2a2	Inflammation	1916	862	2.22274
G1_1-day	Csf1	Inflammation	3165	1155	2.74026		G2_1-day	Ly6e	Inflammation	1603	663	2.4178		G3_1-day	Il1r1	Inflammation	1835	862	2.12877
G1_1-day	Ccl7	Inflammation	3137	1155	2.71602		G2_1-day	Mmp14	Inflammation	1452	663	2.19005		G3_1-day	Csf1	Inflammation	1658	862	1.92343
G1_1-day	Atp2a2	Inflammation	2530	1155	2.19048		G2_1-day	Hif1a	Inflammation	1240	663	1.87029		G3_1-day	Serpine1	Inflammation	1466	862	1.7007
G1_1-day	Cxcl5	Inflammation	2146	1155	1.85801		G2_1-day	Csf1	Inflammation	1083	663	1.63348		G3_1-day	Osmr	Inflammation	1216	862	1.41067
G1_1-day	Pcdh7	Inflammation	1866	1155	1.61558		G2_1-day	Pcdh7	Inflammation	1042	663	1.57164		G3_1-day	Ccl7	Inflammation	1094	862	1.26914
G1_1-day	Selenos	Inflammation	1829	1155	1.58355		G2_1-day	Atp2a2	Inflammation	1002	663	1.51131		G3_1-day	F3	Inflammation	991	862	1.14965
G1_1-day	F3	Inflammation	1484	1155	1.28485		G2_1-day	Il1r1	Inflammation	956	663	1.44193		G3_1-day	Selenos	Inflammation	984	862	1.14153
G1_1-day	Axl	Inflammation	1473	1155	1.27532		G2_1-day	Emp3	Inflammation	912	663	1.37557		G3_1-day	Emp3	Inflammation	925	862	1.07309
G1_1-day	Itga5	Inflammation	1393	1155	1.20606		G2_1-day	Selenos	Inflammation	867	663	1.30769		G3_1-day	Lpar1	Inflammation	907	862	1.0522
G1_1-day	Il1r1	Inflammation	1274	1155	1.10303		G2_1-day	Axl	Inflammation	790	663	1.19155		G3_1-day	Axl	Inflammation	901	862	1.04524
G1_1-day	Tnfaip6	Inflammation	1225	1155	1.06061		G2_1-day	Nfkbia	Inflammation	734	663	1.10709		G3_1-day	Tnfaip6	Inflammation	896	862	1.03944
G1_1-day	Osmr	Inflammation	1202	1155	1.04069		G2_1-day	Lpar1	Inflammation	599	663	0.903469		G3_1-day	Nfkb1	Inflammation	886	862	1.02784
G1_1-day	Nfkb1	Inflammation	1150	1155	0.995671		G2_1-day	Nfkb1	Inflammation	597	663	0.900452		G3_1-day	Hif1a	Inflammation	828	862	0.960557
G1_1-day	Emp3	Inflammation	1027	1155	0.889177		G2_1-day	Itga5	Inflammation	568	663	0.856712		G3_1-day	Itga5	Inflammation	807	862	0.936195
G1_1-day	Cmklr1	Inflammation	1004	1155	0.869264		G2_1-day	Slc4a4	Inflammation	555	663	0.837104		G3_1-day	Cxcl5	Inflammation	725	862	0.841067
G1_1-day	Lpar1	Inflammation	999	1155	0.864935		G2_1-day	Adm	Inflammation	403	663	0.607843		G3_1-day	Abca1	Inflammation	708	862	0.821346
G1_1-day	Hif1a	Inflammation	983	1155	0.851082		G2_1-day	Atp2b1	Inflammation	394	663	0.594268		G3_1-day	Cmklr1	Inflammation	700	862	0.812065
G1_1-day	Icam1	Inflammation	831	1155	0.719481		G2_1-day	Dcbld2	Inflammation	366	663	0.552036		G3_1-day	Atp2b1	Inflammation	578	862	0.670534
G1_1-day	Irf7	Inflammation	816	1155	0.706494		G2_1-day	Klf6	Inflammation	357	663	0.538462		G3_1-day	Kif1b	Inflammation	557	862	0.646172
G1_1-day	Il4ra	Inflammation	812	1155	0.70303		G2_1-day	Cxcl10	Inflammation	348	663	0.524887		G3_1-day	Calcrl	Inflammation	531	862	0.616009
G1_1-day	Sphk1	Inflammation	713	1155	0.617316		G2_1-day	Osmr	Inflammation	338	663	0.509804		G3_1-day	Il4ra	Inflammation	511	862	0.592807
G1_1-day	Nfkbia	Inflammation	701	1155	0.606926		G2_1-day	Sri	Inflammation	335	663	0.505279		G3_1-day	Gnai3	Inflammation	482	862	0.559165
G1_1-day	Gnai3	Inflammation	672	1155	0.581818		G2_1-day	Il4ra	Inflammation	302	663	0.455505		G3_1-day	Atp2c1	Inflammation	428	862	0.49652
G1_1-day	Ifngr2	Inflammation	669	1155	0.579221		G2_1-day	Kif1b	Inflammation	300	663	0.452489		G3_1-day	P2rx4	Inflammation	391	862	0.453596
G1_1-day	Eif2ak2	Inflammation	665	1155	0.575758		G2_1-day	Gnai3	Inflammation	299	663	0.45098		G3_1-day	Icam1	Inflammation	390	862	0.452436
G1_1-day	Rtp4	Inflammation	624	1155	0.54026		G2_1-day	F3	Inflammation	277	663	0.417798		G3_1-day	Cxcl10	Inflammation	378	862	0.438515
G1_1-day	Atp2b1	Inflammation	555	1155	0.480519		G2_1-day	Has2	Inflammation	242	663	0.365008		G3_1-day	Acvr2a	Inflammation	369	862	0.428074
G1_1-day	Adrm1	Inflammation	542	1155	0.469264		G2_1-day	Adrm1	Inflammation	234	663	0.352941		G3_1-day	Irf7	Inflammation	368	862	0.426914
G1_1-day	Abca1	Inflammation	534	1155	0.462338		G2_1-day	Acvr2a	Inflammation	207	663	0.312217		G3_1-day	Eif2ak2	Inflammation	351	862	0.407193
G1_1-day	Hbegf	Inflammation	534	1155	0.462338		G2_1-day	Abca1	Inflammation	203	663	0.306184		G3_1-day	Sri	Inflammation	332	862	0.385151
G1_1-day	Calcrl	Inflammation	530	1155	0.458874		G2_1-day	Cdkn1a	Inflammation	193	663	0.291101		G3_1-day	Ifngr2	Inflammation	330	862	0.382831
G1_1-day	Sri	Inflammation	488	1155	0.422511		G2_1-day	Irf7	Inflammation	187	663	0.282051		G3_1-day	Klf6	Inflammation	329	862	0.381671
G1_1-day	Rgs16	Inflammation	487	1155	0.421645		G2_1-day	Cxcl9	Inflammation	183	663	0.276018		G3_1-day	Raf1	Inflammation	329	862	0.381671
G1_1-day	Atp2c1	Inflammation	421	1155	0.364502		G2_1-day	Eif2ak2	Inflammation	167	663	0.251885		G3_1-day	Rtp4	Inflammation	319	862	0.37007
G1_1-day	P2rx4	Inflammation	389	1155	0.336797		G2_1-day	Il15ra	Inflammation	160	663	0.241327		G3_1-day	Nfkbia	Inflammation	318	862	0.36891
G1_1-day	Kif1b	Inflammation	378	1155	0.327273		G2_1-day	Ifngr2	Inflammation	159	663	0.239819		G3_1-day	Scn1b	Inflammation	295	862	0.342227
G1_1-day	Nampt	Inflammation	347	1155	0.300433		G2_1-day	Gpc3	Inflammation	148	663	0.223228		G3_1-day	Slc4a4	Inflammation	261	862	0.302784
G1_1-day	Gch1	Inflammation	344	1155	0.297835		G2_1-day	Inhba	Inflammation	148	663	0.223228		G3_1-day	Nampt	Inflammation	253	862	0.293503
G1_1-day	Scn1b	Inflammation	339	1155	0.293506		G2_1-day	Plaur	Inflammation	148	663	0.223228		G3_1-day	Adm	Inflammation	252	862	0.292343
G1_1-day	Nmi	Inflammation	323	1155	0.279654		G2_1-day	Icam1	Inflammation	146	663	0.220211		G3_1-day	Sphk1	Inflammation	251	862	0.291183
G1_1-day	Adm	Inflammation	319	1155	0.27619		G2_1-day	Slc31a1	Inflammation	145	663	0.218703		G3_1-day	Ifnar1	Inflammation	240	862	0.278422
G1_1-day	Cx3cl1	Inflammation	312	1155	0.27013		G2_1-day	Atp2c1	Inflammation	140	663	0.211161		G3_1-day	Adrm1	Inflammation	235	862	0.272622
G1_1-day	Slc31a1	Inflammation	311	1155	0.269264		G2_1-day	Nampt	Inflammation	129	663	0.19457		G3_1-day	Dcbld2	Inflammation	217	862	0.25174
G1_1-day	Ifitm1	Inflammation	289	1155	0.250216		G2_1-day	Cmklr1	Inflammation	128	663	0.193062		G3_1-day	Ptgir	Inflammation	211	862	0.24478
G1_1-day	Ifnar1	Inflammation	281	1155	0.24329		G2_1-day	Scn1b	Inflammation	127	663	0.191554		G3_1-day	Psen1	Inflammation	204	862	0.236659
G1_1-day	Cxcl9	Inflammation	278	1155	0.240693		G2_1-day	Hbegf	Inflammation	125	663	0.188537		G3_1-day	Slc31a1	Inflammation	200	862	0.232019
G1_1-day	Ptgir	Inflammation	271	1155	0.234632		G2_1-day	Adora2b	Inflammation	123	663	0.18552		G3_1-day	Cx3cl1	Inflammation	190	862	0.220418
G1_1-day	Raf1	Inflammation	270	1155	0.233766		G2_1-day	Rtp4	Inflammation	123	663	0.18552		G3_1-day	Il15ra	Inflammation	171	862	0.198376
G1_1-day	Irf1	Inflammation	267	1155	0.231169		G2_1-day	P2rx4	Inflammation	117	663	0.176471		G3_1-day	Acvr1b	Inflammation	160	862	0.185615
G1_1-day	Klf6	Inflammation	262	1155	0.22684		G2_1-day	Slc7a1	Inflammation	111	663	0.167421		G3_1-day	Nmi	Inflammation	157	862	0.182135
G1_1-day	Plaur	Inflammation	260	1155	0.225108		G2_1-day	Ifnar1	Inflammation	107	663	0.161388		G3_1-day	Itgb8	Inflammation	155	862	0.179814
G1_1-day	Cdkn1a	Inflammation	250	1155	0.21645		G2_1-day	Psen1	Inflammation	106	663	0.159879		G3_1-day	Has2	Inflammation	146	862	0.169374
G1_1-day	Slc7a2	Inflammation	220	1155	0.190476		G2_1-day	Calcrl	Inflammation	104	663	0.156863		G3_1-day	Rela	Inflammation	145	862	0.168213
G1_1-day	Slc11a2	Inflammation	216	1155	0.187013		G2_1-day	Raf1	Inflammation	101	663	0.152338		G3_1-day	Ifitm1	Inflammation	142	862	0.164733
G1_1-day	Psen1	Inflammation	205	1155	0.177489		G2_1-day	Nmi	Inflammation	99	663	0.149321		G3_1-day	Gch1	Inflammation	138	862	0.160093
G1_1-day	Has2	Inflammation	201	1155	0.174026		G2_1-day	Btg2	Inflammation	95	663	0.143288		G3_1-day	Hbegf	Inflammation	136	862	0.157773
G1_1-day	Acvr2a	Inflammation	189	1155	0.163636		G2_1-day	Slc11a2	Inflammation	85	663	0.128205		G3_1-day	Slc11a2	Inflammation	134	862	0.155452
G1_1-day	Rela	Inflammation	188	1155	0.162771		G2_1-day	Sphk1	Inflammation	83	663	0.125189		G3_1-day	Irf1	Inflammation	131	862	0.151972
G1_1-day	Chst2	Inflammation	182	1155	0.157576		G2_1-day	Rhog	Inflammation	81	663	0.122172		G3_1-day	Slc7a1	Inflammation	125	862	0.145012
G1_1-day	Pvr	Inflammation	180	1155	0.155844		G2_1-day	Pvr	Inflammation	75	663	0.113122		G3_1-day	Tnfrsf1b	Inflammation	123	862	0.142691
G1_1-day	Il15ra	Inflammation	179	1155	0.154978		G2_1-day	Rgs16	Inflammation	74	663	0.111614		G3_1-day	Cdkn1a	Inflammation	119	862	0.138051
G1_1-day	Acvr1b	Inflammation	162	1155	0.14026		G2_1-day	Rela	Inflammation	73	663	0.110106		G3_1-day	Plaur	Inflammation	119	862	0.138051
G1_1-day	Tnfrsf1b	Inflammation	162	1155	0.14026		G2_1-day	Ifitm1	Inflammation	56	663	0.0844646		G3_1-day	Slc7a2	Inflammation	107	862	0.12413
G1_1-day	Tlr3	Inflammation	159	1155	0.137662		G2_1-day	Tnfrsf1b	Inflammation	56	663	0.0844646		G3_1-day	Rgs16	Inflammation	100	862	0.116009
G1_1-day	Slc7a1	Inflammation	143	1155	0.12381		G2_1-day	Irf1	Inflammation	51	663	0.0769231		G3_1-day	Pvr	Inflammation	98	862	0.113689
G1_1-day	Dcbld2	Inflammation	140	1155	0.121212		G2_1-day	Acvr1b	Inflammation	45	663	0.0678733		G3_1-day	Chst2	Inflammation	96	862	0.111369
G1_1-day	Btg2	Inflammation	137	1155	0.118615		G2_1-day	Edn1	Inflammation	45	663	0.0678733		G3_1-day	Gabbr1	Inflammation	96	862	0.111369
G1_1-day	Itgb8	Inflammation	135	1155	0.116883		G2_1-day	Pde4b	Inflammation	44	663	0.066365		G3_1-day	Gpc3	Inflammation	86	862	0.099768
G1_1-day	Slc4a4	Inflammation	131	1155	0.11342		G2_1-day	Cx3cl1	Inflammation	39	663	0.0588235		G3_1-day	Btg2	Inflammation	84	862	0.0974478
G1_1-day	Rhog	Inflammation	129	1155	0.111688		G2_1-day	Sgms2	Inflammation	39	663	0.0588235		G3_1-day	Tlr3	Inflammation	84	862	0.0974478
G1_1-day	Ahr	Inflammation	117	1155	0.101299		G2_1-day	Slc7a2	Inflammation	36	663	0.0542986		G3_1-day	Rhog	Inflammation	82	862	0.0951276
G1_1-day	Irak2	Inflammation	114	1155	0.0987013		G2_1-day	Tlr3	Inflammation	36	663	0.0542986		G3_1-day	Ahr	Inflammation	79	862	0.0916473
G1_1-day	Gabbr1	Inflammation	113	1155	0.0978355		G2_1-day	Ahr	Inflammation	35	663	0.0527903		G3_1-day	Ptger4	Inflammation	75	862	0.087007
G1_1-day	Ripk2	Inflammation	96	1155	0.0831169		G2_1-day	Chst2	Inflammation	35	663	0.0527903		G3_1-day	Cxcl9	Inflammation	69	862	0.0800464
G1_1-day	Il1b	Inflammation	94	1155	0.0813853		G2_1-day	Itgb8	Inflammation	35	663	0.0527903		G3_1-day	Ripk2	Inflammation	67	862	0.0777262
G1_1-day	Ptger4	Inflammation	93	1155	0.0805195		G2_1-day	Gch1	Inflammation	33	663	0.0497738		G3_1-day	Inhba	Inflammation	65	862	0.075406
G1_1-day	Ptpre	Inflammation	75	1155	0.0649351		G2_1-day	Slc31a2	Inflammation	31	663	0.0467572		G3_1-day	Lyn	Inflammation	61	862	0.0707657
G1_1-day	Tnfsf10	Inflammation	69	1155	0.0597403		G2_1-day	Gabbr1	Inflammation	30	663	0.0452489		G3_1-day	Ptpre	Inflammation	52	862	0.0603248
G1_1-day	Slc31a2	Inflammation	62	1155	0.0536797		G2_1-day	Ptger4	Inflammation	29	663	0.0437406		G3_1-day	Slc31a2	Inflammation	52	862	0.0603248
G1_1-day	Gpc3	Inflammation	60	1155	0.0519481		G2_1-day	Ptgir	Inflammation	29	663	0.0437406		G3_1-day	Pik3r5	Inflammation	47	862	0.0545244
G1_1-day	Inhba	Inflammation	60	1155	0.0519481		G2_1-day	Ptpre	Inflammation	24	663	0.0361991		G3_1-day	Pde4b	Inflammation	46	862	0.0533643
G1_1-day	Lyn	Inflammation	60	1155	0.0519481		G2_1-day	Tnfsf9	Inflammation	23	663	0.0346908		G3_1-day	Icosl	Inflammation	39	862	0.0452436
G1_1-day	P2rx7	Inflammation	57	1155	0.0493506		G2_1-day	Il1b	Inflammation	21	663	0.0316742		G3_1-day	Sgms2	Inflammation	39	862	0.0452436
G1_1-day	Cd82	Inflammation	49	1155	0.0424242		G2_1-day	Ccl5	Inflammation	19	663	0.0286576		G3_1-day	Cd82	Inflammation	38	862	0.0440835
G1_1-day	Pde4b	Inflammation	48	1155	0.0415584		G2_1-day	Lyn	Inflammation	19	663	0.0286576		G3_1-day	Irak2	Inflammation	36	862	0.0417633
G1_1-day	Ccl5	Inflammation	39	1155	0.0337662		G2_1-day	Ripk2	Inflammation	19	663	0.0286576		G3_1-day	Adora2b	Inflammation	28	862	0.0324826
G1_1-day	Tlr2	Inflammation	39	1155	0.0337662		G2_1-day	Irak2	Inflammation	18	663	0.0271493		G3_1-day	Tlr2	Inflammation	22	862	0.025522
G1_1-day	Tnfsf9	Inflammation	36	1155	0.0311688		G2_1-day	Pik3r5	Inflammation	9	663	0.0135747		G3_1-day	Tnfsf9	Inflammation	20	862	0.0232019
G1_1-day	Adora2b	Inflammation	34	1155	0.0294372		G2_1-day	Csf3r	Inflammation	8	663	0.0120664		G3_1-day	P2rx7	Inflammation	14	862	0.0162413
G1_1-day	Mxd1	Inflammation	30	1155	0.025974		G2_1-day	Mxd1	Inflammation	8	663	0.0120664		G3_1-day	Ccl5	Inflammation	13	862	0.0150812
G1_1-day	Ccrl2	Inflammation	29	1155	0.0251082		G2_1-day	Cd82	Inflammation	7	663	0.0105581		G3_1-day	Mxd1	Inflammation	12	862	0.0139211
G1_1-day	P2ry2	Inflammation	29	1155	0.0251082		G2_1-day	Best1	Inflammation	6	663	0.00904977		G3_1-day	P2ry2	Inflammation	11	862	0.012761
G1_1-day	Icosl	Inflammation	28	1155	0.0242424		G2_1-day	Icosl	Inflammation	6	663	0.00904977		G3_1-day	Best1	Inflammation	9	862	0.0104408
G1_1-day	Cd40	Inflammation	27	1155	0.0233766		G2_1-day	Il2rb	Inflammation	6	663	0.00904977		G3_1-day	Ptger2	Inflammation	8	862	0.00928074
G1_1-day	Pik3r5	Inflammation	23	1155	0.0199134		G2_1-day	P2rx7	Inflammation	6	663	0.00904977		G3_1-day	Rnf144b	Inflammation	8	862	0.00928074
G1_1-day	Cd14	Inflammation	19	1155	0.0164502		G2_1-day	Sema4d	Inflammation	6	663	0.00904977		G3_1-day	Stab1	Inflammation	7	862	0.00812065
G1_1-day	Cxcl11	Inflammation	19	1155	0.0164502		G2_1-day	Stab1	Inflammation	6	663	0.00904977		G3_1-day	Fzd5	Inflammation	6	862	0.00696056
G1_1-day	Csf3r	Inflammation	18	1155	0.0155844		G2_1-day	Cd14	Inflammation	5	663	0.00754148		G3_1-day	Cd40	Inflammation	5	862	0.00580046
G1_1-day	Best1	Inflammation	14	1155	0.0121212		G2_1-day	Olr1	Inflammation	5	663	0.00754148		G3_1-day	Cd14	Inflammation	4	862	0.00464037
G1_1-day	Sgms2	Inflammation	14	1155	0.0121212		G2_1-day	Rgs1	Inflammation	5	663	0.00754148		G3_1-day	Hpn	Inflammation	4	862	0.00464037
G1_1-day	Ptger2	Inflammation	13	1155	0.0112554		G2_1-day	Adgre1	Inflammation	4	663	0.00603318		G3_1-day	Ccrl2	Inflammation	3	862	0.00348028
G1_1-day	Fzd5	Inflammation	10	1155	0.00865801		G2_1-day	Fpr1	Inflammation	4	663	0.00603318		G3_1-day	Cybb	Inflammation	3	862	0.00348028
G1_1-day	Olr1	Inflammation	6	1155	0.00519481		G2_1-day	Fzd5	Inflammation	4	663	0.00603318		G3_1-day	Il18rap	Inflammation	3	862	0.00348028
G1_1-day	Sell	Inflammation	6	1155	0.00519481		G2_1-day	Tlr2	Inflammation	4	663	0.00603318		G3_1-day	Sema4d	Inflammation	3	862	0.00348028
G1_1-day	Ccl17	Inflammation	5	1155	0.004329		G2_1-day	Cd40	Inflammation	3	663	0.00452489		G3_1-day	Tnfsf10	Inflammation	3	862	0.00348028
G1_1-day	Nlrp3	Inflammation	5	1155	0.004329		G2_1-day	Cybb	Inflammation	3	663	0.00452489		G3_1-day	Ccl17	Inflammation	2	862	0.00232019
G1_1-day	Cd69	Inflammation	4	1155	0.0034632		G2_1-day	Gpr132	Inflammation	3	663	0.00452489		G3_1-day	Il1b	Inflammation	2	862	0.00232019
G1_1-day	Il2rb	Inflammation	4	1155	0.0034632		G2_1-day	Il10ra	Inflammation	3	663	0.00452489		G3_1-day	Kcnj2	Inflammation	2	862	0.00232019
G1_1-day	Lcp2	Inflammation	3	1155	0.0025974		G2_1-day	Bdkrb1	Inflammation	2	663	0.00301659		G3_1-day	Olr1	Inflammation	2	862	0.00232019
G1_1-day	Ptafr	Inflammation	3	1155	0.0025974		G2_1-day	Ccl17	Inflammation	2	663	0.00301659		G3_1-day	Tlr1	Inflammation	2	862	0.00232019
G1_1-day	Tnfrsf9	Inflammation	3	1155	0.0025974		G2_1-day	Cd69	Inflammation	2	663	0.00301659		G3_1-day	C3ar1	Inflammation	1	862	0.00116009
G1_1-day	Clec5a	Inflammation	2	1155	0.0017316		G2_1-day	Hpn	Inflammation	2	663	0.00301659		G3_1-day	Cxcl11	Inflammation	1	862	0.00116009
G1_1-day	Hpn	Inflammation	2	1155	0.0017316		G2_1-day	Il18r1	Inflammation	2	663	0.00301659		G3_1-day	Hrh1	Inflammation	1	862	0.00116009
G1_1-day	Il18rap	Inflammation	2	1155	0.0017316		G2_1-day	Il18rap	Inflammation	2	663	0.00301659		G3_1-day	Il10ra	Inflammation	1	862	0.00116009
G1_1-day	Il7r	Inflammation	2	1155	0.0017316		G2_1-day	Il1a	Inflammation	2	663	0.00301659		G3_1-day	Il2rb	Inflammation	1	862	0.00116009
G1_1-day	Scarf1	Inflammation	2	1155	0.0017316		G2_1-day	Lcp2	Inflammation	2	663	0.00301659		G3_1-day	Lck	Inflammation	1	862	0.00116009
G1_1-day	Tacr3	Inflammation	2	1155	0.0017316		G2_1-day	Nlrp3	Inflammation	2	663	0.00301659		G3_1-day	Mefv	Inflammation	1	862	0.00116009
G1_1-day	Aqp9	Inflammation	1	1155	0.000865801		G2_1-day	Ptafr	Inflammation	2	663	0.00301659		G3_1-day	Nlrp3	Inflammation	1	862	0.00116009
G1_1-day	Ccr7	Inflammation	1	1155	0.000865801		G2_1-day	Tnfsf10	Inflammation	2	663	0.00301659		G3_1-day	Nod2	Inflammation	1	862	0.00116009
G1_1-day	Cybb	Inflammation	1	1155	0.000865801		G2_1-day	C3ar1	Inflammation	1	663	0.0015083		G3_1-day	Ptafr	Inflammation	1	862	0.00116009
G1_1-day	Ffar2	Inflammation	1	1155	0.000865801		G2_1-day	Ccrl2	Inflammation	1	663	0.0015083		G3_1-day	Rasgrp1	Inflammation	1	862	0.00116009
G1_1-day	Il10ra	Inflammation	1	1155	0.000865801		G2_1-day	Cd48	Inflammation	1	663	0.0015083		G3_1-day	Tacr3	Inflammation	1	862	0.00116009
G1_1-day	Il1a	Inflammation	1	1155	0.000865801		G2_1-day	Ereg	Inflammation	1	663	0.0015083		G3_1-day	Tnfrsf9	Inflammation	1	862	0.00116009
G1_1-day	Lck	Inflammation	1	1155	0.000865801		G2_1-day	Kcnj2	Inflammation	1	663	0.0015083		G3_1-day	Adgre1	Inflammation	0	862	0
G1_1-day	Mefv	Inflammation	1	1155	0.000865801		G2_1-day	Lck	Inflammation	1	663	0.0015083		G3_1-day	Aplnr	Inflammation	0	862	0
G1_1-day	Rasgrp1	Inflammation	1	1155	0.000865801		G2_1-day	Msr1	Inflammation	1	663	0.0015083		G3_1-day	Aqp9	Inflammation	0	862	0
G1_1-day	Rnf144b	Inflammation	1	1155	0.000865801		G2_1-day	P2ry2	Inflammation	1	663	0.0015083		G3_1-day	Bdkrb1	Inflammation	0	862	0
G1_1-day	Tlr1	Inflammation	1	1155	0.000865801		G2_1-day	Tnfrsf9	Inflammation	1	663	0.0015083		G3_1-day	Ccr7	Inflammation	0	862	0
G1_1-day	Adgre1	Inflammation	0	1155	0		G2_1-day	Aplnr	Inflammation	0	663	0		G3_1-day	Cd48	Inflammation	0	862	0
G1_1-day	Aplnr	Inflammation	0	1155	0		G2_1-day	Aqp9	Inflammation	0	663	0		G3_1-day	Cd69	Inflammation	0	862	0
G1_1-day	Bdkrb1	Inflammation	0	1155	0		G2_1-day	Ccr7	Inflammation	0	663	0		G3_1-day	Clec5a	Inflammation	0	862	0
G1_1-day	C3ar1	Inflammation	0	1155	0		G2_1-day	Clec5a	Inflammation	0	663	0		G3_1-day	Csf3r	Inflammation	0	862	0
G1_1-day	Cd48	Inflammation	0	1155	0		G2_1-day	Cxcl11	Inflammation	0	663	0		G3_1-day	Cxcr6	Inflammation	0	862	0
G1_1-day	Cxcr6	Inflammation	0	1155	0		G2_1-day	Cxcr6	Inflammation	0	663	0		G3_1-day	Ebi3	Inflammation	0	862	0
G1_1-day	Ebi3	Inflammation	0	1155	0		G2_1-day	Ebi3	Inflammation	0	663	0		G3_1-day	Edn1	Inflammation	0	862	0
G1_1-day	Edn1	Inflammation	0	1155	0		G2_1-day	Ffar2	Inflammation	0	663	0		G3_1-day	Ereg	Inflammation	0	862	0
G1_1-day	Ereg	Inflammation	0	1155	0		G2_1-day	Gna15	Inflammation	0	663	0		G3_1-day	Ffar2	Inflammation	0	862	0
G1_1-day	Fpr1	Inflammation	0	1155	0		G2_1-day	Gp1ba	Inflammation	0	663	0		G3_1-day	Fpr1	Inflammation	0	862	0
G1_1-day	Gna15	Inflammation	0	1155	0		G2_1-day	Gpr183	Inflammation	0	663	0		G3_1-day	Gna15	Inflammation	0	862	0
G1_1-day	Gp1ba	Inflammation	0	1155	0		G2_1-day	Hrh1	Inflammation	0	663	0		G3_1-day	Gp1ba	Inflammation	0	862	0
G1_1-day	Gpr132	Inflammation	0	1155	0		G2_1-day	Icam4	Inflammation	0	663	0		G3_1-day	Gpr132	Inflammation	0	862	0
G1_1-day	Gpr183	Inflammation	0	1155	0		G2_1-day	Il7r	Inflammation	0	663	0		G3_1-day	Gpr183	Inflammation	0	862	0
G1_1-day	Hrh1	Inflammation	0	1155	0		G2_1-day	Kcna3	Inflammation	0	663	0		G3_1-day	Icam4	Inflammation	0	862	0
G1_1-day	Icam4	Inflammation	0	1155	0		G2_1-day	Mefv	Inflammation	0	663	0		G3_1-day	Il18r1	Inflammation	0	862	0
G1_1-day	Il18r1	Inflammation	0	1155	0		G2_1-day	Ndp	Inflammation	0	663	0		G3_1-day	Il1a	Inflammation	0	862	0
G1_1-day	Kcna3	Inflammation	0	1155	0		G2_1-day	Nod2	Inflammation	0	663	0		G3_1-day	Il7r	Inflammation	0	862	0
G1_1-day	Kcnj2	Inflammation	0	1155	0		G2_1-day	Ptger2	Inflammation	0	663	0		G3_1-day	Kcna3	Inflammation	0	862	0
G1_1-day	Msr1	Inflammation	0	1155	0		G2_1-day	Rasgrp1	Inflammation	0	663	0		G3_1-day	Lcp2	Inflammation	0	862	0
G1_1-day	Ndp	Inflammation	0	1155	0		G2_1-day	Rnf144b	Inflammation	0	663	0		G3_1-day	Msr1	Inflammation	0	862	0
G1_1-day	Nod2	Inflammation	0	1155	0		G2_1-day	Scarf1	Inflammation	0	663	0		G3_1-day	Ndp	Inflammation	0	862	0
G1_1-day	Rgs1	Inflammation	0	1155	0		G2_1-day	Sell	Inflammation	0	663	0		G3_1-day	Rgs1	Inflammation	0	862	0
G1_1-day	Sema4d	Inflammation	0	1155	0		G2_1-day	Slamf1	Inflammation	0	663	0		G3_1-day	Scarf1	Inflammation	0	862	0
G1_1-day	Slamf1	Inflammation	0	1155	0		G2_1-day	Slc1a2	Inflammation	0	663	0		G3_1-day	Sell	Inflammation	0	862	0
G1_1-day	Slc1a2	Inflammation	0	1155	0		G2_1-day	Slc28a2	Inflammation	0	663	0		G3_1-day	Slamf1	Inflammation	0	862	0
G1_1-day	Slc28a2	Inflammation	0	1155	0		G2_1-day	Tacr1	Inflammation	0	663	0		G3_1-day	Slc1a2	Inflammation	0	862	0
G1_1-day	Stab1	Inflammation	0	1155	0		G2_1-day	Tacr3	Inflammation	0	663	0		G3_1-day	Slc28a2	Inflammation	0	862	0
G1_1-day	Tacr1	Inflammation	0	1155	0		G2_1-day	Tlr1	Inflammation	0	663	0		G3_1-day	Tacr1	Inflammation	0	862	0
G1_1-day	Tnfsf15	Inflammation	0	1155	0		G2_1-day	Tnfsf15	Inflammation	0	663	0		G3_1-day	Tnfsf15	Inflammation	0	862	0
Group	Genes	Category	Transcripts	Cell_Number	Per		Group	Genes	Category	Transcripts	Cell_Number	Per		Group	Genes	Category	Transcripts	Cell_Number	Per
G1_3-day	Timp1	Inflammation	63657	2603	24.4552		G2_3-day	Timp1	Inflammation	33254	3816	8.71436		G3_3-day	Timp1	Inflammation	9691	1945	4.98252
G1_3-day	Ly6e	Inflammation	10354	2603	3.97772		G2_3-day	Bst2	Inflammation	19868	3816	5.2065		G3_3-day	Mmp14	Inflammation	7249	1945	3.72699
G1_3-day	Bst2	Inflammation	9367	2603	3.59854		G2_3-day	Tnfaip6	Inflammation	19519	3816	5.11504		G3_3-day	Pcdh7	Inflammation	6532	1945	3.35835
G1_3-day	Serpine1	Inflammation	7511	2603	2.88552		G2_3-day	Ly6e	Inflammation	16055	3816	4.20729		G3_3-day	Ly6e	Inflammation	6524	1945	3.35424
G1_3-day	Mmp14	Inflammation	7372	2603	2.83212		G2_3-day	Mmp14	Inflammation	11804	3816	3.09329		G3_3-day	Tnfaip6	Inflammation	5039	1945	2.59075
G1_3-day	Cxcl10	Inflammation	6887	2603	2.64579		G2_3-day	Hif1a	Inflammation	10617	3816	2.78223		G3_3-day	Bst2	Inflammation	4960	1945	2.55013
G1_3-day	Tnfaip6	Inflammation	4427	2603	1.70073		G2_3-day	Cxcl5	Inflammation	10332	3816	2.70755		G3_3-day	Il1r1	Inflammation	4744	1945	2.43907
G1_3-day	Pcdh7	Inflammation	4207	2603	1.61621		G2_3-day	Serpine1	Inflammation	8454	3816	2.21541		G3_3-day	Serpine1	Inflammation	3057	1945	1.57172
G1_3-day	Emp3	Inflammation	3518	2603	1.35152		G2_3-day	Pcdh7	Inflammation	7372	3816	1.93187		G3_3-day	Atp2a2	Inflammation	2537	1945	1.30437
G1_3-day	Pdpn	Inflammation	3209	2603	1.23281		G2_3-day	Il1r1	Inflammation	7169	3816	1.87867		G3_3-day	Hif1a	Inflammation	2416	1945	1.24216
G1_3-day	Cdkn1a	Inflammation	2916	2603	1.12025		G2_3-day	Emp3	Inflammation	6110	3816	1.60115		G3_3-day	Osmr	Inflammation	2399	1945	1.23342
G1_3-day	Hif1a	Inflammation	2579	2603	0.99078		G2_3-day	Ccl7	Inflammation	4925	3816	1.29062		G3_3-day	Pdpn	Inflammation	2152	1945	1.10643
G1_3-day	Atp2a2	Inflammation	2575	2603	0.989243		G2_3-day	Selenos	Inflammation	4888	3816	1.28092		G3_3-day	Emp3	Inflammation	2079	1945	1.06889
G1_3-day	Axl	Inflammation	2558	2603	0.982712		G2_3-day	Slc4a4	Inflammation	4646	3816	1.21751		G3_3-day	Lpar1	Inflammation	1835	1945	0.943445
G1_3-day	Osmr	Inflammation	2433	2603	0.934691		G2_3-day	Pdpn	Inflammation	4448	3816	1.16562		G3_3-day	F3	Inflammation	1629	1945	0.837532
G1_3-day	Il1r1	Inflammation	2390	2603	0.918171		G2_3-day	Irf7	Inflammation	4358	3816	1.14203		G3_3-day	Axl	Inflammation	1594	1945	0.819537
G1_3-day	Irf7	Inflammation	2249	2603	0.864003		G2_3-day	Axl	Inflammation	4076	3816	1.06813		G3_3-day	Abca1	Inflammation	1588	1945	0.816452
G1_3-day	Csf1	Inflammation	2131	2603	0.818671		G2_3-day	Klf6	Inflammation	3952	3816	1.03564		G3_3-day	Selenos	Inflammation	1537	1945	0.790231
G1_3-day	Selenos	Inflammation	2079	2603	0.798694		G2_3-day	Sri	Inflammation	3554	3816	0.931342		G3_3-day	Nfkb1	Inflammation	1528	1945	0.785604
G1_3-day	Itga5	Inflammation	1952	2603	0.749904		G2_3-day	Nfkbia	Inflammation	3465	3816	0.908019		G3_3-day	Klf6	Inflammation	1481	1945	0.76144
G1_3-day	Sri	Inflammation	1814	2603	0.696888		G2_3-day	Cxcl9	Inflammation	3311	3816	0.867662		G3_3-day	Slc4a4	Inflammation	1436	1945	0.738303
G1_3-day	Nfkb1	Inflammation	1769	2603	0.6796		G2_3-day	Dcbld2	Inflammation	2939	3816	0.770178		G3_3-day	Csf1	Inflammation	1429	1945	0.734704
G1_3-day	Ccl7	Inflammation	1595	2603	0.612755		G2_3-day	Csf1	Inflammation	2775	3816	0.727201		G3_3-day	Ifitm1	Inflammation	1423	1945	0.73162
G1_3-day	Ifngr2	Inflammation	1564	2603	0.600845		G2_3-day	Atp2a2	Inflammation	2663	3816	0.697851		G3_3-day	Kif1b	Inflammation	1328	1945	0.682776
G1_3-day	Il4ra	Inflammation	1540	2603	0.591625		G2_3-day	Lpar1	Inflammation	2517	3816	0.659591		G3_3-day	Calcrl	Inflammation	1267	1945	0.651414
G1_3-day	Rtp4	Inflammation	1495	2603	0.574337		G2_3-day	Itga5	Inflammation	2274	3816	0.595912		G3_3-day	P2rx4	Inflammation	1244	1945	0.639589
G1_3-day	Calcrl	Inflammation	1470	2603	0.564733		G2_3-day	Gpc3	Inflammation	2165	3816	0.567348		G3_3-day	Irf7	Inflammation	1120	1945	0.575835
G1_3-day	Lpar1	Inflammation	1434	2603	0.550903		G2_3-day	F3	Inflammation	1978	3816	0.518344		G3_3-day	Sri	Inflammation	1091	1945	0.560925
G1_3-day	Klf6	Inflammation	1430	2603	0.549366		G2_3-day	Il4ra	Inflammation	1971	3816	0.516509		G3_3-day	Nfkbia	Inflammation	1087	1945	0.558869
G1_3-day	Abca1	Inflammation	1401	2603	0.538225		G2_3-day	Kif1b	Inflammation	1927	3816	0.504979		G3_3-day	Atp2b1	Inflammation	1031	1945	0.530077
G1_3-day	Inhba	Inflammation	1391	2603	0.534383		G2_3-day	Osmr	Inflammation	1919	3816	0.502883		G3_3-day	Acvr2a	Inflammation	1008	1945	0.518252
G1_3-day	Eif2ak2	Inflammation	1288	2603	0.494814		G2_3-day	Eif2ak2	Inflammation	1886	3816	0.494235		G3_3-day	Gnai3	Inflammation	960	1945	0.493573
G1_3-day	F3	Inflammation	1272	2603	0.488667		G2_3-day	Gnai3	Inflammation	1826	3816	0.478512		G3_3-day	Il4ra	Inflammation	859	1945	0.441645
G1_3-day	Nfkbia	Inflammation	1233	2603	0.473684		G2_3-day	Adm	Inflammation	1809	3816	0.474057		G3_3-day	Eif2ak2	Inflammation	824	1945	0.42365
G1_3-day	Adm	Inflammation	1222	2603	0.469458		G2_3-day	Btg2	Inflammation	1769	3816	0.463574		G3_3-day	Rtp4	Inflammation	808	1945	0.415424
G1_3-day	Gnai3	Inflammation	1219	2603	0.468306		G2_3-day	Nfkb1	Inflammation	1734	3816	0.454403		G3_3-day	Itga5	Inflammation	802	1945	0.412339
G1_3-day	Has2	Inflammation	1116	2603	0.428736		G2_3-day	Atp2b1	Inflammation	1733	3816	0.45414		G3_3-day	Cdkn1a	Inflammation	800	1945	0.411311
G1_3-day	Cxcl9	Inflammation	1115	2603	0.428352		G2_3-day	Has2	Inflammation	1699	3816	0.445231		G3_3-day	Btg2	Inflammation	781	1945	0.401542
G1_3-day	Atp2b1	Inflammation	1113	2603	0.427584		G2_3-day	Rtp4	Inflammation	1568	3816	0.410901		G3_3-day	Atp2c1	Inflammation	742	1945	0.381491
G1_3-day	P2rx4	Inflammation	1111	2603	0.426815		G2_3-day	Acvr2a	Inflammation	1522	3816	0.398847		G3_3-day	Dcbld2	Inflammation	702	1945	0.360925
G1_3-day	Sphk1	Inflammation	1038	2603	0.398771		G2_3-day	Cdkn1a	Inflammation	1404	3816	0.367925		G3_3-day	Adm	Inflammation	693	1945	0.356298
G1_3-day	Cxcl5	Inflammation	1010	2603	0.388014		G2_3-day	Ccl5	Inflammation	1380	3816	0.361635		G3_3-day	Raf1	Inflammation	688	1945	0.353728
G1_3-day	Scn1b	Inflammation	946	2603	0.363427		G2_3-day	Abca1	Inflammation	1348	3816	0.353249		G3_3-day	Scn1b	Inflammation	648	1945	0.333162
G1_3-day	Rgs16	Inflammation	939	2603	0.360738		G2_3-day	Ifitm1	Inflammation	1188	3816	0.311321		G3_3-day	Ifngr2	Inflammation	529	1945	0.271979
G1_3-day	Kif1b	Inflammation	922	2603	0.354207		G2_3-day	Ifngr2	Inflammation	1056	3816	0.27673		G3_3-day	Psen1	Inflammation	520	1945	0.267352
G1_3-day	Ifitm1	Inflammation	912	2603	0.350365		G2_3-day	Inhba	Inflammation	1018	3816	0.266771		G3_3-day	Ccl7	Inflammation	510	1945	0.262211
G1_3-day	Btg2	Inflammation	879	2603	0.337687		G2_3-day	P2rx4	Inflammation	992	3816	0.259958		G3_3-day	Ifnar1	Inflammation	488	1945	0.2509
G1_3-day	Cx3cl1	Inflammation	870	2603	0.33423		G2_3-day	Ifnar1	Inflammation	962	3816	0.252096		G3_3-day	Cxcl9	Inflammation	479	1945	0.246272
G1_3-day	Atp2c1	Inflammation	845	2603	0.324625		G2_3-day	Nmi	Inflammation	913	3816	0.239256		G3_3-day	Cxcl5	Inflammation	471	1945	0.242159
G1_3-day	Cmklr1	Inflammation	781	2603	0.300038		G2_3-day	Adora2b	Inflammation	828	3816	0.216981		G3_3-day	Nampt	Inflammation	465	1945	0.239075
G1_3-day	Nampt	Inflammation	755	2603	0.29005		G2_3-day	Scn1b	Inflammation	818	3816	0.214361		G3_3-day	Cmklr1	Inflammation	431	1945	0.221594
G1_3-day	Ifnar1	Inflammation	704	2603	0.270457		G2_3-day	Il15ra	Inflammation	782	3816	0.204927		G3_3-day	Lyn	Inflammation	409	1945	0.210283
G1_3-day	Slc7a2	Inflammation	700	2603	0.26892		G2_3-day	Plaur	Inflammation	760	3816	0.199161		G3_3-day	Cxcl10	Inflammation	405	1945	0.208226
G1_3-day	Hbegf	Inflammation	695	2603	0.267		G2_3-day	Adrm1	Inflammation	753	3816	0.197327		G3_3-day	Icam1	Inflammation	380	1945	0.195373
G1_3-day	Adrm1	Inflammation	678	2603	0.260469		G2_3-day	Calcrl	Inflammation	749	3816	0.196279		G3_3-day	Sphk1	Inflammation	346	1945	0.177892
G1_3-day	Raf1	Inflammation	621	2603	0.238571		G2_3-day	Atp2c1	Inflammation	724	3816	0.189727		G3_3-day	Cx3cl1	Inflammation	341	1945	0.175321
G1_3-day	Ccl5	Inflammation	606	2603	0.232808		G2_3-day	Raf1	Inflammation	716	3816	0.187631		G3_3-day	Nmi	Inflammation	337	1945	0.173265
G1_3-day	Plaur	Inflammation	559	2603	0.214752		G2_3-day	Cxcl10	Inflammation	698	3816	0.182914		G3_3-day	Has2	Inflammation	336	1945	0.172751
G1_3-day	Nmi	Inflammation	543	2603	0.208605		G2_3-day	Psen1	Inflammation	674	3816	0.176625		G3_3-day	Il15ra	Inflammation	330	1945	0.169666
G1_3-day	Rela	Inflammation	523	2603	0.200922		G2_3-day	Irf1	Inflammation	637	3816	0.166929		G3_3-day	Slc31a1	Inflammation	327	1945	0.168123
G1_3-day	Psen1	Inflammation	501	2603	0.19247		G2_3-day	Slc31a1	Inflammation	587	3816	0.153826		G3_3-day	Acvr1b	Inflammation	323	1945	0.166067
G1_3-day	Icam1	Inflammation	500	2603	0.192086		G2_3-day	Nampt	Inflammation	565	3816	0.148061		G3_3-day	Rela	Inflammation	323	1945	0.166067
G1_3-day	Dcbld2	Inflammation	484	2603	0.185939		G2_3-day	Rhog	Inflammation	554	3816	0.145178		G3_3-day	Slc7a2	Inflammation	318	1945	0.163496
G1_3-day	Lyn	Inflammation	483	2603	0.185555		G2_3-day	Rela	Inflammation	518	3816	0.135744		G3_3-day	Ptgir	Inflammation	301	1945	0.154756
G1_3-day	Rhog	Inflammation	471	2603	0.180945		G2_3-day	Sgms2	Inflammation	426	3816	0.111635		G3_3-day	Irf1	Inflammation	296	1945	0.152185
G1_3-day	Slc31a1	Inflammation	456	2603	0.175182		G2_3-day	Edn1	Inflammation	404	3816	0.10587		G3_3-day	Tnfrsf1b	Inflammation	294	1945	0.151157
G1_3-day	Tnfrsf1b	Inflammation	429	2603	0.16481		G2_3-day	Lyn	Inflammation	384	3816	0.100629		G3_3-day	Adrm1	Inflammation	263	1945	0.135219
G1_3-day	Irf1	Inflammation	428	2603	0.164426		G2_3-day	Tnfrsf1b	Inflammation	362	3816	0.0948637		G3_3-day	Inhba	Inflammation	245	1945	0.125964
G1_3-day	Acvr2a	Inflammation	415	2603	0.159431		G2_3-day	Rgs16	Inflammation	330	3816	0.086478		G3_3-day	Rhog	Inflammation	229	1945	0.117738
G1_3-day	Slc4a4	Inflammation	407	2603	0.156358		G2_3-day	Pde4b	Inflammation	325	3816	0.0851677		G3_3-day	Slc11a2	Inflammation	216	1945	0.111054
G1_3-day	Gch1	Inflammation	404	2603	0.155206		G2_3-day	Slc11a2	Inflammation	318	3816	0.0833333		G3_3-day	Gabbr1	Inflammation	215	1945	0.11054
G1_3-day	Pvr	Inflammation	367	2603	0.140991		G2_3-day	Acvr1b	Inflammation	315	3816	0.0825472		G3_3-day	Itgb8	Inflammation	212	1945	0.108997
G1_3-day	Ptpre	Inflammation	348	2603	0.133692		G2_3-day	Slc7a1	Inflammation	312	3816	0.081761		G3_3-day	Rgs16	Inflammation	211	1945	0.108483
G1_3-day	Acvr1b	Inflammation	333	2603	0.127929		G2_3-day	Icam1	Inflammation	293	3816	0.076782		G3_3-day	Slc7a1	Inflammation	209	1945	0.107455
G1_3-day	Tlr3	Inflammation	321	2603	0.123319		G2_3-day	Sphk1	Inflammation	292	3816	0.0765199		G3_3-day	Gpc3	Inflammation	202	1945	0.103856
G1_3-day	Chst2	Inflammation	301	2603	0.115636		G2_3-day	Tlr3	Inflammation	281	3816	0.0736373		G3_3-day	Pde4b	Inflammation	195	1945	0.100257
G1_3-day	Gabbr1	Inflammation	295	2603	0.113331		G2_3-day	Slc31a2	Inflammation	277	3816	0.0725891		G3_3-day	Pvr	Inflammation	194	1945	0.0997429
G1_3-day	Ptgir	Inflammation	292	2603	0.112178		G2_3-day	Chst2	Inflammation	275	3816	0.072065		G3_3-day	Plaur	Inflammation	167	1945	0.0858612
G1_3-day	Irak2	Inflammation	284	2603	0.109105		G2_3-day	Ahr	Inflammation	266	3816	0.0697065		G3_3-day	Slc31a2	Inflammation	165	1945	0.0848329
G1_3-day	Slc11a2	Inflammation	271	2603	0.104111		G2_3-day	Hbegf	Inflammation	245	3816	0.0642034		G3_3-day	Ripk2	Inflammation	163	1945	0.0838046
G1_3-day	Itgb8	Inflammation	269	2603	0.103342		G2_3-day	Il1b	Inflammation	223	3816	0.0584382		G3_3-day	Ccl5	Inflammation	162	1945	0.0832905
G1_3-day	Il15ra	Inflammation	264	2603	0.101421		G2_3-day	Ereg	Inflammation	218	3816	0.0571279		G3_3-day	Tlr3	Inflammation	158	1945	0.0812339
G1_3-day	Ahr	Inflammation	260	2603	0.0998847		G2_3-day	Pvr	Inflammation	204	3816	0.0534591		G3_3-day	Adora2b	Inflammation	156	1945	0.0802057
G1_3-day	Slc7a1	Inflammation	260	2603	0.0998847		G2_3-day	Gabbr1	Inflammation	203	3816	0.0531971		G3_3-day	Gch1	Inflammation	150	1945	0.0771208
G1_3-day	Cd82	Inflammation	257	2603	0.0987322		G2_3-day	Ripk2	Inflammation	199	3816	0.0521488		G3_3-day	Ahr	Inflammation	145	1945	0.0745501
G1_3-day	Tnfsf9	Inflammation	251	2603	0.0964272		G2_3-day	P2rx7	Inflammation	197	3816	0.0516247		G3_3-day	Irak2	Inflammation	143	1945	0.0735219
G1_3-day	Il1b	Inflammation	221	2603	0.084902		G2_3-day	Irak2	Inflammation	186	3816	0.0487421		G3_3-day	Cd82	Inflammation	142	1945	0.0730077
G1_3-day	Pde4b	Inflammation	204	2603	0.0783711		G2_3-day	Cd82	Inflammation	185	3816	0.0484801		G3_3-day	Ptger4	Inflammation	135	1945	0.0694087
G1_3-day	Ripk2	Inflammation	194	2603	0.0745294		G2_3-day	Tnfsf9	Inflammation	180	3816	0.0471698		G3_3-day	P2rx7	Inflammation	134	1945	0.0688946
G1_3-day	Slc31a2	Inflammation	182	2603	0.0699193		G2_3-day	Slc7a2	Inflammation	175	3816	0.0458595		G3_3-day	Ptpre	Inflammation	127	1945	0.0652956
G1_3-day	Adora2b	Inflammation	175	2603	0.0672301		G2_3-day	Ptgir	Inflammation	174	3816	0.0455975		G3_3-day	Chst2	Inflammation	110	1945	0.0565553
G1_3-day	Gpc3	Inflammation	173	2603	0.0664618		G2_3-day	Cmklr1	Inflammation	151	3816	0.0395702		G3_3-day	Il1b	Inflammation	108	1945	0.055527
G1_3-day	Olr1	Inflammation	163	2603	0.0626201		G2_3-day	Ptger4	Inflammation	140	3816	0.0366876		G3_3-day	Pik3r5	Inflammation	95	1945	0.0488432
G1_3-day	Ptger4	Inflammation	157	2603	0.060315		G2_3-day	Cd14	Inflammation	135	3816	0.0353774		G3_3-day	Mxd1	Inflammation	92	1945	0.0473008
G1_3-day	Cd40	Inflammation	150	2603	0.0576258		G2_3-day	Gch1	Inflammation	126	3816	0.0330189		G3_3-day	Sgms2	Inflammation	86	1945	0.0442159
G1_3-day	Sgms2	Inflammation	134	2603	0.0514791		G2_3-day	Tlr2	Inflammation	118	3816	0.0309224		G3_3-day	Cd14	Inflammation	85	1945	0.0437018
G1_3-day	Tnfrsf9	Inflammation	127	2603	0.0487899		G2_3-day	Cx3cl1	Inflammation	104	3816	0.0272537		G3_3-day	Hbegf	Inflammation	85	1945	0.0437018
G1_3-day	Ccrl2	Inflammation	110	2603	0.0422589		G2_3-day	Best1	Inflammation	97	3816	0.0254193		G3_3-day	Olr1	Inflammation	84	1945	0.0431877
G1_3-day	Ereg	Inflammation	107	2603	0.0411064		G2_3-day	Pik3r5	Inflammation	92	3816	0.024109		G3_3-day	Tnfsf9	Inflammation	80	1945	0.0411311
G1_3-day	Cxcl11	Inflammation	97	2603	0.0372647		G2_3-day	Mxd1	Inflammation	88	3816	0.0230608		G3_3-day	Icosl	Inflammation	59	1945	0.0303342
G1_3-day	Tnfsf10	Inflammation	96	2603	0.0368805		G2_3-day	Fzd5	Inflammation	85	3816	0.0222746		G3_3-day	Tlr2	Inflammation	59	1945	0.0303342
G1_3-day	P2rx7	Inflammation	88	2603	0.0338071		G2_3-day	Itgb8	Inflammation	77	3816	0.0201782		G3_3-day	Best1	Inflammation	58	1945	0.0298201
G1_3-day	Pik3r5	Inflammation	83	2603	0.0318863		G2_3-day	Csf3r	Inflammation	60	3816	0.0157233		G3_3-day	Ccrl2	Inflammation	54	1945	0.0277635
G1_3-day	P2ry2	Inflammation	82	2603	0.0315021		G2_3-day	Stab1	Inflammation	49	3816	0.0128407		G3_3-day	Csf3r	Inflammation	44	1945	0.0226221
G1_3-day	Csf3r	Inflammation	72	2603	0.0276604		G2_3-day	Ccrl2	Inflammation	41	3816	0.0107442		G3_3-day	Fzd5	Inflammation	35	1945	0.0179949
G1_3-day	Mxd1	Inflammation	71	2603	0.0272762		G2_3-day	Olr1	Inflammation	40	3816	0.0104822		G3_3-day	Tnfsf10	Inflammation	35	1945	0.0179949
G1_3-day	Cd14	Inflammation	58	2603	0.022282		G2_3-day	Sema4d	Inflammation	37	3816	0.00969602		G3_3-day	Ptger2	Inflammation	31	1945	0.0159383
G1_3-day	Tlr2	Inflammation	48	2603	0.0184403		G2_3-day	Nlrp3	Inflammation	34	3816	0.00890985		G3_3-day	Tnfrsf9	Inflammation	29	1945	0.01491
G1_3-day	Best1	Inflammation	47	2603	0.0180561		G2_3-day	Ptpre	Inflammation	30	3816	0.00786164		G3_3-day	P2ry2	Inflammation	28	1945	0.0143959
G1_3-day	Icosl	Inflammation	46	2603	0.0176719		G2_3-day	Icosl	Inflammation	26	3816	0.00681342		G3_3-day	Cd40	Inflammation	27	1945	0.0138817
G1_3-day	Fzd5	Inflammation	39	2603	0.0149827		G2_3-day	Tnfsf10	Inflammation	26	3816	0.00681342		G3_3-day	Ereg	Inflammation	24	1945	0.0123393
G1_3-day	Ptger2	Inflammation	38	2603	0.0145985		G2_3-day	Cxcl11	Inflammation	23	3816	0.00602725		G3_3-day	Rnf144b	Inflammation	22	1945	0.0113111
G1_3-day	Lcp2	Inflammation	24	2603	0.00922013		G2_3-day	P2ry2	Inflammation	23	3816	0.00602725		G3_3-day	Cxcl11	Inflammation	21	1945	0.0107969
G1_3-day	Ccl17	Inflammation	22	2603	0.00845179		G2_3-day	Gpr183	Inflammation	21	3816	0.00550315		G3_3-day	Ptafr	Inflammation	19	1945	0.00976864
G1_3-day	Clec5a	Inflammation	22	2603	0.00845179		G2_3-day	Il1a	Inflammation	20	3816	0.00524109		G3_3-day	Nod2	Inflammation	18	1945	0.0092545
G1_3-day	Nlrp3	Inflammation	22	2603	0.00845179		G2_3-day	Lck	Inflammation	20	3816	0.00524109		G3_3-day	Edn1	Inflammation	17	1945	0.00874036
G1_3-day	Ptafr	Inflammation	20	2603	0.00768344		G2_3-day	Tnfrsf9	Inflammation	20	3816	0.00524109		G3_3-day	Lcp2	Inflammation	17	1945	0.00874036
G1_3-day	Sema4d	Inflammation	20	2603	0.00768344		G2_3-day	Cd69	Inflammation	19	3816	0.00497904		G3_3-day	Sema4d	Inflammation	17	1945	0.00874036
G1_3-day	Il18rap	Inflammation	19	2603	0.00729927		G2_3-day	Cybb	Inflammation	19	3816	0.00497904		G3_3-day	Gpr132	Inflammation	16	1945	0.00822622
G1_3-day	Rnf144b	Inflammation	19	2603	0.00729927		G2_3-day	Lcp2	Inflammation	19	3816	0.00497904		G3_3-day	Gpr183	Inflammation	16	1945	0.00822622
G1_3-day	Edn1	Inflammation	17	2603	0.00653093		G2_3-day	Hpn	Inflammation	18	3816	0.00471698		G3_3-day	Il7r	Inflammation	16	1945	0.00822622
G1_3-day	Il7r	Inflammation	15	2603	0.00576258		G2_3-day	Il7r	Inflammation	17	3816	0.00445493		G3_3-day	Hpn	Inflammation	14	1945	0.00719794
G1_3-day	Stab1	Inflammation	15	2603	0.00576258		G2_3-day	Clec5a	Inflammation	14	3816	0.00366876		G3_3-day	Nlrp3	Inflammation	14	1945	0.00719794
G1_3-day	Aqp9	Inflammation	14	2603	0.00537841		G2_3-day	Fpr1	Inflammation	14	3816	0.00366876		G3_3-day	Il18rap	Inflammation	13	1945	0.00668381
G1_3-day	Cd69	Inflammation	13	2603	0.00499424		G2_3-day	Ptafr	Inflammation	14	3816	0.00366876		G3_3-day	Rgs1	Inflammation	12	1945	0.00616967
G1_3-day	Fpr1	Inflammation	13	2603	0.00499424		G2_3-day	Gpr132	Inflammation	13	3816	0.00340671		G3_3-day	Scarf1	Inflammation	12	1945	0.00616967
G1_3-day	Bdkrb1	Inflammation	11	2603	0.00422589		G2_3-day	Tacr1	Inflammation	13	3816	0.00340671		G3_3-day	Cd69	Inflammation	11	1945	0.00565553
G1_3-day	Hpn	Inflammation	11	2603	0.00422589		G2_3-day	Cd40	Inflammation	11	3816	0.0028826		G3_3-day	Ccr7	Inflammation	10	1945	0.00514139
G1_3-day	Cybb	Inflammation	10	2603	0.00384172		G2_3-day	Rgs1	Inflammation	11	3816	0.0028826		G3_3-day	Sell	Inflammation	10	1945	0.00514139
G1_3-day	Gpr183	Inflammation	10	2603	0.00384172		G2_3-day	Rnf144b	Inflammation	11	3816	0.0028826		G3_3-day	Clec5a	Inflammation	9	1945	0.00462725
G1_3-day	Nod2	Inflammation	10	2603	0.00384172		G2_3-day	Il18rap	Inflammation	10	3816	0.00262055		G3_3-day	Lck	Inflammation	8	1945	0.00411311
G1_3-day	Mefv	Inflammation	9	2603	0.00345755		G2_3-day	Nod2	Inflammation	10	3816	0.00262055		G3_3-day	Tacr1	Inflammation	8	1945	0.00411311
G1_3-day	Il2rb	Inflammation	8	2603	0.00307338		G2_3-day	Cxcr6	Inflammation	9	3816	0.00235849		G3_3-day	Cybb	Inflammation	7	1945	0.00359897
G1_3-day	Lck	Inflammation	8	2603	0.00307338		G2_3-day	Il2rb	Inflammation	9	3816	0.00235849		G3_3-day	Il18r1	Inflammation	7	1945	0.00359897
G1_3-day	Sell	Inflammation	8	2603	0.00307338		G2_3-day	Kcnj2	Inflammation	9	3816	0.00235849		G3_3-day	Rasgrp1	Inflammation	7	1945	0.00359897
G1_3-day	Hrh1	Inflammation	7	2603	0.00268921		G2_3-day	Sell	Inflammation	9	3816	0.00235849		G3_3-day	Stab1	Inflammation	7	1945	0.00359897
G1_3-day	Kcnj2	Inflammation	7	2603	0.00268921		G2_3-day	Slc1a2	Inflammation	9	3816	0.00235849		G3_3-day	Slc28a2	Inflammation	6	1945	0.00308483
G1_3-day	Rgs1	Inflammation	7	2603	0.00268921		G2_3-day	Il18r1	Inflammation	8	3816	0.00209644		G3_3-day	Fpr1	Inflammation	5	1945	0.00257069
G1_3-day	Slc1a2	Inflammation	7	2603	0.00268921		G2_3-day	Tlr1	Inflammation	8	3816	0.00209644		G3_3-day	Mefv	Inflammation	5	1945	0.00257069
G1_3-day	Il10ra	Inflammation	6	2603	0.00230503		G2_3-day	Ptger2	Inflammation	7	3816	0.00183438		G3_3-day	Slc1a2	Inflammation	5	1945	0.00257069
G1_3-day	Scarf1	Inflammation	6	2603	0.00230503		G2_3-day	Bdkrb1	Inflammation	6	3816	0.00157233		G3_3-day	Icam4	Inflammation	4	1945	0.00205655
G1_3-day	Tlr1	Inflammation	6	2603	0.00230503		G2_3-day	Cd48	Inflammation	6	3816	0.00157233		G3_3-day	Slamf1	Inflammation	4	1945	0.00205655
G1_3-day	Adgre1	Inflammation	5	2603	0.00192086		G2_3-day	Ebi3	Inflammation	6	3816	0.00157233		G3_3-day	Aplnr	Inflammation	3	1945	0.00154242
G1_3-day	C3ar1	Inflammation	5	2603	0.00192086		G2_3-day	Scarf1	Inflammation	6	3816	0.00157233		G3_3-day	Aqp9	Inflammation	3	1945	0.00154242
G1_3-day	Ebi3	Inflammation	5	2603	0.00192086		G2_3-day	Il10ra	Inflammation	5	3816	0.00131027		G3_3-day	Cxcr6	Inflammation	3	1945	0.00154242
G1_3-day	Gpr132	Inflammation	5	2603	0.00192086		G2_3-day	Ndp	Inflammation	5	3816	0.00131027		G3_3-day	Hrh1	Inflammation	3	1945	0.00154242
G1_3-day	Il18r1	Inflammation	5	2603	0.00192086		G2_3-day	Tnfsf15	Inflammation	5	3816	0.00131027		G3_3-day	Il2rb	Inflammation	3	1945	0.00154242
G1_3-day	Il1a	Inflammation	5	2603	0.00192086		G2_3-day	Aqp9	Inflammation	4	3816	0.00104822		G3_3-day	Tacr3	Inflammation	3	1945	0.00154242
G1_3-day	Tacr3	Inflammation	5	2603	0.00192086		G2_3-day	Icam4	Inflammation	4	3816	0.00104822		G3_3-day	Tlr1	Inflammation	3	1945	0.00154242
G1_3-day	Icam4	Inflammation	4	2603	0.00153669		G2_3-day	Msr1	Inflammation	4	3816	0.00104822		G3_3-day	Ccl17	Inflammation	2	1945	0.00102828
G1_3-day	Rasgrp1	Inflammation	4	2603	0.00153669		G2_3-day	Tacr3	Inflammation	4	3816	0.00104822		G3_3-day	Ndp	Inflammation	2	1945	0.00102828
G1_3-day	Aplnr	Inflammation	3	2603	0.00115252		G2_3-day	Ccr7	Inflammation	3	3816	0.000786164		G3_3-day	C3ar1	Inflammation	1	1945	0.000514139
G1_3-day	Cd48	Inflammation	3	2603	0.00115252		G2_3-day	Ffar2	Inflammation	3	3816	0.000786164		G3_3-day	Cd48	Inflammation	1	1945	0.000514139
G1_3-day	Ffar2	Inflammation	3	2603	0.00115252		G2_3-day	Gna15	Inflammation	3	3816	0.000786164		G3_3-day	Ebi3	Inflammation	1	1945	0.000514139
G1_3-day	Slamf1	Inflammation	3	2603	0.00115252		G2_3-day	Hrh1	Inflammation	3	3816	0.000786164		G3_3-day	Ffar2	Inflammation	1	1945	0.000514139
G1_3-day	Ccr7	Inflammation	2	2603	0.000768344		G2_3-day	Kcna3	Inflammation	3	3816	0.000786164		G3_3-day	Gna15	Inflammation	1	1945	0.000514139
G1_3-day	Gna15	Inflammation	2	2603	0.000768344		G2_3-day	Mefv	Inflammation	3	3816	0.000786164		G3_3-day	Il10ra	Inflammation	1	1945	0.000514139
G1_3-day	Slc28a2	Inflammation	2	2603	0.000768344		G2_3-day	Rasgrp1	Inflammation	3	3816	0.000786164		G3_3-day	Kcnj2	Inflammation	1	1945	0.000514139
G1_3-day	Tnfsf15	Inflammation	2	2603	0.000768344		G2_3-day	Adgre1	Inflammation	2	3816	0.000524109		G3_3-day	Tnfsf15	Inflammation	1	1945	0.000514139
G1_3-day	Cxcr6	Inflammation	1	2603	0.000384172		G2_3-day	Aplnr	Inflammation	2	3816	0.000524109		G3_3-day	Adgre1	Inflammation	0	1945	0
G1_3-day	Gp1ba	Inflammation	0	2603	0		G2_3-day	Slamf1	Inflammation	2	3816	0.000524109		G3_3-day	Bdkrb1	Inflammation	0	1945	0
G1_3-day	Kcna3	Inflammation	0	2603	0		G2_3-day	C3ar1	Inflammation	1	3816	0.000262055		G3_3-day	Gp1ba	Inflammation	0	1945	0
G1_3-day	Msr1	Inflammation	0	2603	0		G2_3-day	Ccl17	Inflammation	0	3816	0		G3_3-day	Il1a	Inflammation	0	1945	0
G1_3-day	Ndp	Inflammation	0	2603	0		G2_3-day	Gp1ba	Inflammation	0	3816	0		G3_3-day	Kcna3	Inflammation	0	1945	0
G1_3-day	Tacr1	Inflammation	0	2603	0		G2_3-day	Slc28a2	Inflammation	0	3816	0		G3_3-day	Msr1	Inflammation	0	1945	0
Group	Genes	Category	Transcripts	Cell_Number	Per		Group	Genes	Category	Transcripts	Cell_Number	Per		Group	Genes	Category	Transcripts	Cell_Number	Per
G1_7-day	Timp1	Inflammation	51751	3746	13.815		G2_7-day	Timp1	Inflammation	9567	1825	5.24219		G3_7-day	Timp1	Inflammation	7820	1803	4.33722
G1_7-day	Ly6e	Inflammation	14880	3746	3.97224		G2_7-day	Mmp14	Inflammation	8709	1825	4.77205		G3_7-day	Pcdh7	Inflammation	7318	1803	4.05879
G1_7-day	Mmp14	Inflammation	11470	3746	3.06193		G2_7-day	Tnfaip6	Inflammation	7666	1825	4.20055		G3_7-day	Mmp14	Inflammation	6130	1803	3.39989
G1_7-day	Bst2	Inflammation	10573	3746	2.82248		G2_7-day	Pcdh7	Inflammation	4202	1825	2.30247		G3_7-day	Ly6e	Inflammation	4480	1803	2.48475
G1_7-day	Emp3	Inflammation	9803	3746	2.61692		G2_7-day	Emp3	Inflammation	3758	1825	2.05918		G3_7-day	Emp3	Inflammation	3109	1803	1.72435
G1_7-day	Pcdh7	Inflammation	7103	3746	1.89616		G2_7-day	Ly6e	Inflammation	3653	1825	2.00164		G3_7-day	Abca1	Inflammation	2474	1803	1.37216
G1_7-day	Cxcl10	Inflammation	6029	3746	1.60945		G2_7-day	Bst2	Inflammation	3628	1825	1.98795		G3_7-day	Atp2a2	Inflammation	2431	1803	1.34831
G1_7-day	Serpine1	Inflammation	4753	3746	1.26882		G2_7-day	Hif1a	Inflammation	2829	1825	1.55014		G3_7-day	Bst2	Inflammation	2354	1803	1.3056
G1_7-day	Selenos	Inflammation	4102	3746	1.09503		G2_7-day	Cxcl5	Inflammation	2729	1825	1.49534		G3_7-day	Il1r1	Inflammation	2224	1803	1.2335
G1_7-day	Axl	Inflammation	4000	3746	1.06781		G2_7-day	Axl	Inflammation	2698	1825	1.47836		G3_7-day	Axl	Inflammation	2102	1803	1.16583
G1_7-day	Sri	Inflammation	3890	3746	1.03844		G2_7-day	Slc4a4	Inflammation	2551	1825	1.39781		G3_7-day	Lpar1	Inflammation	2033	1803	1.12757
G1_7-day	Atp2a2	Inflammation	3875	3746	1.03444		G2_7-day	Gpc3	Inflammation	2215	1825	1.2137		G3_7-day	Calcrl	Inflammation	1740	1803	0.965058
G1_7-day	Irf7	Inflammation	3335	3746	0.890283		G2_7-day	Ccl7	Inflammation	1947	1825	1.06685		G3_7-day	F3	Inflammation	1736	1803	0.96284
G1_7-day	Calcrl	Inflammation	3246	3746	0.866524		G2_7-day	Lpar1	Inflammation	1936	1825	1.06082		G3_7-day	Kif1b	Inflammation	1543	1803	0.855796
G1_7-day	Slc7a2	Inflammation	3108	3746	0.829685		G2_7-day	Pdpn	Inflammation	1880	1825	1.03014		G3_7-day	Osmr	Inflammation	1491	1803	0.826955
G1_7-day	Lpar1	Inflammation	3011	3746	0.803791		G2_7-day	Il1r1	Inflammation	1847	1825	1.01205		G3_7-day	Selenos	Inflammation	1376	1803	0.763172
G1_7-day	Scn1b	Inflammation	2951	3746	0.787774		G2_7-day	Selenos	Inflammation	1826	1825	1.00055		G3_7-day	Slc7a2	Inflammation	1339	1803	0.742651
G1_7-day	F3	Inflammation	2850	3746	0.760812		G2_7-day	Serpine1	Inflammation	1585	1825	0.868493		G3_7-day	Sri	Inflammation	1247	1803	0.691625
G1_7-day	Pdpn	Inflammation	2813	3746	0.750934		G2_7-day	Sri	Inflammation	1583	1825	0.867397		G3_7-day	Nfkb1	Inflammation	1241	1803	0.688297
G1_7-day	Il1r1	Inflammation	2664	3746	0.711159		G2_7-day	Atp2a2	Inflammation	1506	1825	0.825205		G3_7-day	Serpine1	Inflammation	1236	1803	0.685524
G1_7-day	Abca1	Inflammation	2642	3746	0.705286		G2_7-day	Nfkbia	Inflammation	1420	1825	0.778082		G3_7-day	Atp2b1	Inflammation	1231	1803	0.682751
G1_7-day	Ifngr2	Inflammation	2267	3746	0.605179		G2_7-day	Abca1	Inflammation	1394	1825	0.763836		G3_7-day	Pdpn	Inflammation	1214	1803	0.673322
G1_7-day	Csf1	Inflammation	2202	3746	0.587827		G2_7-day	Klf6	Inflammation	1358	1825	0.74411		G3_7-day	Cmklr1	Inflammation	1151	1803	0.63838
G1_7-day	Osmr	Inflammation	2145	3746	0.572611		G2_7-day	Kif1b	Inflammation	1244	1825	0.681644		G3_7-day	Csf1	Inflammation	1062	1803	0.589018
G1_7-day	Cmklr1	Inflammation	2138	3746	0.570742		G2_7-day	Cdkn1a	Inflammation	1206	1825	0.660822		G3_7-day	Gnai3	Inflammation	1000	1803	0.554631
G1_7-day	Rtp4	Inflammation	2054	3746	0.548318		G2_7-day	Dcbld2	Inflammation	1166	1825	0.638904		G3_7-day	Atp2c1	Inflammation	962	1803	0.533555
G1_7-day	Gnai3	Inflammation	2017	3746	0.538441		G2_7-day	Atp2b1	Inflammation	1139	1825	0.62411		G3_7-day	Scn1b	Inflammation	950	1803	0.5269
G1_7-day	Atp2b1	Inflammation	1918	3746	0.512013		G2_7-day	Csf1	Inflammation	1006	1825	0.551233		G3_7-day	Hif1a	Inflammation	895	1803	0.496395
G1_7-day	Nfkb1	Inflammation	1868	3746	0.498665		G2_7-day	Nfkb1	Inflammation	922	1825	0.505205		G3_7-day	Klf6	Inflammation	824	1803	0.457016
G1_7-day	Cxcl9	Inflammation	1827	3746	0.48772		G2_7-day	Irf7	Inflammation	916	1825	0.501918		G3_7-day	Tnfaip6	Inflammation	772	1803	0.428175
G1_7-day	Atp2c1	Inflammation	1674	3746	0.446877		G2_7-day	Itga5	Inflammation	856	1825	0.469041		G3_7-day	P2rx4	Inflammation	729	1803	0.404326
G1_7-day	Kif1b	Inflammation	1642	3746	0.438334		G2_7-day	Gnai3	Inflammation	839	1825	0.459726		G3_7-day	Acvr2a	Inflammation	692	1803	0.383805
G1_7-day	Nfkbia	Inflammation	1608	3746	0.429258		G2_7-day	F3	Inflammation	831	1825	0.455342		G3_7-day	Ifngr2	Inflammation	682	1803	0.378258
G1_7-day	Adrm1	Inflammation	1467	3746	0.391618		G2_7-day	Osmr	Inflammation	693	1825	0.379726		G3_7-day	Irf7	Inflammation	662	1803	0.367166
G1_7-day	Eif2ak2	Inflammation	1399	3746	0.373465		G2_7-day	Btg2	Inflammation	682	1825	0.373699		G3_7-day	Nfkbia	Inflammation	621	1803	0.344426
G1_7-day	Cx3cl1	Inflammation	1340	3746	0.357715		G2_7-day	P2rx4	Inflammation	622	1825	0.340822		G3_7-day	Dcbld2	Inflammation	616	1803	0.341653
G1_7-day	P2rx4	Inflammation	1315	3746	0.351041		G2_7-day	Scn1b	Inflammation	615	1825	0.336986		G3_7-day	Eif2ak2	Inflammation	564	1803	0.312812
G1_7-day	Klf6	Inflammation	1305	3746	0.348372		G2_7-day	Calcrl	Inflammation	609	1825	0.333699		G3_7-day	Slc4a4	Inflammation	553	1803	0.306711
G1_7-day	Inhba	Inflammation	1070	3746	0.285638		G2_7-day	Adm	Inflammation	578	1825	0.316712		G3_7-day	Raf1	Inflammation	547	1803	0.303383
G1_7-day	Hif1a	Inflammation	1053	3746	0.2811		G2_7-day	Rtp4	Inflammation	550	1825	0.30137		G3_7-day	Ifnar1	Inflammation	521	1803	0.288963
G1_7-day	Tnfaip6	Inflammation	1042	3746	0.278163		G2_7-day	Ifngr2	Inflammation	541	1825	0.296438		G3_7-day	Rtp4	Inflammation	512	1803	0.283971
G1_7-day	Il4ra	Inflammation	973	3746	0.259744		G2_7-day	Acvr2a	Inflammation	531	1825	0.290959		G3_7-day	Cx3cl1	Inflammation	495	1803	0.274542
G1_7-day	Rgs16	Inflammation	941	3746	0.251201		G2_7-day	Eif2ak2	Inflammation	497	1825	0.272329		G3_7-day	Itga5	Inflammation	491	1803	0.272324
G1_7-day	Ifitm1	Inflammation	936	3746	0.249867		G2_7-day	Inhba	Inflammation	489	1825	0.267945		G3_7-day	Il4ra	Inflammation	457	1803	0.253466
G1_7-day	Sphk1	Inflammation	934	3746	0.249333		G2_7-day	Atp2c1	Inflammation	459	1825	0.251507		G3_7-day	Lyn	Inflammation	422	1803	0.234054
G1_7-day	Icam1	Inflammation	912	3746	0.24346		G2_7-day	Il4ra	Inflammation	450	1825	0.246575		G3_7-day	Psen1	Inflammation	421	1803	0.2335
G1_7-day	Ifnar1	Inflammation	904	3746	0.241324		G2_7-day	Adrm1	Inflammation	443	1825	0.24274		G3_7-day	Cdkn1a	Inflammation	394	1803	0.218525
G1_7-day	Itga5	Inflammation	888	3746	0.237053		G2_7-day	Ifnar1	Inflammation	400	1825	0.219178		G3_7-day	Adrm1	Inflammation	387	1803	0.214642
G1_7-day	Raf1	Inflammation	781	3746	0.208489		G2_7-day	Has2	Inflammation	399	1825	0.21863		G3_7-day	Ifitm1	Inflammation	366	1803	0.202995
G1_7-day	Cdkn1a	Inflammation	721	3746	0.192472		G2_7-day	Raf1	Inflammation	384	1825	0.210411		G3_7-day	Cxcl9	Inflammation	362	1803	0.200776
G1_7-day	Irf1	Inflammation	648	3746	0.172985		G2_7-day	Cxcl9	Inflammation	367	1825	0.201096		G3_7-day	Icam1	Inflammation	354	1803	0.196339
G1_7-day	Rhog	Inflammation	645	3746	0.172184		G2_7-day	Rela	Inflammation	331	1825	0.18137		G3_7-day	Itgb8	Inflammation	333	1803	0.184692
G1_7-day	Nmi	Inflammation	631	3746	0.168446		G2_7-day	Psen1	Inflammation	330	1825	0.180822		G3_7-day	Gpc3	Inflammation	316	1803	0.175263
G1_7-day	Slc31a1	Inflammation	628	3746	0.167645		G2_7-day	Nmi	Inflammation	326	1825	0.17863		G3_7-day	Nmi	Inflammation	284	1803	0.157515
G1_7-day	Rela	Inflammation	622	3746	0.166044		G2_7-day	Irf1	Inflammation	312	1825	0.170959		G3_7-day	Gabbr1	Inflammation	275	1803	0.152524
G1_7-day	Itgb8	Inflammation	617	3746	0.164709		G2_7-day	Edn1	Inflammation	299	1825	0.163836		G3_7-day	Slc31a1	Inflammation	275	1803	0.152524
G1_7-day	Btg2	Inflammation	604	3746	0.161239		G2_7-day	Ahr	Inflammation	292	1825	0.16		G3_7-day	Irf1	Inflammation	271	1803	0.150305
G1_7-day	Dcbld2	Inflammation	604	3746	0.161239		G2_7-day	Rhog	Inflammation	282	1825	0.154521		G3_7-day	Nampt	Inflammation	266	1803	0.147532
G1_7-day	Psen1	Inflammation	585	3746	0.156167		G2_7-day	Plaur	Inflammation	261	1825	0.143014		G3_7-day	Il15ra	Inflammation	260	1803	0.144204
G1_7-day	Lyn	Inflammation	584	3746	0.1559		G2_7-day	Slc7a2	Inflammation	260	1825	0.142466		G3_7-day	Tnfrsf1b	Inflammation	258	1803	0.143095
G1_7-day	Acvr2a	Inflammation	502	3746	0.13401		G2_7-day	Nampt	Inflammation	254	1825	0.139178		G3_7-day	Ptgir	Inflammation	254	1803	0.140876
G1_7-day	Ahr	Inflammation	501	3746	0.133743		G2_7-day	Slc31a1	Inflammation	254	1825	0.139178		G3_7-day	Inhba	Inflammation	233	1803	0.129229
G1_7-day	Ccl7	Inflammation	451	3746	0.120395		G2_7-day	Il15ra	Inflammation	237	1825	0.129863		G3_7-day	Rela	Inflammation	231	1803	0.12812
G1_7-day	Gch1	Inflammation	436	3746	0.116391		G2_7-day	Icam1	Inflammation	230	1825	0.126027		G3_7-day	Rhog	Inflammation	231	1803	0.12812
G1_7-day	Nampt	Inflammation	430	3746	0.114789		G2_7-day	Sgms2	Inflammation	225	1825	0.123288		G3_7-day	Ahr	Inflammation	223	1803	0.123683
G1_7-day	Tnfrsf1b	Inflammation	399	3746	0.106514		G2_7-day	Tnfrsf1b	Inflammation	213	1825	0.116712		G3_7-day	Btg2	Inflammation	209	1803	0.115918
G1_7-day	Slc31a2	Inflammation	388	3746	0.103577		G2_7-day	Slc31a2	Inflammation	201	1825	0.110137		G3_7-day	Acvr1b	Inflammation	199	1803	0.110372
G1_7-day	Cd40	Inflammation	348	3746	0.0928991		G2_7-day	Adora2b	Inflammation	195	1825	0.106849		G3_7-day	Sphk1	Inflammation	195	1803	0.108153
G1_7-day	Ptgir	Inflammation	339	3746	0.0904965		G2_7-day	Cxcl10	Inflammation	189	1825	0.103562		G3_7-day	Cxcl5	Inflammation	191	1803	0.105935
G1_7-day	Gabbr1	Inflammation	337	3746	0.0899626		G2_7-day	Cmklr1	Inflammation	173	1825	0.0947945		G3_7-day	Ripk2	Inflammation	188	1803	0.104271
G1_7-day	Ptger4	Inflammation	336	3746	0.0896957		G2_7-day	Slc11a2	Inflammation	155	1825	0.0849315		G3_7-day	Slc11a2	Inflammation	171	1803	0.0948419
G1_7-day	Chst2	Inflammation	328	3746	0.0875601		G2_7-day	Ifitm1	Inflammation	149	1825	0.0816438		G3_7-day	Slc31a2	Inflammation	148	1803	0.0820854
G1_7-day	Il15ra	Inflammation	295	3746	0.0787507		G2_7-day	Sphk1	Inflammation	148	1825	0.0810959		G3_7-day	Adm	Inflammation	144	1803	0.0798669
G1_7-day	Hbegf	Inflammation	280	3746	0.0747464		G2_7-day	Slc7a1	Inflammation	145	1825	0.0794521		G3_7-day	Ptger4	Inflammation	144	1803	0.0798669
G1_7-day	Cd82	Inflammation	264	3746	0.0704752		G2_7-day	Cx3cl1	Inflammation	139	1825	0.0761644		G3_7-day	Tlr3	Inflammation	142	1803	0.0787576
G1_7-day	Slc11a2	Inflammation	260	3746	0.0694074		G2_7-day	Rgs16	Inflammation	134	1825	0.0734247		G3_7-day	Rgs16	Inflammation	139	1803	0.0770937
G1_7-day	Tlr3	Inflammation	253	3746	0.0675387		G2_7-day	Lyn	Inflammation	133	1825	0.0728767		G3_7-day	Ptpre	Inflammation	136	1803	0.0754298
G1_7-day	Ripk2	Inflammation	243	3746	0.0648692		G2_7-day	Itgb8	Inflammation	132	1825	0.0723288		G3_7-day	Chst2	Inflammation	132	1803	0.0732113
G1_7-day	Cxcl5	Inflammation	233	3746	0.0621997		G2_7-day	Ripk2	Inflammation	132	1825	0.0723288		G3_7-day	Slc7a1	Inflammation	131	1803	0.0726567
G1_7-day	Slc4a4	Inflammation	228	3746	0.0608649		G2_7-day	Acvr1b	Inflammation	117	1825	0.0641096		G3_7-day	Pde4b	Inflammation	130	1803	0.0721021
G1_7-day	Irak2	Inflammation	225	3746	0.0600641		G2_7-day	Pde4b	Inflammation	110	1825	0.060274		G3_7-day	Irak2	Inflammation	128	1803	0.0709928
G1_7-day	Plaur	Inflammation	212	3746	0.0565937		G2_7-day	Gabbr1	Inflammation	105	1825	0.0575342		G3_7-day	Cd82	Inflammation	126	1803	0.0698835
G1_7-day	Ptpre	Inflammation	209	3746	0.0557928		G2_7-day	P2rx7	Inflammation	98	1825	0.0536986		G3_7-day	Has2	Inflammation	118	1803	0.0654465
G1_7-day	Ccl5	Inflammation	202	3746	0.0539242		G2_7-day	Ptger4	Inflammation	98	1825	0.0536986		G3_7-day	Sgms2	Inflammation	108	1803	0.0599002
G1_7-day	Acvr1b	Inflammation	201	3746	0.0536572		G2_7-day	Irak2	Inflammation	94	1825	0.0515068		G3_7-day	Gch1	Inflammation	99	1803	0.0549085
G1_7-day	Slc7a1	Inflammation	197	3746	0.0525894		G2_7-day	Hbegf	Inflammation	92	1825	0.050411		G3_7-day	Cxcl10	Inflammation	89	1803	0.0493622
G1_7-day	Cxcl11	Inflammation	194	3746	0.0517886		G2_7-day	Chst2	Inflammation	84	1825	0.0460274		G3_7-day	Pvr	Inflammation	85	1803	0.0471436
G1_7-day	Adm	Inflammation	184	3746	0.0491191		G2_7-day	Pvr	Inflammation	78	1825	0.0427397		G3_7-day	Ccl7	Inflammation	84	1803	0.046589
G1_7-day	Adora2b	Inflammation	175	3746	0.0467165		G2_7-day	Tlr2	Inflammation	72	1825	0.0394521		G3_7-day	Mxd1	Inflammation	78	1803	0.0432612
G1_7-day	Pde4b	Inflammation	152	3746	0.0405766		G2_7-day	Cd82	Inflammation	65	1825	0.0356164		G3_7-day	Adora2b	Inflammation	73	1803	0.0404881
G1_7-day	Ccrl2	Inflammation	143	3746	0.0381741		G2_7-day	Tlr3	Inflammation	65	1825	0.0356164		G3_7-day	P2rx7	Inflammation	66	1803	0.0366057
G1_7-day	Pvr	Inflammation	124	3746	0.033102		G2_7-day	Tnfsf9	Inflammation	57	1825	0.0312329		G3_7-day	Icosl	Inflammation	57	1803	0.031614
G1_7-day	Gpc3	Inflammation	114	3746	0.0304325		G2_7-day	Ptgir	Inflammation	56	1825	0.0306849		G3_7-day	Rnf144b	Inflammation	56	1803	0.0310593
G1_7-day	Mxd1	Inflammation	109	3746	0.0290977		G2_7-day	Gch1	Inflammation	53	1825	0.0290411		G3_7-day	Cd40	Inflammation	53	1803	0.0293955
G1_7-day	Has2	Inflammation	108	3746	0.0288308		G2_7-day	Ccl5	Inflammation	48	1825	0.0263014		G3_7-day	Hbegf	Inflammation	50	1803	0.0277316
G1_7-day	Sgms2	Inflammation	102	3746	0.027229		G2_7-day	Ptpre	Inflammation	34	1825	0.0186301		G3_7-day	Plaur	Inflammation	50	1803	0.0277316
G1_7-day	Olr1	Inflammation	72	3746	0.0192205		G2_7-day	Cd14	Inflammation	33	1825	0.0180822		G3_7-day	Cd14	Inflammation	42	1803	0.0232945
G1_7-day	Tnfsf10	Inflammation	70	3746	0.0186866		G2_7-day	Mxd1	Inflammation	29	1825	0.0158904		G3_7-day	Best1	Inflammation	41	1803	0.0227399
G1_7-day	Ptger2	Inflammation	68	3746	0.0181527		G2_7-day	Olr1	Inflammation	28	1825	0.0153425		G3_7-day	Ccrl2	Inflammation	37	1803	0.0205214
G1_7-day	P2ry2	Inflammation	64	3746	0.0170849		G2_7-day	Ccrl2	Inflammation	27	1825	0.0147945		G3_7-day	Tnfsf9	Inflammation	33	1803	0.0183028
G1_7-day	P2rx7	Inflammation	58	3746	0.0154832		G2_7-day	Pik3r5	Inflammation	24	1825	0.0131507		G3_7-day	P2ry2	Inflammation	28	1803	0.0155297
G1_7-day	Rnf144b	Inflammation	55	3746	0.0146823		G2_7-day	Best1	Inflammation	20	1825	0.0109589		G3_7-day	Hpn	Inflammation	27	1803	0.014975
G1_7-day	Tlr2	Inflammation	53	3746	0.0141484		G2_7-day	Rnf144b	Inflammation	20	1825	0.0109589		G3_7-day	Tlr2	Inflammation	26	1803	0.0144204
G1_7-day	Icosl	Inflammation	49	3746	0.0130806		G2_7-day	Bdkrb1	Inflammation	19	1825	0.010411		G3_7-day	Ptger2	Inflammation	25	1803	0.0138658
G1_7-day	Best1	Inflammation	47	3746	0.0125467		G2_7-day	Il1b	Inflammation	19	1825	0.010411		G3_7-day	Fzd5	Inflammation	23	1803	0.0127565
G1_7-day	Tnfsf9	Inflammation	39	3746	0.0104111		G2_7-day	Cd40	Inflammation	18	1825	0.00986301		G3_7-day	Il1b	Inflammation	21	1803	0.0116473
G1_7-day	Cd14	Inflammation	36	3746	0.00961025		G2_7-day	P2ry2	Inflammation	17	1825	0.00931507		G3_7-day	Olr1	Inflammation	20	1803	0.0110926
G1_7-day	Fzd5	Inflammation	35	3746	0.0093433		G2_7-day	Fzd5	Inflammation	16	1825	0.00876712		G3_7-day	Tnfsf10	Inflammation	19	1803	0.010538
G1_7-day	Il1b	Inflammation	27	3746	0.00720769		G2_7-day	Ereg	Inflammation	15	1825	0.00821918		G3_7-day	Pik3r5	Inflammation	17	1803	0.00942873
G1_7-day	Ccl17	Inflammation	25	3746	0.00667378		G2_7-day	Tnfrsf9	Inflammation	12	1825	0.00657534		G3_7-day	Ccl5	Inflammation	15	1803	0.00831947
G1_7-day	Pik3r5	Inflammation	22	3746	0.00587293		G2_7-day	Stab1	Inflammation	11	1825	0.0060274		G3_7-day	Rasgrp1	Inflammation	13	1803	0.0072102
G1_7-day	Adgre1	Inflammation	11	3746	0.00293647		G2_7-day	Tnfsf15	Inflammation	10	1825	0.00547945		G3_7-day	Scarf1	Inflammation	10	1803	0.00554631
G1_7-day	Hpn	Inflammation	11	3746	0.00293647		G2_7-day	Ptger2	Inflammation	9	1825	0.00493151		G3_7-day	Cxcl11	Inflammation	9	1803	0.00499168
G1_7-day	Scarf1	Inflammation	11	3746	0.00293647		G2_7-day	Icosl	Inflammation	8	1825	0.00438356		G3_7-day	Nod2	Inflammation	7	1803	0.00388242
G1_7-day	Cybb	Inflammation	9	3746	0.00240256		G2_7-day	Cybb	Inflammation	5	1825	0.00273973		G3_7-day	Stab1	Inflammation	7	1803	0.00388242
G1_7-day	Rasgrp1	Inflammation	9	3746	0.00240256		G2_7-day	Kcnj2	Inflammation	5	1825	0.00273973		G3_7-day	Csf3r	Inflammation	6	1803	0.00332779
G1_7-day	Csf3r	Inflammation	7	3746	0.00186866		G2_7-day	Sema4d	Inflammation	5	1825	0.00273973		G3_7-day	Kcnj2	Inflammation	5	1803	0.00277316
G1_7-day	C3ar1	Inflammation	6	3746	0.00160171		G2_7-day	Hpn	Inflammation	4	1825	0.00219178		G3_7-day	Sema4d	Inflammation	5	1803	0.00277316
G1_7-day	Cd48	Inflammation	6	3746	0.00160171		G2_7-day	Icam4	Inflammation	4	1825	0.00219178		G3_7-day	Ccl17	Inflammation	4	1803	0.00221852
G1_7-day	Ereg	Inflammation	5	3746	0.00133476		G2_7-day	Nod2	Inflammation	4	1825	0.00219178		G3_7-day	Lcp2	Inflammation	4	1803	0.00221852
G1_7-day	Il10ra	Inflammation	5	3746	0.00133476		G2_7-day	Il18r1	Inflammation	3	1825	0.00164384		G3_7-day	Adgre1	Inflammation	3	1803	0.00166389
G1_7-day	Lcp2	Inflammation	5	3746	0.00133476		G2_7-day	Nlrp3	Inflammation	3	1825	0.00164384		G3_7-day	Bdkrb1	Inflammation	3	1803	0.00166389
G1_7-day	Nod2	Inflammation	5	3746	0.00133476		G2_7-day	Cxcl11	Inflammation	2	1825	0.00109589		G3_7-day	Fpr1	Inflammation	3	1803	0.00166389
G1_7-day	Tlr1	Inflammation	5	3746	0.00133476		G2_7-day	Il7r	Inflammation	2	1825	0.00109589		G3_7-day	Mefv	Inflammation	3	1803	0.00166389
G1_7-day	Gpr132	Inflammation	4	3746	0.00106781		G2_7-day	Ndp	Inflammation	2	1825	0.00109589		G3_7-day	Tnfsf15	Inflammation	3	1803	0.00166389
G1_7-day	Il2rb	Inflammation	4	3746	0.00106781		G2_7-day	Rasgrp1	Inflammation	2	1825	0.00109589		G3_7-day	Hrh1	Inflammation	2	1803	0.00110926
G1_7-day	Il7r	Inflammation	4	3746	0.00106781		G2_7-day	Scarf1	Inflammation	2	1825	0.00109589		G3_7-day	Icam4	Inflammation	2	1803	0.00110926
G1_7-day	Kcnj2	Inflammation	4	3746	0.00106781		G2_7-day	Tnfsf10	Inflammation	2	1825	0.00109589		G3_7-day	Il18r1	Inflammation	2	1803	0.00110926
G1_7-day	Lck	Inflammation	4	3746	0.00106781		G2_7-day	Ccl17	Inflammation	1	1825	0.000547945		G3_7-day	Aplnr	Inflammation	1	1803	0.000554631
G1_7-day	Nlrp3	Inflammation	4	3746	0.00106781		G2_7-day	Ccr7	Inflammation	1	1825	0.000547945		G3_7-day	Aqp9	Inflammation	1	1803	0.000554631
G1_7-day	Rgs1	Inflammation	4	3746	0.00106781		G2_7-day	Clec5a	Inflammation	1	1825	0.000547945		G3_7-day	C3ar1	Inflammation	1	1803	0.000554631
G1_7-day	Tnfsf15	Inflammation	4	3746	0.00106781		G2_7-day	Csf3r	Inflammation	1	1825	0.000547945		G3_7-day	Cybb	Inflammation	1	1803	0.000554631
G1_7-day	Aqp9	Inflammation	3	3746	0.000800854		G2_7-day	Fpr1	Inflammation	1	1825	0.000547945		G3_7-day	Ebi3	Inflammation	1	1803	0.000554631
G1_7-day	Gp1ba	Inflammation	3	3746	0.000800854		G2_7-day	Gpr183	Inflammation	1	1825	0.000547945		G3_7-day	Edn1	Inflammation	1	1803	0.000554631
G1_7-day	Gpr183	Inflammation	3	3746	0.000800854		G2_7-day	Il18rap	Inflammation	1	1825	0.000547945		G3_7-day	Il10ra	Inflammation	1	1803	0.000554631
G1_7-day	Il18rap	Inflammation	3	3746	0.000800854		G2_7-day	Msr1	Inflammation	1	1825	0.000547945		G3_7-day	Il7r	Inflammation	1	1803	0.000554631
G1_7-day	Msr1	Inflammation	3	3746	0.000800854		G2_7-day	Adgre1	Inflammation	0	1825	0		G3_7-day	Msr1	Inflammation	1	1803	0.000554631
G1_7-day	Sell	Inflammation	3	3746	0.000800854		G2_7-day	Aplnr	Inflammation	0	1825	0		G3_7-day	Nlrp3	Inflammation	1	1803	0.000554631
G1_7-day	Sema4d	Inflammation	3	3746	0.000800854		G2_7-day	Aqp9	Inflammation	0	1825	0		G3_7-day	Ptafr	Inflammation	1	1803	0.000554631
G1_7-day	Slamf1	Inflammation	3	3746	0.000800854		G2_7-day	C3ar1	Inflammation	0	1825	0		G3_7-day	Rgs1	Inflammation	1	1803	0.000554631
G1_7-day	Stab1	Inflammation	3	3746	0.000800854		G2_7-day	Cd48	Inflammation	0	1825	0		G3_7-day	Sell	Inflammation	1	1803	0.000554631
G1_7-day	Tacr3	Inflammation	3	3746	0.000800854		G2_7-day	Cd69	Inflammation	0	1825	0		G3_7-day	Tacr3	Inflammation	1	1803	0.000554631
G1_7-day	Tnfrsf9	Inflammation	3	3746	0.000800854		G2_7-day	Cxcr6	Inflammation	0	1825	0		G3_7-day	Tlr1	Inflammation	1	1803	0.000554631
G1_7-day	Aplnr	Inflammation	2	3746	0.000533903		G2_7-day	Ebi3	Inflammation	0	1825	0		G3_7-day	Ccr7	Inflammation	0	1803	0
G1_7-day	Bdkrb1	Inflammation	2	3746	0.000533903		G2_7-day	Ffar2	Inflammation	0	1825	0		G3_7-day	Cd48	Inflammation	0	1803	0
G1_7-day	Cd69	Inflammation	2	3746	0.000533903		G2_7-day	Gna15	Inflammation	0	1825	0		G3_7-day	Cd69	Inflammation	0	1803	0
G1_7-day	Cxcr6	Inflammation	2	3746	0.000533903		G2_7-day	Gp1ba	Inflammation	0	1825	0		G3_7-day	Clec5a	Inflammation	0	1803	0
G1_7-day	Gna15	Inflammation	2	3746	0.000533903		G2_7-day	Gpr132	Inflammation	0	1825	0		G3_7-day	Cxcr6	Inflammation	0	1803	0
G1_7-day	Icam4	Inflammation	2	3746	0.000533903		G2_7-day	Hrh1	Inflammation	0	1825	0		G3_7-day	Ereg	Inflammation	0	1803	0
G1_7-day	Ebi3	Inflammation	1	3746	0.000266951		G2_7-day	Il10ra	Inflammation	0	1825	0		G3_7-day	Ffar2	Inflammation	0	1803	0
G1_7-day	Fpr1	Inflammation	1	3746	0.000266951		G2_7-day	Il1a	Inflammation	0	1825	0		G3_7-day	Gna15	Inflammation	0	1803	0
G1_7-day	Hrh1	Inflammation	1	3746	0.000266951		G2_7-day	Il2rb	Inflammation	0	1825	0		G3_7-day	Gp1ba	Inflammation	0	1803	0
G1_7-day	Il18r1	Inflammation	1	3746	0.000266951		G2_7-day	Kcna3	Inflammation	0	1825	0		G3_7-day	Gpr132	Inflammation	0	1803	0
G1_7-day	Slc1a2	Inflammation	1	3746	0.000266951		G2_7-day	Lck	Inflammation	0	1825	0		G3_7-day	Gpr183	Inflammation	0	1803	0
G1_7-day	Ccr7	Inflammation	0	3746	0		G2_7-day	Lcp2	Inflammation	0	1825	0		G3_7-day	Il18rap	Inflammation	0	1803	0
G1_7-day	Clec5a	Inflammation	0	3746	0		G2_7-day	Mefv	Inflammation	0	1825	0		G3_7-day	Il1a	Inflammation	0	1803	0
G1_7-day	Edn1	Inflammation	0	3746	0		G2_7-day	Ptafr	Inflammation	0	1825	0		G3_7-day	Il2rb	Inflammation	0	1803	0
G1_7-day	Ffar2	Inflammation	0	3746	0		G2_7-day	Rgs1	Inflammation	0	1825	0		G3_7-day	Kcna3	Inflammation	0	1803	0
G1_7-day	Il1a	Inflammation	0	3746	0		G2_7-day	Sell	Inflammation	0	1825	0		G3_7-day	Lck	Inflammation	0	1803	0
G1_7-day	Kcna3	Inflammation	0	3746	0		G2_7-day	Slamf1	Inflammation	0	1825	0		G3_7-day	Ndp	Inflammation	0	1803	0
G1_7-day	Mefv	Inflammation	0	3746	0		G2_7-day	Slc1a2	Inflammation	0	1825	0		G3_7-day	Slamf1	Inflammation	0	1803	0
G1_7-day	Ndp	Inflammation	0	3746	0		G2_7-day	Slc28a2	Inflammation	0	1825	0		G3_7-day	Slc1a2	Inflammation	0	1803	0
G1_7-day	Ptafr	Inflammation	0	3746	0		G2_7-day	Tacr1	Inflammation	0	1825	0		G3_7-day	Slc28a2	Inflammation	0	1803	0
G1_7-day	Slc28a2	Inflammation	0	3746	0		G2_7-day	Tacr3	Inflammation	0	1825	0		G3_7-day	Tacr1	Inflammation	0	1803	0
G1_7-day	Tacr1	Inflammation	0	3746	0		G2_7-day	Tlr1	Inflammation	0	1825	0		G3_7-day	Tnfrsf9	Inflammation	0	1803	0

## Sheet: collagen
Group	Genes	Category	Transcripts	Cell_Number	Per		Group	Genes	Category	Transcripts	Cell_Number	Per		Group	Genes	Category	Transcripts	Cell_Number	Per
G1_Homeostatic	Col1a2	Collagen	9757	807	12.0905		G2_Homeostatic	Col3a1	Collagen	9830	389	25.2699		G3_Homeostatic	Col1a2	Collagen	12625	1126	11.2123
G1_Homeostatic	Col3a1	Collagen	9066	807	11.2342		G2_Homeostatic	Col1a2	Collagen	7545	389	19.3959		G3_Homeostatic	Col3a1	Collagen	12398	1126	11.0107
G1_Homeostatic	Col1a1	Collagen	5571	807	6.90335		G2_Homeostatic	Col1a1	Collagen	5877	389	15.108		G3_Homeostatic	Col1a1	Collagen	7064	1126	6.27353
G1_Homeostatic	Col4a1	Collagen	4950	807	6.13383		G2_Homeostatic	Col14a1	Collagen	1733	389	4.45501		G3_Homeostatic	Col4a1	Collagen	6916	1126	6.1421
G1_Homeostatic	Col15a1	Collagen	4362	807	5.4052		G2_Homeostatic	Col6a1	Collagen	1548	389	3.97943		G3_Homeostatic	Col15a1	Collagen	5556	1126	4.93428
G1_Homeostatic	Col6a1	Collagen	3455	807	4.28129		G2_Homeostatic	Col4a1	Collagen	1400	389	3.59897		G3_Homeostatic	Col6a1	Collagen	4770	1126	4.23623
G1_Homeostatic	Col6a3	Collagen	2726	807	3.37794		G2_Homeostatic	Col6a3	Collagen	1198	389	3.07969		G3_Homeostatic	Col6a3	Collagen	4482	1126	3.98046
G1_Homeostatic	Col5a2	Collagen	2574	807	3.18959		G2_Homeostatic	Col5a2	Collagen	1194	389	3.06941		G3_Homeostatic	Col5a2	Collagen	4251	1126	3.77531
G1_Homeostatic	Col6a2	Collagen	2494	807	3.09046		G2_Homeostatic	Col6a2	Collagen	1188	389	3.05398		G3_Homeostatic	Col6a2	Collagen	3458	1126	3.07105
G1_Homeostatic	Col4a2	Collagen	2332	807	2.88971		G2_Homeostatic	Col5a1	Collagen	758	389	1.94859		G3_Homeostatic	Col4a2	Collagen	3184	1126	2.82771
G1_Homeostatic	Col14a1	Collagen	2324	807	2.8798		G2_Homeostatic	Col5a3	Collagen	618	389	1.58869		G3_Homeostatic	Col14a1	Collagen	3168	1126	2.8135
G1_Homeostatic	Col5a3	Collagen	969	807	1.20074		G2_Homeostatic	Col15a1	Collagen	615	389	1.58098		G3_Homeostatic	Col5a3	Collagen	1573	1126	1.39698
G1_Homeostatic	Col5a1	Collagen	835	807	1.0347		G2_Homeostatic	Col4a2	Collagen	566	389	1.45501		G3_Homeostatic	Col5a1	Collagen	1490	1126	1.32327
G1_Homeostatic	Col6a6	Collagen	521	807	0.645601		G2_Homeostatic	Col6a6	Collagen	143	389	0.367609		G3_Homeostatic	Col6a6	Collagen	996	1126	0.884547
G1_Homeostatic	Col27a1	Collagen	486	807	0.60223		G2_Homeostatic	Col16a1	Collagen	138	389	0.354756		G3_Homeostatic	Col27a1	Collagen	814	1126	0.722913
G1_Homeostatic	Col4a5	Collagen	462	807	0.572491		G2_Homeostatic	Col4a5	Collagen	97	389	0.249357		G3_Homeostatic	Col4a5	Collagen	771	1126	0.684725
G1_Homeostatic	Col23a1	Collagen	424	807	0.525403		G2_Homeostatic	Col4a4	Collagen	80	389	0.205656		G3_Homeostatic	Col23a1	Collagen	656	1126	0.582593
G1_Homeostatic	Col18a1	Collagen	311	807	0.385378		G2_Homeostatic	Col18a1	Collagen	67	389	0.172237		G3_Homeostatic	Col4a3	Collagen	436	1126	0.387211
G1_Homeostatic	Col4a3	Collagen	283	807	0.350682		G2_Homeostatic	Col27a1	Collagen	66	389	0.169666		G3_Homeostatic	Col18a1	Collagen	432	1126	0.383659
G1_Homeostatic	Col16a1	Collagen	217	807	0.268897		G2_Homeostatic	Col4a3	Collagen	64	389	0.164524		G3_Homeostatic	Col26a1	Collagen	321	1126	0.28508
G1_Homeostatic	Col26a1	Collagen	217	807	0.268897		G2_Homeostatic	Col6a5	Collagen	55	389	0.141388		G3_Homeostatic	Col4a4	Collagen	288	1126	0.255773
G1_Homeostatic	Col4a4	Collagen	195	807	0.241636		G2_Homeostatic	Col23a1	Collagen	47	389	0.120823		G3_Homeostatic	Col6a5	Collagen	211	1126	0.187389
G1_Homeostatic	Col12a1	Collagen	77	807	0.0954151		G2_Homeostatic	Col17a1	Collagen	30	389	0.0771208		G3_Homeostatic	Col16a1	Collagen	201	1126	0.178508
G1_Homeostatic	Col6a5	Collagen	73	807	0.0904585		G2_Homeostatic	Col4a6	Collagen	18	389	0.0462725		G3_Homeostatic	Col4a6	Collagen	100	1126	0.0888099
G1_Homeostatic	Col8a1	Collagen	64	807	0.0793061		G2_Homeostatic	Col12a1	Collagen	12	389	0.0308483		G3_Homeostatic	Col8a1	Collagen	89	1126	0.0790409
G1_Homeostatic	Col4a6	Collagen	53	807	0.0656753		G2_Homeostatic	Col20a1	Collagen	11	389	0.0282776		G3_Homeostatic	Col12a1	Collagen	73	1126	0.0648313
G1_Homeostatic	Col8a2	Collagen	45	807	0.0557621		G2_Homeostatic	Col28a1	Collagen	10	389	0.0257069		G3_Homeostatic	Col20a1	Collagen	70	1126	0.062167
G1_Homeostatic	Col20a1	Collagen	29	807	0.0359356		G2_Homeostatic	Col13a1	Collagen	9	389	0.0231362		G3_Homeostatic	Col8a2	Collagen	33	1126	0.0293073
G1_Homeostatic	Col13a1	Collagen	26	807	0.0322181		G2_Homeostatic	Col8a1	Collagen	7	389	0.0179949		G3_Homeostatic	Col13a1	Collagen	32	1126	0.0284192
G1_Homeostatic	Col24a1	Collagen	19	807	0.023544		G2_Homeostatic	Col26a1	Collagen	4	389	0.0102828		G3_Homeostatic	Col17a1	Collagen	23	1126	0.0204263
G1_Homeostatic	Col17a1	Collagen	7	807	0.0086741		G2_Homeostatic	Col8a2	Collagen	4	389	0.0102828		G3_Homeostatic	Col24a1	Collagen	17	1126	0.0150977
G1_Homeostatic	Col11a1	Collagen	3	807	0.00371747		G2_Homeostatic	Col7a1	Collagen	3	389	0.00771208		G3_Homeostatic	Col7a1	Collagen	7	1126	0.0062167
G1_Homeostatic	Col28a1	Collagen	3	807	0.00371747		G2_Homeostatic	Col24a1	Collagen	2	389	0.00514139		G3_Homeostatic	Col28a1	Collagen	5	1126	0.0044405
G1_Homeostatic	Col7a1	Collagen	1	807	0.00123916		G2_Homeostatic	Col10a1	Collagen	0	389	0		G3_Homeostatic	Col11a1	Collagen	3	1126	0.0026643
G1_Homeostatic	Col10a1	Collagen	0	807	0		G2_Homeostatic	Col11a1	Collagen	0	389	0		G3_Homeostatic	Col10a1	Collagen	0	1126	0
G1_Homeostatic	Col11a2	Collagen	0	807	0		G2_Homeostatic	Col11a2	Collagen	0	389	0		G3_Homeostatic	Col11a2	Collagen	0	1126	0
G1_Homeostatic	Col25a1	Collagen	0	807	0		G2_Homeostatic	Col25a1	Collagen	0	389	0		G3_Homeostatic	Col25a1	Collagen	0	1126	0
G1_Homeostatic	Col6a4	Collagen	0	807	0		G2_Homeostatic	Col6a4	Collagen	0	389	0		G3_Homeostatic	Col6a4	Collagen	0	1126	0
G1_Homeostatic	Col9a2	Collagen	0	807	0		G2_Homeostatic	Col9a2	Collagen	0	389	0		G3_Homeostatic	Col9a2	Collagen	0	1126	0
Group	Genes	Category	Transcripts	Cell_Number	Per		Group	Genes	Category	Transcripts	Cell_Number	Per		Group	Genes	Category	Transcripts	Cell_Number	Per
G1_1-day	Col4a1	Collagen	15730	1155	13.619		G2_1-day	Col3a1	Collagen	18685	663	28.1825		G3_1-day	Col3a1	Collagen	15462	862	17.9374
G1_1-day	Col3a1	Collagen	14917	1155	12.9152		G2_1-day	Col1a2	Collagen	11431	663	17.2413		G3_1-day	Col4a1	Collagen	10700	862	12.413
G1_1-day	Col1a2	Collagen	10273	1155	8.89437		G2_1-day	Col1a1	Collagen	9165	663	13.8235		G3_1-day	Col1a2	Collagen	9452	862	10.9652
G1_1-day	Col4a2	Collagen	6538	1155	5.66061		G2_1-day	Col5a2	Collagen	3696	663	5.57466		G3_1-day	Col5a2	Collagen	5931	862	6.88051
G1_1-day	Col5a2	Collagen	6483	1155	5.61299		G2_1-day	Col4a1	Collagen	2959	663	4.46305		G3_1-day	Col1a1	Collagen	5729	862	6.64617
G1_1-day	Col1a1	Collagen	6348	1155	5.4961		G2_1-day	Col6a3	Collagen	1974	663	2.97738		G3_1-day	Col4a2	Collagen	4893	862	5.67633
G1_1-day	Col6a3	Collagen	4428	1155	3.83377		G2_1-day	Col5a3	Collagen	1489	663	2.24585		G3_1-day	Col6a3	Collagen	4880	862	5.66125
G1_1-day	Col15a1	Collagen	3159	1155	2.73506		G2_1-day	Col5a1	Collagen	1266	663	1.9095		G3_1-day	Col15a1	Collagen	2705	862	3.13805
G1_1-day	Col5a3	Collagen	2704	1155	2.34113		G2_1-day	Col14a1	Collagen	1233	663	1.85973		G3_1-day	Col6a1	Collagen	2490	862	2.88863
G1_1-day	Col6a1	Collagen	2637	1155	2.28312		G2_1-day	Col4a2	Collagen	1200	663	1.80995		G3_1-day	Col5a3	Collagen	2161	862	2.50696
G1_1-day	Col6a2	Collagen	1984	1155	1.71775		G2_1-day	Col6a1	Collagen	1005	663	1.51584		G3_1-day	Col6a2	Collagen	2094	862	2.42923
G1_1-day	Col12a1	Collagen	1705	1155	1.47619		G2_1-day	Col6a2	Collagen	919	663	1.38612		G3_1-day	Col5a1	Collagen	1697	862	1.96868
G1_1-day	Col5a1	Collagen	1553	1155	1.34459		G2_1-day	Col15a1	Collagen	764	663	1.15234		G3_1-day	Col14a1	Collagen	1168	862	1.35499
G1_1-day	Col23a1	Collagen	1103	1155	0.954978		G2_1-day	Col12a1	Collagen	399	663	0.60181		G3_1-day	Col27a1	Collagen	1093	862	1.26798
G1_1-day	Col27a1	Collagen	1043	1155	0.90303		G2_1-day	Col8a1	Collagen	280	663	0.422323		G3_1-day	Col12a1	Collagen	926	862	1.07425
G1_1-day	Col14a1	Collagen	844	1155	0.730736		G2_1-day	Col27a1	Collagen	269	663	0.405732		G3_1-day	Col23a1	Collagen	761	862	0.882831
G1_1-day	Col8a1	Collagen	647	1155	0.560173		G2_1-day	Col16a1	Collagen	197	663	0.297134		G3_1-day	Col8a1	Collagen	564	862	0.654292
G1_1-day	Col16a1	Collagen	445	1155	0.385281		G2_1-day	Col23a1	Collagen	189	663	0.285068		G3_1-day	Col18a1	Collagen	361	862	0.418794
G1_1-day	Col18a1	Collagen	358	1155	0.309957		G2_1-day	Col18a1	Collagen	125	663	0.188537		G3_1-day	Col16a1	Collagen	290	862	0.336427
G1_1-day	Col4a5	Collagen	132	1155	0.114286		G2_1-day	Col28a1	Collagen	77	663	0.116139		G3_1-day	Col6a6	Collagen	282	862	0.327146
G1_1-day	Col6a6	Collagen	124	1155	0.107359		G2_1-day	Col4a5	Collagen	47	663	0.0708899		G3_1-day	Col4a5	Collagen	201	862	0.233179
G1_1-day	Col4a3	Collagen	83	1155	0.0718615		G2_1-day	Col6a6	Collagen	27	663	0.040724		G3_1-day	Col4a3	Collagen	133	862	0.154292
G1_1-day	Col4a4	Collagen	80	1155	0.0692641		G2_1-day	Col4a4	Collagen	23	663	0.0346908		G3_1-day	Col4a4	Collagen	107	862	0.12413
G1_1-day	Col24a1	Collagen	39	1155	0.0337662		G2_1-day	Col6a5	Collagen	17	663	0.025641		G3_1-day	Col6a5	Collagen	69	862	0.0800464
G1_1-day	Col26a1	Collagen	35	1155	0.030303		G2_1-day	Col24a1	Collagen	12	663	0.0180995		G3_1-day	Col20a1	Collagen	47	862	0.0545244
G1_1-day	Col6a5	Collagen	30	1155	0.025974		G2_1-day	Col4a3	Collagen	8	663	0.0120664		G3_1-day	Col26a1	Collagen	42	862	0.0487239
G1_1-day	Col20a1	Collagen	29	1155	0.0251082		G2_1-day	Col4a6	Collagen	7	663	0.0105581		G3_1-day	Col24a1	Collagen	34	862	0.0394432
G1_1-day	Col8a2	Collagen	26	1155	0.0225108		G2_1-day	Col17a1	Collagen	6	663	0.00904977		G3_1-day	Col4a6	Collagen	29	862	0.0336427
G1_1-day	Col28a1	Collagen	13	1155	0.0112554		G2_1-day	Col8a2	Collagen	5	663	0.00754148		G3_1-day	Col28a1	Collagen	27	862	0.0313225
G1_1-day	Col11a1	Collagen	8	1155	0.00692641		G2_1-day	Col20a1	Collagen	3	663	0.00452489		G3_1-day	Col8a2	Collagen	26	862	0.0301624
G1_1-day	Col4a6	Collagen	5	1155	0.004329		G2_1-day	Col11a1	Collagen	2	663	0.00301659		G3_1-day	Col17a1	Collagen	21	862	0.0243619
G1_1-day	Col13a1	Collagen	4	1155	0.0034632		G2_1-day	Col11a2	Collagen	1	663	0.0015083		G3_1-day	Col11a1	Collagen	10	862	0.0116009
G1_1-day	Col7a1	Collagen	2	1155	0.0017316		G2_1-day	Col13a1	Collagen	1	663	0.0015083		G3_1-day	Col7a1	Collagen	6	862	0.00696056
G1_1-day	Col11a2	Collagen	1	1155	0.000865801		G2_1-day	Col10a1	Collagen	0	663	0		G3_1-day	Col13a1	Collagen	2	862	0.00232019
G1_1-day	Col17a1	Collagen	1	1155	0.000865801		G2_1-day	Col25a1	Collagen	0	663	0		G3_1-day	Col11a2	Collagen	1	862	0.00116009
G1_1-day	Col25a1	Collagen	1	1155	0.000865801		G2_1-day	Col26a1	Collagen	0	663	0		G3_1-day	Col10a1	Collagen	0	862	0
G1_1-day	Col10a1	Collagen	0	1155	0		G2_1-day	Col6a4	Collagen	0	663	0		G3_1-day	Col25a1	Collagen	0	862	0
G1_1-day	Col6a4	Collagen	0	1155	0		G2_1-day	Col7a1	Collagen	0	663	0		G3_1-day	Col6a4	Collagen	0	862	0
G1_1-day	Col9a2	Collagen	0	1155	0		G2_1-day	Col9a2	Collagen	0	663	0		G3_1-day	Col9a2	Collagen	0	862	0
Group	Genes	Category	Transcripts	Cell_Number	Per		Group	Genes	Category	Transcripts	Cell_Number	Per		Group	Genes	Category	Transcripts	Cell_Number	Per
G1_3-day	Col3a1	Collagen	73426	2603	28.2082		G2_3-day	Col3a1	Collagen	327933	3816	85.9363		G3_3-day	Col3a1	Collagen	97984	1945	50.3774
G1_3-day	Col1a2	Collagen	50450	2603	19.3815		G2_3-day	Col1a2	Collagen	253726	3816	66.49		G3_3-day	Col1a2	Collagen	59971	1945	30.8334
G1_3-day	Col1a1	Collagen	43468	2603	16.6992		G2_3-day	Col1a1	Collagen	253539	3816	66.441		G3_3-day	Col1a1	Collagen	55810	1945	28.6941
G1_3-day	Col5a2	Collagen	22725	2603	8.73031		G2_3-day	Col5a2	Collagen	38894	3816	10.1923		G3_3-day	Col5a2	Collagen	18406	1945	9.46324
G1_3-day	Col4a1	Collagen	15259	2603	5.86208		G2_3-day	Col5a1	Collagen	23155	3816	6.06787		G3_3-day	Col4a1	Collagen	12355	1945	6.35219
G1_3-day	Col15a1	Collagen	11687	2603	4.48982		G2_3-day	Col6a3	Collagen	14584	3816	3.8218		G3_3-day	Col6a3	Collagen	10296	1945	5.29357
G1_3-day	Col6a3	Collagen	10786	2603	4.14368		G2_3-day	Col14a1	Collagen	12232	3816	3.20545		G3_3-day	Col15a1	Collagen	8024	1945	4.12545
G1_3-day	Col4a2	Collagen	8774	2603	3.37073		G2_3-day	Col5a3	Collagen	11649	3816	3.05267		G3_3-day	Col4a2	Collagen	7441	1945	3.82571
G1_3-day	Col6a1	Collagen	6226	2603	2.39186		G2_3-day	Col6a1	Collagen	11646	3816	3.05189		G3_3-day	Col5a1	Collagen	7357	1945	3.78252
G1_3-day	Col12a1	Collagen	5408	2603	2.0776		G2_3-day	Col6a2	Collagen	9972	3816	2.61321		G3_3-day	Col6a1	Collagen	6265	1945	3.22108
G1_3-day	Col5a1	Collagen	5359	2603	2.05878		G2_3-day	Col12a1	Collagen	6709	3816	1.75812		G3_3-day	Col6a2	Collagen	5337	1945	2.74396
G1_3-day	Col5a3	Collagen	5000	2603	1.92086		G2_3-day	Col4a1	Collagen	5985	3816	1.5684		G3_3-day	Col5a3	Collagen	3769	1945	1.93779
G1_3-day	Col6a2	Collagen	4766	2603	1.83096		G2_3-day	Col15a1	Collagen	5481	3816	1.43632		G3_3-day	Col14a1	Collagen	2513	1945	1.29203
G1_3-day	Col23a1	Collagen	2317	2603	0.890127		G2_3-day	Col24a1	Collagen	3382	3816	0.886268		G3_3-day	Col12a1	Collagen	2347	1945	1.20668
G1_3-day	Col8a1	Collagen	2256	2603	0.866692		G2_3-day	Col4a2	Collagen	2983	3816	0.781709		G3_3-day	Col8a1	Collagen	1369	1945	0.703856
G1_3-day	Col16a1	Collagen	2104	2603	0.808298		G2_3-day	Col8a1	Collagen	2812	3816	0.736897		G3_3-day	Col6a6	Collagen	1317	1945	0.677121
G1_3-day	Col14a1	Collagen	1500	2603	0.576258		G2_3-day	Col16a1	Collagen	2628	3816	0.688679		G3_3-day	Col16a1	Collagen	1145	1945	0.588689
G1_3-day	Col27a1	Collagen	1192	2603	0.457933		G2_3-day	Col27a1	Collagen	1043	3816	0.273323		G3_3-day	Col27a1	Collagen	991	1945	0.509512
G1_3-day	Col6a6	Collagen	691	2603	0.265463		G2_3-day	Col18a1	Collagen	885	3816	0.231918		G3_3-day	Col18a1	Collagen	835	1945	0.429306
G1_3-day	Col4a5	Collagen	655	2603	0.251633		G2_3-day	Col11a1	Collagen	597	3816	0.156447		G3_3-day	Col23a1	Collagen	797	1945	0.409769
G1_3-day	Col18a1	Collagen	586	2603	0.225125		G2_3-day	Col28a1	Collagen	544	3816	0.142558		G3_3-day	Col4a5	Collagen	674	1945	0.34653
G1_3-day	Col24a1	Collagen	352	2603	0.135229		G2_3-day	Col23a1	Collagen	404	3816	0.10587		G3_3-day	Col24a1	Collagen	667	1945	0.342931
G1_3-day	Col4a3	Collagen	293	2603	0.112562		G2_3-day	Col4a5	Collagen	394	3816	0.103249		G3_3-day	Col4a4	Collagen	364	1945	0.187147
G1_3-day	Col4a4	Collagen	283	2603	0.108721		G2_3-day	Col6a6	Collagen	319	3816	0.0835954		G3_3-day	Col28a1	Collagen	354	1945	0.182005
G1_3-day	Col11a1	Collagen	277	2603	0.106416		G2_3-day	Col8a2	Collagen	265	3816	0.0694444		G3_3-day	Col4a3	Collagen	291	1945	0.149614
G1_3-day	Col8a2	Collagen	159	2603	0.0610834		G2_3-day	Col6a5	Collagen	153	3816	0.0400943		G3_3-day	Col11a1	Collagen	213	1945	0.109512
G1_3-day	Col28a1	Collagen	156	2603	0.0599308		G2_3-day	Col20a1	Collagen	138	3816	0.0361635		G3_3-day	Col6a5	Collagen	204	1945	0.104884
G1_3-day	Col20a1	Collagen	119	2603	0.0457165		G2_3-day	Col4a4	Collagen	131	3816	0.0343291		G3_3-day	Col8a2	Collagen	191	1945	0.0982005
G1_3-day	Col6a5	Collagen	74	2603	0.0284287		G2_3-day	Col4a3	Collagen	115	3816	0.0301363		G3_3-day	Col20a1	Collagen	97	1945	0.0498715
G1_3-day	Col26a1	Collagen	73	2603	0.0280446		G2_3-day	Col7a1	Collagen	103	3816	0.0269916		G3_3-day	Col26a1	Collagen	92	1945	0.0473008
G1_3-day	Col13a1	Collagen	43	2603	0.0165194		G2_3-day	Col6a4	Collagen	32	3816	0.00838574		G3_3-day	Col4a6	Collagen	32	1945	0.0164524
G1_3-day	Col7a1	Collagen	29	2603	0.011141		G2_3-day	Col13a1	Collagen	23	3816	0.00602725		G3_3-day	Col13a1	Collagen	31	1945	0.0159383
G1_3-day	Col4a6	Collagen	24	2603	0.00922013		G2_3-day	Col11a2	Collagen	10	3816	0.00262055		G3_3-day	Col7a1	Collagen	20	1945	0.0102828
G1_3-day	Col11a2	Collagen	16	2603	0.00614675		G2_3-day	Col4a6	Collagen	10	3816	0.00262055		G3_3-day	Col17a1	Collagen	12	1945	0.00616967
G1_3-day	Col17a1	Collagen	10	2603	0.00384172		G2_3-day	Col25a1	Collagen	9	3816	0.00235849		G3_3-day	Col6a4	Collagen	12	1945	0.00616967
G1_3-day	Col25a1	Collagen	9	2603	0.00345755		G2_3-day	Col26a1	Collagen	8	3816	0.00209644		G3_3-day	Col11a2	Collagen	11	1945	0.00565553
G1_3-day	Col9a2	Collagen	3	2603	0.00115252		G2_3-day	Col17a1	Collagen	4	3816	0.00104822		G3_3-day	Col25a1	Collagen	4	1945	0.00205655
G1_3-day	Col10a1	Collagen	1	2603	0.000384172		G2_3-day	Col10a1	Collagen	2	3816	0.000524109		G3_3-day	Col10a1	Collagen	2	1945	0.00102828
G1_3-day	Col6a4	Collagen	1	2603	0.000384172		G2_3-day	Col9a2	Collagen	1	3816	0.000262055		G3_3-day	Col9a2	Collagen	0	1945	0
Group	Genes	Category	Transcripts	Cell_Number	Per		Group	Genes	Category	Transcripts	Cell_Number	Per		Group	Genes	Category	Transcripts	Cell_Number	Per
G1_7-day	Col3a1	Collagen	116358	3746	31.0619		G2_7-day	Col3a1	Collagen	184178	1825	100.919		G3_7-day	Col3a1	Collagen	64672	1803	35.8691
G1_7-day	Col1a2	Collagen	83866	3746	22.3881		G2_7-day	Col1a1	Collagen	124903	1825	68.44		G3_7-day	Col1a2	Collagen	44992	1803	24.954
G1_7-day	Col1a1	Collagen	72456	3746	19.3422		G2_7-day	Col1a2	Collagen	107561	1825	58.9375		G3_7-day	Col1a1	Collagen	42774	1803	23.7238
G1_7-day	Col5a2	Collagen	29363	3746	7.83849		G2_7-day	Col5a2	Collagen	18302	1825	10.0285		G3_7-day	Col5a2	Collagen	15903	1803	8.8203
G1_7-day	Col15a1	Collagen	25778	3746	6.88147		G2_7-day	Col14a1	Collagen	12597	1825	6.90247		G3_7-day	Col15a1	Collagen	13592	1803	7.53855
G1_7-day	Col4a1	Collagen	23932	3746	6.38868		G2_7-day	Col6a1	Collagen	10199	1825	5.58849		G3_7-day	Col6a3	Collagen	12482	1803	6.92291
G1_7-day	Col6a3	Collagen	19814	3746	5.28938		G2_7-day	Col6a3	Collagen	10012	1825	5.48603		G3_7-day	Col4a1	Collagen	11931	1803	6.6173
G1_7-day	Col6a1	Collagen	15694	3746	4.18954		G2_7-day	Col5a1	Collagen	9581	1825	5.24986		G3_7-day	Col6a1	Collagen	8497	1803	4.7127
G1_7-day	Col4a2	Collagen	14657	3746	3.91271		G2_7-day	Col6a2	Collagen	8437	1825	4.62301		G3_7-day	Col4a2	Collagen	7252	1803	4.02219
G1_7-day	Col8a1	Collagen	13744	3746	3.66898		G2_7-day	Col5a3	Collagen	5610	1825	3.07397		G3_7-day	Col6a2	Collagen	6913	1803	3.83417
G1_7-day	Col6a2	Collagen	12217	3746	3.26135		G2_7-day	Col8a1	Collagen	4204	1825	2.30356		G3_7-day	Col8a1	Collagen	6001	1803	3.32834
G1_7-day	Col5a1	Collagen	5305	3746	1.41618		G2_7-day	Col12a1	Collagen	3148	1825	1.72493		G3_7-day	Col5a1	Collagen	4206	1803	2.33278
G1_7-day	Col5a3	Collagen	3444	3746	0.919381		G2_7-day	Col15a1	Collagen	2750	1825	1.50685		G3_7-day	Col14a1	Collagen	3398	1803	1.88464
G1_7-day	Col14a1	Collagen	2875	3746	0.767485		G2_7-day	Col4a1	Collagen	2516	1825	1.37863		G3_7-day	Col5a3	Collagen	2882	1803	1.59845
G1_7-day	Col27a1	Collagen	2511	3746	0.670315		G2_7-day	Col16a1	Collagen	1683	1825	0.922192		G3_7-day	Col6a6	Collagen	2428	1803	1.34664
G1_7-day	Col16a1	Collagen	2486	3746	0.663641		G2_7-day	Col4a2	Collagen	1482	1825	0.812055		G3_7-day	Col27a1	Collagen	1850	1803	1.02607
G1_7-day	Col6a6	Collagen	2140	3746	0.571276		G2_7-day	Col24a1	Collagen	1440	1825	0.789041		G3_7-day	Col16a1	Collagen	1203	1803	0.667221
G1_7-day	Col12a1	Collagen	2066	3746	0.551522		G2_7-day	Col18a1	Collagen	941	1825	0.515616		G3_7-day	Col4a5	Collagen	1003	1803	0.556295
G1_7-day	Col4a5	Collagen	1557	3746	0.415643		G2_7-day	Col27a1	Collagen	776	1825	0.425205		G3_7-day	Col18a1	Collagen	943	1803	0.523017
G1_7-day	Col28a1	Collagen	1319	3746	0.352109		G2_7-day	Col11a1	Collagen	676	1825	0.370411		G3_7-day	Col12a1	Collagen	792	1803	0.439268
G1_7-day	Col8a2	Collagen	1075	3746	0.286973		G2_7-day	Col8a2	Collagen	536	1825	0.293699		G3_7-day	Col8a2	Collagen	617	1803	0.342207
G1_7-day	Col11a1	Collagen	1015	3746	0.270956		G2_7-day	Col6a6	Collagen	480	1825	0.263014		G3_7-day	Col28a1	Collagen	616	1803	0.341653
G1_7-day	Col23a1	Collagen	872	3746	0.232782		G2_7-day	Col4a5	Collagen	370	1825	0.20274		G3_7-day	Col23a1	Collagen	575	1803	0.318913
G1_7-day	Col18a1	Collagen	780	3746	0.208222		G2_7-day	Col23a1	Collagen	271	1825	0.148493		G3_7-day	Col24a1	Collagen	511	1803	0.283417
G1_7-day	Col4a3	Collagen	669	3746	0.17859		G2_7-day	Col28a1	Collagen	192	1825	0.105205		G3_7-day	Col11a1	Collagen	451	1803	0.250139
G1_7-day	Col24a1	Collagen	575	3746	0.153497		G2_7-day	Col6a5	Collagen	191	1825	0.104658		G3_7-day	Col4a3	Collagen	383	1803	0.212424
G1_7-day	Col4a4	Collagen	459	3746	0.122531		G2_7-day	Col4a4	Collagen	141	1825	0.0772603		G3_7-day	Col26a1	Collagen	278	1803	0.154187
G1_7-day	Col26a1	Collagen	427	3746	0.113988		G2_7-day	Col7a1	Collagen	101	1825	0.0553425		G3_7-day	Col4a4	Collagen	266	1803	0.147532
G1_7-day	Col6a5	Collagen	237	3746	0.0632675		G2_7-day	Col4a3	Collagen	55	1825	0.030137		G3_7-day	Col6a5	Collagen	200	1803	0.110926
G1_7-day	Col13a1	Collagen	95	3746	0.0253604		G2_7-day	Col20a1	Collagen	46	1825	0.0252055		G3_7-day	Col20a1	Collagen	83	1803	0.0460344
G1_7-day	Col20a1	Collagen	93	3746	0.0248265		G2_7-day	Col10a1	Collagen	22	1825	0.0120548		G3_7-day	Col4a6	Collagen	81	1803	0.0449251
G1_7-day	Col4a6	Collagen	70	3746	0.0186866		G2_7-day	Col4a6	Collagen	13	1825	0.00712329		G3_7-day	Col7a1	Collagen	44	1803	0.0244038
G1_7-day	Col7a1	Collagen	34	3746	0.00907635		G2_7-day	Col26a1	Collagen	10	1825	0.00547945		G3_7-day	Col13a1	Collagen	34	1803	0.0188575
G1_7-day	Col11a2	Collagen	16	3746	0.00427122		G2_7-day	Col13a1	Collagen	7	1825	0.00383562		G3_7-day	Col11a2	Collagen	11	1803	0.00610094
G1_7-day	Col10a1	Collagen	10	3746	0.00266951		G2_7-day	Col11a2	Collagen	5	1825	0.00273973		G3_7-day	Col17a1	Collagen	8	1803	0.00443705
G1_7-day	Col17a1	Collagen	7	3746	0.00186866		G2_7-day	Col6a4	Collagen	4	1825	0.00219178		G3_7-day	Col25a1	Collagen	5	1803	0.00277316
G1_7-day	Col25a1	Collagen	4	3746	0.00106781		G2_7-day	Col25a1	Collagen	2	1825	0.00109589		G3_7-day	Col10a1	Collagen	1	1803	0.000554631
G1_7-day	Col9a2	Collagen	1	3746	0.000266951		G2_7-day	Col17a1	Collagen	1	1825	0.000547945		G3_7-day	Col6a4	Collagen	1	1803	0.000554631
G1_7-day	Col6a4	Collagen	0	3746	0		G2_7-day	Col9a2	Collagen	0	1825	0		G3_7-day	Col9a2	Collagen	1	1803	0.000554631

## Sheet: regulators
Group	Genes	Category	Transcripts	Cell_Number	Per		Group	Genes	Category	Transcripts	Cell_Number	Per		Group	Genes	Category	Transcripts	Cell_Number	Per
G1_Homeostatic	Ctsl	Regulators	6094	807	7.55143		G2_Homeostatic	Timp2	Regulators	2934	389	7.54242		G3_Homeostatic	Adamts12	Regulators	8866	1126	7.87389
G1_Homeostatic	Serpinf1	Regulators	5439	807	6.73978		G2_Homeostatic	Serping1	Regulators	2570	389	6.60668		G3_Homeostatic	Itih5	Regulators	6006	1126	5.33393
G1_Homeostatic	Itih5	Regulators	4625	807	5.7311		G2_Homeostatic	Cst3	Regulators	2350	389	6.04113		G3_Homeostatic	Ctsl	Regulators	5768	1126	5.12256
G1_Homeostatic	Cst3	Regulators	4438	807	5.49938		G2_Homeostatic	Ctsl	Regulators	2077	389	5.33933		G3_Homeostatic	Serpinf1	Regulators	5240	1126	4.65364
G1_Homeostatic	Serping1	Regulators	4301	807	5.32962		G2_Homeostatic	Serpinf1	Regulators	1786	389	4.59126		G3_Homeostatic	Serping1	Regulators	4828	1126	4.28774
G1_Homeostatic	Adamts12	Regulators	3937	807	4.87856		G2_Homeostatic	Serpinb6a	Regulators	1479	389	3.80206		G3_Homeostatic	Pappa	Regulators	4101	1126	3.6421
G1_Homeostatic	Timp2	Regulators	2881	807	3.57001		G2_Homeostatic	Adamts5	Regulators	1205	389	3.09769		G3_Homeostatic	Cst3	Regulators	3687	1126	3.27442
G1_Homeostatic	Serpinh1	Regulators	2606	807	3.22924		G2_Homeostatic	Serpinh1	Regulators	1196	389	3.07455		G3_Homeostatic	Timp2	Regulators	3583	1126	3.18206
G1_Homeostatic	Htra1	Regulators	2561	807	3.17348		G2_Homeostatic	Timp3	Regulators	1148	389	2.95116		G3_Homeostatic	Htra1	Regulators	2924	1126	2.5968
G1_Homeostatic	Timp3	Regulators	2116	807	2.62206		G2_Homeostatic	Itih5	Regulators	1102	389	2.8329		G3_Homeostatic	Htra3	Regulators	2870	1126	2.54885
G1_Homeostatic	Htra3	Regulators	2111	807	2.61586		G2_Homeostatic	Htra1	Regulators	846	389	2.17481		G3_Homeostatic	Serpinh1	Regulators	2753	1126	2.44494
G1_Homeostatic	Pappa	Regulators	1885	807	2.33581		G2_Homeostatic	Adamts12	Regulators	793	389	2.03856		G3_Homeostatic	Adamtsl1	Regulators	2439	1126	2.16607
G1_Homeostatic	Ctsh	Regulators	1742	807	2.15861		G2_Homeostatic	Pcsk6	Regulators	744	389	1.9126		G3_Homeostatic	Timp3	Regulators	2096	1126	1.86146
G1_Homeostatic	Mmp3	Regulators	1619	807	2.0062		G2_Homeostatic	Htra3	Regulators	715	389	1.83805		G3_Homeostatic	Adamts5	Regulators	2077	1126	1.84458
G1_Homeostatic	Ctsz	Regulators	1449	807	1.79554		G2_Homeostatic	Mmp14	Regulators	638	389	1.6401		G3_Homeostatic	Adam19	Regulators	1767	1126	1.56927
G1_Homeostatic	Ctsb	Regulators	1445	807	1.79058		G2_Homeostatic	Adamtsl1	Regulators	633	389	1.62725		G3_Homeostatic	Ctsh	Regulators	1732	1126	1.53819
G1_Homeostatic	Adamts5	Regulators	1256	807	1.55638		G2_Homeostatic	Adamts2	Regulators	618	389	1.58869		G3_Homeostatic	Mmp14	Regulators	1702	1126	1.51155
G1_Homeostatic	Ctsk	Regulators	1209	807	1.49814		G2_Homeostatic	Ctsb	Regulators	598	389	1.53728		G3_Homeostatic	Ctsb	Regulators	1632	1126	1.44938
G1_Homeostatic	Adamtsl1	Regulators	1186	807	1.46964		G2_Homeostatic	Ctsh	Regulators	588	389	1.51157		G3_Homeostatic	Ctsz	Regulators	1372	1126	1.21847
G1_Homeostatic	Mmp14	Regulators	1122	807	1.39033		G2_Homeostatic	Loxl1	Regulators	557	389	1.43188		G3_Homeostatic	Serpinb6a	Regulators	1355	1126	1.20337
G1_Homeostatic	Serpinb6a	Regulators	1067	807	1.32218		G2_Homeostatic	Adamtsl3	Regulators	518	389	1.33162		G3_Homeostatic	Adamtsl3	Regulators	1350	1126	1.19893
G1_Homeostatic	Adam19	Regulators	944	807	1.16976		G2_Homeostatic	Ctsz	Regulators	446	389	1.14653		G3_Homeostatic	Serpine2	Regulators	1260	1126	1.11901
G1_Homeostatic	Ctsd	Regulators	897	807	1.11152		G2_Homeostatic	Plat	Regulators	357	389	0.917738		G3_Homeostatic	Ctsk	Regulators	979	1126	0.869449
G1_Homeostatic	Cstb	Regulators	848	807	1.05081		G2_Homeostatic	Bmp1	Regulators	338	389	0.868895		G3_Homeostatic	Adam12	Regulators	936	1126	0.831261
G1_Homeostatic	Plod1	Regulators	713	807	0.883519		G2_Homeostatic	Ctsd	Regulators	334	389	0.858612		G3_Homeostatic	Ctsd	Regulators	920	1126	0.817052
G1_Homeostatic	Loxl1	Regulators	675	807	0.836431		G2_Homeostatic	Sulf1	Regulators	322	389	0.827763		G3_Homeostatic	Plod1	Regulators	916	1126	0.813499
G1_Homeostatic	Serpine2	Regulators	673	807	0.833953		G2_Homeostatic	Ctsk	Regulators	286	389	0.735219		G3_Homeostatic	P4ha1	Regulators	876	1126	0.777975
G1_Homeostatic	P4ha1	Regulators	614	807	0.760843		G2_Homeostatic	Mmp23	Regulators	277	389	0.712082		G3_Homeostatic	Sulf1	Regulators	755	1126	0.670515
G1_Homeostatic	Plat	Regulators	577	807	0.714994		G2_Homeostatic	Cstb	Regulators	273	389	0.701799		G3_Homeostatic	Cstb	Regulators	698	1126	0.619893
G1_Homeostatic	Timp1	Regulators	555	807	0.687732		G2_Homeostatic	Mmp3	Regulators	258	389	0.663239		G3_Homeostatic	Mmp3	Regulators	694	1126	0.616341
G1_Homeostatic	Mmp19	Regulators	553	807	0.685254		G2_Homeostatic	Pappa	Regulators	230	389	0.59126		G3_Homeostatic	Loxl1	Regulators	680	1126	0.603908
G1_Homeostatic	Sulf1	Regulators	455	807	0.563817		G2_Homeostatic	Serpine2	Regulators	207	389	0.532134		G3_Homeostatic	Mmp19	Regulators	612	1126	0.543517
G1_Homeostatic	Adamtsl3	Regulators	413	807	0.511772		G2_Homeostatic	Loxl2	Regulators	196	389	0.503856		G3_Homeostatic	Bmp1	Regulators	567	1126	0.503552
G1_Homeostatic	Adamts9	Regulators	376	807	0.465923		G2_Homeostatic	Adam19	Regulators	187	389	0.48072		G3_Homeostatic	Adamts9	Regulators	556	1126	0.493783
G1_Homeostatic	Serpine1	Regulators	370	807	0.458488		G2_Homeostatic	P4ha1	Regulators	179	389	0.460154		G3_Homeostatic	Plod2	Regulators	525	1126	0.466252
G1_Homeostatic	Bmp1	Regulators	338	807	0.418835		G2_Homeostatic	Pamr1	Regulators	174	389	0.447301		G3_Homeostatic	Adamts10	Regulators	495	1126	0.439609
G1_Homeostatic	Loxl2	Regulators	338	807	0.418835		G2_Homeostatic	Adam17	Regulators	138	389	0.354756		G3_Homeostatic	Plat	Regulators	481	1126	0.427176
G1_Homeostatic	Plod2	Regulators	296	807	0.366791		G2_Homeostatic	Pcsk5	Regulators	136	389	0.349614		G3_Homeostatic	Loxl2	Regulators	480	1126	0.426288
G1_Homeostatic	Adam12	Regulators	280	807	0.346964		G2_Homeostatic	Plod2	Regulators	133	389	0.341902		G3_Homeostatic	Adamts2	Regulators	466	1126	0.413854
G1_Homeostatic	Adamts15	Regulators	275	807	0.340768		G2_Homeostatic	Adam9	Regulators	125	389	0.321337		G3_Homeostatic	Adamts15	Regulators	438	1126	0.388988
G1_Homeostatic	Egln1	Regulators	273	807	0.33829		G2_Homeostatic	Adamts15	Regulators	119	389	0.305913		G3_Homeostatic	Adam10	Regulators	397	1126	0.352575
G1_Homeostatic	Adamts2	Regulators	269	807	0.333333		G2_Homeostatic	Adam12	Regulators	117	389	0.300771		G3_Homeostatic	Ngly1	Regulators	361	1126	0.320604
G1_Homeostatic	Adamts10	Regulators	265	807	0.328377		G2_Homeostatic	Sulf2	Regulators	113	389	0.290488		G3_Homeostatic	Ctso	Regulators	322	1126	0.285968
G1_Homeostatic	Ctsa	Regulators	256	807	0.317224		G2_Homeostatic	Ctso	Regulators	112	389	0.287918		G3_Homeostatic	Adam9	Regulators	296	1126	0.262877
G1_Homeostatic	Ctsf	Regulators	238	807	0.294919		G2_Homeostatic	Plod1	Regulators	109	389	0.280206		G3_Homeostatic	Egln1	Regulators	288	1126	0.255773
G1_Homeostatic	Ctso	Regulators	235	807	0.291202		G2_Homeostatic	Adamtsl4	Regulators	107	389	0.275064		G3_Homeostatic	Pcsk5	Regulators	272	1126	0.241563
G1_Homeostatic	Ngly1	Regulators	234	807	0.289963		G2_Homeostatic	Mmp19	Regulators	106	389	0.272494		G3_Homeostatic	Sulf2	Regulators	272	1126	0.241563
G1_Homeostatic	Adam10	Regulators	223	807	0.276332		G2_Homeostatic	Adam22	Regulators	101	389	0.25964		G3_Homeostatic	Ctsa	Regulators	268	1126	0.238011
G1_Homeostatic	Serpinb9	Regulators	205	807	0.254027		G2_Homeostatic	Serpinb1a	Regulators	100	389	0.257069		G3_Homeostatic	Adam23	Regulators	256	1126	0.227353
G1_Homeostatic	Mmp23	Regulators	198	807	0.245353		G2_Homeostatic	Adam10	Regulators	94	389	0.241645		G3_Homeostatic	Ctsf	Regulators	249	1126	0.221137
G1_Homeostatic	Plod3	Regulators	182	807	0.225527		G2_Homeostatic	Timp1	Regulators	90	389	0.231362		G3_Homeostatic	Adam17	Regulators	237	1126	0.21048
G1_Homeostatic	Egln2	Regulators	176	807	0.218092		G2_Homeostatic	Ngly1	Regulators	87	389	0.22365		G3_Homeostatic	Plod3	Regulators	231	1126	0.205151
G1_Homeostatic	Adam23	Regulators	171	807	0.211896		G2_Homeostatic	Adamtsl5	Regulators	85	389	0.218509		G3_Homeostatic	Egln2	Regulators	220	1126	0.195382
G1_Homeostatic	Adam9	Regulators	169	807	0.209418		G2_Homeostatic	Ctsa	Regulators	84	389	0.215938		G3_Homeostatic	Adamts17	Regulators	206	1126	0.182948
G1_Homeostatic	Sulf2	Regulators	168	807	0.208178		G2_Homeostatic	Egln1	Regulators	82	389	0.210797		G3_Homeostatic	Mmp11	Regulators	206	1126	0.182948
G1_Homeostatic	Kazald1	Regulators	167	807	0.206939		G2_Homeostatic	Ctsf	Regulators	74	389	0.190231		G3_Homeostatic	Mmp23	Regulators	204	1126	0.181172
G1_Homeostatic	Adam17	Regulators	165	807	0.204461		G2_Homeostatic	Adam33	Regulators	73	389	0.187661		G3_Homeostatic	Serpine1	Regulators	202	1126	0.179396
G1_Homeostatic	Adamtsl2	Regulators	149	807	0.184634		G2_Homeostatic	P4ha2	Regulators	72	389	0.18509		G3_Homeostatic	Serpinb1a	Regulators	194	1126	0.172291
G1_Homeostatic	P4ha2	Regulators	148	807	0.183395		G2_Homeostatic	Tgm2	Regulators	71	389	0.182519		G3_Homeostatic	P4ha2	Regulators	182	1126	0.161634
G1_Homeostatic	Mmp11	Regulators	144	807	0.178439		G2_Homeostatic	Serpina3n	Regulators	70	389	0.179949		G3_Homeostatic	Serpinb9	Regulators	181	1126	0.160746
G1_Homeostatic	Tgm2	Regulators	140	807	0.173482		G2_Homeostatic	Adamts10	Regulators	69	389	0.177378		G3_Homeostatic	Kazald1	Regulators	174	1126	0.154529
G1_Homeostatic	Adam15	Regulators	133	807	0.164808		G2_Homeostatic	Adam15	Regulators	68	389	0.174807		G3_Homeostatic	Adam15	Regulators	163	1126	0.14476
G1_Homeostatic	Adamtsl5	Regulators	130	807	0.16109		G2_Homeostatic	Plod3	Regulators	66	389	0.169666		G3_Homeostatic	Adam33	Regulators	160	1126	0.142096
G1_Homeostatic	Itih2	Regulators	130	807	0.16109		G2_Homeostatic	Loxl3	Regulators	65	389	0.167095		G3_Homeostatic	Loxl3	Regulators	158	1126	0.14032
G1_Homeostatic	Loxl3	Regulators	127	807	0.157373		G2_Homeostatic	Adamts16	Regulators	62	389	0.159383		G3_Homeostatic	Pcsk6	Regulators	156	1126	0.138544
G1_Homeostatic	Pcsk5	Regulators	123	807	0.152416		G2_Homeostatic	Serpine1	Regulators	62	389	0.159383		G3_Homeostatic	Fam20a	Regulators	153	1126	0.135879
G1_Homeostatic	Fam20a	Regulators	116	807	0.143742		G2_Homeostatic	Fam20a	Regulators	59	389	0.151671		G3_Homeostatic	Tll1	Regulators	149	1126	0.132327
G1_Homeostatic	Fam20b	Regulators	114	807	0.141264		G2_Homeostatic	Fam20b	Regulators	57	389	0.14653		G3_Homeostatic	Adamtsl2	Regulators	148	1126	0.131439
G1_Homeostatic	Tll2	Regulators	112	807	0.138786		G2_Homeostatic	Serpinb9	Regulators	57	389	0.14653		G3_Homeostatic	Fam20c	Regulators	138	1126	0.122558
G1_Homeostatic	Serpinb1a	Regulators	107	807	0.13259		G2_Homeostatic	Tll1	Regulators	50	389	0.128535		G3_Homeostatic	Fam20b	Regulators	130	1126	0.115453
G1_Homeostatic	Fam20c	Regulators	90	807	0.111524		G2_Homeostatic	Adamts14	Regulators	48	389	0.123393		G3_Homeostatic	Mmp16	Regulators	128	1126	0.113677
G1_Homeostatic	Adam33	Regulators	82	807	0.101611		G2_Homeostatic	Prss12	Regulators	46	389	0.118252		G3_Homeostatic	Adamtsl5	Regulators	126	1126	0.111901
G1_Homeostatic	Adamts3	Regulators	81	807	0.100372		G2_Homeostatic	Egln2	Regulators	40	389	0.102828		G3_Homeostatic	Adam22	Regulators	124	1126	0.110124
G1_Homeostatic	Mmp16	Regulators	77	807	0.0954151		G2_Homeostatic	Adam23	Regulators	37	389	0.0951157		G3_Homeostatic	Ogfod1	Regulators	120	1126	0.106572
G1_Homeostatic	Adamts4	Regulators	76	807	0.094176		G2_Homeostatic	Ogfod1	Regulators	36	389	0.092545		G3_Homeostatic	Tgm2	Regulators	120	1126	0.106572
G1_Homeostatic	Serpina3n	Regulators	76	807	0.094176		G2_Homeostatic	Adamts17	Regulators	34	389	0.0874036		G3_Homeostatic	Hyal1	Regulators	110	1126	0.0976909
G1_Homeostatic	Pcsk6	Regulators	74	807	0.0916976		G2_Homeostatic	Mmp27	Regulators	34	389	0.0874036		G3_Homeostatic	Tll2	Regulators	109	1126	0.0968028
G1_Homeostatic	Adamts17	Regulators	73	807	0.0904585		G2_Homeostatic	Mmp16	Regulators	33	389	0.0848329		G3_Homeostatic	Adamts3	Regulators	107	1126	0.0950266
G1_Homeostatic	Hyal1	Regulators	72	807	0.0892193		G2_Homeostatic	Fam20c	Regulators	31	389	0.0796915		G3_Homeostatic	Adamts6	Regulators	107	1126	0.0950266
G1_Homeostatic	Ogfod1	Regulators	72	807	0.0892193		G2_Homeostatic	P4htm	Regulators	31	389	0.0796915		G3_Homeostatic	Timp1	Regulators	105	1126	0.0932504
G1_Homeostatic	Hyal2	Regulators	67	807	0.0830235		G2_Homeostatic	Adamts9	Regulators	29	389	0.0745501		G3_Homeostatic	P4htm	Regulators	91	1126	0.0808171
G1_Homeostatic	P4htm	Regulators	66	807	0.0817844		G2_Homeostatic	Kazald1	Regulators	27	389	0.0694087		G3_Homeostatic	Itih2	Regulators	83	1126	0.0737123
G1_Homeostatic	Prss12	Regulators	63	807	0.0780669		G2_Homeostatic	Mmp11	Regulators	24	389	0.0616967		G3_Homeostatic	Adamts4	Regulators	76	1126	0.0674956
G1_Homeostatic	Adamts6	Regulators	61	807	0.0755886		G2_Homeostatic	Adamtsl2	Regulators	23	389	0.059126		G3_Homeostatic	Prss12	Regulators	75	1126	0.0666075
G1_Homeostatic	Adam22	Regulators	50	807	0.0619579		G2_Homeostatic	Serpinb6b	Regulators	23	389	0.059126		G3_Homeostatic	Serpina3n	Regulators	75	1126	0.0666075
G1_Homeostatic	Serpini1	Regulators	50	807	0.0619579		G2_Homeostatic	Hyal1	Regulators	22	389	0.0565553		G3_Homeostatic	Adamts14	Regulators	72	1126	0.0639432
G1_Homeostatic	Tll1	Regulators	50	807	0.0619579		G2_Homeostatic	Masp1	Regulators	22	389	0.0565553		G3_Homeostatic	Hpse2	Regulators	60	1126	0.053286
G1_Homeostatic	Ogfod2	Regulators	45	807	0.0557621		G2_Homeostatic	Adamts6	Regulators	21	389	0.0539846		G3_Homeostatic	Ogfod2	Regulators	58	1126	0.0515098
G1_Homeostatic	Adamts14	Regulators	37	807	0.0458488		G2_Homeostatic	Adamts4	Regulators	20	389	0.0514139		G3_Homeostatic	Hyal2	Regulators	57	1126	0.0506217
G1_Homeostatic	Adamtsl4	Regulators	30	807	0.0371747		G2_Homeostatic	Hpse2	Regulators	17	389	0.0437018		G3_Homeostatic	Ctsc	Regulators	37	1126	0.0328597
G1_Homeostatic	Serpinb6b	Regulators	27	807	0.0334572		G2_Homeostatic	Ogfod2	Regulators	16	389	0.0411311		G3_Homeostatic	Htra4	Regulators	37	1126	0.0328597
G1_Homeostatic	Adamts7	Regulators	23	807	0.0285006		G2_Homeostatic	Ctsc	Regulators	15	389	0.0385604		G3_Homeostatic	Serpini1	Regulators	37	1126	0.0328597
G1_Homeostatic	Ctsc	Regulators	23	807	0.0285006		G2_Homeostatic	Htra4	Regulators	14	389	0.0359897		G3_Homeostatic	Masp1	Regulators	36	1126	0.0319716
G1_Homeostatic	Htra4	Regulators	19	807	0.023544		G2_Homeostatic	Serpinb5	Regulators	13	389	0.033419		G3_Homeostatic	Adamtsl4	Regulators	28	1126	0.0248668
G1_Homeostatic	Masp1	Regulators	18	807	0.0223048		G2_Homeostatic	Adamts3	Regulators	11	389	0.0282776		G3_Homeostatic	Serpinb6b	Regulators	24	1126	0.0213144
G1_Homeostatic	Ctss	Regulators	15	807	0.0185874		G2_Homeostatic	Serpinb9b	Regulators	10	389	0.0257069		G3_Homeostatic	Adam32	Regulators	20	1126	0.017762
G1_Homeostatic	Serpinb8	Regulators	13	807	0.016109		G2_Homeostatic	Hyal2	Regulators	9	389	0.0231362		G3_Homeostatic	St14	Regulators	19	1126	0.0168739
G1_Homeostatic	Serpinb6c	Regulators	11	807	0.0136307		G2_Homeostatic	Itih2	Regulators	9	389	0.0231362		G3_Homeostatic	Adam11	Regulators	14	1126	0.0124334
G1_Homeostatic	Adam11	Regulators	9	807	0.0111524		G2_Homeostatic	Serpina3c	Regulators	9	389	0.0231362		G3_Homeostatic	Pamr1	Regulators	14	1126	0.0124334
G1_Homeostatic	Adam32	Regulators	8	807	0.00991326		G2_Homeostatic	Adam28	Regulators	8	389	0.0205656		G3_Homeostatic	Adam4	Regulators	13	1126	0.0115453
G1_Homeostatic	Mmp27	Regulators	8	807	0.00991326		G2_Homeostatic	Tll2	Regulators	8	389	0.0205656		G3_Homeostatic	Adamts7	Regulators	13	1126	0.0115453
G1_Homeostatic	Masp2	Regulators	7	807	0.0086741		G2_Homeostatic	Serpinb6c	Regulators	7	389	0.0179949		G3_Homeostatic	Loxl4	Regulators	13	1126	0.0115453
G1_Homeostatic	Adam5	Regulators	6	807	0.00743494		G2_Homeostatic	Adamts18	Regulators	6	389	0.0154242		G3_Homeostatic	Serpinb11	Regulators	13	1126	0.0115453
G1_Homeostatic	Egln3	Regulators	6	807	0.00743494		G2_Homeostatic	Ctss	Regulators	6	389	0.0154242		G3_Homeostatic	Ctss	Regulators	12	1126	0.0106572
G1_Homeostatic	Mmp9	Regulators	6	807	0.00743494		G2_Homeostatic	Loxl4	Regulators	6	389	0.0154242		G3_Homeostatic	Egln3	Regulators	12	1126	0.0106572
G1_Homeostatic	Adam4	Regulators	5	807	0.00619579		G2_Homeostatic	Cd109	Regulators	4	389	0.0102828		G3_Homeostatic	Mmp15	Regulators	12	1126	0.0106572
G1_Homeostatic	Adamts8	Regulators	5	807	0.00619579		G2_Homeostatic	Serpini1	Regulators	4	389	0.0102828		G3_Homeostatic	Adam28	Regulators	10	1126	0.00888099
G1_Homeostatic	Cela1	Regulators	5	807	0.00619579		G2_Homeostatic	Adam32	Regulators	3	389	0.00771208		G3_Homeostatic	Adam5	Regulators	10	1126	0.00888099
G1_Homeostatic	Hyal3	Regulators	5	807	0.00619579		G2_Homeostatic	Adam4	Regulators	3	389	0.00771208		G3_Homeostatic	Hyal3	Regulators	9	1126	0.00799289
G1_Homeostatic	Pamr1	Regulators	5	807	0.00619579		G2_Homeostatic	Adam5	Regulators	3	389	0.00771208		G3_Homeostatic	Adamts18	Regulators	8	1126	0.0071048
G1_Homeostatic	Loxl4	Regulators	4	807	0.00495663		G2_Homeostatic	Egln3	Regulators	3	389	0.00771208		G3_Homeostatic	Masp2	Regulators	7	1126	0.0062167
G1_Homeostatic	Mmp15	Regulators	4	807	0.00495663		G2_Homeostatic	Hyal3	Regulators	3	389	0.00771208		G3_Homeostatic	Serpinb5	Regulators	7	1126	0.0062167
G1_Homeostatic	Serpinc1	Regulators	4	807	0.00495663		G2_Homeostatic	Masp2	Regulators	3	389	0.00771208		G3_Homeostatic	Serpinb8	Regulators	7	1126	0.0062167
G1_Homeostatic	Adamts16	Regulators	3	807	0.00371747		G2_Homeostatic	Adamts20	Regulators	2	389	0.00514139		G3_Homeostatic	Mmp27	Regulators	6	1126	0.0053286
G1_Homeostatic	F13a1	Regulators	3	807	0.00371747		G2_Homeostatic	Ctsw	Regulators	2	389	0.00514139		G3_Homeostatic	Serpinb6c	Regulators	4	1126	0.0035524
G1_Homeostatic	Hpse2	Regulators	3	807	0.00371747		G2_Homeostatic	Mmp15	Regulators	2	389	0.00514139		G3_Homeostatic	Serpinc1	Regulators	4	1126	0.0035524
G1_Homeostatic	Cst6	Regulators	2	807	0.00247832		G2_Homeostatic	Serpinc1	Regulators	2	389	0.00514139		G3_Homeostatic	Cst6	Regulators	3	1126	0.0026643
G1_Homeostatic	Gm4787	Regulators	2	807	0.00247832		G2_Homeostatic	Timp4	Regulators	2	389	0.00514139		G3_Homeostatic	Cst7	Regulators	3	1126	0.0026643
G1_Homeostatic	Mmp28	Regulators	2	807	0.00247832		G2_Homeostatic	Adam11	Regulators	1	389	0.00257069		G3_Homeostatic	F13a1	Regulators	3	1126	0.0026643
G1_Homeostatic	Pzp	Regulators	2	807	0.00247832		G2_Homeostatic	Adamts7	Regulators	1	389	0.00257069		G3_Homeostatic	Itih3	Regulators	3	1126	0.0026643
G1_Homeostatic	Serpina3f	Regulators	2	807	0.00247832		G2_Homeostatic	Adamts8	Regulators	1	389	0.00257069		G3_Homeostatic	Mmp17	Regulators	3	1126	0.0026643
G1_Homeostatic	Serpinb11	Regulators	2	807	0.00247832		G2_Homeostatic	Mmp28	Regulators	1	389	0.00257069		G3_Homeostatic	Mmp28	Regulators	3	1126	0.0026643
G1_Homeostatic	Serpine3	Regulators	2	807	0.00247832		G2_Homeostatic	Pzp	Regulators	1	389	0.00257069		G3_Homeostatic	Adam1a	Regulators	2	1126	0.0017762
G1_Homeostatic	Adam1a	Regulators	1	807	0.00123916		G2_Homeostatic	Serpina3g	Regulators	1	389	0.00257069		G3_Homeostatic	Adamts8	Regulators	2	1126	0.0017762
G1_Homeostatic	Adam8	Regulators	1	807	0.00123916		G2_Homeostatic	Serpinb8	Regulators	1	389	0.00257069		G3_Homeostatic	Cd109	Regulators	2	1126	0.0017762
G1_Homeostatic	Adamts20	Regulators	1	807	0.00123916		G2_Homeostatic	Serpine3	Regulators	1	389	0.00257069		G3_Homeostatic	Cela1	Regulators	2	1126	0.0017762
G1_Homeostatic	Itih3	Regulators	1	807	0.00123916		G2_Homeostatic	Adam1a	Regulators	0	389	0		G3_Homeostatic	Gm4787	Regulators	2	1126	0.0017762
G1_Homeostatic	Mmp17	Regulators	1	807	0.00123916		G2_Homeostatic	Adam21	Regulators	0	389	0		G3_Homeostatic	Serpine3	Regulators	2	1126	0.0017762
G1_Homeostatic	Timp4	Regulators	1	807	0.00123916		G2_Homeostatic	Adam30	Regulators	0	389	0		G3_Homeostatic	Timp4	Regulators	2	1126	0.0017762
G1_Homeostatic	Adam21	Regulators	0	807	0		G2_Homeostatic	Adam8	Regulators	0	389	0		G3_Homeostatic	Adam8	Regulators	1	1126	0.000888099
G1_Homeostatic	Adam28	Regulators	0	807	0		G2_Homeostatic	Adamts13	Regulators	0	389	0		G3_Homeostatic	Adamts20	Regulators	1	1126	0.000888099
G1_Homeostatic	Adam30	Regulators	0	807	0		G2_Homeostatic	Adamts19	Regulators	0	389	0		G3_Homeostatic	Pzp	Regulators	1	1126	0.000888099
G1_Homeostatic	Adamts13	Regulators	0	807	0		G2_Homeostatic	AI182371	Regulators	0	389	0		G3_Homeostatic	Serpina3c	Regulators	1	1126	0.000888099
G1_Homeostatic	Adamts18	Regulators	0	807	0		G2_Homeostatic	Ambp	Regulators	0	389	0		G3_Homeostatic	Tgm5	Regulators	1	1126	0.000888099
G1_Homeostatic	Adamts19	Regulators	0	807	0		G2_Homeostatic	Cela1	Regulators	0	389	0		G3_Homeostatic	Adam21	Regulators	0	1126	0
G1_Homeostatic	AI182371	Regulators	0	807	0		G2_Homeostatic	Cpn2	Regulators	0	389	0		G3_Homeostatic	Adam30	Regulators	0	1126	0
G1_Homeostatic	Ambp	Regulators	0	807	0		G2_Homeostatic	Cst6	Regulators	0	389	0		G3_Homeostatic	Adamts13	Regulators	0	1126	0
G1_Homeostatic	Cd109	Regulators	0	807	0		G2_Homeostatic	Cst7	Regulators	0	389	0		G3_Homeostatic	Adamts16	Regulators	0	1126	0
G1_Homeostatic	Cpn2	Regulators	0	807	0		G2_Homeostatic	Ctse	Regulators	0	389	0		G3_Homeostatic	Adamts19	Regulators	0	1126	0
G1_Homeostatic	Cst7	Regulators	0	807	0		G2_Homeostatic	Elane	Regulators	0	389	0		G3_Homeostatic	AI182371	Regulators	0	1126	0
G1_Homeostatic	Ctse	Regulators	0	807	0		G2_Homeostatic	F13a1	Regulators	0	389	0		G3_Homeostatic	Ambp	Regulators	0	1126	0
G1_Homeostatic	Ctsw	Regulators	0	807	0		G2_Homeostatic	Gm4787	Regulators	0	389	0		G3_Homeostatic	Cpn2	Regulators	0	1126	0
G1_Homeostatic	Elane	Regulators	0	807	0		G2_Homeostatic	Itih3	Regulators	0	389	0		G3_Homeostatic	Ctse	Regulators	0	1126	0
G1_Homeostatic	Itih4	Regulators	0	807	0		G2_Homeostatic	Itih4	Regulators	0	389	0		G3_Homeostatic	Ctsw	Regulators	0	1126	0
G1_Homeostatic	Kng2	Regulators	0	807	0		G2_Homeostatic	Kng2	Regulators	0	389	0		G3_Homeostatic	Elane	Regulators	0	1126	0
G1_Homeostatic	Mmp10	Regulators	0	807	0		G2_Homeostatic	Mmp10	Regulators	0	389	0		G3_Homeostatic	Itih4	Regulators	0	1126	0
G1_Homeostatic	Mmp12	Regulators	0	807	0		G2_Homeostatic	Mmp12	Regulators	0	389	0		G3_Homeostatic	Kng2	Regulators	0	1126	0
G1_Homeostatic	Mmp13	Regulators	0	807	0		G2_Homeostatic	Mmp13	Regulators	0	389	0		G3_Homeostatic	Mmp10	Regulators	0	1126	0
G1_Homeostatic	Mmp1b	Regulators	0	807	0		G2_Homeostatic	Mmp17	Regulators	0	389	0		G3_Homeostatic	Mmp12	Regulators	0	1126	0
G1_Homeostatic	Mmp25	Regulators	0	807	0		G2_Homeostatic	Mmp1b	Regulators	0	389	0		G3_Homeostatic	Mmp13	Regulators	0	1126	0
G1_Homeostatic	Mmp8	Regulators	0	807	0		G2_Homeostatic	Mmp25	Regulators	0	389	0		G3_Homeostatic	Mmp1b	Regulators	0	1126	0
G1_Homeostatic	P4ha3	Regulators	0	807	0		G2_Homeostatic	Mmp8	Regulators	0	389	0		G3_Homeostatic	Mmp25	Regulators	0	1126	0
G1_Homeostatic	Pappa2	Regulators	0	807	0		G2_Homeostatic	Mmp9	Regulators	0	389	0		G3_Homeostatic	Mmp8	Regulators	0	1126	0
G1_Homeostatic	Serpina10	Regulators	0	807	0		G2_Homeostatic	P4ha3	Regulators	0	389	0		G3_Homeostatic	Mmp9	Regulators	0	1126	0
G1_Homeostatic	Serpina11	Regulators	0	807	0		G2_Homeostatic	Pappa2	Regulators	0	389	0		G3_Homeostatic	P4ha3	Regulators	0	1126	0
G1_Homeostatic	Serpina12	Regulators	0	807	0		G2_Homeostatic	Serpina10	Regulators	0	389	0		G3_Homeostatic	Pappa2	Regulators	0	1126	0
G1_Homeostatic	Serpina1a	Regulators	0	807	0		G2_Homeostatic	Serpina11	Regulators	0	389	0		G3_Homeostatic	Serpina10	Regulators	0	1126	0
G1_Homeostatic	Serpina1b	Regulators	0	807	0		G2_Homeostatic	Serpina12	Regulators	0	389	0		G3_Homeostatic	Serpina11	Regulators	0	1126	0
G1_Homeostatic	Serpina3c	Regulators	0	807	0		G2_Homeostatic	Serpina1a	Regulators	0	389	0		G3_Homeostatic	Serpina12	Regulators	0	1126	0
G1_Homeostatic	Serpina3g	Regulators	0	807	0		G2_Homeostatic	Serpina1b	Regulators	0	389	0		G3_Homeostatic	Serpina1a	Regulators	0	1126	0
G1_Homeostatic	Serpina3m	Regulators	0	807	0		G2_Homeostatic	Serpina3f	Regulators	0	389	0		G3_Homeostatic	Serpina1b	Regulators	0	1126	0
G1_Homeostatic	Serpinb10	Regulators	0	807	0		G2_Homeostatic	Serpina3m	Regulators	0	389	0		G3_Homeostatic	Serpina3f	Regulators	0	1126	0
G1_Homeostatic	Serpinb1b	Regulators	0	807	0		G2_Homeostatic	Serpinb10	Regulators	0	389	0		G3_Homeostatic	Serpina3g	Regulators	0	1126	0
G1_Homeostatic	Serpinb1c	Regulators	0	807	0		G2_Homeostatic	Serpinb11	Regulators	0	389	0		G3_Homeostatic	Serpina3m	Regulators	0	1126	0
G1_Homeostatic	Serpinb2	Regulators	0	807	0		G2_Homeostatic	Serpinb1b	Regulators	0	389	0		G3_Homeostatic	Serpinb10	Regulators	0	1126	0
G1_Homeostatic	Serpinb5	Regulators	0	807	0		G2_Homeostatic	Serpinb1c	Regulators	0	389	0		G3_Homeostatic	Serpinb1b	Regulators	0	1126	0
G1_Homeostatic	Serpinb7	Regulators	0	807	0		G2_Homeostatic	Serpinb2	Regulators	0	389	0		G3_Homeostatic	Serpinb1c	Regulators	0	1126	0
G1_Homeostatic	Serpinb9b	Regulators	0	807	0		G2_Homeostatic	Serpinb7	Regulators	0	389	0		G3_Homeostatic	Serpinb2	Regulators	0	1126	0
G1_Homeostatic	Serpind1	Regulators	0	807	0		G2_Homeostatic	Serpind1	Regulators	0	389	0		G3_Homeostatic	Serpinb7	Regulators	0	1126	0
G1_Homeostatic	Serpinf2	Regulators	0	807	0		G2_Homeostatic	Serpinf2	Regulators	0	389	0		G3_Homeostatic	Serpinb9b	Regulators	0	1126	0
G1_Homeostatic	Slpi	Regulators	0	807	0		G2_Homeostatic	Slpi	Regulators	0	389	0		G3_Homeostatic	Serpind1	Regulators	0	1126	0
G1_Homeostatic	St14	Regulators	0	807	0		G2_Homeostatic	St14	Regulators	0	389	0		G3_Homeostatic	Serpinf2	Regulators	0	1126	0
G1_Homeostatic	Stfa1	Regulators	0	807	0		G2_Homeostatic	Stfa1	Regulators	0	389	0		G3_Homeostatic	Slpi	Regulators	0	1126	0
G1_Homeostatic	Stfa2l1	Regulators	0	807	0		G2_Homeostatic	Stfa2l1	Regulators	0	389	0		G3_Homeostatic	Stfa1	Regulators	0	1126	0
G1_Homeostatic	Tgm1	Regulators	0	807	0		G2_Homeostatic	Tgm1	Regulators	0	389	0		G3_Homeostatic	Stfa2l1	Regulators	0	1126	0
G1_Homeostatic	Tgm3	Regulators	0	807	0		G2_Homeostatic	Tgm3	Regulators	0	389	0		G3_Homeostatic	Tgm1	Regulators	0	1126	0
G1_Homeostatic	Tgm4	Regulators	0	807	0		G2_Homeostatic	Tgm4	Regulators	0	389	0		G3_Homeostatic	Tgm3	Regulators	0	1126	0
G1_Homeostatic	Tgm5	Regulators	0	807	0		G2_Homeostatic	Tgm5	Regulators	0	389	0		G3_Homeostatic	Tgm4	Regulators	0	1126	0
Group	Genes	Category	Transcripts	Cell_Number	Per		Group	Genes	Category	Transcripts	Cell_Number	Per		Group	Genes	Category	Transcripts	Cell_Number	Per
G1_1-day	Mmp3	Regulators	56297	1155	48.742		G2_1-day	Timp1	Regulators	10369	663	15.6395		G3_1-day	Mmp3	Regulators	19504	862	22.6265
G1_1-day	Timp1	Regulators	42823	1155	37.0762		G2_1-day	Serpinh1	Regulators	6241	663	9.41327		G3_1-day	Timp1	Regulators	13255	862	15.377
G1_1-day	Ctsl	Regulators	14006	1155	12.1264		G2_1-day	Mmp3	Regulators	4321	663	6.51735		G3_1-day	Ctsl	Regulators	6934	862	8.04408
G1_1-day	Serpinh1	Regulators	8477	1155	7.33939		G2_1-day	Ctsl	Regulators	3086	663	4.6546		G3_1-day	Serpinh1	Regulators	5835	862	6.76914
G1_1-day	Serpine1	Regulators	4757	1155	4.11861		G2_1-day	Serpinb6a	Regulators	2425	663	3.65762		G3_1-day	Serping1	Regulators	3467	862	4.02204
G1_1-day	Ctsb	Regulators	4486	1155	3.88398		G2_1-day	Serping1	Regulators	2120	663	3.19759		G3_1-day	Adamts12	Regulators	3425	862	3.97332
G1_1-day	Serping1	Regulators	4355	1155	3.77056		G2_1-day	Serpine1	Regulators	2072	663	3.12519		G3_1-day	Mmp14	Regulators	2759	862	3.2007
G1_1-day	Cstb	Regulators	4091	1155	3.54199		G2_1-day	Loxl1	Regulators	1906	663	2.87481		G3_1-day	Ctsb	Regulators	2727	862	3.16357
G1_1-day	Mmp14	Regulators	3926	1155	3.39913		G2_1-day	Adamts5	Regulators	1812	663	2.73303		G3_1-day	Adamts5	Regulators	2563	862	2.97332
G1_1-day	Serpinf1	Regulators	3608	1155	3.12381		G2_1-day	Serpina3n	Regulators	1652	663	2.4917		G3_1-day	Serpinf1	Regulators	2208	862	2.56148
G1_1-day	Cst3	Regulators	3112	1155	2.69437		G2_1-day	Pcsk5	Regulators	1530	663	2.30769		G3_1-day	Loxl1	Regulators	2067	862	2.39791
G1_1-day	Timp2	Regulators	3026	1155	2.61991		G2_1-day	Sulf1	Regulators	1492	663	2.25038		G3_1-day	Serpina3n	Regulators	2031	862	2.35615
G1_1-day	Loxl1	Regulators	2906	1155	2.51602		G2_1-day	Mmp14	Regulators	1452	663	2.19005		G3_1-day	Timp2	Regulators	1977	862	2.2935
G1_1-day	Adamts5	Regulators	2558	1155	2.21472		G2_1-day	Ctsb	Regulators	1400	663	2.11161		G3_1-day	Cst3	Regulators	1767	862	2.04988
G1_1-day	Adamts12	Regulators	2278	1155	1.97229		G2_1-day	Adam12	Regulators	1361	663	2.05279		G3_1-day	Adam12	Regulators	1645	862	1.90835
G1_1-day	Timp3	Regulators	2214	1155	1.91688		G2_1-day	Timp2	Regulators	1353	663	2.04072		G3_1-day	Itih5	Regulators	1543	862	1.79002
G1_1-day	Serpina3n	Regulators	2196	1155	1.9013		G2_1-day	Plod2	Regulators	1339	663	2.01961		G3_1-day	Cstb	Regulators	1532	862	1.77726
G1_1-day	Ctsd	Regulators	2034	1155	1.76104		G2_1-day	Cstb	Regulators	1319	663	1.98944		G3_1-day	Serpine1	Regulators	1466	862	1.7007
G1_1-day	Plat	Regulators	1807	1155	1.5645		G2_1-day	Adamtsl1	Regulators	1288	663	1.94268		G3_1-day	Adamtsl1	Regulators	1335	862	1.54872
G1_1-day	P4ha1	Regulators	1738	1155	1.50476		G2_1-day	Serpinf1	Regulators	1285	663	1.93816		G3_1-day	P4ha1	Regulators	1229	862	1.42575
G1_1-day	Ctsz	Regulators	1639	1155	1.41905		G2_1-day	Cst3	Regulators	1210	663	1.82504		G3_1-day	Serpinb6a	Regulators	1109	862	1.28654
G1_1-day	Itih5	Regulators	1427	1155	1.2355		G2_1-day	Serpinb2	Regulators	1126	663	1.69834		G3_1-day	Ctsd	Regulators	1103	862	1.27958
G1_1-day	Adam12	Regulators	1375	1155	1.19048		G2_1-day	Plat	Regulators	989	663	1.4917		G3_1-day	Htra1	Regulators	1051	862	1.21926
G1_1-day	Ctsh	Regulators	1374	1155	1.18961		G2_1-day	Bmp1	Regulators	941	663	1.41931		G3_1-day	Sulf1	Regulators	1027	862	1.19142
G1_1-day	Htra1	Regulators	1258	1155	1.08918		G2_1-day	Adamts6	Regulators	926	663	1.39668		G3_1-day	Ctsz	Regulators	958	862	1.11137
G1_1-day	Mmp19	Regulators	1180	1155	1.02165		G2_1-day	P4ha1	Regulators	879	663	1.32579		G3_1-day	Pappa	Regulators	949	862	1.10093
G1_1-day	Serpinb6a	Regulators	1152	1155	0.997403		G2_1-day	Loxl2	Regulators	876	663	1.32127		G3_1-day	Adam19	Regulators	944	862	1.09513
G1_1-day	Ctsk	Regulators	973	1155	0.842424		G2_1-day	Htra3	Regulators	837	663	1.26244		G3_1-day	Plod2	Regulators	910	862	1.05568
G1_1-day	Plod2	Regulators	923	1155	0.799134		G2_1-day	Adamts2	Regulators	816	663	1.23077		G3_1-day	Bmp1	Regulators	904	862	1.04872
G1_1-day	Adamts4	Regulators	853	1155	0.738528		G2_1-day	Ctsz	Regulators	625	663	0.942685		G3_1-day	Plat	Regulators	867	862	1.0058
G1_1-day	Bmp1	Regulators	828	1155	0.716883		G2_1-day	Ctsh	Regulators	622	663	0.93816		G3_1-day	Timp3	Regulators	866	862	1.00464
G1_1-day	Adamtsl1	Regulators	768	1155	0.664935		G2_1-day	Adamts12	Regulators	595	663	0.897436		G3_1-day	Ctsh	Regulators	845	862	0.980278
G1_1-day	Sulf1	Regulators	767	1155	0.664069		G2_1-day	Htra1	Regulators	477	663	0.719457		G3_1-day	Mmp19	Regulators	778	862	0.902552
G1_1-day	Mmp11	Regulators	713	1155	0.617316		G2_1-day	Ctsd	Regulators	453	663	0.683258		G3_1-day	Htra3	Regulators	681	862	0.790023
G1_1-day	Tgm2	Regulators	688	1155	0.595671		G2_1-day	Ctsk	Regulators	364	663	0.54902		G3_1-day	Pcsk5	Regulators	587	862	0.680974
G1_1-day	Ctsc	Regulators	667	1155	0.577489		G2_1-day	Itih5	Regulators	362	663	0.546003		G3_1-day	Plod1	Regulators	574	862	0.665893
G1_1-day	Pcsk5	Regulators	652	1155	0.564502		G2_1-day	Mmp19	Regulators	349	663	0.526395		G3_1-day	Adamtsl3	Regulators	572	862	0.663573
G1_1-day	Adam19	Regulators	616	1155	0.533333		G2_1-day	Timp3	Regulators	348	663	0.524887		G3_1-day	Adamts15	Regulators	565	862	0.655452
G1_1-day	Plod3	Regulators	614	1155	0.531602		G2_1-day	Adamts15	Regulators	307	663	0.463047		G3_1-day	Adamts2	Regulators	564	862	0.654292
G1_1-day	Plod1	Regulators	546	1155	0.472727		G2_1-day	Plod3	Regulators	290	663	0.437406		G3_1-day	Loxl2	Regulators	557	862	0.646172
G1_1-day	Loxl2	Regulators	545	1155	0.471861		G2_1-day	Loxl3	Regulators	284	663	0.428356		G3_1-day	Ctsk	Regulators	526	862	0.610209
G1_1-day	Adamts6	Regulators	493	1155	0.42684		G2_1-day	P4ha2	Regulators	277	663	0.417798		G3_1-day	Adamts6	Regulators	511	862	0.592807
G1_1-day	Pappa	Regulators	464	1155	0.401732		G2_1-day	Egln1	Regulators	270	663	0.40724		G3_1-day	Serpine2	Regulators	415	862	0.481439
G1_1-day	Htra3	Regulators	402	1155	0.348052		G2_1-day	Adam19	Regulators	249	663	0.375566		G3_1-day	Adam9	Regulators	385	862	0.446636
G1_1-day	Adam17	Regulators	393	1155	0.34026		G2_1-day	Serpinb1a	Regulators	241	663	0.363499		G3_1-day	Tgm2	Regulators	377	862	0.437355
G1_1-day	Mmp9	Regulators	384	1155	0.332468		G2_1-day	Pcsk6	Regulators	214	663	0.322775		G3_1-day	Adamts4	Regulators	368	862	0.426914
G1_1-day	Adamts15	Regulators	373	1155	0.322944		G2_1-day	Adam9	Regulators	211	663	0.31825		G3_1-day	Mmp11	Regulators	358	862	0.415313
G1_1-day	Egln1	Regulators	345	1155	0.298701		G2_1-day	Plod1	Regulators	210	663	0.316742		G3_1-day	Plod3	Regulators	345	862	0.400232
G1_1-day	Adam10	Regulators	320	1155	0.277056		G2_1-day	Mmp23	Regulators	199	663	0.300151		G3_1-day	Adam17	Regulators	335	862	0.388631
G1_1-day	Adam9	Regulators	308	1155	0.266667		G2_1-day	Adamtsl3	Regulators	198	663	0.298643		G3_1-day	Adam10	Regulators	310	862	0.359629
G1_1-day	Loxl3	Regulators	297	1155	0.257143		G2_1-day	Adamts4	Regulators	178	663	0.268477		G3_1-day	Loxl3	Regulators	291	862	0.337587
G1_1-day	Ctsa	Regulators	288	1155	0.249351		G2_1-day	Ctsc	Regulators	176	663	0.26546		G3_1-day	Ctsc	Regulators	280	862	0.324826
G1_1-day	Serpine2	Regulators	279	1155	0.241558		G2_1-day	Tgm2	Regulators	172	663	0.259427		G3_1-day	Egln1	Regulators	264	862	0.306265
G1_1-day	Fam20c	Regulators	243	1155	0.21039		G2_1-day	Pappa	Regulators	151	663	0.227753		G3_1-day	Adam23	Regulators	261	862	0.302784
G1_1-day	Ngly1	Regulators	217	1155	0.187879		G2_1-day	Adam10	Regulators	147	663	0.221719		G3_1-day	Adamts10	Regulators	242	862	0.280742
G1_1-day	Serpinb9	Regulators	214	1155	0.185281		G2_1-day	Sulf2	Regulators	131	663	0.197587		G3_1-day	Ngly1	Regulators	224	862	0.259861
G1_1-day	Adamts2	Regulators	210	1155	0.181818		G2_1-day	Adam17	Regulators	126	663	0.190045		G3_1-day	Adamts9	Regulators	222	862	0.257541
G1_1-day	P4ha2	Regulators	203	1155	0.175758		G2_1-day	Serpine2	Regulators	121	663	0.182504		G3_1-day	Ctsa	Regulators	202	862	0.234339
G1_1-day	Adamtsl3	Regulators	186	1155	0.161039		G2_1-day	Adam23	Regulators	116	663	0.174962		G3_1-day	Masp1	Regulators	199	862	0.230858
G1_1-day	Egln2	Regulators	186	1155	0.161039		G2_1-day	Egln2	Regulators	98	663	0.147813		G3_1-day	P4ha2	Regulators	173	862	0.200696
G1_1-day	Masp1	Regulators	184	1155	0.159307		G2_1-day	Adam15	Regulators	96	663	0.144796		G3_1-day	Fam20b	Regulators	124	862	0.143852
G1_1-day	Adamts9	Regulators	168	1155	0.145455		G2_1-day	Ctsa	Regulators	92	663	0.138763		G3_1-day	Fam20c	Regulators	121	862	0.140371
G1_1-day	Fam20a	Regulators	160	1155	0.138528		G2_1-day	Fam20b	Regulators	87	663	0.131222		G3_1-day	Fam20a	Regulators	120	862	0.139211
G1_1-day	Adamts10	Regulators	158	1155	0.136797		G2_1-day	Ngly1	Regulators	79	663	0.119155		G3_1-day	Serpinb9	Regulators	120	862	0.139211
G1_1-day	Adam23	Regulators	140	1155	0.121212		G2_1-day	Adam22	Regulators	76	663	0.11463		G3_1-day	Egln2	Regulators	117	862	0.135731
G1_1-day	Adamtsl2	Regulators	136	1155	0.117749		G2_1-day	Serpinb9	Regulators	69	663	0.104072		G3_1-day	Ctso	Regulators	105	862	0.12181
G1_1-day	Fam20b	Regulators	124	1155	0.107359		G2_1-day	Adamts10	Regulators	67	663	0.101056		G3_1-day	Ogfod1	Regulators	91	862	0.105568
G1_1-day	Ogfod1	Regulators	114	1155	0.0987013		G2_1-day	Prss12	Regulators	62	663	0.0935143		G3_1-day	Adamtsl5	Regulators	90	862	0.104408
G1_1-day	Ctso	Regulators	110	1155	0.0952381		G2_1-day	Adamts14	Regulators	59	663	0.0889894		G3_1-day	Adam15	Regulators	88	862	0.102088
G1_1-day	Hyal2	Regulators	87	1155	0.0753247		G2_1-day	Adamtsl5	Regulators	58	663	0.0874811		G3_1-day	Adamts3	Regulators	74	862	0.0858469
G1_1-day	Adam15	Regulators	86	1155	0.0744589		G2_1-day	Loxl4	Regulators	47	663	0.0708899		G3_1-day	Adamtsl2	Regulators	72	862	0.0835267
G1_1-day	Adamtsl5	Regulators	81	1155	0.0701299		G2_1-day	Masp1	Regulators	46	663	0.0693816		G3_1-day	Mmp16	Regulators	72	862	0.0835267
G1_1-day	Ctsf	Regulators	79	1155	0.0683983		G2_1-day	Mmp9	Regulators	46	663	0.0693816		G3_1-day	Tll1	Regulators	66	862	0.0765661
G1_1-day	Sulf2	Regulators	64	1155	0.0554113		G2_1-day	Adamts3	Regulators	45	663	0.0678733		G3_1-day	Sulf2	Regulators	60	862	0.0696056
G1_1-day	Mmp23	Regulators	54	1155	0.0467532		G2_1-day	Fam20a	Regulators	43	663	0.0648567		G3_1-day	Serpinb1a	Regulators	58	862	0.0672854
G1_1-day	Adamts7	Regulators	52	1155	0.0450216		G2_1-day	Tll1	Regulators	43	663	0.0648567		G3_1-day	Ctsf	Regulators	56	862	0.0649652
G1_1-day	Mmp16	Regulators	51	1155	0.0441558		G2_1-day	P4ha3	Regulators	42	663	0.0633484		G3_1-day	Loxl4	Regulators	53	862	0.0614849
G1_1-day	Prss12	Regulators	47	1155	0.0406926		G2_1-day	Adamts16	Regulators	41	663	0.0618401		G3_1-day	Pcsk6	Regulators	53	862	0.0614849
G1_1-day	Itih2	Regulators	45	1155	0.038961		G2_1-day	Ogfod1	Regulators	41	663	0.0618401		G3_1-day	Adamts17	Regulators	51	862	0.0591647
G1_1-day	Loxl4	Regulators	45	1155	0.038961		G2_1-day	Adamts9	Regulators	36	663	0.0542986		G3_1-day	Mmp9	Regulators	43	862	0.049884
G1_1-day	Ogfod2	Regulators	42	1155	0.0363636		G2_1-day	Mmp16	Regulators	31	663	0.0467572		G3_1-day	Adamts14	Regulators	38	862	0.0440835
G1_1-day	Tll1	Regulators	42	1155	0.0363636		G2_1-day	Fam20c	Regulators	30	663	0.0452489		G3_1-day	Hyal2	Regulators	38	862	0.0440835
G1_1-day	Adamts3	Regulators	39	1155	0.0337662		G2_1-day	Mmp11	Regulators	28	663	0.0422323		G3_1-day	Itih2	Regulators	36	862	0.0417633
G1_1-day	P4htm	Regulators	34	1155	0.0294372		G2_1-day	Ctsf	Regulators	26	663	0.0392157		G3_1-day	Tll2	Regulators	36	862	0.0417633
G1_1-day	Pamr1	Regulators	33	1155	0.0285714		G2_1-day	Ctso	Regulators	23	663	0.0346908		G3_1-day	Adamts7	Regulators	30	862	0.0348028
G1_1-day	Tll2	Regulators	32	1155	0.0277056		G2_1-day	Hyal2	Regulators	23	663	0.0346908		G3_1-day	Mmp23	Regulators	30	862	0.0348028
G1_1-day	Pcsk6	Regulators	31	1155	0.0268398		G2_1-day	Mmp27	Regulators	20	663	0.0301659		G3_1-day	Adam22	Regulators	29	862	0.0336427
G1_1-day	Serpinb1a	Regulators	30	1155	0.025974		G2_1-day	Serpinb6b	Regulators	20	663	0.0301659		G3_1-day	Hpse2	Regulators	28	862	0.0324826
G1_1-day	Adamts8	Regulators	26	1155	0.0225108		G2_1-day	Adamtsl2	Regulators	16	663	0.0241327		G3_1-day	P4htm	Regulators	27	862	0.0313225
G1_1-day	Mmp13	Regulators	23	1155	0.0199134		G2_1-day	Ctss	Regulators	14	663	0.0211161		G3_1-day	Adam33	Regulators	26	862	0.0301624
G1_1-day	Serpina3f	Regulators	22	1155	0.0190476		G2_1-day	Mmp13	Regulators	13	663	0.0196078		G3_1-day	Ogfod2	Regulators	22	862	0.025522
G1_1-day	Hyal1	Regulators	21	1155	0.0181818		G2_1-day	Adam33	Regulators	12	663	0.0180995		G3_1-day	Pamr1	Regulators	22	862	0.025522
G1_1-day	Adamts14	Regulators	19	1155	0.0164502		G2_1-day	Adamtsl4	Regulators	12	663	0.0180995		G3_1-day	Prss12	Regulators	21	862	0.0243619
G1_1-day	Serpini1	Regulators	18	1155	0.0155844		G2_1-day	Pamr1	Regulators	12	663	0.0180995		G3_1-day	Slpi	Regulators	19	862	0.0220418
G1_1-day	Kazald1	Regulators	17	1155	0.0147186		G2_1-day	Hyal1	Regulators	10	663	0.015083		G3_1-day	Hyal1	Regulators	17	862	0.0197216
G1_1-day	Adam33	Regulators	16	1155	0.0138528		G2_1-day	Adamts8	Regulators	9	663	0.0135747		G3_1-day	Adamtsl4	Regulators	16	862	0.0185615
G1_1-day	Adamts17	Regulators	16	1155	0.0138528		G2_1-day	P4htm	Regulators	8	663	0.0120664		G3_1-day	P4ha3	Regulators	16	862	0.0185615
G1_1-day	Ctss	Regulators	15	1155	0.012987		G2_1-day	Serpinb6c	Regulators	8	663	0.0120664		G3_1-day	Adamts8	Regulators	15	862	0.0174014
G1_1-day	Serpinb6b	Regulators	14	1155	0.0121212		G2_1-day	Serpinb8	Regulators	8	663	0.0120664		G3_1-day	Serpini1	Regulators	14	862	0.0162413
G1_1-day	Masp2	Regulators	12	1155	0.0103896		G2_1-day	Serpinb9b	Regulators	8	663	0.0120664		G3_1-day	Mmp27	Regulators	13	862	0.0150812
G1_1-day	Slpi	Regulators	12	1155	0.0103896		G2_1-day	Cd109	Regulators	7	663	0.0105581		G3_1-day	Adam32	Regulators	10	862	0.0116009
G1_1-day	Adamtsl4	Regulators	11	1155	0.00952381		G2_1-day	Ogfod2	Regulators	7	663	0.0105581		G3_1-day	Serpina3m	Regulators	10	862	0.0116009
G1_1-day	Serpina3m	Regulators	9	1155	0.00779221		G2_1-day	Adamts7	Regulators	6	663	0.00904977		G3_1-day	Kazald1	Regulators	9	862	0.0104408
G1_1-day	Serpinb1b	Regulators	8	1155	0.00692641		G2_1-day	Serpinb5	Regulators	6	663	0.00904977		G3_1-day	Adam4	Regulators	8	862	0.00928074
G1_1-day	Adam32	Regulators	7	1155	0.00606061		G2_1-day	Adamts19	Regulators	5	663	0.00754148		G3_1-day	Ctss	Regulators	8	862	0.00928074
G1_1-day	Mmp27	Regulators	7	1155	0.00606061		G2_1-day	Masp2	Regulators	5	663	0.00754148		G3_1-day	Htra4	Regulators	8	862	0.00928074
G1_1-day	Tgm1	Regulators	7	1155	0.00606061		G2_1-day	Adam28	Regulators	4	663	0.00603318		G3_1-day	Itih3	Regulators	8	862	0.00928074
G1_1-day	Adam22	Regulators	6	1155	0.00519481		G2_1-day	Ctsw	Regulators	4	663	0.00603318		G3_1-day	Masp2	Regulators	7	862	0.00812065
G1_1-day	Serpinb8	Regulators	6	1155	0.00519481		G2_1-day	Egln3	Regulators	4	663	0.00603318		G3_1-day	Mmp17	Regulators	7	862	0.00812065
G1_1-day	Adam4	Regulators	5	1155	0.004329		G2_1-day	Kazald1	Regulators	4	663	0.00603318		G3_1-day	St14	Regulators	7	862	0.00812065
G1_1-day	P4ha3	Regulators	5	1155	0.004329		G2_1-day	Serpinb10	Regulators	4	663	0.00603318		G3_1-day	Tgm1	Regulators	6	862	0.00696056
G1_1-day	Serpine3	Regulators	5	1155	0.004329		G2_1-day	Tgm1	Regulators	4	663	0.00603318		G3_1-day	Adam5	Regulators	5	862	0.00580046
G1_1-day	Adam1a	Regulators	4	1155	0.0034632		G2_1-day	Tll2	Regulators	4	663	0.00603318		G3_1-day	Adam1a	Regulators	4	862	0.00464037
G1_1-day	Adamts20	Regulators	4	1155	0.0034632		G2_1-day	Adam32	Regulators	3	663	0.00452489		G3_1-day	AI182371	Regulators	4	862	0.00464037
G1_1-day	Egln3	Regulators	4	1155	0.0034632		G2_1-day	Adamts17	Regulators	3	663	0.00452489		G3_1-day	Egln3	Regulators	4	862	0.00464037
G1_1-day	Htra4	Regulators	4	1155	0.0034632		G2_1-day	Htra4	Regulators	3	663	0.00452489		G3_1-day	Gm4787	Regulators	4	862	0.00464037
G1_1-day	Hyal3	Regulators	4	1155	0.0034632		G2_1-day	Itih2	Regulators	3	663	0.00452489		G3_1-day	Pzp	Regulators	4	862	0.00464037
G1_1-day	Kng2	Regulators	4	1155	0.0034632		G2_1-day	Serpina3c	Regulators	3	663	0.00452489		G3_1-day	Serpinb8	Regulators	4	862	0.00464037
G1_1-day	AI182371	Regulators	3	1155	0.0025974		G2_1-day	Serpina3f	Regulators	3	663	0.00452489		G3_1-day	Adamts16	Regulators	3	862	0.00348028
G1_1-day	Ctsw	Regulators	3	1155	0.0025974		G2_1-day	Slpi	Regulators	3	663	0.00452489		G3_1-day	F13a1	Regulators	3	862	0.00348028
G1_1-day	Gm4787	Regulators	3	1155	0.0025974		G2_1-day	Mmp28	Regulators	2	663	0.00301659		G3_1-day	Hyal3	Regulators	3	862	0.00348028
G1_1-day	Mmp12	Regulators	3	1155	0.0025974		G2_1-day	Serpinb1b	Regulators	2	663	0.00301659		G3_1-day	Mmp13	Regulators	3	862	0.00348028
G1_1-day	Mmp8	Regulators	3	1155	0.0025974		G2_1-day	Adam8	Regulators	1	663	0.0015083		G3_1-day	Mmp15	Regulators	3	862	0.00348028
G1_1-day	Tgm4	Regulators	3	1155	0.0025974		G2_1-day	Adamts20	Regulators	1	663	0.0015083		G3_1-day	Serpinb6b	Regulators	3	862	0.00348028
G1_1-day	Adam5	Regulators	2	1155	0.0017316		G2_1-day	Cela1	Regulators	1	663	0.0015083		G3_1-day	Serpinc1	Regulators	3	862	0.00348028
G1_1-day	Cela1	Regulators	2	1155	0.0017316		G2_1-day	F13a1	Regulators	1	663	0.0015083		G3_1-day	Serpind1	Regulators	3	862	0.00348028
G1_1-day	Itih3	Regulators	2	1155	0.0017316		G2_1-day	Gm4787	Regulators	1	663	0.0015083		G3_1-day	Serpine3	Regulators	3	862	0.00348028
G1_1-day	Mmp15	Regulators	2	1155	0.0017316		G2_1-day	Hpse2	Regulators	1	663	0.0015083		G3_1-day	Adam28	Regulators	2	862	0.00232019
G1_1-day	Pzp	Regulators	2	1155	0.0017316		G2_1-day	Itih3	Regulators	1	663	0.0015083		G3_1-day	Cd109	Regulators	2	862	0.00232019
G1_1-day	Serpinb2	Regulators	2	1155	0.0017316		G2_1-day	Kng2	Regulators	1	663	0.0015083		G3_1-day	Cela1	Regulators	2	862	0.00232019
G1_1-day	Serpinb6c	Regulators	2	1155	0.0017316		G2_1-day	Mmp15	Regulators	1	663	0.0015083		G3_1-day	Mmp28	Regulators	2	862	0.00232019
G1_1-day	Serpinc1	Regulators	2	1155	0.0017316		G2_1-day	Pappa2	Regulators	1	663	0.0015083		G3_1-day	Serpinb6c	Regulators	2	862	0.00232019
G1_1-day	Serpind1	Regulators	2	1155	0.0017316		G2_1-day	Serpina3m	Regulators	1	663	0.0015083		G3_1-day	Adam11	Regulators	1	862	0.00116009
G1_1-day	Adam11	Regulators	1	1155	0.000865801		G2_1-day	Serpinc1	Regulators	1	663	0.0015083		G3_1-day	Ctsw	Regulators	1	862	0.00116009
G1_1-day	Adam8	Regulators	1	1155	0.000865801		G2_1-day	Serpini1	Regulators	1	663	0.0015083		G3_1-day	Kng2	Regulators	1	862	0.00116009
G1_1-day	Cd109	Regulators	1	1155	0.000865801		G2_1-day	Adam11	Regulators	0	663	0		G3_1-day	Mmp25	Regulators	1	862	0.00116009
G1_1-day	Mmp17	Regulators	1	1155	0.000865801		G2_1-day	Adam1a	Regulators	0	663	0		G3_1-day	Pappa2	Regulators	1	862	0.00116009
G1_1-day	Pappa2	Regulators	1	1155	0.000865801		G2_1-day	Adam21	Regulators	0	663	0		G3_1-day	Serpinb1b	Regulators	1	862	0.00116009
G1_1-day	Serpinb9b	Regulators	1	1155	0.000865801		G2_1-day	Adam30	Regulators	0	663	0		G3_1-day	Serpinb1c	Regulators	1	862	0.00116009
G1_1-day	Stfa2l1	Regulators	1	1155	0.000865801		G2_1-day	Adam4	Regulators	0	663	0		G3_1-day	Tgm4	Regulators	1	862	0.00116009
G1_1-day	Tgm3	Regulators	1	1155	0.000865801		G2_1-day	Adam5	Regulators	0	663	0		G3_1-day	Adam21	Regulators	0	862	0
G1_1-day	Adam21	Regulators	0	1155	0		G2_1-day	Adamts13	Regulators	0	663	0		G3_1-day	Adam30	Regulators	0	862	0
G1_1-day	Adam28	Regulators	0	1155	0		G2_1-day	Adamts18	Regulators	0	663	0		G3_1-day	Adam8	Regulators	0	862	0
G1_1-day	Adam30	Regulators	0	1155	0		G2_1-day	AI182371	Regulators	0	663	0		G3_1-day	Adamts13	Regulators	0	862	0
G1_1-day	Adamts13	Regulators	0	1155	0		G2_1-day	Ambp	Regulators	0	663	0		G3_1-day	Adamts18	Regulators	0	862	0
G1_1-day	Adamts16	Regulators	0	1155	0		G2_1-day	Cpn2	Regulators	0	663	0		G3_1-day	Adamts19	Regulators	0	862	0
G1_1-day	Adamts18	Regulators	0	1155	0		G2_1-day	Cst6	Regulators	0	663	0		G3_1-day	Adamts20	Regulators	0	862	0
G1_1-day	Adamts19	Regulators	0	1155	0		G2_1-day	Cst7	Regulators	0	663	0		G3_1-day	Ambp	Regulators	0	862	0
G1_1-day	Ambp	Regulators	0	1155	0		G2_1-day	Ctse	Regulators	0	663	0		G3_1-day	Cpn2	Regulators	0	862	0
G1_1-day	Cpn2	Regulators	0	1155	0		G2_1-day	Elane	Regulators	0	663	0		G3_1-day	Cst6	Regulators	0	862	0
G1_1-day	Cst6	Regulators	0	1155	0		G2_1-day	Hyal3	Regulators	0	663	0		G3_1-day	Cst7	Regulators	0	862	0
G1_1-day	Cst7	Regulators	0	1155	0		G2_1-day	Itih4	Regulators	0	663	0		G3_1-day	Ctse	Regulators	0	862	0
G1_1-day	Ctse	Regulators	0	1155	0		G2_1-day	Mmp10	Regulators	0	663	0		G3_1-day	Elane	Regulators	0	862	0
G1_1-day	Elane	Regulators	0	1155	0		G2_1-day	Mmp12	Regulators	0	663	0		G3_1-day	Itih4	Regulators	0	862	0
G1_1-day	F13a1	Regulators	0	1155	0		G2_1-day	Mmp17	Regulators	0	663	0		G3_1-day	Mmp10	Regulators	0	862	0
G1_1-day	Hpse2	Regulators	0	1155	0		G2_1-day	Mmp1b	Regulators	0	663	0		G3_1-day	Mmp12	Regulators	0	862	0
G1_1-day	Itih4	Regulators	0	1155	0		G2_1-day	Mmp25	Regulators	0	663	0		G3_1-day	Mmp1b	Regulators	0	862	0
G1_1-day	Mmp10	Regulators	0	1155	0		G2_1-day	Mmp8	Regulators	0	663	0		G3_1-day	Mmp8	Regulators	0	862	0
G1_1-day	Mmp1b	Regulators	0	1155	0		G2_1-day	Pzp	Regulators	0	663	0		G3_1-day	Serpina10	Regulators	0	862	0
G1_1-day	Mmp25	Regulators	0	1155	0		G2_1-day	Serpina10	Regulators	0	663	0		G3_1-day	Serpina11	Regulators	0	862	0
G1_1-day	Mmp28	Regulators	0	1155	0		G2_1-day	Serpina11	Regulators	0	663	0		G3_1-day	Serpina12	Regulators	0	862	0
G1_1-day	Serpina10	Regulators	0	1155	0		G2_1-day	Serpina12	Regulators	0	663	0		G3_1-day	Serpina1a	Regulators	0	862	0
G1_1-day	Serpina11	Regulators	0	1155	0		G2_1-day	Serpina1a	Regulators	0	663	0		G3_1-day	Serpina1b	Regulators	0	862	0
G1_1-day	Serpina12	Regulators	0	1155	0		G2_1-day	Serpina1b	Regulators	0	663	0		G3_1-day	Serpina3c	Regulators	0	862	0
G1_1-day	Serpina1a	Regulators	0	1155	0		G2_1-day	Serpina3g	Regulators	0	663	0		G3_1-day	Serpina3f	Regulators	0	862	0
G1_1-day	Serpina1b	Regulators	0	1155	0		G2_1-day	Serpinb11	Regulators	0	663	0		G3_1-day	Serpina3g	Regulators	0	862	0
G1_1-day	Serpina3c	Regulators	0	1155	0		G2_1-day	Serpinb1c	Regulators	0	663	0		G3_1-day	Serpinb10	Regulators	0	862	0
G1_1-day	Serpina3g	Regulators	0	1155	0		G2_1-day	Serpinb7	Regulators	0	663	0		G3_1-day	Serpinb11	Regulators	0	862	0
G1_1-day	Serpinb10	Regulators	0	1155	0		G2_1-day	Serpind1	Regulators	0	663	0		G3_1-day	Serpinb2	Regulators	0	862	0
G1_1-day	Serpinb11	Regulators	0	1155	0		G2_1-day	Serpine3	Regulators	0	663	0		G3_1-day	Serpinb5	Regulators	0	862	0
G1_1-day	Serpinb1c	Regulators	0	1155	0		G2_1-day	Serpinf2	Regulators	0	663	0		G3_1-day	Serpinb7	Regulators	0	862	0
G1_1-day	Serpinb5	Regulators	0	1155	0		G2_1-day	St14	Regulators	0	663	0		G3_1-day	Serpinb9b	Regulators	0	862	0
G1_1-day	Serpinb7	Regulators	0	1155	0		G2_1-day	Stfa1	Regulators	0	663	0		G3_1-day	Serpinf2	Regulators	0	862	0
G1_1-day	Serpinf2	Regulators	0	1155	0		G2_1-day	Stfa2l1	Regulators	0	663	0		G3_1-day	Stfa1	Regulators	0	862	0
G1_1-day	St14	Regulators	0	1155	0		G2_1-day	Tgm3	Regulators	0	663	0		G3_1-day	Stfa2l1	Regulators	0	862	0
G1_1-day	Stfa1	Regulators	0	1155	0		G2_1-day	Tgm4	Regulators	0	663	0		G3_1-day	Tgm3	Regulators	0	862	0
G1_1-day	Tgm5	Regulators	0	1155	0		G2_1-day	Tgm5	Regulators	0	663	0		G3_1-day	Tgm5	Regulators	0	862	0
G1_1-day	Timp4	Regulators	0	1155	0		G2_1-day	Timp4	Regulators	0	663	0		G3_1-day	Timp4	Regulators	0	862	0
Group	Genes	Category	Transcripts	Cell_Number	Per		Group	Genes	Category	Transcripts	Cell_Number	Per		Group	Genes	Category	Transcripts	Cell_Number	Per
G1_3-day	Timp1	Regulators	63657	2603	24.4552		G2_3-day	Serpinh1	Regulators	43252	3816	11.3344		G3_3-day	Mmp3	Regulators	17547	1945	9.02159
G1_3-day	Mmp3	Regulators	43080	2603	16.5501		G2_3-day	Timp1	Regulators	33254	3816	8.71436		G3_3-day	Ctsl	Regulators	13797	1945	7.09357
G1_3-day	Ctsl	Regulators	22878	2603	8.78909		G2_3-day	Serping1	Regulators	17147	3816	4.49345		G3_3-day	Serping1	Regulators	11118	1945	5.7162
G1_3-day	Cst3	Regulators	11729	2603	4.50595		G2_3-day	Serpinf1	Regulators	13466	3816	3.52883		G3_3-day	Timp1	Regulators	9691	1945	4.98252
G1_3-day	Serpinh1	Regulators	10960	2603	4.21053		G2_3-day	Serpinb6a	Regulators	13257	3816	3.47406		G3_3-day	Serpinh1	Regulators	8212	1945	4.22211
G1_3-day	Serping1	Regulators	10730	2603	4.12217		G2_3-day	Ctsl	Regulators	12890	3816	3.37788		G3_3-day	Mmp14	Regulators	7249	1945	3.72699
G1_3-day	Serpinf1	Regulators	8896	2603	3.4176		G2_3-day	Mmp14	Regulators	11804	3816	3.09329		G3_3-day	Adamts5	Regulators	6797	1945	3.4946
G1_3-day	Ctsb	Regulators	8644	2603	3.32078		G2_3-day	Adam12	Regulators	11652	3816	3.05346		G3_3-day	Ctsb	Regulators	6256	1945	3.21645
G1_3-day	Timp2	Regulators	8065	2603	3.09835		G2_3-day	Ctsh	Regulators	11237	3816	2.94471		G3_3-day	Adamts12	Regulators	6241	1945	3.20874
G1_3-day	Serpine1	Regulators	7511	2603	2.88552		G2_3-day	Adamts5	Regulators	10148	3816	2.65933		G3_3-day	Serpinf1	Regulators	5770	1945	2.96658
G1_3-day	Mmp14	Regulators	7372	2603	2.83212		G2_3-day	Loxl1	Regulators	10005	3816	2.62186		G3_3-day	Cst3	Regulators	5698	1945	2.92956
G1_3-day	Loxl1	Regulators	6887	2603	2.64579		G2_3-day	Cst3	Regulators	9842	3816	2.57914		G3_3-day	Timp2	Regulators	5193	1945	2.66992
G1_3-day	Cstb	Regulators	6755	2603	2.59508		G2_3-day	Ctsb	Regulators	9557	3816	2.50445		G3_3-day	Loxl1	Regulators	4697	1945	2.41491
G1_3-day	P4ha1	Regulators	6269	2603	2.40837		G2_3-day	Adamtsl1	Regulators	9231	3816	2.41903		G3_3-day	Adamtsl1	Regulators	4436	1945	2.28072
G1_3-day	Ctsd	Regulators	5029	2603	1.932		G2_3-day	Plod2	Regulators	9227	3816	2.41798		G3_3-day	Adam12	Regulators	4008	1945	2.06067
G1_3-day	Adamts12	Regulators	4890	2603	1.8786		G2_3-day	Adamts2	Regulators	9084	3816	2.3805		G3_3-day	Serpina3n	Regulators	3798	1945	1.9527
G1_3-day	Ctsk	Regulators	4426	2603	1.70035		G2_3-day	Mmp3	Regulators	8911	3816	2.33517		G3_3-day	Serpinb6a	Regulators	3514	1945	1.80668
G1_3-day	Sulf1	Regulators	4185	2603	1.60776		G2_3-day	Serpine1	Regulators	8454	3816	2.21541		G3_3-day	Htra3	Regulators	3150	1945	1.61954
G1_3-day	Ctsz	Regulators	3815	2603	1.46562		G2_3-day	Timp2	Regulators	7915	3816	2.07416		G3_3-day	Itih5	Regulators	3105	1945	1.5964
G1_3-day	Adamts5	Regulators	3647	2603	1.40108		G2_3-day	Loxl2	Regulators	7770	3816	2.03616		G3_3-day	P4ha1	Regulators	3060	1945	1.57326
G1_3-day	Ctsh	Regulators	3472	2603	1.33385		G2_3-day	Bmp1	Regulators	7728	3816	2.02516		G3_3-day	Serpine1	Regulators	3057	1945	1.57172
G1_3-day	Serpinb6a	Regulators	3275	2603	1.25816		G2_3-day	P4ha1	Regulators	7341	3816	1.92374		G3_3-day	Sulf1	Regulators	2935	1945	1.509
G1_3-day	Plat	Regulators	3264	2603	1.25394		G2_3-day	Pcsk5	Regulators	6320	3816	1.65618		G3_3-day	Cstb	Regulators	2889	1945	1.48535
G1_3-day	Plod1	Regulators	3264	2603	1.25394		G2_3-day	Sulf1	Regulators	5781	3816	1.51494		G3_3-day	Adamts2	Regulators	2813	1945	1.44627
G1_3-day	Plod2	Regulators	3253	2603	1.24971		G2_3-day	Cstb	Regulators	5636	3816	1.47694		G3_3-day	Ctsd	Regulators	2798	1945	1.43856
G1_3-day	Timp3	Regulators	3023	2603	1.16135		G2_3-day	P4ha2	Regulators	5509	3816	1.44366		G3_3-day	Ctsh	Regulators	2746	1945	1.41183
G1_3-day	Egln1	Regulators	3002	2603	1.15328		G2_3-day	Plat	Regulators	5459	3816	1.43056		G3_3-day	Bmp1	Regulators	2716	1945	1.3964
G1_3-day	Serpina3n	Regulators	2709	2603	1.04072		G2_3-day	Mmp23	Regulators	5228	3816	1.37002		G3_3-day	Ctsk	Regulators	2534	1945	1.30283
G1_3-day	Bmp1	Regulators	2636	2603	1.01268		G2_3-day	Adamts12	Regulators	4495	3816	1.17794		G3_3-day	Plod2	Regulators	2498	1945	1.28432
G1_3-day	Adamtsl1	Regulators	2503	2603	0.961583		G2_3-day	Ctsk	Regulators	4426	3816	1.15985		G3_3-day	Ctsz	Regulators	2332	1945	1.19897
G1_3-day	Htra1	Regulators	2330	2603	0.895121		G2_3-day	Serpina3n	Regulators	4223	3816	1.10666		G3_3-day	Htra1	Regulators	2164	1945	1.1126
G1_3-day	Loxl2	Regulators	2240	2603	0.860546		G2_3-day	Htra1	Regulators	4183	3816	1.09617		G3_3-day	Plod1	Regulators	1846	1945	0.9491
G1_3-day	P4ha2	Regulators	2140	2603	0.822128		G2_3-day	Htra3	Regulators	4165	3816	1.09146		G3_3-day	Pcsk5	Regulators	1767	1945	0.908483
G1_3-day	Itih5	Regulators	2065	2603	0.793315		G2_3-day	Adamts6	Regulators	4149	3816	1.08726		G3_3-day	Plat	Regulators	1758	1945	0.903856
G1_3-day	Htra3	Regulators	2051	2603	0.787937		G2_3-day	Serpinb2	Regulators	4096	3816	1.07338		G3_3-day	Adamts6	Regulators	1618	1945	0.831877
G1_3-day	Adam12	Regulators	1871	2603	0.718786		G2_3-day	Ctsz	Regulators	3525	3816	0.923742		G3_3-day	Adamts15	Regulators	1575	1945	0.809769
G1_3-day	Adamts6	Regulators	1826	2603	0.701498		G2_3-day	Loxl3	Regulators	3109	3816	0.814727		G3_3-day	Timp3	Regulators	1433	1945	0.736761
G1_3-day	Mmp11	Regulators	1725	2603	0.662697		G2_3-day	Adam19	Regulators	3041	3816	0.796908		G3_3-day	Adam19	Regulators	1397	1945	0.718252
G1_3-day	Adamts4	Regulators	1678	2603	0.644641		G2_3-day	Ctsd	Regulators	2893	3816	0.758124		G3_3-day	Mmp11	Regulators	1396	1945	0.717738
G1_3-day	Mmp19	Regulators	1643	2603	0.631195		G2_3-day	Mmp19	Regulators	2779	3816	0.728249		G3_3-day	Mmp19	Regulators	1395	1945	0.717224
G1_3-day	Serpine2	Regulators	1545	2603	0.593546		G2_3-day	Adamts15	Regulators	2572	3816	0.674004		G3_3-day	Loxl2	Regulators	1372	1945	0.705398
G1_3-day	Pcsk5	Regulators	1541	2603	0.592009		G2_3-day	Itih5	Regulators	2432	3816	0.637317		G3_3-day	Pappa	Regulators	1095	1945	0.562982
G1_3-day	Ctsa	Regulators	1488	2603	0.571648		G2_3-day	Serpinb1a	Regulators	2378	3816	0.623166		G3_3-day	Serpine2	Regulators	999	1945	0.513625
G1_3-day	Ctsc	Regulators	1454	2603	0.558586		G2_3-day	Plod1	Regulators	2214	3816	0.580189		G3_3-day	Ctsa	Regulators	947	1945	0.486889
G1_3-day	Adam19	Regulators	1314	2603	0.504802		G2_3-day	Plod3	Regulators	2046	3816	0.536164		G3_3-day	P4ha2	Regulators	866	1945	0.445244
G1_3-day	Plod3	Regulators	1309	2603	0.502881		G2_3-day	Adam23	Regulators	2034	3816	0.533019		G3_3-day	Loxl3	Regulators	847	1945	0.435476
G1_3-day	Adamts2	Regulators	1266	2603	0.486362		G2_3-day	Sulf2	Regulators	1746	3816	0.457547		G3_3-day	Adam9	Regulators	796	1945	0.409254
G1_3-day	Egln3	Regulators	907	2603	0.348444		G2_3-day	Timp3	Regulators	1665	3816	0.436321		G3_3-day	Mmp23	Regulators	751	1945	0.386118
G1_3-day	Loxl3	Regulators	905	2603	0.347676		G2_3-day	Adamts4	Regulators	1456	3816	0.381551		G3_3-day	Egln1	Regulators	748	1945	0.384576
G1_3-day	Adam17	Regulators	876	2603	0.336535		G2_3-day	Egln1	Regulators	1363	3816	0.35718		G3_3-day	Ctsc	Regulators	714	1945	0.367095
G1_3-day	Adam10	Regulators	804	2603	0.308874		G2_3-day	Adam9	Regulators	1310	3816	0.343291		G3_3-day	Adam17	Regulators	687	1945	0.353213
G1_3-day	Tgm2	Regulators	753	2603	0.289282		G2_3-day	P4ha3	Regulators	1271	3816	0.333071		G3_3-day	Plod3	Regulators	670	1945	0.344473
G1_3-day	Adam9	Regulators	742	2603	0.285056		G2_3-day	Serpinb9	Regulators	1221	3816	0.319969		G3_3-day	Adamtsl3	Regulators	668	1945	0.343445
G1_3-day	Pappa	Regulators	740	2603	0.284287		G2_3-day	Ctsa	Regulators	1158	3816	0.303459		G3_3-day	Adam10	Regulators	660	1945	0.339332
G1_3-day	Fam20a	Regulators	645	2603	0.247791		G2_3-day	Adam10	Regulators	1151	3816	0.301625		G3_3-day	Adam23	Regulators	603	1945	0.310026
G1_3-day	Adamts15	Regulators	620	2603	0.238187		G2_3-day	Ctsc	Regulators	1124	3816	0.294549		G3_3-day	Serpinb9	Regulators	539	1945	0.277121
G1_3-day	Mmp23	Regulators	599	2603	0.230119		G2_3-day	Pamr1	Regulators	1088	3816	0.285115		G3_3-day	Adamts10	Regulators	529	1945	0.271979
G1_3-day	Serpinb9	Regulators	528	2603	0.202843		G2_3-day	Pappa	Regulators	1003	3816	0.262841		G3_3-day	Fam20a	Regulators	525	1945	0.269923
G1_3-day	Mmp9	Regulators	471	2603	0.180945		G2_3-day	Adam17	Regulators	927	3816	0.242925		G3_3-day	Ctso	Regulators	492	1945	0.252956
G1_3-day	Ctsf	Regulators	431	2603	0.165578		G2_3-day	Adamts19	Regulators	843	3816	0.220912		G3_3-day	Pamr1	Regulators	476	1945	0.24473
G1_3-day	Adamts9	Regulators	422	2603	0.162121		G2_3-day	Adamts14	Regulators	841	3816	0.220388		G3_3-day	Adamts4	Regulators	474	1945	0.243702
G1_3-day	Ngly1	Regulators	421	2603	0.161736		G2_3-day	Serpinb6b	Regulators	816	3816	0.213836		G3_3-day	Ngly1	Regulators	447	1945	0.22982
G1_3-day	Adamts10	Regulators	412	2603	0.158279		G2_3-day	Adam22	Regulators	802	3816	0.210168		G3_3-day	Ctsf	Regulators	355	1945	0.182519
G1_3-day	Egln2	Regulators	373	2603	0.143296		G2_3-day	Adam15	Regulators	783	3816	0.205189		G3_3-day	Adamts9	Regulators	333	1945	0.171208
G1_3-day	Adamtsl3	Regulators	358	2603	0.137534		G2_3-day	Slpi	Regulators	773	3816	0.202568		G3_3-day	Serpinb1a	Regulators	331	1945	0.17018
G1_3-day	Fam20b	Regulators	352	2603	0.135229		G2_3-day	Fam20a	Regulators	763	3816	0.199948		G3_3-day	Tgm2	Regulators	326	1945	0.167609
G1_3-day	Adam15	Regulators	345	2603	0.132539		G2_3-day	Pcsk6	Regulators	753	3816	0.197327		G3_3-day	Sulf2	Regulators	313	1945	0.160925
G1_3-day	Ctso	Regulators	344	2603	0.132155		G2_3-day	Adamts9	Regulators	748	3816	0.196017		G3_3-day	Adam15	Regulators	298	1945	0.153213
G1_3-day	Adam23	Regulators	306	2603	0.117557		G2_3-day	Adamts3	Regulators	659	3816	0.172694		G3_3-day	Adamts17	Regulators	284	1945	0.146015
G1_3-day	Pamr1	Regulators	299	2603	0.114867		G2_3-day	Serpine2	Regulators	654	3816	0.171384		G3_3-day	Tll1	Regulators	263	1945	0.135219
G1_3-day	Fam20c	Regulators	297	2603	0.114099		G2_3-day	Ctso	Regulators	580	3816	0.151992		G3_3-day	Fam20b	Regulators	260	1945	0.133676
G1_3-day	Adamtsl5	Regulators	291	2603	0.111794		G2_3-day	Adamts10	Regulators	577	3816	0.151205		G3_3-day	Egln2	Regulators	259	1945	0.133162
G1_3-day	Sulf2	Regulators	282	2603	0.108337		G2_3-day	Egln2	Regulators	508	3816	0.133124		G3_3-day	Adamts3	Regulators	247	1945	0.126992
G1_3-day	Adamts7	Regulators	253	2603	0.0971955		G2_3-day	Ngly1	Regulators	493	3816	0.129193		G3_3-day	Adamtsl5	Regulators	245	1945	0.125964
G1_3-day	Mmp13	Regulators	211	2603	0.0810603		G2_3-day	Adamts17	Regulators	486	3816	0.127358		G3_3-day	Prss12	Regulators	229	1945	0.117738
G1_3-day	Serpinb1a	Regulators	202	2603	0.0776028		G2_3-day	Fam20b	Regulators	477	3816	0.125		G3_3-day	Egln3	Regulators	217	1945	0.111568
G1_3-day	Ogfod1	Regulators	198	2603	0.0760661		G2_3-day	Mmp9	Regulators	412	3816	0.107966		G3_3-day	Masp1	Regulators	196	1945	0.100771
G1_3-day	Prss12	Regulators	178	2603	0.0683826		G2_3-day	Tgm2	Regulators	377	3816	0.0987945		G3_3-day	P4ha3	Regulators	172	1945	0.0884319
G1_3-day	Masp1	Regulators	177	2603	0.0679985		G2_3-day	Mmp11	Regulators	352	3816	0.0922432		G3_3-day	Adamts7	Regulators	166	1945	0.085347
G1_3-day	Hyal2	Regulators	170	2603	0.0653093		G2_3-day	Adamtsl5	Regulators	346	3816	0.0906709		G3_3-day	Fam20c	Regulators	163	1945	0.0838046
G1_3-day	Serpinb6b	Regulators	169	2603	0.0649251		G2_3-day	Adam33	Regulators	339	3816	0.0888365		G3_3-day	Adam33	Regulators	162	1945	0.0832905
G1_3-day	Adamtsl2	Regulators	141	2603	0.0541683		G2_3-day	Prss12	Regulators	321	3816	0.0841195		G3_3-day	Serpinb6b	Regulators	162	1945	0.0832905
G1_3-day	Serpinb2	Regulators	139	2603	0.0533999		G2_3-day	Ctsf	Regulators	303	3816	0.0794025		G3_3-day	Adamts14	Regulators	156	1945	0.0802057
G1_3-day	Mmp16	Regulators	129	2603	0.0495582		G2_3-day	Adamtsl3	Regulators	281	3816	0.0736373		G3_3-day	Mmp16	Regulators	147	1945	0.0755784
G1_3-day	Adamts3	Regulators	118	2603	0.0453323		G2_3-day	Loxl4	Regulators	262	3816	0.0686583		G3_3-day	Pcsk6	Regulators	147	1945	0.0755784
G1_3-day	Loxl4	Regulators	109	2603	0.0418748		G2_3-day	Tll1	Regulators	230	3816	0.0602725		G3_3-day	Serpinb2	Regulators	140	1945	0.0719794
G1_3-day	Ogfod2	Regulators	104	2603	0.0399539		G2_3-day	Egln3	Regulators	229	3816	0.0600105		G3_3-day	Ogfod1	Regulators	139	1945	0.0714653
G1_3-day	P4ha3	Regulators	93	2603	0.035728		G2_3-day	Mmp16	Regulators	212	3816	0.0555556		G3_3-day	Adam22	Regulators	138	1945	0.0709512
G1_3-day	Slpi	Regulators	93	2603	0.035728		G2_3-day	Ogfod1	Regulators	210	3816	0.0550314		G3_3-day	Mmp9	Regulators	120	1945	0.0616967
G1_3-day	Adam33	Regulators	90	2603	0.0345755		G2_3-day	Hyal2	Regulators	209	3816	0.0547694		G3_3-day	Loxl4	Regulators	99	1945	0.0508997
G1_3-day	Serpini1	Regulators	89	2603	0.0341913		G2_3-day	Cela1	Regulators	193	3816	0.0505765		G3_3-day	Ogfod2	Regulators	92	1945	0.0473008
G1_3-day	Adamts14	Regulators	80	2603	0.0307338		G2_3-day	Cd109	Regulators	186	3816	0.0487421		G3_3-day	Adamtsl2	Regulators	80	1945	0.0411311
G1_3-day	Adamts17	Regulators	74	2603	0.0284287		G2_3-day	Adamts16	Regulators	183	3816	0.047956		G3_3-day	Mmp27	Regulators	77	1945	0.0395887
G1_3-day	Tll1	Regulators	73	2603	0.0280446		G2_3-day	Serpina3g	Regulators	178	3816	0.0466457		G3_3-day	Slpi	Regulators	74	1945	0.0380463
G1_3-day	P4htm	Regulators	69	2603	0.0265079		G2_3-day	Mmp27	Regulators	162	3816	0.0424528		G3_3-day	Serpinb8	Regulators	71	1945	0.0365039
G1_3-day	Itih2	Regulators	58	2603	0.022282		G2_3-day	Ogfod2	Regulators	148	3816	0.0387841		G3_3-day	Htra4	Regulators	70	1945	0.0359897
G1_3-day	Serpinb8	Regulators	58	2603	0.022282		G2_3-day	Fam20c	Regulators	132	3816	0.0345912		G3_3-day	Hyal2	Regulators	67	1945	0.0344473
G1_3-day	Pcsk6	Regulators	56	2603	0.0215136		G2_3-day	Mmp13	Regulators	130	3816	0.0340671		G3_3-day	Kng2	Regulators	63	1945	0.0323907
G1_3-day	Adam22	Regulators	54	2603	0.0207453		G2_3-day	Adamts7	Regulators	126	3816	0.0330189		G3_3-day	Serpini1	Regulators	59	1945	0.0303342
G1_3-day	Ctsw	Regulators	54	2603	0.0207453		G2_3-day	Adamtsl4	Regulators	122	3816	0.0319707		G3_3-day	Adamts19	Regulators	58	1945	0.0298201
G1_3-day	Kazald1	Regulators	54	2603	0.0207453		G2_3-day	Serpinb10	Regulators	118	3816	0.0309224		G3_3-day	Hyal1	Regulators	56	1945	0.0287918
G1_3-day	Hyal1	Regulators	52	2603	0.019977		G2_3-day	Serpinb8	Regulators	112	3816	0.0293501		G3_3-day	Mmp13	Regulators	55	1945	0.0282776
G1_3-day	Mmp27	Regulators	52	2603	0.019977		G2_3-day	Masp1	Regulators	96	3816	0.0251572		G3_3-day	Adam32	Regulators	54	1945	0.0277635
G1_3-day	Mmp10	Regulators	50	2603	0.0192086		G2_3-day	P4htm	Regulators	90	3816	0.0235849		G3_3-day	Serpina3g	Regulators	51	1945	0.0262211
G1_3-day	Serpina3g	Regulators	45	2603	0.0172877		G2_3-day	Serpinb9b	Regulators	85	3816	0.0222746		G3_3-day	Adamtsl4	Regulators	49	1945	0.0251928
G1_3-day	Adam32	Regulators	40	2603	0.0153669		G2_3-day	Tgm1	Regulators	82	3816	0.0214885		G3_3-day	P4htm	Regulators	48	1945	0.0246787
G1_3-day	Tgm1	Regulators	38	2603	0.0145985		G2_3-day	Serpina10	Regulators	75	3816	0.0196541		G3_3-day	Kazald1	Regulators	45	1945	0.0231362
G1_3-day	Kng2	Regulators	37	2603	0.0142144		G2_3-day	Adam32	Regulators	68	3816	0.0178197		G3_3-day	Itih2	Regulators	44	1945	0.0226221
G1_3-day	Adamtsl4	Regulators	35	2603	0.013446		G2_3-day	Adamts20	Regulators	66	3816	0.0172956		G3_3-day	Cela1	Regulators	39	1945	0.0200514
G1_3-day	Cd109	Regulators	35	2603	0.013446		G2_3-day	Hyal1	Regulators	63	3816	0.0165094		G3_3-day	Adamts20	Regulators	37	1945	0.0190231
G1_3-day	Cst6	Regulators	34	2603	0.0130619		G2_3-day	Serpini1	Regulators	51	3816	0.0133648		G3_3-day	Tgm1	Regulators	36	1945	0.018509
G1_3-day	Tll2	Regulators	34	2603	0.0130619		G2_3-day	Htra4	Regulators	49	3816	0.0128407		G3_3-day	Cd109	Regulators	26	1945	0.0133676
G1_3-day	Cela1	Regulators	31	2603	0.0119093		G2_3-day	Kazald1	Regulators	46	3816	0.0120545		G3_3-day	Adam5	Regulators	25	1945	0.0128535
G1_3-day	Serpinb1b	Regulators	28	2603	0.0107568		G2_3-day	Adam5	Regulators	44	3816	0.0115304		G3_3-day	Adamts8	Regulators	25	1945	0.0128535
G1_3-day	Adamts19	Regulators	25	2603	0.0096043		G2_3-day	Stfa2l1	Regulators	40	3816	0.0104822		G3_3-day	Tll2	Regulators	25	1945	0.0128535
G1_3-day	Adamts8	Regulators	24	2603	0.00922013		G2_3-day	Ctss	Regulators	37	3816	0.00969602		G3_3-day	Itih3	Regulators	20	1945	0.0102828
G1_3-day	Mmp17	Regulators	24	2603	0.00922013		G2_3-day	Serpinb1b	Regulators	32	3816	0.00838574		G3_3-day	Serpina3m	Regulators	20	1945	0.0102828
G1_3-day	Adam5	Regulators	23	2603	0.00883596		G2_3-day	Hpse2	Regulators	28	3816	0.00733753		G3_3-day	Serpinb1b	Regulators	20	1945	0.0102828
G1_3-day	Htra4	Regulators	23	2603	0.00883596		G2_3-day	Kng2	Regulators	27	3816	0.00707547		G3_3-day	Ctss	Regulators	19	1945	0.00976864
G1_3-day	Serpina3f	Regulators	22	2603	0.00845179		G2_3-day	Adam4	Regulators	23	3816	0.00602725		G3_3-day	Mmp25	Regulators	16	1945	0.00822622
G1_3-day	Serpinb9b	Regulators	22	2603	0.00845179		G2_3-day	Mmp10	Regulators	23	3816	0.00602725		G3_3-day	Serpinc1	Regulators	16	1945	0.00822622
G1_3-day	Masp2	Regulators	17	2603	0.00653093		G2_3-day	Adam11	Regulators	22	3816	0.0057652		G3_3-day	Serpinb9b	Regulators	15	1945	0.00771208
G1_3-day	Ctss	Regulators	15	2603	0.00576258		G2_3-day	Mmp17	Regulators	18	3816	0.00471698		G3_3-day	Adam11	Regulators	14	1945	0.00719794
G1_3-day	Itih3	Regulators	14	2603	0.00537841		G2_3-day	Serpina3c	Regulators	17	3816	0.00445493		G3_3-day	Adam4	Regulators	14	1945	0.00719794
G1_3-day	Serpinc1	Regulators	14	2603	0.00537841		G2_3-day	Adamts8	Regulators	16	3816	0.00419287		G3_3-day	Masp2	Regulators	14	1945	0.00719794
G1_3-day	Stfa1	Regulators	13	2603	0.00499424		G2_3-day	Itih2	Regulators	16	3816	0.00419287		G3_3-day	Serpina3f	Regulators	14	1945	0.00719794
G1_3-day	Adamts16	Regulators	10	2603	0.00384172		G2_3-day	Masp2	Regulators	16	3816	0.00419287		G3_3-day	Cst6	Regulators	13	1945	0.00668381
G1_3-day	Mmp8	Regulators	10	2603	0.00384172		G2_3-day	Adamtsl2	Regulators	14	3816	0.00366876		G3_3-day	Adamts16	Regulators	12	1945	0.00616967
G1_3-day	Serpina3m	Regulators	10	2603	0.00384172		G2_3-day	Serpinc1	Regulators	13	3816	0.00340671		G3_3-day	Ctsw	Regulators	12	1945	0.00616967
G1_3-day	Adam11	Regulators	9	2603	0.00345755		G2_3-day	Tll2	Regulators	13	3816	0.00340671		G3_3-day	Serpinb6c	Regulators	12	1945	0.00616967
G1_3-day	Mmp1b	Regulators	8	2603	0.00307338		G2_3-day	Ctsw	Regulators	12	3816	0.00314465		G3_3-day	Itih4	Regulators	11	1945	0.00565553
G1_3-day	Adam1a	Regulators	7	2603	0.00268921		G2_3-day	Gm4787	Regulators	12	3816	0.00314465		G3_3-day	Serpinb10	Regulators	10	1945	0.00514139
G1_3-day	Tgm4	Regulators	7	2603	0.00268921		G2_3-day	Serpina3f	Regulators	12	3816	0.00314465		G3_3-day	Adam8	Regulators	9	1945	0.00462725
G1_3-day	Adam21	Regulators	6	2603	0.00230503		G2_3-day	Itih3	Regulators	11	3816	0.0028826		G3_3-day	Mmp28	Regulators	9	1945	0.00462725
G1_3-day	Hpse2	Regulators	6	2603	0.00230503		G2_3-day	Itih4	Regulators	11	3816	0.0028826		G3_3-day	AI182371	Regulators	8	1945	0.00411311
G1_3-day	Mmp28	Regulators	6	2603	0.00230503		G2_3-day	Serpinb6c	Regulators	11	3816	0.0028826		G3_3-day	Serpina3c	Regulators	8	1945	0.00411311
G1_3-day	Serpinb6c	Regulators	6	2603	0.00230503		G2_3-day	Adamts13	Regulators	10	3816	0.00262055		G3_3-day	Hpse2	Regulators	7	1945	0.00359897
G1_3-day	Gm4787	Regulators	5	2603	0.00192086		G2_3-day	Serpine3	Regulators	10	3816	0.00262055		G3_3-day	Mmp17	Regulators	7	1945	0.00359897
G1_3-day	Mmp12	Regulators	5	2603	0.00192086		G2_3-day	Adam8	Regulators	9	3816	0.00235849		G3_3-day	Serpina10	Regulators	7	1945	0.00359897
G1_3-day	Adam4	Regulators	4	2603	0.00153669		G2_3-day	Adam1a	Regulators	8	3816	0.00209644		G3_3-day	Stfa2l1	Regulators	7	1945	0.00359897
G1_3-day	Adam8	Regulators	4	2603	0.00153669		G2_3-day	Cpn2	Regulators	8	3816	0.00209644		G3_3-day	Adamts13	Regulators	6	1945	0.00308483
G1_3-day	Adamts20	Regulators	4	2603	0.00153669		G2_3-day	Cst6	Regulators	8	3816	0.00209644		G3_3-day	Adam1a	Regulators	5	1945	0.00257069
G1_3-day	F13a1	Regulators	4	2603	0.00153669		G2_3-day	Mmp28	Regulators	8	3816	0.00209644		G3_3-day	Mmp10	Regulators	5	1945	0.00257069
G1_3-day	Itih4	Regulators	4	2603	0.00153669		G2_3-day	Mmp8	Regulators	8	3816	0.00209644		G3_3-day	Mmp15	Regulators	5	1945	0.00257069
G1_3-day	Serpina10	Regulators	4	2603	0.00153669		G2_3-day	Serpinb1c	Regulators	8	3816	0.00209644		G3_3-day	Serpine3	Regulators	5	1945	0.00257069
G1_3-day	Serpina1a	Regulators	4	2603	0.00153669		G2_3-day	Serpina3m	Regulators	7	3816	0.00183438		G3_3-day	Adam21	Regulators	4	1945	0.00205655
G1_3-day	Serpine3	Regulators	4	2603	0.00153669		G2_3-day	AI182371	Regulators	6	3816	0.00157233		G3_3-day	Ctse	Regulators	4	1945	0.00205655
G1_3-day	Stfa2l1	Regulators	4	2603	0.00153669		G2_3-day	Hyal3	Regulators	6	3816	0.00157233		G3_3-day	Hyal3	Regulators	4	1945	0.00205655
G1_3-day	Hyal3	Regulators	3	2603	0.00115252		G2_3-day	Pappa2	Regulators	6	3816	0.00157233		G3_3-day	Mmp12	Regulators	4	1945	0.00205655
G1_3-day	Mmp15	Regulators	3	2603	0.00115252		G2_3-day	Serpind1	Regulators	6	3816	0.00157233		G3_3-day	Pappa2	Regulators	4	1945	0.00205655
G1_3-day	Mmp25	Regulators	3	2603	0.00115252		G2_3-day	Serpina1b	Regulators	5	3816	0.00131027		G3_3-day	Serpind1	Regulators	4	1945	0.00205655
G1_3-day	Serpina12	Regulators	3	2603	0.00115252		G2_3-day	Serpinb7	Regulators	5	3816	0.00131027		G3_3-day	Tgm4	Regulators	4	1945	0.00205655
G1_3-day	Serpinb10	Regulators	3	2603	0.00115252		G2_3-day	Tgm4	Regulators	5	3816	0.00131027		G3_3-day	Adam28	Regulators	3	1945	0.00154242
G1_3-day	Serpinb1c	Regulators	3	2603	0.00115252		G2_3-day	Adamts18	Regulators	4	3816	0.00104822		G3_3-day	Gm4787	Regulators	3	1945	0.00154242
G1_3-day	Serpinf2	Regulators	3	2603	0.00115252		G2_3-day	Pzp	Regulators	4	3816	0.00104822		G3_3-day	Cst7	Regulators	2	1945	0.00102828
G1_3-day	Tgm3	Regulators	3	2603	0.00115252		G2_3-day	Serpinb5	Regulators	4	3816	0.00104822		G3_3-day	F13a1	Regulators	2	1945	0.00102828
G1_3-day	Adam28	Regulators	2	2603	0.000768344		G2_3-day	Ambp	Regulators	3	3816	0.000786164		G3_3-day	Mmp8	Regulators	2	1945	0.00102828
G1_3-day	AI182371	Regulators	2	2603	0.000768344		G2_3-day	Mmp12	Regulators	3	3816	0.000786164		G3_3-day	Serpinf2	Regulators	2	1945	0.00102828
G1_3-day	Ctse	Regulators	2	2603	0.000768344		G2_3-day	Mmp15	Regulators	3	3816	0.000786164		G3_3-day	Adamts18	Regulators	1	1945	0.000514139
G1_3-day	Adamts13	Regulators	1	2603	0.000384172		G2_3-day	Serpinf2	Regulators	3	3816	0.000786164		G3_3-day	Ambp	Regulators	1	1945	0.000514139
G1_3-day	Cpn2	Regulators	1	2603	0.000384172		G2_3-day	Mmp25	Regulators	2	3816	0.000524109		G3_3-day	Elane	Regulators	1	1945	0.000514139
G1_3-day	Cst7	Regulators	1	2603	0.000384172		G2_3-day	Serpina11	Regulators	2	3816	0.000524109		G3_3-day	Serpina11	Regulators	1	1945	0.000514139
G1_3-day	Elane	Regulators	1	2603	0.000384172		G2_3-day	Adam21	Regulators	1	3816	0.000262055		G3_3-day	Serpina12	Regulators	1	1945	0.000514139
G1_3-day	Pzp	Regulators	1	2603	0.000384172		G2_3-day	Adam28	Regulators	1	3816	0.000262055		G3_3-day	Tgm3	Regulators	1	1945	0.000514139
G1_3-day	Serpina1b	Regulators	1	2603	0.000384172		G2_3-day	Adam30	Regulators	1	3816	0.000262055		G3_3-day	Adam30	Regulators	0	1945	0
G1_3-day	Adam30	Regulators	0	2603	0		G2_3-day	Ctse	Regulators	1	3816	0.000262055		G3_3-day	Cpn2	Regulators	0	1945	0
G1_3-day	Adamts18	Regulators	0	2603	0		G2_3-day	F13a1	Regulators	1	3816	0.000262055		G3_3-day	Mmp1b	Regulators	0	1945	0
G1_3-day	Ambp	Regulators	0	2603	0		G2_3-day	Serpina12	Regulators	1	3816	0.000262055		G3_3-day	Pzp	Regulators	0	1945	0
G1_3-day	Pappa2	Regulators	0	2603	0		G2_3-day	Tgm3	Regulators	1	3816	0.000262055		G3_3-day	Serpina1a	Regulators	0	1945	0
G1_3-day	Serpina11	Regulators	0	2603	0		G2_3-day	Cst7	Regulators	0	3816	0		G3_3-day	Serpina1b	Regulators	0	1945	0
G1_3-day	Serpina3c	Regulators	0	2603	0		G2_3-day	Elane	Regulators	0	3816	0		G3_3-day	Serpinb11	Regulators	0	1945	0
G1_3-day	Serpinb11	Regulators	0	2603	0		G2_3-day	Mmp1b	Regulators	0	3816	0		G3_3-day	Serpinb1c	Regulators	0	1945	0
G1_3-day	Serpinb5	Regulators	0	2603	0		G2_3-day	Serpina1a	Regulators	0	3816	0		G3_3-day	Serpinb5	Regulators	0	1945	0
G1_3-day	Serpinb7	Regulators	0	2603	0		G2_3-day	Serpinb11	Regulators	0	3816	0		G3_3-day	Serpinb7	Regulators	0	1945	0
G1_3-day	Serpind1	Regulators	0	2603	0		G2_3-day	St14	Regulators	0	3816	0		G3_3-day	St14	Regulators	0	1945	0
G1_3-day	St14	Regulators	0	2603	0		G2_3-day	Stfa1	Regulators	0	3816	0		G3_3-day	Stfa1	Regulators	0	1945	0
G1_3-day	Tgm5	Regulators	0	2603	0		G2_3-day	Tgm5	Regulators	0	3816	0		G3_3-day	Tgm5	Regulators	0	1945	0
G1_3-day	Timp4	Regulators	0	2603	0		G2_3-day	Timp4	Regulators	0	3816	0		G3_3-day	Timp4	Regulators	0	1945	0
Group	Genes	Category	Transcripts	Cell_Number	Per		Group	Genes	Category	Transcripts	Cell_Number	Per		Group	Genes	Category	Transcripts	Cell_Number	Per
G1_7-day	Timp1	Regulators	51751	3746	13.815		G2_7-day	Serpinh1	Regulators	15325	1825	8.39726		G3_7-day	Serping1	Regulators	10561	1803	5.85746
G1_7-day	Serpinf1	Regulators	32177	3746	8.5897		G2_7-day	Serping1	Regulators	13965	1825	7.65205		G3_7-day	Ctsl	Regulators	10532	1803	5.84138
G1_7-day	Ctsl	Regulators	30859	3746	8.23785		G2_7-day	Timp2	Regulators	12209	1825	6.68986		G3_7-day	Serpinf1	Regulators	10420	1803	5.77926
G1_7-day	Serpinh1	Regulators	24107	3746	6.4354		G2_7-day	Serpinf1	Regulators	11677	1825	6.39836		G3_7-day	Serpinh1	Regulators	8799	1803	4.8802
G1_7-day	Cst3	Regulators	23872	3746	6.37266		G2_7-day	Ctsl	Regulators	9921	1825	5.43616		G3_7-day	Adamts12	Regulators	8287	1803	4.59623
G1_7-day	Serping1	Regulators	23264	3746	6.21036		G2_7-day	Timp1	Regulators	9567	1825	5.24219		G3_7-day	Timp1	Regulators	7820	1803	4.33722
G1_7-day	Serpine2	Regulators	19928	3746	5.31981		G2_7-day	Mmp14	Regulators	8709	1825	4.77205		G3_7-day	Cst3	Regulators	6652	1803	3.68941
G1_7-day	Mmp3	Regulators	19711	3746	5.26188		G2_7-day	Loxl1	Regulators	6766	1825	3.7074		G3_7-day	Serpine2	Regulators	6319	1803	3.50471
G1_7-day	Loxl1	Regulators	15756	3746	4.20609		G2_7-day	Cst3	Regulators	6620	1825	3.6274		G3_7-day	Mmp14	Regulators	6130	1803	3.39989
G1_7-day	Timp2	Regulators	13239	3746	3.53417		G2_7-day	Serpinb6a	Regulators	6337	1825	3.47233		G3_7-day	Timp2	Regulators	5827	1803	3.23184
G1_7-day	Mmp14	Regulators	11470	3746	3.06193		G2_7-day	Adamts2	Regulators	5356	1825	2.93479		G3_7-day	Loxl1	Regulators	5818	1803	3.22684
G1_7-day	Ctsk	Regulators	11451	3746	3.05686		G2_7-day	Mmp3	Regulators	5341	1825	2.92658		G3_7-day	Itih5	Regulators	5815	1803	3.22518
G1_7-day	Ctsb	Regulators	11009	3746	2.93887		G2_7-day	Ctsb	Regulators	5222	1825	2.86137		G3_7-day	Mmp3	Regulators	5481	1803	3.03993
G1_7-day	Timp3	Regulators	10574	3746	2.82274		G2_7-day	Adam12	Regulators	4579	1825	2.50904		G3_7-day	Adamts5	Regulators	4837	1803	2.68275
G1_7-day	Ctsd	Regulators	9700	3746	2.58943		G2_7-day	Htra3	Regulators	4553	1825	2.49479		G3_7-day	Ctsb	Regulators	4186	1803	2.32169
G1_7-day	Ctsz	Regulators	7333	3746	1.95755		G2_7-day	Itih5	Regulators	4295	1825	2.35342		G3_7-day	Htra3	Regulators	4065	1803	2.25458
G1_7-day	Adamts12	Regulators	7165	3746	1.91271		G2_7-day	Ctsk	Regulators	4258	1825	2.33315		G3_7-day	Adamtsl1	Regulators	3984	1803	2.20965
G1_7-day	Cstb	Regulators	6589	3746	1.75894		G2_7-day	Bmp1	Regulators	4217	1825	2.31068		G3_7-day	Timp3	Regulators	3586	1803	1.98891
G1_7-day	Adamts5	Regulators	6293	3746	1.67993		G2_7-day	Adamtsl1	Regulators	3668	1825	2.00986		G3_7-day	Ctsk	Regulators	3211	1803	1.78092
G1_7-day	Serpinb6a	Regulators	5378	3746	1.43566		G2_7-day	Adamts5	Regulators	3617	1825	1.98192		G3_7-day	Ctsd	Regulators	3035	1803	1.68331
G1_7-day	Htra1	Regulators	5298	3746	1.41431		G2_7-day	Htra1	Regulators	3572	1825	1.95726		G3_7-day	Htra1	Regulators	2798	1803	1.55186
G1_7-day	Itih5	Regulators	5281	3746	1.40977		G2_7-day	Timp3	Regulators	3358	1825	1.84		G3_7-day	Pappa	Regulators	2666	1803	1.47865
G1_7-day	Htra3	Regulators	5254	3746	1.40256		G2_7-day	Pcsk5	Regulators	3163	1825	1.73315		G3_7-day	Serpinb6a	Regulators	2569	1803	1.42485
G1_7-day	Serpine1	Regulators	4753	3746	1.26882		G2_7-day	Plat	Regulators	3072	1825	1.68329		G3_7-day	Ctsz	Regulators	2336	1803	1.29562
G1_7-day	Serpina3n	Regulators	4350	3746	1.16124		G2_7-day	Ctsd	Regulators	2993	1825	1.64		G3_7-day	Sulf1	Regulators	2205	1803	1.22296
G1_7-day	Mmp11	Regulators	4133	3746	1.10331		G2_7-day	Loxl2	Regulators	2950	1825	1.61644		G3_7-day	Pcsk5	Regulators	2025	1803	1.12313
G1_7-day	Plat	Regulators	4053	3746	1.08195		G2_7-day	Ctsh	Regulators	2947	1825	1.61479		G3_7-day	Adam12	Regulators	1872	1803	1.03827
G1_7-day	Adamtsl1	Regulators	3602	3746	0.961559		G2_7-day	Sulf1	Regulators	2646	1825	1.44986		G3_7-day	Adamtsl3	Regulators	1867	1803	1.0355
G1_7-day	Ctsh	Regulators	3471	3746	0.926588		G2_7-day	Plod2	Regulators	2598	1825	1.42356		G3_7-day	Adam19	Regulators	1853	1803	1.02773
G1_7-day	Plod1	Regulators	3376	3746	0.901228		G2_7-day	Serpine2	Regulators	2389	1825	1.30904		G3_7-day	Serpina3n	Regulators	1720	1803	0.953966
G1_7-day	Sulf1	Regulators	3143	3746	0.839028		G2_7-day	Ctsz	Regulators	2307	1825	1.26411		G3_7-day	Bmp1	Regulators	1653	1803	0.916805
G1_7-day	Ctsc	Regulators	2793	3746	0.745595		G2_7-day	Mmp23	Regulators	2296	1825	1.25808		G3_7-day	Plod1	Regulators	1649	1803	0.914587
G1_7-day	Bmp1	Regulators	2581	3746	0.689002		G2_7-day	Cstb	Regulators	2196	1825	1.20329		G3_7-day	Cstb	Regulators	1639	1803	0.90904
G1_7-day	Plod2	Regulators	2490	3746	0.664709		G2_7-day	Pamr1	Regulators	2119	1825	1.1611		G3_7-day	Plod2	Regulators	1542	1803	0.855241
G1_7-day	P4ha1	Regulators	2161	3746	0.576882		G2_7-day	Sulf2	Regulators	1901	1825	1.04164		G3_7-day	Mmp11	Regulators	1509	1803	0.836938
G1_7-day	Pcsk5	Regulators	2142	3746	0.57181		G2_7-day	Adamts6	Regulators	1839	1825	1.00767		G3_7-day	Plat	Regulators	1494	1803	0.828619
G1_7-day	Adamts6	Regulators	1995	3746	0.532568		G2_7-day	Adamts12	Regulators	1833	1825	1.00438		G3_7-day	Adamts2	Regulators	1430	1803	0.793123
G1_7-day	Prss12	Regulators	1921	3746	0.512814		G2_7-day	Serpine1	Regulators	1585	1825	0.868493		G3_7-day	Ctsh	Regulators	1395	1803	0.77371
G1_7-day	Fam20a	Regulators	1892	3746	0.505072		G2_7-day	Pcsk6	Regulators	1506	1825	0.825205		G3_7-day	Adamts6	Regulators	1321	1803	0.732668
G1_7-day	Ctsa	Regulators	1789	3746	0.477576		G2_7-day	P4ha2	Regulators	1357	1825	0.743562		G3_7-day	Serpine1	Regulators	1236	1803	0.685524
G1_7-day	Adamtsl3	Regulators	1651	3746	0.440737		G2_7-day	P4ha1	Regulators	1330	1825	0.728767		G3_7-day	P4ha1	Regulators	1173	1803	0.650582
G1_7-day	Adamtsl2	Regulators	1548	3746	0.413241		G2_7-day	Serpina3n	Regulators	1305	1825	0.715068		G3_7-day	Fam20a	Regulators	1048	1803	0.581253
G1_7-day	Pappa	Regulators	1541	3746	0.411372		G2_7-day	Adamts15	Regulators	1236	1825	0.67726		G3_7-day	Loxl2	Regulators	1032	1803	0.572379
G1_7-day	Plod3	Regulators	1519	3746	0.405499		G2_7-day	Adam19	Regulators	1089	1825	0.596712		G3_7-day	Adamts15	Regulators	968	1803	0.536883
G1_7-day	Mmp19	Regulators	1497	3746	0.399626		G2_7-day	P4ha3	Regulators	912	1825	0.499726		G3_7-day	Adamts10	Regulators	911	1803	0.505269
G1_7-day	Ctsf	Regulators	1394	3746	0.37213		G2_7-day	Ctsa	Regulators	870	1825	0.476712		G3_7-day	Mmp19	Regulators	875	1803	0.485302
G1_7-day	Egln1	Regulators	1386	3746	0.369995		G2_7-day	Mmp19	Regulators	842	1825	0.46137		G3_7-day	Prss12	Regulators	810	1803	0.449251
G1_7-day	Adam19	Regulators	1346	3746	0.359317		G2_7-day	Pappa	Regulators	686	1825	0.37589		G3_7-day	Adam10	Regulators	809	1803	0.448697
G1_7-day	Adamts10	Regulators	1306	3746	0.348639		G2_7-day	Loxl3	Regulators	680	1825	0.372603		G3_7-day	Ctsc	Regulators	738	1803	0.409318
G1_7-day	Loxl2	Regulators	1283	3746	0.342499		G2_7-day	Adam10	Regulators	670	1825	0.367123		G3_7-day	Adam9	Regulators	661	1803	0.366611
G1_7-day	Adamts2	Regulators	1154	3746	0.308062		G2_7-day	Serpinb2	Regulators	664	1825	0.363836		G3_7-day	Adam17	Regulators	655	1803	0.363283
G1_7-day	Loxl3	Regulators	1133	3746	0.302456		G2_7-day	Ctsc	Regulators	660	1825	0.361644		G3_7-day	Adamts17	Regulators	632	1803	0.350527
G1_7-day	Tgm2	Regulators	1130	3746	0.301655		G2_7-day	Plod1	Regulators	658	1825	0.360548		G3_7-day	Ctsa	Regulators	629	1803	0.348863
G1_7-day	Adam10	Regulators	1054	3746	0.281367		G2_7-day	Prss12	Regulators	647	1825	0.354521		G3_7-day	Loxl3	Regulators	611	1803	0.33888
G1_7-day	Fam20c	Regulators	1019	3746	0.272023		G2_7-day	Adam9	Regulators	621	1825	0.340274		G3_7-day	Adamtsl2	Regulators	568	1803	0.315031
G1_7-day	Adam17	Regulators	961	3746	0.25654		G2_7-day	Mmp11	Regulators	582	1825	0.318904		G3_7-day	Plod3	Regulators	543	1803	0.301165
G1_7-day	Adam9	Regulators	908	3746	0.242392		G2_7-day	Adamtsl3	Regulators	541	1825	0.296438		G3_7-day	Adamts9	Regulators	501	1803	0.27787
G1_7-day	Egln2	Regulators	849	3746	0.226642		G2_7-day	Adam17	Regulators	534	1825	0.292603		G3_7-day	Egln1	Regulators	484	1803	0.268441
G1_7-day	Mmp23	Regulators	841	3746	0.224506		G2_7-day	Ctsf	Regulators	521	1825	0.285479		G3_7-day	Ctsf	Regulators	481	1803	0.266778
G1_7-day	Adamts15	Regulators	825	3746	0.220235		G2_7-day	Egln1	Regulators	521	1825	0.285479		G3_7-day	Ngly1	Regulators	457	1803	0.253466
G1_7-day	Serpinb9	Regulators	820	3746	0.2189		G2_7-day	Plod3	Regulators	513	1825	0.281096		G3_7-day	Pamr1	Regulators	446	1803	0.247366
G1_7-day	Mmp16	Regulators	686	3746	0.183129		G2_7-day	Fam20a	Regulators	502	1825	0.275068		G3_7-day	Tgm2	Regulators	445	1803	0.246811
G1_7-day	Ngly1	Regulators	654	3746	0.174586		G2_7-day	Serpinb1a	Regulators	497	1825	0.272329		G3_7-day	Sulf2	Regulators	418	1803	0.231836
G1_7-day	Adamts4	Regulators	642	3746	0.171383		G2_7-day	Adamts19	Regulators	485	1825	0.265753		G3_7-day	Mmp16	Regulators	415	1803	0.230172
G1_7-day	Adam12	Regulators	571	3746	0.152429		G2_7-day	Adam22	Regulators	484	1825	0.265205		G3_7-day	Mmp23	Regulators	409	1803	0.226844
G1_7-day	Pamr1	Regulators	548	3746	0.146289		G2_7-day	Adamts16	Regulators	467	1825	0.25589		G3_7-day	Ctso	Regulators	359	1803	0.199113
G1_7-day	P4ha2	Regulators	535	3746	0.142819		G2_7-day	Adamts4	Regulators	454	1825	0.248767		G3_7-day	Adamts4	Regulators	358	1803	0.198558
G1_7-day	Adamtsl5	Regulators	531	3746	0.141751		G2_7-day	Adamts10	Regulators	431	1825	0.236164		G3_7-day	Fam20c	Regulators	355	1803	0.196894
G1_7-day	Ctso	Regulators	528	3746	0.14095		G2_7-day	Adam15	Regulators	398	1825	0.218082		G3_7-day	Serpinb9	Regulators	352	1803	0.19523
G1_7-day	Adam15	Regulators	521	3746	0.139082		G2_7-day	Adamts3	Regulators	385	1825	0.210959		G3_7-day	Adamtsl5	Regulators	314	1803	0.174154
G1_7-day	Adamts17	Regulators	466	3746	0.124399		G2_7-day	Serpinb9	Regulators	385	1825	0.210959		G3_7-day	Egln2	Regulators	309	1803	0.171381
G1_7-day	Sulf2	Regulators	409	3746	0.109183		G2_7-day	Adamtsl5	Regulators	367	1825	0.201096		G3_7-day	Adam15	Regulators	288	1803	0.159734
G1_7-day	Adamts9	Regulators	398	3746	0.106247		G2_7-day	Adam33	Regulators	358	1825	0.196164		G3_7-day	Fam20b	Regulators	265	1803	0.146977
G1_7-day	Fam20b	Regulators	352	3746	0.0939669		G2_7-day	Adamtsl4	Regulators	357	1825	0.195616		G3_7-day	P4ha2	Regulators	259	1803	0.143649
G1_7-day	Tll2	Regulators	337	3746	0.0899626		G2_7-day	Adamts17	Regulators	354	1825	0.193973		G3_7-day	Serpinb1a	Regulators	243	1803	0.134775
G1_7-day	Serpinb1a	Regulators	301	3746	0.0803524		G2_7-day	Ngly1	Regulators	306	1825	0.167671		G3_7-day	Adam23	Regulators	227	1803	0.125901
G1_7-day	Adamts7	Regulators	299	3746	0.0798185		G2_7-day	Ctso	Regulators	304	1825	0.166575		G3_7-day	Pcsk6	Regulators	185	1803	0.102607
G1_7-day	Ogfod1	Regulators	247	3746	0.065937		G2_7-day	Adamts14	Regulators	300	1825	0.164384		G3_7-day	Adamts3	Regulators	174	1803	0.0965058
G1_7-day	Serpini1	Regulators	242	3746	0.0646022		G2_7-day	Egln2	Regulators	288	1825	0.157808		G3_7-day	Masp1	Regulators	173	1803	0.0959512
G1_7-day	Mmp9	Regulators	239	3746	0.0638014		G2_7-day	Tgm2	Regulators	279	1825	0.152877		G3_7-day	Adamts7	Regulators	171	1803	0.0948419
G1_7-day	Hyal2	Regulators	230	3746	0.0613988		G2_7-day	Adam23	Regulators	240	1825	0.131507		G3_7-day	Adam33	Regulators	164	1803	0.0909595
G1_7-day	Masp1	Regulators	226	3746	0.060331		G2_7-day	Fam20b	Regulators	236	1825	0.129315		G3_7-day	P4ha3	Regulators	162	1803	0.0898503
G1_7-day	Ogfod2	Regulators	166	3746	0.0443139		G2_7-day	Masp1	Regulators	233	1825	0.127671		G3_7-day	Ogfod1	Regulators	150	1803	0.0831947
G1_7-day	P4htm	Regulators	159	3746	0.0424453		G2_7-day	Cd109	Regulators	227	1825	0.124384		G3_7-day	P4htm	Regulators	132	1803	0.0732113
G1_7-day	Itih2	Regulators	156	3746	0.0416444		G2_7-day	Mmp9	Regulators	180	1825	0.0986301		G3_7-day	Tll2	Regulators	131	1803	0.0726567
G1_7-day	Adam23	Regulators	142	3746	0.0379071		G2_7-day	Mmp16	Regulators	175	1825	0.0958904		G3_7-day	Serpini1	Regulators	124	1803	0.0687743
G1_7-day	P4ha3	Regulators	120	3746	0.0320342		G2_7-day	Adamts9	Regulators	155	1825	0.0849315		G3_7-day	Tll1	Regulators	122	1803	0.067665
G1_7-day	Adam33	Regulators	115	3746	0.0306994		G2_7-day	Slpi	Regulators	152	1825	0.0832877		G3_7-day	Adamts14	Regulators	114	1803	0.063228
G1_7-day	Mmp13	Regulators	113	3746	0.0301655		G2_7-day	Mmp27	Regulators	148	1825	0.0810959		G3_7-day	Adam22	Regulators	108	1803	0.0599002
G1_7-day	Hyal1	Regulators	110	3746	0.0293647		G2_7-day	Serpinb6b	Regulators	137	1825	0.0750685		G3_7-day	Itih2	Regulators	102	1803	0.0565724
G1_7-day	Adamts8	Regulators	109	3746	0.0290977		G2_7-day	Fam20c	Regulators	107	1825	0.0586301		G3_7-day	Hyal2	Regulators	96	1803	0.0532446
G1_7-day	Kazald1	Regulators	102	3746	0.027229		G2_7-day	Ogfod1	Regulators	101	1825	0.0553425		G3_7-day	Hyal1	Regulators	90	1803	0.0499168
G1_7-day	Serpinb8	Regulators	101	3746	0.0269621		G2_7-day	Tll1	Regulators	99	1825	0.0542466		G3_7-day	Serpinb8	Regulators	75	1803	0.0415973
G1_7-day	Adamts3	Regulators	88	3746	0.0234917		G2_7-day	Hyal2	Regulators	84	1825	0.0460274		G3_7-day	Mmp9	Regulators	66	1803	0.0366057
G1_7-day	Adam22	Regulators	74	3746	0.0197544		G2_7-day	Adamts7	Regulators	80	1825	0.0438356		G3_7-day	Htra4	Regulators	63	1803	0.0349418
G1_7-day	Serpinb6b	Regulators	59	3746	0.0157501		G2_7-day	Serpinb9b	Regulators	79	1825	0.0432877		G3_7-day	Ogfod2	Regulators	63	1803	0.0349418
G1_7-day	Pcsk6	Regulators	57	3746	0.0152162		G2_7-day	P4htm	Regulators	78	1825	0.0427397		G3_7-day	Kazald1	Regulators	59	1803	0.0327232
G1_7-day	Ctss	Regulators	54	3746	0.0144154		G2_7-day	Ogfod2	Regulators	66	1825	0.0361644		G3_7-day	Adamts8	Regulators	50	1803	0.0277316
G1_7-day	Tll1	Regulators	46	3746	0.0122798		G2_7-day	Serpina3g	Regulators	58	1825	0.0317808		G3_7-day	Adamtsl4	Regulators	39	1803	0.0216306
G1_7-day	Serpina3f	Regulators	40	3746	0.0106781		G2_7-day	Adamts8	Regulators	57	1825	0.0312329		G3_7-day	Cd109	Regulators	30	1803	0.0166389
G1_7-day	Serpina3g	Regulators	40	3746	0.0106781		G2_7-day	Hpse2	Regulators	52	1825	0.0284932		G3_7-day	Slpi	Regulators	29	1803	0.0160843
G1_7-day	Adamts14	Regulators	39	3746	0.0104111		G2_7-day	Adamtsl2	Regulators	50	1825	0.0273973		G3_7-day	Adam32	Regulators	27	1803	0.014975
G1_7-day	Adam32	Regulators	33	3746	0.0088094		G2_7-day	Serpinb8	Regulators	50	1825	0.0273973		G3_7-day	Loxl4	Regulators	27	1803	0.014975
G1_7-day	Serpinb2	Regulators	28	3746	0.00747464		G2_7-day	Mmp13	Regulators	49	1825	0.0268493		G3_7-day	Serpinb6b	Regulators	26	1803	0.0144204
G1_7-day	Adam5	Regulators	23	3746	0.00613988		G2_7-day	Hyal1	Regulators	47	1825	0.0257534		G3_7-day	Ctss	Regulators	25	1803	0.0138658
G1_7-day	Adam11	Regulators	22	3746	0.00587293		G2_7-day	Adamts18	Regulators	40	1825	0.0219178		G3_7-day	Adam5	Regulators	20	1803	0.0110926
G1_7-day	Adamtsl4	Regulators	22	3746	0.00587293		G2_7-day	Kazald1	Regulators	36	1825	0.019726		G3_7-day	Adamts16	Regulators	17	1803	0.00942873
G1_7-day	Mmp28	Regulators	22	3746	0.00587293		G2_7-day	Serpini1	Regulators	36	1825	0.019726		G3_7-day	Mmp13	Regulators	17	1803	0.00942873
G1_7-day	Cela1	Regulators	21	3746	0.00560598		G2_7-day	Htra4	Regulators	35	1825	0.0191781		G3_7-day	Adamts19	Regulators	16	1803	0.0088741
G1_7-day	Htra4	Regulators	20	3746	0.00533903		G2_7-day	Loxl4	Regulators	34	1825	0.0186301		G3_7-day	Cst6	Regulators	16	1803	0.0088741
G1_7-day	Serpina1a	Regulators	20	3746	0.00533903		G2_7-day	Cela1	Regulators	30	1825	0.0164384		G3_7-day	Itih3	Regulators	16	1803	0.0088741
G1_7-day	Mmp17	Regulators	17	3746	0.00453817		G2_7-day	Adam32	Regulators	24	1825	0.0131507		G3_7-day	Serpinb2	Regulators	16	1803	0.0088741
G1_7-day	Masp2	Regulators	15	3746	0.00400427		G2_7-day	Kng2	Regulators	21	1825	0.0115068		G3_7-day	Adam11	Regulators	13	1803	0.0072102
G1_7-day	Itih3	Regulators	13	3746	0.00347037		G2_7-day	Mmp10	Regulators	20	1825	0.0109589		G3_7-day	Mmp28	Regulators	13	1803	0.0072102
G1_7-day	Mmp10	Regulators	12	3746	0.00320342		G2_7-day	Adam5	Regulators	17	1825	0.00931507		G3_7-day	Pappa2	Regulators	12	1803	0.00665557
G1_7-day	Cd109	Regulators	11	3746	0.00293647		G2_7-day	Itih2	Regulators	15	1825	0.00821918		G3_7-day	Mmp27	Regulators	11	1803	0.00610094
G1_7-day	Cst6	Regulators	10	3746	0.00266951		G2_7-day	Serpinb6c	Regulators	15	1825	0.00821918		G3_7-day	Serpinc1	Regulators	11	1803	0.00610094
G1_7-day	Gm4787	Regulators	9	3746	0.00240256		G2_7-day	Serpina3c	Regulators	12	1825	0.00657534		G3_7-day	Masp2	Regulators	9	1803	0.00499168
G1_7-day	Mmp27	Regulators	9	3746	0.00240256		G2_7-day	Ctss	Regulators	9	1825	0.00493151		G3_7-day	Hpse2	Regulators	7	1803	0.00388242
G1_7-day	Serpinb6c	Regulators	9	3746	0.00240256		G2_7-day	Egln3	Regulators	9	1825	0.00493151		G3_7-day	Mmp17	Regulators	7	1803	0.00388242
G1_7-day	Adam4	Regulators	8	3746	0.00213561		G2_7-day	Adamts20	Regulators	8	1825	0.00438356		G3_7-day	Adam21	Regulators	6	1803	0.00332779
G1_7-day	Ctsw	Regulators	8	3746	0.00213561		G2_7-day	Tll2	Regulators	8	1825	0.00438356		G3_7-day	AI182371	Regulators	6	1803	0.00332779
G1_7-day	Serpinc1	Regulators	8	3746	0.00213561		G2_7-day	Cst6	Regulators	7	1825	0.00383562		G3_7-day	Cela1	Regulators	6	1803	0.00332779
G1_7-day	Hyal3	Regulators	7	3746	0.00186866		G2_7-day	Mmp17	Regulators	7	1825	0.00383562		G3_7-day	Hyal3	Regulators	6	1803	0.00332779
G1_7-day	Loxl4	Regulators	7	3746	0.00186866		G2_7-day	Adam11	Regulators	6	1825	0.00328767		G3_7-day	Mmp10	Regulators	6	1803	0.00332779
G1_7-day	Tgm4	Regulators	7	3746	0.00186866		G2_7-day	Tgm1	Regulators	6	1825	0.00328767		G3_7-day	Adam4	Regulators	5	1803	0.00277316
G1_7-day	Adam1a	Regulators	6	3746	0.00160171		G2_7-day	Adam1a	Regulators	5	1825	0.00273973		G3_7-day	Adamts20	Regulators	5	1803	0.00277316
G1_7-day	Egln3	Regulators	6	3746	0.00160171		G2_7-day	AI182371	Regulators	5	1825	0.00273973		G3_7-day	Ctsw	Regulators	5	1803	0.00277316
G1_7-day	Adamts19	Regulators	5	3746	0.00133476		G2_7-day	Cpn2	Regulators	5	1825	0.00273973		G3_7-day	Egln3	Regulators	5	1803	0.00277316
G1_7-day	AI182371	Regulators	5	3746	0.00133476		G2_7-day	Ctsw	Regulators	5	1825	0.00273973		G3_7-day	Kng2	Regulators	5	1803	0.00277316
G1_7-day	Kng2	Regulators	5	3746	0.00133476		G2_7-day	Hyal3	Regulators	5	1825	0.00273973		G3_7-day	Serpina3f	Regulators	5	1803	0.00277316
G1_7-day	Serpinb9b	Regulators	5	3746	0.00133476		G2_7-day	Adam8	Regulators	4	1825	0.00219178		G3_7-day	Serpinb6c	Regulators	5	1803	0.00277316
G1_7-day	Adam28	Regulators	4	3746	0.00106781		G2_7-day	Masp2	Regulators	4	1825	0.00219178		G3_7-day	Adam8	Regulators	4	1803	0.00221852
G1_7-day	Cpn2	Regulators	4	3746	0.00106781		G2_7-day	Adam21	Regulators	3	1825	0.00164384		G3_7-day	Ctse	Regulators	4	1803	0.00221852
G1_7-day	Adam8	Regulators	3	3746	0.000800854		G2_7-day	Adam4	Regulators	3	1825	0.00164384		G3_7-day	Serpina3g	Regulators	4	1803	0.00221852
G1_7-day	Ambp	Regulators	3	3746	0.000800854		G2_7-day	F13a1	Regulators	3	1825	0.00164384		G3_7-day	Cpn2	Regulators	3	1803	0.00166389
G1_7-day	F13a1	Regulators	3	3746	0.000800854		G2_7-day	Gm4787	Regulators	3	1825	0.00164384		G3_7-day	F13a1	Regulators	3	1803	0.00166389
G1_7-day	Mmp15	Regulators	3	3746	0.000800854		G2_7-day	Itih3	Regulators	3	1825	0.00164384		G3_7-day	Gm4787	Regulators	3	1803	0.00166389
G1_7-day	Slpi	Regulators	3	3746	0.000800854		G2_7-day	Mmp12	Regulators	3	1825	0.00164384		G3_7-day	Tgm1	Regulators	3	1803	0.00166389
G1_7-day	Tgm1	Regulators	3	3746	0.000800854		G2_7-day	Mmp28	Regulators	3	1825	0.00164384		G3_7-day	Adam1a	Regulators	2	1803	0.00110926
G1_7-day	Adam21	Regulators	2	3746	0.000533903		G2_7-day	Serpina3f	Regulators	3	1825	0.00164384		G3_7-day	Adam28	Regulators	2	1803	0.00110926
G1_7-day	Hpse2	Regulators	2	3746	0.000533903		G2_7-day	Serpinb1b	Regulators	3	1825	0.00164384		G3_7-day	Adamts18	Regulators	2	1803	0.00110926
G1_7-day	Pzp	Regulators	2	3746	0.000533903		G2_7-day	Serpind1	Regulators	3	1825	0.00164384		G3_7-day	Ambp	Regulators	2	1803	0.00110926
G1_7-day	Serpine3	Regulators	2	3746	0.000533903		G2_7-day	Tgm4	Regulators	3	1825	0.00164384		G3_7-day	Pzp	Regulators	2	1803	0.00110926
G1_7-day	Adamts20	Regulators	1	3746	0.000266951		G2_7-day	Adam28	Regulators	1	1825	0.000547945		G3_7-day	Serpina1a	Regulators	2	1803	0.00110926
G1_7-day	Ctse	Regulators	1	3746	0.000266951		G2_7-day	Itih4	Regulators	1	1825	0.000547945		G3_7-day	Serpind1	Regulators	2	1803	0.00110926
G1_7-day	Mmp12	Regulators	1	3746	0.000266951		G2_7-day	Mmp15	Regulators	1	1825	0.000547945		G3_7-day	Serpine3	Regulators	2	1803	0.00110926
G1_7-day	Mmp1b	Regulators	1	3746	0.000266951		G2_7-day	Mmp25	Regulators	1	1825	0.000547945		G3_7-day	Mmp1b	Regulators	1	1803	0.000554631
G1_7-day	Mmp25	Regulators	1	3746	0.000266951		G2_7-day	Mmp8	Regulators	1	1825	0.000547945		G3_7-day	Mmp25	Regulators	1	1803	0.000554631
G1_7-day	Mmp8	Regulators	1	3746	0.000266951		G2_7-day	Serpine3	Regulators	1	1825	0.000547945		G3_7-day	Serpinb1b	Regulators	1	1803	0.000554631
G1_7-day	Serpind1	Regulators	1	3746	0.000266951		G2_7-day	Tgm3	Regulators	1	1825	0.000547945		G3_7-day	Serpinb9b	Regulators	1	1803	0.000554631
G1_7-day	Adam30	Regulators	0	3746	0		G2_7-day	Adam30	Regulators	0	1825	0		G3_7-day	St14	Regulators	1	1803	0.000554631
G1_7-day	Adamts13	Regulators	0	3746	0		G2_7-day	Adamts13	Regulators	0	1825	0		G3_7-day	Tgm4	Regulators	1	1803	0.000554631
G1_7-day	Adamts16	Regulators	0	3746	0		G2_7-day	Ambp	Regulators	0	1825	0		G3_7-day	Adam30	Regulators	0	1803	0
G1_7-day	Adamts18	Regulators	0	3746	0		G2_7-day	Cst7	Regulators	0	1825	0		G3_7-day	Adamts13	Regulators	0	1803	0
G1_7-day	Cst7	Regulators	0	3746	0		G2_7-day	Ctse	Regulators	0	1825	0		G3_7-day	Cst7	Regulators	0	1803	0
G1_7-day	Elane	Regulators	0	3746	0		G2_7-day	Elane	Regulators	0	1825	0		G3_7-day	Elane	Regulators	0	1803	0
G1_7-day	Itih4	Regulators	0	3746	0		G2_7-day	Mmp1b	Regulators	0	1825	0		G3_7-day	Itih4	Regulators	0	1803	0
G1_7-day	Pappa2	Regulators	0	3746	0		G2_7-day	Pappa2	Regulators	0	1825	0		G3_7-day	Mmp12	Regulators	0	1803	0
G1_7-day	Serpina10	Regulators	0	3746	0		G2_7-day	Pzp	Regulators	0	1825	0		G3_7-day	Mmp15	Regulators	0	1803	0
G1_7-day	Serpina11	Regulators	0	3746	0		G2_7-day	Serpina10	Regulators	0	1825	0		G3_7-day	Mmp8	Regulators	0	1803	0
G1_7-day	Serpina12	Regulators	0	3746	0		G2_7-day	Serpina11	Regulators	0	1825	0		G3_7-day	Serpina10	Regulators	0	1803	0
G1_7-day	Serpina1b	Regulators	0	3746	0		G2_7-day	Serpina12	Regulators	0	1825	0		G3_7-day	Serpina11	Regulators	0	1803	0
G1_7-day	Serpina3c	Regulators	0	3746	0		G2_7-day	Serpina1a	Regulators	0	1825	0		G3_7-day	Serpina12	Regulators	0	1803	0
G1_7-day	Serpina3m	Regulators	0	3746	0		G2_7-day	Serpina1b	Regulators	0	1825	0		G3_7-day	Serpina1b	Regulators	0	1803	0
G1_7-day	Serpinb10	Regulators	0	3746	0		G2_7-day	Serpina3m	Regulators	0	1825	0		G3_7-day	Serpina3c	Regulators	0	1803	0
G1_7-day	Serpinb11	Regulators	0	3746	0		G2_7-day	Serpinb10	Regulators	0	1825	0		G3_7-day	Serpina3m	Regulators	0	1803	0
G1_7-day	Serpinb1b	Regulators	0	3746	0		G2_7-day	Serpinb11	Regulators	0	1825	0		G3_7-day	Serpinb10	Regulators	0	1803	0
G1_7-day	Serpinb1c	Regulators	0	3746	0		G2_7-day	Serpinb1c	Regulators	0	1825	0		G3_7-day	Serpinb11	Regulators	0	1803	0
G1_7-day	Serpinb5	Regulators	0	3746	0		G2_7-day	Serpinb5	Regulators	0	1825	0		G3_7-day	Serpinb1c	Regulators	0	1803	0
G1_7-day	Serpinb7	Regulators	0	3746	0		G2_7-day	Serpinb7	Regulators	0	1825	0		G3_7-day	Serpinb5	Regulators	0	1803	0
G1_7-day	Serpinf2	Regulators	0	3746	0		G2_7-day	Serpinc1	Regulators	0	1825	0		G3_7-day	Serpinb7	Regulators	0	1803	0
G1_7-day	St14	Regulators	0	3746	0		G2_7-day	Serpinf2	Regulators	0	1825	0		G3_7-day	Serpinf2	Regulators	0	1803	0
G1_7-day	Stfa1	Regulators	0	3746	0		G2_7-day	St14	Regulators	0	1825	0		G3_7-day	Stfa1	Regulators	0	1803	0
G1_7-day	Stfa2l1	Regulators	0	3746	0		G2_7-day	Stfa1	Regulators	0	1825	0		G3_7-day	Stfa2l1	Regulators	0	1803	0
G1_7-day	Tgm3	Regulators	0	3746	0		G2_7-day	Stfa2l1	Regulators	0	1825	0		G3_7-day	Tgm3	Regulators	0	1803	0
G1_7-day	Tgm5	Regulators	0	3746	0		G2_7-day	Tgm5	Regulators	0	1825	0		G3_7-day	Tgm5	Regulators	0	1803	0
G1_7-day	Timp4	Regulators	0	3746	0		G2_7-day	Timp4	Regulators	0	1825	0		G3_7-day	Timp4	Regulators	0	1803	0

## Sheet: secreted
Group	Genes	Category	Transcripts	Cell_Number	Per		Group	Genes	Category	Transcripts	Cell_Number	Per		Group	Genes	Category	Transcripts	Cell_Number	Per
G1_Homeostatic	Cxcl14	Secreted	19002	807	23.5465		G2_Homeostatic	Ccl11	Secreted	2252	389	5.7892		G3_Homeostatic	Cxcl14	Secreted	15945	1126	14.1607
G1_Homeostatic	Ccl11	Secreted	7343	807	9.09913		G2_Homeostatic	Fstl1	Secreted	1928	389	4.9563		G3_Homeostatic	Ccl11	Secreted	8728	1126	7.75133
G1_Homeostatic	Cxcl12	Secreted	2431	807	3.01239		G2_Homeostatic	Cxcl14	Secreted	1738	389	4.46787		G3_Homeostatic	Fgf10	Secreted	4523	1126	4.01687
G1_Homeostatic	Cxcl10	Secreted	2244	807	2.78067		G2_Homeostatic	S100a10	Secreted	1698	389	4.36504		G3_Homeostatic	Fst	Secreted	3766	1126	3.34458
G1_Homeostatic	Fgf10	Secreted	1916	807	2.37423		G2_Homeostatic	S100a11	Secreted	1487	389	3.82262		G3_Homeostatic	Cxcl12	Secreted	3360	1126	2.98401
G1_Homeostatic	Fst	Secreted	1616	807	2.00248		G2_Homeostatic	S100a13	Secreted	689	389	1.77121		G3_Homeostatic	Ccbe1	Secreted	2000	1126	1.7762
G1_Homeostatic	S100a10	Secreted	1606	807	1.99009		G2_Homeostatic	S100a6	Secreted	678	389	1.74293		G3_Homeostatic	S100a10	Secreted	1958	1126	1.7389
G1_Homeostatic	S100a11	Secreted	1574	807	1.95043		G2_Homeostatic	Cxcl12	Secreted	626	389	1.60925		G3_Homeostatic	Fstl1	Secreted	1662	1126	1.47602
G1_Homeostatic	Mdk	Secreted	1454	807	1.80173		G2_Homeostatic	Fst	Secreted	588	389	1.51157		G3_Homeostatic	S100a6	Secreted	1543	1126	1.37034
G1_Homeostatic	S100a6	Secreted	1427	807	1.76828		G2_Homeostatic	S100a16	Secreted	549	389	1.41131		G3_Homeostatic	S100a11	Secreted	1526	1126	1.35524
G1_Homeostatic	Fstl1	Secreted	1370	807	1.69765		G2_Homeostatic	Fgf10	Secreted	488	389	1.2545		G3_Homeostatic	Tgfb2	Secreted	1119	1126	0.993783
G1_Homeostatic	Ccbe1	Secreted	1139	807	1.4114		G2_Homeostatic	Pdgfd	Secreted	381	389	0.979434		G3_Homeostatic	Mdk	Secreted	1106	1126	0.982238
G1_Homeostatic	Crlf1	Secreted	1077	807	1.33457		G2_Homeostatic	Sfrp2	Secreted	379	389	0.974293		G3_Homeostatic	S100a13	Secreted	968	1126	0.85968
G1_Homeostatic	S100a16	Secreted	839	807	1.03965		G2_Homeostatic	Tgfb2	Secreted	312	389	0.802057		G3_Homeostatic	S100a16	Secreted	865	1126	0.768206
G1_Homeostatic	S100a13	Secreted	797	807	0.987608		G2_Homeostatic	Csf1	Secreted	309	389	0.794344		G3_Homeostatic	Fgf7	Secreted	807	1126	0.716696
G1_Homeostatic	Tnfsf12	Secreted	779	807	0.965304		G2_Homeostatic	Kitl	Secreted	291	389	0.748072		G3_Homeostatic	Ntf3	Secreted	731	1126	0.649201
G1_Homeostatic	Bmp4	Secreted	762	807	0.944238		G2_Homeostatic	Angptl2	Secreted	199	389	0.511568		G3_Homeostatic	Tnfsf12	Secreted	718	1126	0.637655
G1_Homeostatic	Tgfb2	Secreted	659	807	0.816605		G2_Homeostatic	Sfrp1	Secreted	187	389	0.48072		G3_Homeostatic	Crlf1	Secreted	714	1126	0.634103
G1_Homeostatic	S100a1	Secreted	616	807	0.763321		G2_Homeostatic	Gdf10	Secreted	186	389	0.478149		G3_Homeostatic	Bmp4	Secreted	694	1126	0.616341
G1_Homeostatic	Fgf7	Secreted	502	807	0.622057		G2_Homeostatic	Fgf7	Secreted	185	389	0.475578		G3_Homeostatic	Angptl2	Secreted	553	1126	0.491119
G1_Homeostatic	Ntf3	Secreted	377	807	0.467162		G2_Homeostatic	Tnfsf12	Secreted	175	389	0.449871		G3_Homeostatic	Kitl	Secreted	497	1126	0.441385
G1_Homeostatic	Csf1	Secreted	371	807	0.459727		G2_Homeostatic	Mdk	Secreted	172	389	0.442159		G3_Homeostatic	Csf1	Secreted	492	1126	0.436945
G1_Homeostatic	Angptl2	Secreted	355	807	0.439901		G2_Homeostatic	Ism1	Secreted	159	389	0.40874		G3_Homeostatic	Ngf	Secreted	473	1126	0.420071
G1_Homeostatic	Ccl8	Secreted	349	807	0.432466		G2_Homeostatic	Wnt5a	Secreted	152	389	0.390746		G3_Homeostatic	Sfrp1	Secreted	467	1126	0.414742
G1_Homeostatic	Kitl	Secreted	324	807	0.401487		G2_Homeostatic	S100a4	Secreted	150	389	0.385604		G3_Homeostatic	Brinp3	Secreted	442	1126	0.39254
G1_Homeostatic	Sfrp1	Secreted	307	807	0.380421		G2_Homeostatic	Fgf2	Secreted	148	389	0.380463		G3_Homeostatic	S100a1	Secreted	434	1126	0.385435
G1_Homeostatic	Cx3cl1	Secreted	280	807	0.346964		G2_Homeostatic	Chrdl1	Secreted	138	389	0.354756		G3_Homeostatic	Angpt1	Secreted	387	1126	0.343694
G1_Homeostatic	Ngf	Secreted	268	807	0.332094		G2_Homeostatic	Vegfa	Secreted	130	389	0.33419		G3_Homeostatic	Il16	Secreted	336	1126	0.298401
G1_Homeostatic	Vegfb	Secreted	264	807	0.327138		G2_Homeostatic	Megf9	Secreted	123	389	0.316195		G3_Homeostatic	Il17d	Secreted	336	1126	0.298401
G1_Homeostatic	Il34	Secreted	258	807	0.319703		G2_Homeostatic	S100a1	Secreted	120	389	0.308483		G3_Homeostatic	Ccl8	Secreted	334	1126	0.296625
G1_Homeostatic	S100a4	Secreted	258	807	0.319703		G2_Homeostatic	Angptl4	Secreted	119	389	0.305913		G3_Homeostatic	Gdf10	Secreted	310	1126	0.275311
G1_Homeostatic	Gdf10	Secreted	255	807	0.315985		G2_Homeostatic	Cxcl13	Secreted	115	389	0.29563		G3_Homeostatic	Pdgfd	Secreted	282	1126	0.250444
G1_Homeostatic	Il17d	Secreted	235	807	0.291202		G2_Homeostatic	Angptl1	Secreted	111	389	0.285347		G3_Homeostatic	S100a4	Secreted	281	1126	0.249556
G1_Homeostatic	Il16	Secreted	193	807	0.239157		G2_Homeostatic	Ccl8	Secreted	110	389	0.282776		G3_Homeostatic	Nrg2	Secreted	239	1126	0.212256
G1_Homeostatic	Lefty1	Secreted	189	807	0.234201		G2_Homeostatic	Nrtn	Secreted	107	389	0.275064		G3_Homeostatic	Cx3cl1	Secreted	238	1126	0.211368
G1_Homeostatic	Brinp3	Secreted	188	807	0.232962		G2_Homeostatic	Ccbe1	Secreted	106	389	0.272494		G3_Homeostatic	Vegfb	Secreted	230	1126	0.204263
G1_Homeostatic	Angpt1	Secreted	180	807	0.223048		G2_Homeostatic	Ntf3	Secreted	106	389	0.272494		G3_Homeostatic	Crlf3	Secreted	222	1126	0.197158
G1_Homeostatic	Crlf3	Secreted	179	807	0.221809		G2_Homeostatic	Crlf1	Secreted	96	389	0.246787		G3_Homeostatic	Ptn	Secreted	196	1126	0.174067
G1_Homeostatic	Cxcl9	Secreted	176	807	0.218092		G2_Homeostatic	Angpt1	Secreted	95	389	0.244216		G3_Homeostatic	Flt3l	Secreted	193	1126	0.171403
G1_Homeostatic	Pdgfd	Secreted	166	807	0.2057		G2_Homeostatic	Bmp6	Secreted	95	389	0.244216		G3_Homeostatic	Fgf2	Secreted	182	1126	0.161634
G1_Homeostatic	Ptn	Secreted	166	807	0.2057		G2_Homeostatic	Sfrp4	Secreted	90	389	0.231362		G3_Homeostatic	Lefty1	Secreted	175	1126	0.155417
G1_Homeostatic	Flt3l	Secreted	141	807	0.174721		G2_Homeostatic	Cxcl9	Secreted	89	389	0.228792		G3_Homeostatic	Angptl1	Secreted	170	1126	0.150977
G1_Homeostatic	Fgf2	Secreted	140	807	0.173482		G2_Homeostatic	Fgf18	Secreted	86	389	0.22108		G3_Homeostatic	Pik3ip1	Secreted	168	1126	0.149201
G1_Homeostatic	Tgfb1	Secreted	137	807	0.169765		G2_Homeostatic	Ccl7	Secreted	82	389	0.210797		G3_Homeostatic	Hgf	Secreted	160	1126	0.142096
G1_Homeostatic	Sfrp2	Secreted	135	807	0.167286		G2_Homeostatic	Pgf	Secreted	75	389	0.192802		G3_Homeostatic	Wnt5a	Secreted	152	1126	0.134991
G1_Homeostatic	Pik3ip1	Secreted	131	807	0.16233		G2_Homeostatic	Il34	Secreted	71	389	0.182519		G3_Homeostatic	Vegfa	Secreted	140	1126	0.124334
G1_Homeostatic	Ccl7	Secreted	114	807	0.141264		G2_Homeostatic	Ngf	Secreted	69	389	0.177378		G3_Homeostatic	Hcfc2	Secreted	137	1126	0.12167
G1_Homeostatic	Bmp7	Secreted	108	807	0.133829		G2_Homeostatic	Nrg2	Secreted	68	389	0.174807		G3_Homeostatic	Fgf18	Secreted	134	1126	0.119005
G1_Homeostatic	Nrg2	Secreted	108	807	0.133829		G2_Homeostatic	Pik3ip1	Secreted	67	389	0.172237		G3_Homeostatic	Il34	Secreted	134	1126	0.119005
G1_Homeostatic	Hcfc2	Secreted	99	807	0.122677		G2_Homeostatic	Bmp7	Secreted	65	389	0.167095		G3_Homeostatic	Megf8	Secreted	130	1126	0.115453
G1_Homeostatic	Hgf	Secreted	98	807	0.121437		G2_Homeostatic	Crlf3	Secreted	64	389	0.164524		G3_Homeostatic	Tgfb1	Secreted	127	1126	0.112789
G1_Homeostatic	Megf8	Secreted	94	807	0.116481		G2_Homeostatic	Hcfc2	Secreted	62	389	0.159383		G3_Homeostatic	Pdgfa	Secreted	126	1126	0.111901
G1_Homeostatic	Wnt5a	Secreted	91	807	0.112763		G2_Homeostatic	Vegfb	Secreted	62	389	0.159383		G3_Homeostatic	Tnfsf13b	Secreted	123	1126	0.109236
G1_Homeostatic	Tnfsf13b	Secreted	78	807	0.0966543		G2_Homeostatic	Pdgfa	Secreted	59	389	0.151671		G3_Homeostatic	Angptl4	Secreted	119	1126	0.105684
G1_Homeostatic	Angptl4	Secreted	77	807	0.0954151		G2_Homeostatic	Wnt11	Secreted	57	389	0.14653		G3_Homeostatic	Wnt11	Secreted	103	1126	0.0914742
G1_Homeostatic	Fgf18	Secreted	74	807	0.0916976		G2_Homeostatic	Lefty1	Secreted	54	389	0.138817		G3_Homeostatic	Wnt5b	Secreted	98	1126	0.0870337
G1_Homeostatic	Tgfb3	Secreted	66	807	0.0817844		G2_Homeostatic	Tgfb3	Secreted	54	389	0.138817		G3_Homeostatic	Tgfb3	Secreted	93	1126	0.0825933
G1_Homeostatic	Angptl1	Secreted	64	807	0.0793061		G2_Homeostatic	Hgf	Secreted	53	389	0.136247		G3_Homeostatic	Ccl25	Secreted	91	1126	0.0808171
G1_Homeostatic	Pdgfa	Secreted	64	807	0.0793061		G2_Homeostatic	Il16	Secreted	52	389	0.133676		G3_Homeostatic	Sfrp2	Secreted	86	1126	0.0763766
G1_Homeostatic	Fgf11	Secreted	63	807	0.0780669		G2_Homeostatic	Ptn	Secreted	52	389	0.133676		G3_Homeostatic	Cxcl9	Secreted	84	1126	0.0746004
G1_Homeostatic	Cxcl13	Secreted	62	807	0.0768278		G2_Homeostatic	Bmp3	Secreted	50	389	0.128535		G3_Homeostatic	Pgf	Secreted	81	1126	0.0719361
G1_Homeostatic	Tnfsf10	Secreted	62	807	0.0768278		G2_Homeostatic	Il17d	Secreted	50	389	0.128535		G3_Homeostatic	Ism1	Secreted	76	1126	0.0674956
G1_Homeostatic	Bmp2	Secreted	61	807	0.0755886		G2_Homeostatic	Pdgfc	Secreted	48	389	0.123393		G3_Homeostatic	Wnt4	Secreted	76	1126	0.0674956
G1_Homeostatic	Ccl27a	Secreted	61	807	0.0755886		G2_Homeostatic	Wnt2	Secreted	48	389	0.123393		G3_Homeostatic	Bmp7	Secreted	73	1126	0.0648313
G1_Homeostatic	Vegfa	Secreted	59	807	0.0731103		G2_Homeostatic	Megf8	Secreted	44	389	0.113111		G3_Homeostatic	Wnt9a	Secreted	73	1126	0.0648313
G1_Homeostatic	Ccl25	Secreted	52	807	0.0644362		G2_Homeostatic	Bmp4	Secreted	43	389	0.11054		G3_Homeostatic	Fgfbp3	Secreted	72	1126	0.0639432
G1_Homeostatic	Fgfbp3	Secreted	52	807	0.0644362		G2_Homeostatic	Bmp2	Secreted	41	389	0.105398		G3_Homeostatic	Fgf11	Secreted	71	1126	0.0630551
G1_Homeostatic	Wnt5b	Secreted	49	807	0.0607187		G2_Homeostatic	Flt3l	Secreted	35	389	0.0899743		G3_Homeostatic	Wnt2	Secreted	69	1126	0.0612789
G1_Homeostatic	Gdf11	Secreted	47	807	0.0582404		G2_Homeostatic	Brinp3	Secreted	34	389	0.0874036		G3_Homeostatic	Cxcl13	Secreted	66	1126	0.0586146
G1_Homeostatic	Vegfc	Secreted	43	807	0.0532838		G2_Homeostatic	Wnt10b	Secreted	34	389	0.0874036		G3_Homeostatic	Vegfc	Secreted	63	1126	0.0559503
G1_Homeostatic	Chrd	Secreted	38	807	0.047088		G2_Homeostatic	Wnt9a	Secreted	33	389	0.0848329		G3_Homeostatic	Megf9	Secreted	61	1126	0.0541741
G1_Homeostatic	Wnt11	Secreted	38	807	0.047088		G2_Homeostatic	Tnfsf13b	Secreted	32	389	0.0822622		G3_Homeostatic	Chrd	Secreted	55	1126	0.0488455
G1_Homeostatic	Egfl7	Secreted	37	807	0.0458488		G2_Homeostatic	Nrg1	Secreted	31	389	0.0796915		G3_Homeostatic	Gdf11	Secreted	55	1126	0.0488455
G1_Homeostatic	Bmp5	Secreted	33	807	0.0408922		G2_Homeostatic	Fgf11	Secreted	30	389	0.0771208		G3_Homeostatic	Nrg1	Secreted	52	1126	0.0461812
G1_Homeostatic	Angpt2	Secreted	32	807	0.039653		G2_Homeostatic	Tnfsf9	Secreted	30	389	0.0771208		G3_Homeostatic	Bmp5	Secreted	51	1126	0.0452931
G1_Homeostatic	Fgf12	Secreted	32	807	0.039653		G2_Homeostatic	Tgfb1	Secreted	27	389	0.0694087		G3_Homeostatic	Vwc2	Secreted	51	1126	0.0452931
G1_Homeostatic	Wnt4	Secreted	32	807	0.039653		G2_Homeostatic	Vwc2	Secreted	26	389	0.066838		G3_Homeostatic	Angpt2	Secreted	49	1126	0.0435169
G1_Homeostatic	Scube2	Secreted	31	807	0.0384139		G2_Homeostatic	Cxcl10	Secreted	25	389	0.0642674		G3_Homeostatic	Fgf12	Secreted	49	1126	0.0435169
G1_Homeostatic	Wnt2	Secreted	31	807	0.0384139		G2_Homeostatic	Egfl7	Secreted	24	389	0.0616967		G3_Homeostatic	Bmp2	Secreted	45	1126	0.0399645
G1_Homeostatic	Pgf	Secreted	30	807	0.0371747		G2_Homeostatic	Fgf12	Secreted	24	389	0.0616967		G3_Homeostatic	Pdgfc	Secreted	45	1126	0.0399645
G1_Homeostatic	Megf9	Secreted	28	807	0.0346964		G2_Homeostatic	Vegfc	Secreted	24	389	0.0616967		G3_Homeostatic	Ccl27a	Secreted	43	1126	0.0381883
G1_Homeostatic	Vwc2	Secreted	28	807	0.0346964		G2_Homeostatic	Chrd	Secreted	23	389	0.059126		G3_Homeostatic	Fgf13	Secreted	35	1126	0.0310835
G1_Homeostatic	Frzb	Secreted	26	807	0.0322181		G2_Homeostatic	Sfrp5	Secreted	22	389	0.0565553		G3_Homeostatic	Inhba	Secreted	34	1126	0.0301954
G1_Homeostatic	Cxcl11	Secreted	25	807	0.0309789		G2_Homeostatic	Ccl25	Secreted	20	389	0.0514139		G3_Homeostatic	Cxcl10	Secreted	33	1126	0.0293073
G1_Homeostatic	Megf6	Secreted	25	807	0.0309789		G2_Homeostatic	S100b	Secreted	20	389	0.0514139		G3_Homeostatic	Tchh	Secreted	33	1126	0.0293073
G1_Homeostatic	Wnt9a	Secreted	23	807	0.0285006		G2_Homeostatic	Cx3cl1	Secreted	19	389	0.0488432		G3_Homeostatic	Egfl7	Secreted	29	1126	0.0257549
G1_Homeostatic	Pf4	Secreted	19	807	0.023544		G2_Homeostatic	Fgfbp3	Secreted	17	389	0.0437018		G3_Homeostatic	Ccl28	Secreted	25	1126	0.0222025
G1_Homeostatic	Ccl17	Secreted	18	807	0.0223048		G2_Homeostatic	Fstl3	Secreted	17	389	0.0437018		G3_Homeostatic	Ccl7	Secreted	22	1126	0.0195382
G1_Homeostatic	Hbegf	Secreted	17	807	0.0210657		G2_Homeostatic	Ccl27a	Secreted	16	389	0.0411311		G3_Homeostatic	Inha	Secreted	22	1126	0.0195382
G1_Homeostatic	Inhbb	Secreted	17	807	0.0210657		G2_Homeostatic	Gdf11	Secreted	14	389	0.0359897		G3_Homeostatic	Tnfsf9	Secreted	22	1126	0.0195382
G1_Homeostatic	Tchh	Secreted	16	807	0.0198265		G2_Homeostatic	Wnt5b	Secreted	14	389	0.0359897		G3_Homeostatic	S100b	Secreted	21	1126	0.0186501
G1_Homeostatic	Tnfsf9	Secreted	15	807	0.0185874		G2_Homeostatic	Fgf13	Secreted	13	389	0.033419		G3_Homeostatic	Pf4	Secreted	20	1126	0.017762
G1_Homeostatic	Clcf1	Secreted	14	807	0.0173482		G2_Homeostatic	Il17b	Secreted	13	389	0.033419		G3_Homeostatic	Nrtn	Secreted	19	1126	0.0168739
G1_Homeostatic	Inhba	Secreted	13	807	0.016109		G2_Homeostatic	Ntf5	Secreted	13	389	0.033419		G3_Homeostatic	Scube2	Secreted	19	1126	0.0168739
G1_Homeostatic	Scube1	Secreted	13	807	0.016109		G2_Homeostatic	Il7	Secreted	10	389	0.0257069		G3_Homeostatic	Clcf1	Secreted	18	1126	0.0159858
G1_Homeostatic	Ctf1	Secreted	12	807	0.0148699		G2_Homeostatic	Pdgfb	Secreted	10	389	0.0257069		G3_Homeostatic	Inhbb	Secreted	18	1126	0.0159858
G1_Homeostatic	Fstl3	Secreted	12	807	0.0148699		G2_Homeostatic	Ctf1	Secreted	9	389	0.0231362		G3_Homeostatic	Frzb	Secreted	17	1126	0.0150977
G1_Homeostatic	Ism1	Secreted	11	807	0.0136307		G2_Homeostatic	Tchh	Secreted	9	389	0.0231362		G3_Homeostatic	Tnfsf10	Secreted	14	1126	0.0124334
G1_Homeostatic	Inha	Secreted	9	807	0.0111524		G2_Homeostatic	Bmp8a	Secreted	8	389	0.0205656		G3_Homeostatic	Bmp6	Secreted	13	1126	0.0115453
G1_Homeostatic	Gdf9	Secreted	8	807	0.00991326		G2_Homeostatic	Egfl6	Secreted	8	389	0.0205656		G3_Homeostatic	Ctf1	Secreted	13	1126	0.0115453
G1_Homeostatic	S100b	Secreted	8	807	0.00991326		G2_Homeostatic	Fgf16	Secreted	8	389	0.0205656		G3_Homeostatic	S100a3	Secreted	13	1126	0.0115453
G1_Homeostatic	Angptl6	Secreted	7	807	0.0086741		G2_Homeostatic	Angpt2	Secreted	7	389	0.0179949		G3_Homeostatic	Sfrp5	Secreted	13	1126	0.0115453
G1_Homeostatic	Fgf13	Secreted	7	807	0.0086741		G2_Homeostatic	Angpt4	Secreted	6	389	0.0154242		G3_Homeostatic	Il12a	Secreted	11	1126	0.00976909
G1_Homeostatic	Cxcl5	Secreted	6	807	0.00743494		G2_Homeostatic	Btc	Secreted	6	389	0.0154242		G3_Homeostatic	Megf6	Secreted	11	1126	0.00976909
G1_Homeostatic	Egfl8	Secreted	6	807	0.00743494		G2_Homeostatic	Inhba	Secreted	6	389	0.0154242		G3_Homeostatic	Scube1	Secreted	11	1126	0.00976909
G1_Homeostatic	Insl6	Secreted	6	807	0.00743494		G2_Homeostatic	Angptl6	Secreted	5	389	0.0128535		G3_Homeostatic	Fgf9	Secreted	10	1126	0.00888099
G1_Homeostatic	Megf11	Secreted	6	807	0.00743494		G2_Homeostatic	Hbegf	Secreted	5	389	0.0128535		G3_Homeostatic	Hbegf	Secreted	10	1126	0.00888099
G1_Homeostatic	Chrdl1	Secreted	5	807	0.00619579		G2_Homeostatic	Inhbb	Secreted	5	389	0.0128535		G3_Homeostatic	Angpt4	Secreted	9	1126	0.00799289
G1_Homeostatic	Egfl6	Secreted	5	807	0.00619579		G2_Homeostatic	Scube3	Secreted	5	389	0.0128535		G3_Homeostatic	Ccl17	Secreted	8	1126	0.0071048
G1_Homeostatic	Il12a	Secreted	5	807	0.00619579		G2_Homeostatic	Thpo	Secreted	5	389	0.0128535		G3_Homeostatic	Fstl3	Secreted	8	1126	0.0071048
G1_Homeostatic	Wfikkn2	Secreted	5	807	0.00619579		G2_Homeostatic	Tnfsf18	Secreted	5	389	0.0128535		G3_Homeostatic	Ism2	Secreted	8	1126	0.0071048
G1_Homeostatic	Angpt4	Secreted	4	807	0.00495663		G2_Homeostatic	Bmp5	Secreted	4	389	0.0102828		G3_Homeostatic	Wfikkn2	Secreted	8	1126	0.0071048
G1_Homeostatic	Bmp6	Secreted	4	807	0.00495663		G2_Homeostatic	Megf11	Secreted	4	389	0.0102828		G3_Homeostatic	Chrdl1	Secreted	7	1126	0.0062167
G1_Homeostatic	Il7	Secreted	4	807	0.00495663		G2_Homeostatic	Megf6	Secreted	4	389	0.0102828		G3_Homeostatic	Sfrp4	Secreted	7	1126	0.0062167
G1_Homeostatic	Nrg1	Secreted	4	807	0.00495663		G2_Homeostatic	Wnt16	Secreted	4	389	0.0102828		G3_Homeostatic	Angptl6	Secreted	6	1126	0.0053286
G1_Homeostatic	S100a3	Secreted	4	807	0.00495663		G2_Homeostatic	Wnt4	Secreted	4	389	0.0102828		G3_Homeostatic	Gdf9	Secreted	6	1126	0.0053286
G1_Homeostatic	Sfrp5	Secreted	4	807	0.00495663		G2_Homeostatic	Clcf1	Secreted	3	389	0.00771208		G3_Homeostatic	Wnt6	Secreted	6	1126	0.0053286
G1_Homeostatic	Wnt6	Secreted	4	807	0.00495663		G2_Homeostatic	Inha	Secreted	3	389	0.00771208		G3_Homeostatic	Ccl21b	Secreted	5	1126	0.0044405
G1_Homeostatic	Fgf14	Secreted	3	807	0.00371747		G2_Homeostatic	Tnfsf10	Secreted	3	389	0.00771208		G3_Homeostatic	Egfl8	Secreted	5	1126	0.0044405
G1_Homeostatic	Fgf9	Secreted	3	807	0.00371747		G2_Homeostatic	Gdf9	Secreted	2	389	0.00514139		G3_Homeostatic	Fgf14	Secreted	5	1126	0.0044405
G1_Homeostatic	Pdgfb	Secreted	3	807	0.00371747		G2_Homeostatic	S100a3	Secreted	2	389	0.00514139		G3_Homeostatic	Fgfbp1	Secreted	5	1126	0.0044405
G1_Homeostatic	Ccl21b	Secreted	2	807	0.00247832		G2_Homeostatic	Wnt6	Secreted	2	389	0.00514139		G3_Homeostatic	Insl6	Secreted	5	1126	0.0044405
G1_Homeostatic	Ccl4	Secreted	2	807	0.00247832		G2_Homeostatic	Ccl17	Secreted	1	389	0.00257069		G3_Homeostatic	Megf11	Secreted	5	1126	0.0044405
G1_Homeostatic	Wnt16	Secreted	2	807	0.00247832		G2_Homeostatic	Ccl21b	Secreted	1	389	0.00257069		G3_Homeostatic	Ntf5	Secreted	5	1126	0.0044405
G1_Homeostatic	Bmp3	Secreted	1	807	0.00123916		G2_Homeostatic	Ccl3	Secreted	1	389	0.00257069		G3_Homeostatic	Pdgfb	Secreted	5	1126	0.0044405
G1_Homeostatic	Ccl9	Secreted	1	807	0.00123916		G2_Homeostatic	Ccl5	Secreted	1	389	0.00257069		G3_Homeostatic	Wnt16	Secreted	5	1126	0.0044405
G1_Homeostatic	Dhh	Secreted	1	807	0.00123916		G2_Homeostatic	Ccl6	Secreted	1	389	0.00257069		G3_Homeostatic	Ccl21a	Secreted	4	1126	0.0035524
G1_Homeostatic	Fgf16	Secreted	1	807	0.00123916		G2_Homeostatic	Ccl9	Secreted	1	389	0.00257069		G3_Homeostatic	Cxcl11	Secreted	4	1126	0.0035524
G1_Homeostatic	Nrtn	Secreted	1	807	0.00123916		G2_Homeostatic	Il12a	Secreted	1	389	0.00257069		G3_Homeostatic	Tgfa	Secreted	4	1126	0.0035524
G1_Homeostatic	Scube3	Secreted	1	807	0.00123916		G2_Homeostatic	Insl6	Secreted	1	389	0.00257069		G3_Homeostatic	Wnt10b	Secreted	4	1126	0.0035524
G1_Homeostatic	Sfrp4	Secreted	1	807	0.00123916		G2_Homeostatic	Ism2	Secreted	1	389	0.00257069		G3_Homeostatic	Ccl5	Secreted	3	1126	0.0026643
G1_Homeostatic	Thpo	Secreted	1	807	0.00123916		G2_Homeostatic	Scube1	Secreted	1	389	0.00257069		G3_Homeostatic	Fgf16	Secreted	3	1126	0.0026643
G1_Homeostatic	Tnfsf14	Secreted	1	807	0.00123916		G2_Homeostatic	Scube2	Secreted	1	389	0.00257069		G3_Homeostatic	Btc	Secreted	2	1126	0.0017762
G1_Homeostatic	Tnfsf8	Secreted	1	807	0.00123916		G2_Homeostatic	Wfikkn2	Secreted	1	389	0.00257069		G3_Homeostatic	Ccl6	Secreted	2	1126	0.0017762
G1_Homeostatic	Angptl3	Secreted	0	807	0		G2_Homeostatic	Xcl1	Secreted	1	389	0.00257069		G3_Homeostatic	Ccl9	Secreted	2	1126	0.0017762
G1_Homeostatic	Angptl7	Secreted	0	807	0		G2_Homeostatic	Angptl3	Secreted	0	389	0		G3_Homeostatic	Scube3	Secreted	2	1126	0.0017762
G1_Homeostatic	Areg	Secreted	0	807	0		G2_Homeostatic	Angptl7	Secreted	0	389	0		G3_Homeostatic	Bmp3	Secreted	1	1126	0.000888099
G1_Homeostatic	Artn	Secreted	0	807	0		G2_Homeostatic	Areg	Secreted	0	389	0		G3_Homeostatic	Ccl3	Secreted	1	1126	0.000888099
G1_Homeostatic	Bdnf	Secreted	0	807	0		G2_Homeostatic	Artn	Secreted	0	389	0		G3_Homeostatic	Ebi3	Secreted	1	1126	0.000888099
G1_Homeostatic	Bmp15	Secreted	0	807	0		G2_Homeostatic	Bdnf	Secreted	0	389	0		G3_Homeostatic	Egfl6	Secreted	1	1126	0.000888099
G1_Homeostatic	Bmp8a	Secreted	0	807	0		G2_Homeostatic	Bmp15	Secreted	0	389	0		G3_Homeostatic	Il7	Secreted	1	1126	0.000888099
G1_Homeostatic	Brinp2	Secreted	0	807	0		G2_Homeostatic	Brinp2	Secreted	0	389	0		G3_Homeostatic	Thpo	Secreted	1	1126	0.000888099
G1_Homeostatic	Btc	Secreted	0	807	0		G2_Homeostatic	Cbln2	Secreted	0	389	0		G3_Homeostatic	Tnfsf18	Secreted	1	1126	0.000888099
G1_Homeostatic	Cbln2	Secreted	0	807	0		G2_Homeostatic	Cbln3	Secreted	0	389	0		G3_Homeostatic	Angptl3	Secreted	0	1126	0
G1_Homeostatic	Cbln3	Secreted	0	807	0		G2_Homeostatic	Ccl12	Secreted	0	389	0		G3_Homeostatic	Angptl7	Secreted	0	1126	0
G1_Homeostatic	Ccl12	Secreted	0	807	0		G2_Homeostatic	Ccl21a	Secreted	0	389	0		G3_Homeostatic	Areg	Secreted	0	1126	0
G1_Homeostatic	Ccl21a	Secreted	0	807	0		G2_Homeostatic	Ccl24	Secreted	0	389	0		G3_Homeostatic	Artn	Secreted	0	1126	0
G1_Homeostatic	Ccl24	Secreted	0	807	0		G2_Homeostatic	Ccl28	Secreted	0	389	0		G3_Homeostatic	Bdnf	Secreted	0	1126	0
G1_Homeostatic	Ccl28	Secreted	0	807	0		G2_Homeostatic	Ccl4	Secreted	0	389	0		G3_Homeostatic	Bmp15	Secreted	0	1126	0
G1_Homeostatic	Ccl3	Secreted	0	807	0		G2_Homeostatic	Chrdl2	Secreted	0	389	0		G3_Homeostatic	Bmp8a	Secreted	0	1126	0
G1_Homeostatic	Ccl5	Secreted	0	807	0		G2_Homeostatic	Ctf2	Secreted	0	389	0		G3_Homeostatic	Brinp2	Secreted	0	1126	0
G1_Homeostatic	Ccl6	Secreted	0	807	0		G2_Homeostatic	Cxcl11	Secreted	0	389	0		G3_Homeostatic	Cbln2	Secreted	0	1126	0
G1_Homeostatic	Chrdl2	Secreted	0	807	0		G2_Homeostatic	Cxcl2	Secreted	0	389	0		G3_Homeostatic	Cbln3	Secreted	0	1126	0
G1_Homeostatic	Ctf2	Secreted	0	807	0		G2_Homeostatic	Cxcl3	Secreted	0	389	0		G3_Homeostatic	Ccl12	Secreted	0	1126	0
G1_Homeostatic	Cxcl2	Secreted	0	807	0		G2_Homeostatic	Cxcl5	Secreted	0	389	0		G3_Homeostatic	Ccl24	Secreted	0	1126	0
G1_Homeostatic	Cxcl3	Secreted	0	807	0		G2_Homeostatic	Dhh	Secreted	0	389	0		G3_Homeostatic	Ccl4	Secreted	0	1126	0
G1_Homeostatic	Ebi3	Secreted	0	807	0		G2_Homeostatic	Ebi3	Secreted	0	389	0		G3_Homeostatic	Chrdl2	Secreted	0	1126	0
G1_Homeostatic	Epgn	Secreted	0	807	0		G2_Homeostatic	Egfl8	Secreted	0	389	0		G3_Homeostatic	Ctf2	Secreted	0	1126	0
G1_Homeostatic	Ereg	Secreted	0	807	0		G2_Homeostatic	Epgn	Secreted	0	389	0		G3_Homeostatic	Cxcl2	Secreted	0	1126	0
G1_Homeostatic	Fasl	Secreted	0	807	0		G2_Homeostatic	Ereg	Secreted	0	389	0		G3_Homeostatic	Cxcl3	Secreted	0	1126	0
G1_Homeostatic	Fgf21	Secreted	0	807	0		G2_Homeostatic	Fasl	Secreted	0	389	0		G3_Homeostatic	Cxcl5	Secreted	0	1126	0
G1_Homeostatic	Fgf22	Secreted	0	807	0		G2_Homeostatic	Fgf14	Secreted	0	389	0		G3_Homeostatic	Dhh	Secreted	0	1126	0
G1_Homeostatic	Fgf23	Secreted	0	807	0		G2_Homeostatic	Fgf21	Secreted	0	389	0		G3_Homeostatic	Epgn	Secreted	0	1126	0
G1_Homeostatic	Fgf5	Secreted	0	807	0		G2_Homeostatic	Fgf22	Secreted	0	389	0		G3_Homeostatic	Ereg	Secreted	0	1126	0
G1_Homeostatic	Fgfbp1	Secreted	0	807	0		G2_Homeostatic	Fgf23	Secreted	0	389	0		G3_Homeostatic	Fasl	Secreted	0	1126	0
G1_Homeostatic	Gdf15	Secreted	0	807	0		G2_Homeostatic	Fgf5	Secreted	0	389	0		G3_Homeostatic	Fgf21	Secreted	0	1126	0
G1_Homeostatic	Gdf3	Secreted	0	807	0		G2_Homeostatic	Fgf9	Secreted	0	389	0		G3_Homeostatic	Fgf22	Secreted	0	1126	0
G1_Homeostatic	Gdf6	Secreted	0	807	0		G2_Homeostatic	Fgfbp1	Secreted	0	389	0		G3_Homeostatic	Fgf23	Secreted	0	1126	0
G1_Homeostatic	Gdnf	Secreted	0	807	0		G2_Homeostatic	Frzb	Secreted	0	389	0		G3_Homeostatic	Fgf5	Secreted	0	1126	0
G1_Homeostatic	Gm13272	Secreted	0	807	0		G2_Homeostatic	Gdf15	Secreted	0	389	0		G3_Homeostatic	Gdf15	Secreted	0	1126	0
G1_Homeostatic	Gm13283	Secreted	0	807	0		G2_Homeostatic	Gdf3	Secreted	0	389	0		G3_Homeostatic	Gdf3	Secreted	0	1126	0
G1_Homeostatic	Hgfac	Secreted	0	807	0		G2_Homeostatic	Gdf6	Secreted	0	389	0		G3_Homeostatic	Gdf6	Secreted	0	1126	0
G1_Homeostatic	Ifnk	Secreted	0	807	0		G2_Homeostatic	Gdnf	Secreted	0	389	0		G3_Homeostatic	Gdnf	Secreted	0	1126	0
G1_Homeostatic	Ifnz	Secreted	0	807	0		G2_Homeostatic	Gm13272	Secreted	0	389	0		G3_Homeostatic	Gm13272	Secreted	0	1126	0
G1_Homeostatic	Ihh	Secreted	0	807	0		G2_Homeostatic	Gm13283	Secreted	0	389	0		G3_Homeostatic	Gm13283	Secreted	0	1126	0
G1_Homeostatic	Il17a	Secreted	0	807	0		G2_Homeostatic	Hgfac	Secreted	0	389	0		G3_Homeostatic	Hgfac	Secreted	0	1126	0
G1_Homeostatic	Il17b	Secreted	0	807	0		G2_Homeostatic	Ifnk	Secreted	0	389	0		G3_Homeostatic	Ifnk	Secreted	0	1126	0
G1_Homeostatic	Il17c	Secreted	0	807	0		G2_Homeostatic	Ifnz	Secreted	0	389	0		G3_Homeostatic	Ifnz	Secreted	0	1126	0
G1_Homeostatic	Il17f	Secreted	0	807	0		G2_Homeostatic	Ihh	Secreted	0	389	0		G3_Homeostatic	Ihh	Secreted	0	1126	0
G1_Homeostatic	Il19	Secreted	0	807	0		G2_Homeostatic	Il17a	Secreted	0	389	0		G3_Homeostatic	Il17a	Secreted	0	1126	0
G1_Homeostatic	Il1a	Secreted	0	807	0		G2_Homeostatic	Il17c	Secreted	0	389	0		G3_Homeostatic	Il17b	Secreted	0	1126	0
G1_Homeostatic	Il1b	Secreted	0	807	0		G2_Homeostatic	Il17f	Secreted	0	389	0		G3_Homeostatic	Il17c	Secreted	0	1126	0
G1_Homeostatic	Il1rn	Secreted	0	807	0		G2_Homeostatic	Il19	Secreted	0	389	0		G3_Homeostatic	Il17f	Secreted	0	1126	0
G1_Homeostatic	Il23a	Secreted	0	807	0		G2_Homeostatic	Il1a	Secreted	0	389	0		G3_Homeostatic	Il19	Secreted	0	1126	0
G1_Homeostatic	Il5	Secreted	0	807	0		G2_Homeostatic	Il1b	Secreted	0	389	0		G3_Homeostatic	Il1a	Secreted	0	1126	0
G1_Homeostatic	Inhbc	Secreted	0	807	0		G2_Homeostatic	Il1rn	Secreted	0	389	0		G3_Homeostatic	Il1b	Secreted	0	1126	0
G1_Homeostatic	Ism2	Secreted	0	807	0		G2_Homeostatic	Il23a	Secreted	0	389	0		G3_Homeostatic	Il1rn	Secreted	0	1126	0
G1_Homeostatic	Lefty2	Secreted	0	807	0		G2_Homeostatic	Il5	Secreted	0	389	0		G3_Homeostatic	Il23a	Secreted	0	1126	0
G1_Homeostatic	Megf10	Secreted	0	807	0		G2_Homeostatic	Inhbc	Secreted	0	389	0		G3_Homeostatic	Il5	Secreted	0	1126	0
G1_Homeostatic	Nrg3	Secreted	0	807	0		G2_Homeostatic	Lefty2	Secreted	0	389	0		G3_Homeostatic	Inhbc	Secreted	0	1126	0
G1_Homeostatic	Nrg4	Secreted	0	807	0		G2_Homeostatic	Megf10	Secreted	0	389	0		G3_Homeostatic	Lefty2	Secreted	0	1126	0
G1_Homeostatic	Ntf5	Secreted	0	807	0		G2_Homeostatic	Nrg3	Secreted	0	389	0		G3_Homeostatic	Megf10	Secreted	0	1126	0
G1_Homeostatic	Pdgfc	Secreted	0	807	0		G2_Homeostatic	Nrg4	Secreted	0	389	0		G3_Homeostatic	Nrg3	Secreted	0	1126	0
G1_Homeostatic	Ppbp	Secreted	0	807	0		G2_Homeostatic	Pf4	Secreted	0	389	0		G3_Homeostatic	Nrg4	Secreted	0	1126	0
G1_Homeostatic	Prl2c3	Secreted	0	807	0		G2_Homeostatic	Ppbp	Secreted	0	389	0		G3_Homeostatic	Ppbp	Secreted	0	1126	0
G1_Homeostatic	S100a14	Secreted	0	807	0		G2_Homeostatic	Prl2c3	Secreted	0	389	0		G3_Homeostatic	Prl2c3	Secreted	0	1126	0
G1_Homeostatic	S100a2	Secreted	0	807	0		G2_Homeostatic	S100a14	Secreted	0	389	0		G3_Homeostatic	S100a14	Secreted	0	1126	0
G1_Homeostatic	S100a5	Secreted	0	807	0		G2_Homeostatic	S100a2	Secreted	0	389	0		G3_Homeostatic	S100a2	Secreted	0	1126	0
G1_Homeostatic	S100a8	Secreted	0	807	0		G2_Homeostatic	S100a5	Secreted	0	389	0		G3_Homeostatic	S100a5	Secreted	0	1126	0
G1_Homeostatic	S100a9	Secreted	0	807	0		G2_Homeostatic	S100a8	Secreted	0	389	0		G3_Homeostatic	S100a8	Secreted	0	1126	0
G1_Homeostatic	S100g	Secreted	0	807	0		G2_Homeostatic	S100a9	Secreted	0	389	0		G3_Homeostatic	S100a9	Secreted	0	1126	0
G1_Homeostatic	S100z	Secreted	0	807	0		G2_Homeostatic	S100g	Secreted	0	389	0		G3_Homeostatic	S100g	Secreted	0	1126	0
G1_Homeostatic	Tgfa	Secreted	0	807	0		G2_Homeostatic	S100z	Secreted	0	389	0		G3_Homeostatic	S100z	Secreted	0	1126	0
G1_Homeostatic	Tnfsf11	Secreted	0	807	0		G2_Homeostatic	Tgfa	Secreted	0	389	0		G3_Homeostatic	Tnfsf11	Secreted	0	1126	0
G1_Homeostatic	Tnfsf15	Secreted	0	807	0		G2_Homeostatic	Tnfsf11	Secreted	0	389	0		G3_Homeostatic	Tnfsf14	Secreted	0	1126	0
G1_Homeostatic	Tnfsf18	Secreted	0	807	0		G2_Homeostatic	Tnfsf14	Secreted	0	389	0		G3_Homeostatic	Tnfsf15	Secreted	0	1126	0
G1_Homeostatic	Tnfsf4	Secreted	0	807	0		G2_Homeostatic	Tnfsf15	Secreted	0	389	0		G3_Homeostatic	Tnfsf4	Secreted	0	1126	0
G1_Homeostatic	Vwc2l	Secreted	0	807	0		G2_Homeostatic	Tnfsf4	Secreted	0	389	0		G3_Homeostatic	Tnfsf8	Secreted	0	1126	0
G1_Homeostatic	Wfikkn1	Secreted	0	807	0		G2_Homeostatic	Tnfsf8	Secreted	0	389	0		G3_Homeostatic	Vwc2l	Secreted	0	1126	0
G1_Homeostatic	Wif1	Secreted	0	807	0		G2_Homeostatic	Vwc2l	Secreted	0	389	0		G3_Homeostatic	Wfikkn1	Secreted	0	1126	0
G1_Homeostatic	Wnt10a	Secreted	0	807	0		G2_Homeostatic	Wfikkn1	Secreted	0	389	0		G3_Homeostatic	Wif1	Secreted	0	1126	0
G1_Homeostatic	Wnt10b	Secreted	0	807	0		G2_Homeostatic	Wif1	Secreted	0	389	0		G3_Homeostatic	Wnt10a	Secreted	0	1126	0
G1_Homeostatic	Wnt2b	Secreted	0	807	0		G2_Homeostatic	Wnt10a	Secreted	0	389	0		G3_Homeostatic	Wnt2b	Secreted	0	1126	0
G1_Homeostatic	Wnt7a	Secreted	0	807	0		G2_Homeostatic	Wnt2b	Secreted	0	389	0		G3_Homeostatic	Wnt7a	Secreted	0	1126	0
G1_Homeostatic	Xcl1	Secreted	0	807	0		G2_Homeostatic	Wnt7a	Secreted	0	389	0		G3_Homeostatic	Xcl1	Secreted	0	1126	0
Group	Genes	Category	Transcripts	Cell_Number	Per		Group	Genes	Category	Transcripts	Cell_Number	Per		Group	Genes	Category	Transcripts	Cell_Number	Per
G1_1-day	Cxcl14	Secreted	46159	1155	39.9645		G2_1-day	Cxcl14	Secreted	5455	663	8.22775		G3_1-day	Cxcl14	Secreted	24086	862	27.942
G1_1-day	Cxcl10	Secreted	7897	1155	6.83723		G2_1-day	Cxcl5	Secreted	4837	663	7.29563		G3_1-day	Ccl11	Secreted	3677	862	4.26566
G1_1-day	Fstl1	Secreted	4999	1155	4.32814		G2_1-day	Fstl1	Secreted	4093	663	6.17345		G3_1-day	Cxcl12	Secreted	3496	862	4.05568
G1_1-day	Ccl11	Secreted	4833	1155	4.18442		G2_1-day	Ccl11	Secreted	2481	663	3.74208		G3_1-day	Fstl1	Secreted	3368	862	3.90719
G1_1-day	Cxcl12	Secreted	3767	1155	3.26147		G2_1-day	Cxcl12	Secreted	2287	663	3.44947		G3_1-day	Fgf10	Secreted	1978	862	2.29466
G1_1-day	Csf1	Secreted	3165	1155	2.74026		G2_1-day	Ccl7	Secreted	2186	663	3.29713		G3_1-day	Csf1	Secreted	1658	862	1.92343
G1_1-day	Ccl7	Secreted	3137	1155	2.71602		G2_1-day	Cxcl13	Secreted	2033	663	3.06637		G3_1-day	Angptl4	Secreted	1501	862	1.7413
G1_1-day	Crlf1	Secreted	2808	1155	2.43117		G2_1-day	S100a16	Secreted	1952	663	2.94419		G3_1-day	Ccbe1	Secreted	1314	862	1.52436
G1_1-day	Angptl4	Secreted	2392	1155	2.071		G2_1-day	S100a11	Secreted	1407	663	2.12217		G3_1-day	Fst	Secreted	1201	862	1.39327
G1_1-day	Fst	Secreted	2242	1155	1.94113		G2_1-day	S100a10	Secreted	1302	663	1.9638		G3_1-day	Ccl7	Secreted	1094	862	1.26914
G1_1-day	Cxcl5	Secreted	2146	1155	1.85801		G2_1-day	Angptl4	Secreted	1164	663	1.75566		G3_1-day	S100a16	Secreted	1087	862	1.26102
G1_1-day	S100a11	Secreted	1495	1155	1.29437		G2_1-day	Csf1	Secreted	1083	663	1.63348		G3_1-day	Crlf1	Secreted	1075	862	1.2471
G1_1-day	S100a16	Secreted	1346	1155	1.16537		G2_1-day	S100a13	Secreted	620	663	0.935143		G3_1-day	S100a11	Secreted	840	862	0.974478
G1_1-day	Tgfb1	Secreted	1246	1155	1.07879		G2_1-day	S100a6	Secreted	566	663	0.853695		G3_1-day	Fgf7	Secreted	833	862	0.966357
G1_1-day	Ccbe1	Secreted	1229	1155	1.06407		G2_1-day	Ccbe1	Secreted	564	663	0.850679		G3_1-day	Sfrp1	Secreted	759	862	0.88051
G1_1-day	Fgf2	Secreted	1115	1155	0.965368		G2_1-day	Ccl8	Secreted	510	663	0.769231		G3_1-day	Cxcl5	Secreted	725	862	0.841067
G1_1-day	Mdk	Secreted	1071	1155	0.927273		G2_1-day	Fst	Secreted	485	663	0.731523		G3_1-day	Cxcl13	Secreted	660	862	0.765661
G1_1-day	Fgf10	Secreted	919	1155	0.795671		G2_1-day	Sfrp2	Secreted	479	663	0.722474		G3_1-day	S100a10	Secreted	607	862	0.704176
G1_1-day	Ccl8	Secreted	733	1155	0.634632		G2_1-day	Crlf1	Secreted	413	663	0.622926		G3_1-day	S100a6	Secreted	605	862	0.701856
G1_1-day	S100a6	Secreted	632	1155	0.547186		G2_1-day	Kitl	Secreted	397	663	0.598793		G3_1-day	Tgfb2	Secreted	586	862	0.679814
G1_1-day	Fgf7	Secreted	629	1155	0.544589		G2_1-day	Fgf2	Secreted	372	663	0.561086		G3_1-day	Fgf2	Secreted	567	862	0.657773
G1_1-day	Angptl2	Secreted	622	1155	0.538528		G2_1-day	Cxcl10	Secreted	348	663	0.524887		G3_1-day	S100a13	Secreted	510	862	0.591647
G1_1-day	Sfrp1	Secreted	609	1155	0.527273		G2_1-day	Tgfb2	Secreted	302	663	0.455505		G3_1-day	Kitl	Secreted	454	862	0.526682
G1_1-day	Tgfb2	Secreted	605	1155	0.52381		G2_1-day	Fgf7	Secreted	289	663	0.435897		G3_1-day	Angptl2	Secreted	449	862	0.520882
G1_1-day	Hbegf	Secreted	534	1155	0.462338		G2_1-day	Fgf10	Secreted	281	663	0.423831		G3_1-day	Mdk	Secreted	411	862	0.476798
G1_1-day	S100a10	Secreted	447	1155	0.387013		G2_1-day	Pdgfa	Secreted	253	663	0.381599		G3_1-day	Cxcl10	Secreted	378	862	0.438515
G1_1-day	Cxcl13	Secreted	442	1155	0.382684		G2_1-day	Vegfa	Secreted	247	663	0.372549		G3_1-day	Ccl8	Secreted	361	862	0.418794
G1_1-day	Pdgfa	Secreted	439	1155	0.380087		G2_1-day	Pdgfd	Secreted	230	663	0.346908		G3_1-day	Tgfb1	Secreted	328	862	0.38051
G1_1-day	S100a13	Secreted	438	1155	0.379221		G2_1-day	Ngf	Secreted	200	663	0.301659		G3_1-day	Bmp4	Secreted	299	862	0.346868
G1_1-day	Fstl3	Secreted	422	1155	0.365368		G2_1-day	Pdgfc	Secreted	192	663	0.289593		G3_1-day	S100a4	Secreted	265	862	0.307425
G1_1-day	Bmp4	Secreted	403	1155	0.348918		G2_1-day	Tgfb1	Secreted	184	663	0.277526		G3_1-day	Angpt1	Secreted	253	862	0.293503
G1_1-day	Il34	Secreted	379	1155	0.328139		G2_1-day	Cxcl9	Secreted	183	663	0.276018		G3_1-day	Tnfsf12	Secreted	251	862	0.291183
G1_1-day	Fgf18	Secreted	345	1155	0.298701		G2_1-day	Bmp6	Secreted	182	663	0.27451		G3_1-day	Brinp3	Secreted	234	862	0.271462
G1_1-day	Vegfa	Secreted	331	1155	0.28658		G2_1-day	Angptl2	Secreted	176	663	0.26546		G3_1-day	Il16	Secreted	231	862	0.267981
G1_1-day	Kitl	Secreted	327	1155	0.283117		G2_1-day	Gdf10	Secreted	171	663	0.257919		G3_1-day	Cx3cl1	Secreted	190	862	0.220418
G1_1-day	Tnfsf12	Secreted	315	1155	0.272727		G2_1-day	Ism1	Secreted	165	663	0.248869		G3_1-day	Vegfa	Secreted	190	862	0.220418
G1_1-day	Cx3cl1	Secreted	312	1155	0.27013		G2_1-day	Hgf	Secreted	164	663	0.24736		G3_1-day	Fgf18	Secreted	188	862	0.218097
G1_1-day	Tgfb3	Secreted	300	1155	0.25974		G2_1-day	Wnt2	Secreted	160	663	0.241327		G3_1-day	Ngf	Secreted	185	862	0.214617
G1_1-day	Cxcl9	Secreted	278	1155	0.240693		G2_1-day	Fgf18	Secreted	155	663	0.233786		G3_1-day	Ntf3	Secreted	180	862	0.208817
G1_1-day	Wnt11	Secreted	229	1155	0.198268		G2_1-day	Sfrp1	Secreted	150	663	0.226244		G3_1-day	Fstl3	Secreted	168	862	0.194896
G1_1-day	S100a9	Secreted	228	1155	0.197403		G2_1-day	Inhba	Secreted	148	663	0.223228		G3_1-day	S100a1	Secreted	168	862	0.194896
G1_1-day	Megf11	Secreted	222	1155	0.192208		G2_1-day	S100a4	Secreted	145	663	0.218703		G3_1-day	Gdf10	Secreted	153	862	0.177494
G1_1-day	Angpt1	Secreted	206	1155	0.178355		G2_1-day	Vegfc	Secreted	128	663	0.193062		G3_1-day	Hgf	Secreted	152	862	0.176334
G1_1-day	S100a8	Secreted	200	1155	0.17316		G2_1-day	Hbegf	Secreted	125	663	0.188537		G3_1-day	Tgfb3	Secreted	144	862	0.167053
G1_1-day	S100a4	Secreted	193	1155	0.1671		G2_1-day	S100a1	Secreted	125	663	0.188537		G3_1-day	Vegfc	Secreted	138	862	0.160093
G1_1-day	Ngf	Secreted	189	1155	0.163636		G2_1-day	S100a9	Secreted	119	663	0.179487		G3_1-day	Hbegf	Secreted	136	862	0.157773
G1_1-day	Gdf10	Secreted	186	1155	0.161039		G2_1-day	S100a8	Secreted	113	663	0.170437		G3_1-day	Megf11	Secreted	135	862	0.156613
G1_1-day	Vegfc	Secreted	168	1155	0.145455		G2_1-day	Fstl3	Secreted	108	663	0.162896		G3_1-day	Hcfc2	Secreted	132	862	0.153132
G1_1-day	S100a1	Secreted	159	1155	0.137662		G2_1-day	Tnfsf12	Secreted	103	663	0.155354		G3_1-day	Crlf3	Secreted	114	862	0.132251
G1_1-day	Crlf3	Secreted	141	1155	0.122078		G2_1-day	Hcfc2	Secreted	96	663	0.144796		G3_1-day	Pdgfa	Secreted	108	862	0.12529
G1_1-day	Hcfc2	Secreted	135	1155	0.116883		G2_1-day	Tgfb3	Secreted	91	663	0.137255		G3_1-day	Megf8	Secreted	100	862	0.116009
G1_1-day	Il16	Secreted	128	1155	0.110823		G2_1-day	Sfrp4	Secreted	81	663	0.122172		G3_1-day	Il34	Secreted	89	862	0.103248
G1_1-day	Lefty1	Secreted	123	1155	0.106494		G2_1-day	Angpt1	Secreted	78	663	0.117647		G3_1-day	Ism1	Secreted	88	862	0.102088
G1_1-day	Vegfb	Secreted	122	1155	0.105628		G2_1-day	Mdk	Secreted	69	663	0.104072		G3_1-day	Nrg2	Secreted	84	862	0.0974478
G1_1-day	Hgf	Secreted	114	1155	0.0987013		G2_1-day	Vegfb	Secreted	66	663	0.0995475		G3_1-day	Bdnf	Secreted	79	862	0.0916473
G1_1-day	Il17d	Secreted	94	1155	0.0813853		G2_1-day	Wnt5a	Secreted	66	663	0.0995475		G3_1-day	Pdgfd	Secreted	79	862	0.0916473
G1_1-day	Il1b	Secreted	94	1155	0.0813853		G2_1-day	Vwc2	Secreted	64	663	0.0965309		G3_1-day	Tnfsf13b	Secreted	78	862	0.0904872
G1_1-day	Angpt4	Secreted	90	1155	0.0779221		G2_1-day	Cxcl2	Secreted	63	663	0.0950226		G3_1-day	Ccl25	Secreted	72	862	0.0835267
G1_1-day	Clcf1	Secreted	87	1155	0.0753247		G2_1-day	Crlf3	Secreted	62	663	0.0935143		G3_1-day	Wnt11	Secreted	70	862	0.0812065
G1_1-day	Megf8	Secreted	85	1155	0.0735931		G2_1-day	Wnt11	Secreted	62	663	0.0935143		G3_1-day	Cxcl9	Secreted	69	862	0.0800464
G1_1-day	Sfrp2	Secreted	85	1155	0.0735931		G2_1-day	Megf9	Secreted	61	663	0.092006		G3_1-day	Vegfb	Secreted	69	862	0.0800464
G1_1-day	Brinp3	Secreted	82	1155	0.0709957		G2_1-day	Megf11	Secreted	54	663	0.081448		G3_1-day	Inhba	Secreted	65	862	0.075406
G1_1-day	Ccl25	Secreted	79	1155	0.0683983		G2_1-day	Megf8	Secreted	47	663	0.0708899		G3_1-day	Cxcl2	Secreted	62	862	0.0719258
G1_1-day	Tnfsf10	Secreted	69	1155	0.0597403		G2_1-day	Cx3cl1	Secreted	39	663	0.0588235		G3_1-day	Angpt4	Secreted	61	862	0.0707657
G1_1-day	Bdnf	Secreted	62	1155	0.0536797		G2_1-day	Il16	Secreted	38	663	0.0573152		G3_1-day	Il17d	Secreted	57	862	0.0661253
G1_1-day	Nrg1	Secreted	62	1155	0.0536797		G2_1-day	Lefty1	Secreted	32	663	0.0482655		G3_1-day	Lefty1	Secreted	57	862	0.0661253
G1_1-day	Inhba	Secreted	60	1155	0.0519481		G2_1-day	Wnt9a	Secreted	32	663	0.0482655		G3_1-day	Nrg1	Secreted	55	862	0.0638051
G1_1-day	Gdf11	Secreted	58	1155	0.0502165		G2_1-day	Cxcl3	Secreted	31	663	0.0467572		G3_1-day	Sfrp2	Secreted	53	862	0.0614849
G1_1-day	Ism1	Secreted	56	1155	0.0484848		G2_1-day	Nrg1	Secreted	31	663	0.0467572		G3_1-day	Bmp6	Secreted	45	862	0.0522042
G1_1-day	Ntf3	Secreted	56	1155	0.0484848		G2_1-day	Ccl6	Secreted	30	663	0.0452489		G3_1-day	Megf9	Secreted	41	862	0.0475638
G1_1-day	Tnfsf13b	Secreted	56	1155	0.0484848		G2_1-day	Bmp4	Secreted	28	663	0.0422323		G3_1-day	Ptn	Secreted	40	862	0.0464037
G1_1-day	Wnt5a	Secreted	44	1155	0.0380952		G2_1-day	Il17d	Secreted	27	663	0.040724		G3_1-day	Wnt5a	Secreted	38	862	0.0440835
G1_1-day	Fgf23	Secreted	43	1155	0.0372294		G2_1-day	Chrdl1	Secreted	26	663	0.0392157		G3_1-day	Wnt9a	Secreted	37	862	0.0429234
G1_1-day	Wnt9a	Secreted	40	1155	0.034632		G2_1-day	Bmp3	Secreted	25	663	0.0377074		G3_1-day	Gdf11	Secreted	36	862	0.0417633
G1_1-day	Ccl5	Secreted	39	1155	0.0337662		G2_1-day	Ntf3	Secreted	25	663	0.0377074		G3_1-day	Vwc2	Secreted	36	862	0.0417633
G1_1-day	Egfl7	Secreted	39	1155	0.0337662		G2_1-day	Tnfsf18	Secreted	25	663	0.0377074		G3_1-day	Clcf1	Secreted	34	862	0.0394432
G1_1-day	Bmp6	Secreted	36	1155	0.0311688		G2_1-day	Tnfsf8	Secreted	23	663	0.0346908		G3_1-day	Wnt2	Secreted	34	862	0.0394432
G1_1-day	Tnfsf9	Secreted	36	1155	0.0311688		G2_1-day	Tnfsf9	Secreted	23	663	0.0346908		G3_1-day	Flt3l	Secreted	33	862	0.0382831
G1_1-day	Pdgfd	Secreted	35	1155	0.030303		G2_1-day	Bdnf	Secreted	22	663	0.0331825		G3_1-day	Pdgfc	Secreted	33	862	0.0382831
G1_1-day	Bmp2	Secreted	33	1155	0.0285714		G2_1-day	Tnfsf13b	Secreted	22	663	0.0331825		G3_1-day	Wnt5b	Secreted	32	862	0.037123
G1_1-day	Ccl27a	Secreted	31	1155	0.0268398		G2_1-day	Il1b	Secreted	21	663	0.0316742		G3_1-day	Fgfbp3	Secreted	26	862	0.0301624
G1_1-day	Cxcl2	Secreted	28	1155	0.0242424		G2_1-day	Gdf11	Secreted	20	663	0.0301659		G3_1-day	Pik3ip1	Secreted	26	862	0.0301624
G1_1-day	Frzb	Secreted	27	1155	0.0233766		G2_1-day	Ccl25	Secreted	19	663	0.0286576		G3_1-day	Tnfsf9	Secreted	20	862	0.0232019
G1_1-day	Gdf6	Secreted	23	1155	0.0199134		G2_1-day	Ccl5	Secreted	19	663	0.0286576		G3_1-day	Bmp5	Secreted	19	862	0.0220418
G1_1-day	Nrg2	Secreted	22	1155	0.0190476		G2_1-day	Nrg2	Secreted	17	663	0.025641		G3_1-day	Ccl27a	Secreted	17	862	0.0197216
G1_1-day	Pik3ip1	Secreted	22	1155	0.0190476		G2_1-day	Angptl1	Secreted	16	663	0.0241327		G3_1-day	Sfrp5	Secreted	17	862	0.0197216
G1_1-day	Fgf11	Secreted	21	1155	0.0181818		G2_1-day	Nrtn	Secreted	16	663	0.0241327		G3_1-day	Fgf13	Secreted	16	862	0.0185615
G1_1-day	Fgfbp3	Secreted	21	1155	0.0181818		G2_1-day	Pgf	Secreted	15	663	0.0226244		G3_1-day	Scube1	Secreted	16	862	0.0185615
G1_1-day	Inhbb	Secreted	21	1155	0.0181818		G2_1-day	Pik3ip1	Secreted	15	663	0.0226244		G3_1-day	Angptl1	Secreted	15	862	0.0174014
G1_1-day	Cxcl11	Secreted	19	1155	0.0164502		G2_1-day	Fgf11	Secreted	14	663	0.0211161		G3_1-day	Chrd	Secreted	15	862	0.0174014
G1_1-day	Chrd	Secreted	18	1155	0.0155844		G2_1-day	Bmp2	Secreted	13	663	0.0196078		G3_1-day	Fgf11	Secreted	15	862	0.0174014
G1_1-day	Vwc2	Secreted	18	1155	0.0155844		G2_1-day	Il34	Secreted	13	663	0.0196078		G3_1-day	Tnfsf18	Secreted	15	862	0.0174014
G1_1-day	Flt3l	Secreted	17	1155	0.0147186		G2_1-day	Inhbb	Secreted	13	663	0.0196078		G3_1-day	Tnfsf8	Secreted	14	862	0.0162413
G1_1-day	Megf9	Secreted	17	1155	0.0147186		G2_1-day	Bmp7	Secreted	12	663	0.0180995		G3_1-day	Angpt2	Secreted	13	862	0.0150812
G1_1-day	Pdgfc	Secreted	17	1155	0.0147186		G2_1-day	Brinp3	Secreted	11	663	0.0165913		G3_1-day	Ccl5	Secreted	13	862	0.0150812
G1_1-day	Tnfsf8	Secreted	17	1155	0.0147186		G2_1-day	Ccl9	Secreted	11	663	0.0165913		G3_1-day	Fgf12	Secreted	12	862	0.0139211
G1_1-day	Wnt2	Secreted	17	1155	0.0147186		G2_1-day	Fgf23	Secreted	11	663	0.0165913		G3_1-day	Fgf23	Secreted	12	862	0.0139211
G1_1-day	Ptn	Secreted	15	1155	0.012987		G2_1-day	Angpt4	Secreted	10	663	0.015083		G3_1-day	Inhbb	Secreted	12	862	0.0139211
G1_1-day	Pf4	Secreted	13	1155	0.0112554		G2_1-day	Ccl27a	Secreted	9	663	0.0135747		G3_1-day	Pgf	Secreted	12	862	0.0139211
G1_1-day	Tnfsf18	Secreted	13	1155	0.0112554		G2_1-day	Clcf1	Secreted	9	663	0.0135747		G3_1-day	Pf4	Secreted	11	862	0.012761
G1_1-day	Gdf9	Secreted	11	1155	0.00952381		G2_1-day	Gdf6	Secreted	8	663	0.0120664		G3_1-day	Bmp2	Secreted	10	862	0.0116009
G1_1-day	Angpt2	Secreted	10	1155	0.00865801		G2_1-day	Pf4	Secreted	8	663	0.0120664		G3_1-day	Angptl6	Secreted	9	862	0.0104408
G1_1-day	Fgf21	Secreted	10	1155	0.00865801		G2_1-day	Angpt2	Secreted	7	663	0.0105581		G3_1-day	Sfrp4	Secreted	9	862	0.0104408
G1_1-day	Megf6	Secreted	10	1155	0.00865801		G2_1-day	Fgfbp3	Secreted	7	663	0.0105581		G3_1-day	Bmp7	Secreted	8	862	0.00928074
G1_1-day	Scube1	Secreted	9	1155	0.00779221		G2_1-day	Bmp8a	Secreted	6	663	0.00904977		G3_1-day	Frzb	Secreted	8	862	0.00928074
G1_1-day	Angptl6	Secreted	8	1155	0.00692641		G2_1-day	Btc	Secreted	6	663	0.00904977		G3_1-day	S100a3	Secreted	8	862	0.00928074
G1_1-day	Ccl12	Secreted	8	1155	0.00692641		G2_1-day	Chrd	Secreted	6	663	0.00904977		G3_1-day	Scube2	Secreted	8	862	0.00928074
G1_1-day	Fgf12	Secreted	8	1155	0.00692641		G2_1-day	Egfl7	Secreted	6	663	0.00904977		G3_1-day	Chrdl1	Secreted	7	862	0.00812065
G1_1-day	Gdf15	Secreted	8	1155	0.00692641		G2_1-day	Flt3l	Secreted	6	663	0.00904977		G3_1-day	Megf6	Secreted	7	862	0.00812065
G1_1-day	Gdnf	Secreted	8	1155	0.00692641		G2_1-day	Ptn	Secreted	6	663	0.00904977		G3_1-day	S100b	Secreted	7	862	0.00812065
G1_1-day	Pdgfb	Secreted	8	1155	0.00692641		G2_1-day	S100a3	Secreted	6	663	0.00904977		G3_1-day	Angptl3	Secreted	6	862	0.00696056
G1_1-day	Wnt5b	Secreted	8	1155	0.00692641		G2_1-day	Wnt16	Secreted	6	663	0.00904977		G3_1-day	Gdnf	Secreted	6	862	0.00696056
G1_1-day	Bmp7	Secreted	6	1155	0.00519481		G2_1-day	Wnt5b	Secreted	6	663	0.00904977		G3_1-day	Il7	Secreted	6	862	0.00696056
G1_1-day	Chrdl1	Secreted	6	1155	0.00519481		G2_1-day	Il17b	Secreted	5	663	0.00754148		G3_1-day	Artn	Secreted	5	862	0.00580046
G1_1-day	Il1rn	Secreted	6	1155	0.00519481		G2_1-day	Scube1	Secreted	5	663	0.00754148		G3_1-day	Il1rn	Secreted	5	862	0.00580046
G1_1-day	Pgf	Secreted	6	1155	0.00519481		G2_1-day	Ccl28	Secreted	4	663	0.00603318		G3_1-day	Tchh	Secreted	5	862	0.00580046
G1_1-day	Scube2	Secreted	6	1155	0.00519481		G2_1-day	Gdnf	Secreted	4	663	0.00603318		G3_1-day	Tgfa	Secreted	5	862	0.00580046
G1_1-day	Ccl17	Secreted	5	1155	0.004329		G2_1-day	S100b	Secreted	4	663	0.00603318		G3_1-day	Wnt4	Secreted	5	862	0.00580046
G1_1-day	Ccl6	Secreted	5	1155	0.004329		G2_1-day	Wnt4	Secreted	4	663	0.00603318		G3_1-day	Angptl7	Secreted	4	862	0.00464037
G1_1-day	Egfl8	Secreted	5	1155	0.004329		G2_1-day	Angptl6	Secreted	3	663	0.00452489		G3_1-day	Ctf1	Secreted	4	862	0.00464037
G1_1-day	Inha	Secreted	5	1155	0.004329		G2_1-day	Ccl4	Secreted	3	663	0.00452489		G3_1-day	Gdf15	Secreted	4	862	0.00464037
G1_1-day	S100a3	Secreted	5	1155	0.004329		G2_1-day	Ctf1	Secreted	3	663	0.00452489		G3_1-day	Gdf9	Secreted	4	862	0.00464037
G1_1-day	Angptl3	Secreted	4	1155	0.0034632		G2_1-day	Fgf16	Secreted	3	663	0.00452489		G3_1-day	Inha	Secreted	4	862	0.00464037
G1_1-day	Bmp5	Secreted	4	1155	0.0034632		G2_1-day	Gdf9	Secreted	3	663	0.00452489		G3_1-day	Pdgfb	Secreted	4	862	0.00464037
G1_1-day	Ccl4	Secreted	4	1155	0.0034632		G2_1-day	Scube2	Secreted	3	663	0.00452489		G3_1-day	Btc	Secreted	3	862	0.00348028
G1_1-day	S100b	Secreted	4	1155	0.0034632		G2_1-day	Tnfsf11	Secreted	3	663	0.00452489		G3_1-day	Ccl28	Secreted	3	862	0.00348028
G1_1-day	Artn	Secreted	3	1155	0.0025974		G2_1-day	Ccl17	Secreted	2	663	0.00301659		G3_1-day	Ccl4	Secreted	3	862	0.00348028
G1_1-day	Ccl9	Secreted	3	1155	0.0025974		G2_1-day	Fgf12	Secreted	2	663	0.00301659		G3_1-day	Il12a	Secreted	3	862	0.00348028
G1_1-day	Fgf13	Secreted	3	1155	0.0025974		G2_1-day	Il1a	Secreted	2	663	0.00301659		G3_1-day	Il17c	Secreted	3	862	0.00348028
G1_1-day	Fgf14	Secreted	3	1155	0.0025974		G2_1-day	Il1rn	Secreted	2	663	0.00301659		G3_1-day	Megf10	Secreted	3	862	0.00348028
G1_1-day	Fgf22	Secreted	3	1155	0.0025974		G2_1-day	Ntf5	Secreted	2	663	0.00301659		G3_1-day	Nrg3	Secreted	3	862	0.00348028
G1_1-day	Il19	Secreted	3	1155	0.0025974		G2_1-day	Pdgfb	Secreted	2	663	0.00301659		G3_1-day	Prl2c3	Secreted	3	862	0.00348028
G1_1-day	Il7	Secreted	3	1155	0.0025974		G2_1-day	Tchh	Secreted	2	663	0.00301659		G3_1-day	S100a14	Secreted	3	862	0.00348028
G1_1-day	Insl6	Secreted	3	1155	0.0025974		G2_1-day	Tgfa	Secreted	2	663	0.00301659		G3_1-day	Thpo	Secreted	3	862	0.00348028
G1_1-day	S100a14	Secreted	3	1155	0.0025974		G2_1-day	Tnfsf10	Secreted	2	663	0.00301659		G3_1-day	Tnfsf10	Secreted	3	862	0.00348028
G1_1-day	Tchh	Secreted	3	1155	0.0025974		G2_1-day	Vwc2l	Secreted	2	663	0.00301659		G3_1-day	Wnt6	Secreted	3	862	0.00348028
G1_1-day	Xcl1	Secreted	3	1155	0.0025974		G2_1-day	Wnt6	Secreted	2	663	0.00301659		G3_1-day	Bmp3	Secreted	2	862	0.00232019
G1_1-day	Angptl1	Secreted	2	1155	0.0017316		G2_1-day	Xcl1	Secreted	2	663	0.00301659		G3_1-day	Ccl12	Secreted	2	862	0.00232019
G1_1-day	Btc	Secreted	2	1155	0.0017316		G2_1-day	Angptl7	Secreted	1	663	0.0015083		G3_1-day	Ccl17	Secreted	2	862	0.00232019
G1_1-day	Ctf1	Secreted	2	1155	0.0017316		G2_1-day	Artn	Secreted	1	663	0.0015083		G3_1-day	Ccl6	Secreted	2	862	0.00232019
G1_1-day	Nrg3	Secreted	2	1155	0.0017316		G2_1-day	Bmp5	Secreted	1	663	0.0015083		G3_1-day	Cxcl3	Secreted	2	862	0.00232019
G1_1-day	Sfrp4	Secreted	2	1155	0.0017316		G2_1-day	Ccl12	Secreted	1	663	0.0015083		G3_1-day	Egfl7	Secreted	2	862	0.00232019
G1_1-day	Wnt4	Secreted	2	1155	0.0017316		G2_1-day	Egfl6	Secreted	1	663	0.0015083		G3_1-day	Fgf21	Secreted	2	862	0.00232019
G1_1-day	Angptl7	Secreted	1	1155	0.000865801		G2_1-day	Ereg	Secreted	1	663	0.0015083		G3_1-day	Gdf6	Secreted	2	862	0.00232019
G1_1-day	Areg	Secreted	1	1155	0.000865801		G2_1-day	Fgf13	Secreted	1	663	0.0015083		G3_1-day	Il19	Secreted	2	862	0.00232019
G1_1-day	Ccl28	Secreted	1	1155	0.000865801		G2_1-day	Fgf21	Secreted	1	663	0.0015083		G3_1-day	Il1b	Secreted	2	862	0.00232019
G1_1-day	Chrdl2	Secreted	1	1155	0.000865801		G2_1-day	Gdf15	Secreted	1	663	0.0015083		G3_1-day	Insl6	Secreted	2	862	0.00232019
G1_1-day	Cxcl3	Secreted	1	1155	0.000865801		G2_1-day	Gdf3	Secreted	1	663	0.0015083		G3_1-day	Ism2	Secreted	2	862	0.00232019
G1_1-day	Il17c	Secreted	1	1155	0.000865801		G2_1-day	Il17c	Secreted	1	663	0.0015083		G3_1-day	Scube3	Secreted	2	862	0.00232019
G1_1-day	Il1a	Secreted	1	1155	0.000865801		G2_1-day	Il7	Secreted	1	663	0.0015083		G3_1-day	Vwc2l	Secreted	2	862	0.00232019
G1_1-day	Megf10	Secreted	1	1155	0.000865801		G2_1-day	Inha	Secreted	1	663	0.0015083		G3_1-day	Wfikkn2	Secreted	2	862	0.00232019
G1_1-day	Ntf5	Secreted	1	1155	0.000865801		G2_1-day	Megf6	Secreted	1	663	0.0015083		G3_1-day	Xcl1	Secreted	2	862	0.00232019
G1_1-day	Prl2c3	Secreted	1	1155	0.000865801		G2_1-day	Wnt10b	Secreted	1	663	0.0015083		G3_1-day	Ccl3	Secreted	1	862	0.00116009
G1_1-day	Thpo	Secreted	1	1155	0.000865801		G2_1-day	Wnt2b	Secreted	1	663	0.0015083		G3_1-day	Cxcl11	Secreted	1	862	0.00116009
G1_1-day	Tnfsf11	Secreted	1	1155	0.000865801		G2_1-day	Angptl3	Secreted	0	663	0		G3_1-day	Egfl6	Secreted	1	862	0.00116009
G1_1-day	Vwc2l	Secreted	1	1155	0.000865801		G2_1-day	Areg	Secreted	0	663	0		G3_1-day	Egfl8	Secreted	1	862	0.00116009
G1_1-day	Wfikkn2	Secreted	1	1155	0.000865801		G2_1-day	Bmp15	Secreted	0	663	0		G3_1-day	Nrtn	Secreted	1	862	0.00116009
G1_1-day	Wnt16	Secreted	1	1155	0.000865801		G2_1-day	Brinp2	Secreted	0	663	0		G3_1-day	S100a5	Secreted	1	862	0.00116009
G1_1-day	Bmp15	Secreted	0	1155	0		G2_1-day	Cbln2	Secreted	0	663	0		G3_1-day	Tnfsf11	Secreted	1	862	0.00116009
G1_1-day	Bmp3	Secreted	0	1155	0		G2_1-day	Cbln3	Secreted	0	663	0		G3_1-day	Wnt2b	Secreted	1	862	0.00116009
G1_1-day	Bmp8a	Secreted	0	1155	0		G2_1-day	Ccl21a	Secreted	0	663	0		G3_1-day	Areg	Secreted	0	862	0
G1_1-day	Brinp2	Secreted	0	1155	0		G2_1-day	Ccl21b	Secreted	0	663	0		G3_1-day	Bmp15	Secreted	0	862	0
G1_1-day	Cbln2	Secreted	0	1155	0		G2_1-day	Ccl24	Secreted	0	663	0		G3_1-day	Bmp8a	Secreted	0	862	0
G1_1-day	Cbln3	Secreted	0	1155	0		G2_1-day	Ccl3	Secreted	0	663	0		G3_1-day	Brinp2	Secreted	0	862	0
G1_1-day	Ccl21a	Secreted	0	1155	0		G2_1-day	Chrdl2	Secreted	0	663	0		G3_1-day	Cbln2	Secreted	0	862	0
G1_1-day	Ccl21b	Secreted	0	1155	0		G2_1-day	Ctf2	Secreted	0	663	0		G3_1-day	Cbln3	Secreted	0	862	0
G1_1-day	Ccl24	Secreted	0	1155	0		G2_1-day	Cxcl11	Secreted	0	663	0		G3_1-day	Ccl21a	Secreted	0	862	0
G1_1-day	Ccl3	Secreted	0	1155	0		G2_1-day	Dhh	Secreted	0	663	0		G3_1-day	Ccl21b	Secreted	0	862	0
G1_1-day	Ctf2	Secreted	0	1155	0		G2_1-day	Ebi3	Secreted	0	663	0		G3_1-day	Ccl24	Secreted	0	862	0
G1_1-day	Dhh	Secreted	0	1155	0		G2_1-day	Egfl8	Secreted	0	663	0		G3_1-day	Ccl9	Secreted	0	862	0
G1_1-day	Ebi3	Secreted	0	1155	0		G2_1-day	Epgn	Secreted	0	663	0		G3_1-day	Chrdl2	Secreted	0	862	0
G1_1-day	Egfl6	Secreted	0	1155	0		G2_1-day	Fasl	Secreted	0	663	0		G3_1-day	Ctf2	Secreted	0	862	0
G1_1-day	Epgn	Secreted	0	1155	0		G2_1-day	Fgf14	Secreted	0	663	0		G3_1-day	Dhh	Secreted	0	862	0
G1_1-day	Ereg	Secreted	0	1155	0		G2_1-day	Fgf22	Secreted	0	663	0		G3_1-day	Ebi3	Secreted	0	862	0
G1_1-day	Fasl	Secreted	0	1155	0		G2_1-day	Fgf5	Secreted	0	663	0		G3_1-day	Epgn	Secreted	0	862	0
G1_1-day	Fgf16	Secreted	0	1155	0		G2_1-day	Fgf9	Secreted	0	663	0		G3_1-day	Ereg	Secreted	0	862	0
G1_1-day	Fgf5	Secreted	0	1155	0		G2_1-day	Fgfbp1	Secreted	0	663	0		G3_1-day	Fasl	Secreted	0	862	0
G1_1-day	Fgf9	Secreted	0	1155	0		G2_1-day	Frzb	Secreted	0	663	0		G3_1-day	Fgf14	Secreted	0	862	0
G1_1-day	Fgfbp1	Secreted	0	1155	0		G2_1-day	Gm13272	Secreted	0	663	0		G3_1-day	Fgf16	Secreted	0	862	0
G1_1-day	Gdf3	Secreted	0	1155	0		G2_1-day	Gm13283	Secreted	0	663	0		G3_1-day	Fgf22	Secreted	0	862	0
G1_1-day	Gm13272	Secreted	0	1155	0		G2_1-day	Hgfac	Secreted	0	663	0		G3_1-day	Fgf5	Secreted	0	862	0
G1_1-day	Gm13283	Secreted	0	1155	0		G2_1-day	Ifnk	Secreted	0	663	0		G3_1-day	Fgf9	Secreted	0	862	0
G1_1-day	Hgfac	Secreted	0	1155	0		G2_1-day	Ifnz	Secreted	0	663	0		G3_1-day	Fgfbp1	Secreted	0	862	0
G1_1-day	Ifnk	Secreted	0	1155	0		G2_1-day	Ihh	Secreted	0	663	0		G3_1-day	Gdf3	Secreted	0	862	0
G1_1-day	Ifnz	Secreted	0	1155	0		G2_1-day	Il12a	Secreted	0	663	0		G3_1-day	Gm13272	Secreted	0	862	0
G1_1-day	Ihh	Secreted	0	1155	0		G2_1-day	Il17a	Secreted	0	663	0		G3_1-day	Gm13283	Secreted	0	862	0
G1_1-day	Il12a	Secreted	0	1155	0		G2_1-day	Il17f	Secreted	0	663	0		G3_1-day	Hgfac	Secreted	0	862	0
G1_1-day	Il17a	Secreted	0	1155	0		G2_1-day	Il19	Secreted	0	663	0		G3_1-day	Ifnk	Secreted	0	862	0
G1_1-day	Il17b	Secreted	0	1155	0		G2_1-day	Il23a	Secreted	0	663	0		G3_1-day	Ifnz	Secreted	0	862	0
G1_1-day	Il17f	Secreted	0	1155	0		G2_1-day	Il5	Secreted	0	663	0		G3_1-day	Ihh	Secreted	0	862	0
G1_1-day	Il23a	Secreted	0	1155	0		G2_1-day	Inhbc	Secreted	0	663	0		G3_1-day	Il17a	Secreted	0	862	0
G1_1-day	Il5	Secreted	0	1155	0		G2_1-day	Insl6	Secreted	0	663	0		G3_1-day	Il17b	Secreted	0	862	0
G1_1-day	Inhbc	Secreted	0	1155	0		G2_1-day	Ism2	Secreted	0	663	0		G3_1-day	Il17f	Secreted	0	862	0
G1_1-day	Ism2	Secreted	0	1155	0		G2_1-day	Lefty2	Secreted	0	663	0		G3_1-day	Il1a	Secreted	0	862	0
G1_1-day	Lefty2	Secreted	0	1155	0		G2_1-day	Megf10	Secreted	0	663	0		G3_1-day	Il23a	Secreted	0	862	0
G1_1-day	Nrg4	Secreted	0	1155	0		G2_1-day	Nrg3	Secreted	0	663	0		G3_1-day	Il5	Secreted	0	862	0
G1_1-day	Nrtn	Secreted	0	1155	0		G2_1-day	Nrg4	Secreted	0	663	0		G3_1-day	Inhbc	Secreted	0	862	0
G1_1-day	Ppbp	Secreted	0	1155	0		G2_1-day	Ppbp	Secreted	0	663	0		G3_1-day	Lefty2	Secreted	0	862	0
G1_1-day	S100a2	Secreted	0	1155	0		G2_1-day	Prl2c3	Secreted	0	663	0		G3_1-day	Nrg4	Secreted	0	862	0
G1_1-day	S100a5	Secreted	0	1155	0		G2_1-day	S100a14	Secreted	0	663	0		G3_1-day	Ntf5	Secreted	0	862	0
G1_1-day	S100g	Secreted	0	1155	0		G2_1-day	S100a2	Secreted	0	663	0		G3_1-day	Ppbp	Secreted	0	862	0
G1_1-day	S100z	Secreted	0	1155	0		G2_1-day	S100a5	Secreted	0	663	0		G3_1-day	S100a2	Secreted	0	862	0
G1_1-day	Scube3	Secreted	0	1155	0		G2_1-day	S100g	Secreted	0	663	0		G3_1-day	S100a8	Secreted	0	862	0
G1_1-day	Sfrp5	Secreted	0	1155	0		G2_1-day	S100z	Secreted	0	663	0		G3_1-day	S100a9	Secreted	0	862	0
G1_1-day	Tgfa	Secreted	0	1155	0		G2_1-day	Scube3	Secreted	0	663	0		G3_1-day	S100g	Secreted	0	862	0
G1_1-day	Tnfsf14	Secreted	0	1155	0		G2_1-day	Sfrp5	Secreted	0	663	0		G3_1-day	S100z	Secreted	0	862	0
G1_1-day	Tnfsf15	Secreted	0	1155	0		G2_1-day	Thpo	Secreted	0	663	0		G3_1-day	Tnfsf14	Secreted	0	862	0
G1_1-day	Tnfsf4	Secreted	0	1155	0		G2_1-day	Tnfsf14	Secreted	0	663	0		G3_1-day	Tnfsf15	Secreted	0	862	0
G1_1-day	Wfikkn1	Secreted	0	1155	0		G2_1-day	Tnfsf15	Secreted	0	663	0		G3_1-day	Tnfsf4	Secreted	0	862	0
G1_1-day	Wif1	Secreted	0	1155	0		G2_1-day	Tnfsf4	Secreted	0	663	0		G3_1-day	Wfikkn1	Secreted	0	862	0
G1_1-day	Wnt10a	Secreted	0	1155	0		G2_1-day	Wfikkn1	Secreted	0	663	0		G3_1-day	Wif1	Secreted	0	862	0
G1_1-day	Wnt10b	Secreted	0	1155	0		G2_1-day	Wfikkn2	Secreted	0	663	0		G3_1-day	Wnt10a	Secreted	0	862	0
G1_1-day	Wnt2b	Secreted	0	1155	0		G2_1-day	Wif1	Secreted	0	663	0		G3_1-day	Wnt10b	Secreted	0	862	0
G1_1-day	Wnt6	Secreted	0	1155	0		G2_1-day	Wnt10a	Secreted	0	663	0		G3_1-day	Wnt16	Secreted	0	862	0
G1_1-day	Wnt7a	Secreted	0	1155	0		G2_1-day	Wnt7a	Secreted	0	663	0		G3_1-day	Wnt7a	Secreted	0	862	0
Group	Genes	Category	Transcripts	Cell_Number	Per		Group	Genes	Category	Transcripts	Cell_Number	Per		Group	Genes	Category	Transcripts	Cell_Number	Per
G1_3-day	Cxcl14	Secreted	47896	2603	18.4003		G2_3-day	Fstl1	Secreted	43482	3816	11.3947		G3_3-day	Cxcl14	Secreted	14679	1945	7.54704
G1_3-day	Fstl1	Secreted	12406	2603	4.76604		G2_3-day	S100a11	Secreted	21157	3816	5.54429		G3_3-day	Fstl1	Secreted	8732	1945	4.48946
G1_3-day	S100a11	Secreted	7731	2603	2.97003		G2_3-day	Sfrp2	Secreted	17347	3816	4.54586		G3_3-day	Cxcl13	Secreted	8053	1945	4.14036
G1_3-day	Cxcl10	Secreted	6887	2603	2.64579		G2_3-day	S100a10	Secreted	17070	3816	4.47327		G3_3-day	Cxcl12	Secreted	6494	1945	3.33882
G1_3-day	Crlf1	Secreted	6816	2603	2.61852		G2_3-day	Cxcl5	Secreted	10332	3816	2.70755		G3_3-day	Ccl11	Secreted	3637	1945	1.86992
G1_3-day	Cxcl12	Secreted	6518	2603	2.50403		G2_3-day	Cxcl12	Secreted	8599	3816	2.25341		G3_3-day	Fgf10	Secreted	3597	1945	1.84936
G1_3-day	Ccl11	Secreted	5922	2603	2.27507		G2_3-day	S100a6	Secreted	6939	3816	1.8184		G3_3-day	Ccbe1	Secreted	3576	1945	1.83856
G1_3-day	Angptl4	Secreted	5135	2603	1.97272		G2_3-day	S100a13	Secreted	6853	3816	1.79586		G3_3-day	S100a11	Secreted	3446	1945	1.77172
G1_3-day	Ccl8	Secreted	4650	2603	1.7864		G2_3-day	S100a16	Secreted	6040	3816	1.58281		G3_3-day	Sfrp1	Secreted	2947	1945	1.51517
G1_3-day	Ccbe1	Secreted	4542	2603	1.74491		G2_3-day	Ccl8	Secreted	5339	3816	1.39911		G3_3-day	Ccl8	Secreted	2424	1945	1.24627
G1_3-day	S100a6	Secreted	4175	2603	1.60392		G2_3-day	Ccl7	Secreted	4925	3816	1.29062		G3_3-day	S100a13	Secreted	2086	1945	1.07249
G1_3-day	Mdk	Secreted	3946	2603	1.51594		G2_3-day	Ptn	Secreted	4530	3816	1.18711		G3_3-day	S100a10	Secreted	2030	1945	1.0437
G1_3-day	Vegfa	Secreted	3494	2603	1.3423		G2_3-day	Angptl4	Secreted	4034	3816	1.05713		G3_3-day	S100a6	Secreted	1933	1945	0.99383
G1_3-day	S100a13	Secreted	3487	2603	1.33961		G2_3-day	S100a4	Secreted	3807	3816	0.997642		G3_3-day	Fgf7	Secreted	1853	1945	0.952699
G1_3-day	S100a16	Secreted	3312	2603	1.27238		G2_3-day	Cxcl13	Secreted	3749	3816	0.982442		G3_3-day	S100a16	Secreted	1439	1945	0.739846
G1_3-day	S100a10	Secreted	3249	2603	1.24818		G2_3-day	Ccl11	Secreted	3738	3816	0.97956		G3_3-day	Csf1	Secreted	1429	1945	0.734704
G1_3-day	S100a4	Secreted	2460	2603	0.945063		G2_3-day	Cxcl14	Secreted	3700	3816	0.969602		G3_3-day	Crlf1	Secreted	1416	1945	0.728021
G1_3-day	Angptl2	Secreted	2282	2603	0.876681		G2_3-day	Ccl21a	Secreted	3376	3816	0.884696		G3_3-day	Angptl4	Secreted	1386	1945	0.712596
G1_3-day	Tgfb1	Secreted	2224	2603	0.854399		G2_3-day	Ccbe1	Secreted	3315	3816	0.868711		G3_3-day	Mdk	Secreted	1257	1945	0.646272
G1_3-day	Csf1	Secreted	2131	2603	0.818671		G2_3-day	Cxcl9	Secreted	3311	3816	0.867662		G3_3-day	Sfrp2	Secreted	1145	1945	0.588689
G1_3-day	Sfrp1	Secreted	2119	2603	0.814061		G2_3-day	Csf1	Secreted	2775	3816	0.727201		G3_3-day	S100a4	Secreted	1060	1945	0.544987
G1_3-day	Cxcl13	Secreted	2039	2603	0.783327		G2_3-day	Sfrp1	Secreted	2552	3816	0.668763		G3_3-day	Angptl2	Secreted	1056	1945	0.542931
G1_3-day	Fgf2	Secreted	1955	2603	0.751056		G2_3-day	Brinp3	Secreted	2362	3816	0.618973		G3_3-day	Fst	Secreted	945	1945	0.485861
G1_3-day	Fst	Secreted	1610	2603	0.618517		G2_3-day	Fgf7	Secreted	2359	3816	0.618187		G3_3-day	Vegfa	Secreted	895	1945	0.460154
G1_3-day	Ccl7	Secreted	1595	2603	0.612755		G2_3-day	Nrg1	Secreted	2346	3816	0.61478		G3_3-day	Kitl	Secreted	821	1945	0.422108
G1_3-day	Il34	Secreted	1410	2603	0.541683		G2_3-day	Fgf10	Secreted	2342	3816	0.613732		G3_3-day	Tgfb2	Secreted	775	1945	0.398458
G1_3-day	Inhba	Secreted	1391	2603	0.534383		G2_3-day	Pdgfd	Secreted	2198	3816	0.575996		G3_3-day	S100a1	Secreted	773	1945	0.397429
G1_3-day	Fgf10	Secreted	1262	2603	0.484825		G2_3-day	Angptl2	Secreted	1878	3816	0.492138		G3_3-day	Angpt1	Secreted	746	1945	0.383548
G1_3-day	Fstl3	Secreted	1186	2603	0.455628		G2_3-day	S100a1	Secreted	1771	3816	0.464099		G3_3-day	Brinp3	Secreted	718	1945	0.369152
G1_3-day	Fgf7	Secreted	1150	2603	0.441798		G2_3-day	Fst	Secreted	1720	3816	0.450734		G3_3-day	Fgf2	Secreted	684	1945	0.351671
G1_3-day	S100a1	Secreted	1144	2603	0.439493		G2_3-day	Tgfb2	Secreted	1686	3816	0.441824		G3_3-day	Tgfb1	Secreted	599	1945	0.307969
G1_3-day	Cxcl9	Secreted	1115	2603	0.428352		G2_3-day	Kitl	Secreted	1487	3816	0.389675		G3_3-day	Pdgfd	Secreted	592	1945	0.30437
G1_3-day	Sfrp2	Secreted	1103	2603	0.423742		G2_3-day	S100a9	Secreted	1388	3816	0.363732		G3_3-day	Tnfsf12	Secreted	581	1945	0.298715
G1_3-day	Cxcl5	Secreted	1010	2603	0.388014		G2_3-day	Ccl5	Secreted	1380	3816	0.361635		G3_3-day	Cxcl2	Secreted	553	1945	0.284319
G1_3-day	Pdgfa	Secreted	1001	2603	0.384556		G2_3-day	Pdgfc	Secreted	1229	3816	0.322065		G3_3-day	Vegfc	Secreted	545	1945	0.280206
G1_3-day	Tnfsf12	Secreted	991	2603	0.380715		G2_3-day	Hgf	Secreted	1210	3816	0.317086		G3_3-day	Hgf	Secreted	543	1945	0.279177
G1_3-day	Cx3cl1	Secreted	870	2603	0.33423		G2_3-day	Mdk	Secreted	1194	3816	0.312893		G3_3-day	Vegfb	Secreted	527	1945	0.270951
G1_3-day	Tgfb2	Secreted	848	2603	0.325778		G2_3-day	Cxcl2	Secreted	1128	3816	0.295597		G3_3-day	Ccl7	Secreted	510	1945	0.262211
G1_3-day	Tgfb3	Secreted	742	2603	0.285056		G2_3-day	S100a8	Secreted	1127	3816	0.295335		G3_3-day	Ngf	Secreted	490	1945	0.251928
G1_3-day	Hbegf	Secreted	695	2603	0.267		G2_3-day	Sfrp4	Secreted	1089	3816	0.285377		G3_3-day	Bmp4	Secreted	486	1945	0.249871
G1_3-day	Vegfb	Secreted	689	2603	0.264695		G2_3-day	Inhba	Secreted	1018	3816	0.266771		G3_3-day	Ptn	Secreted	486	1945	0.249871
G1_3-day	Ptn	Secreted	668	2603	0.256627		G2_3-day	Tgfb3	Secreted	983	3816	0.2576		G3_3-day	Cxcl9	Secreted	479	1945	0.246272
G1_3-day	Cxcl2	Secreted	640	2603	0.24587		G2_3-day	Vegfa	Secreted	938	3816	0.245807		G3_3-day	Cxcl5	Secreted	471	1945	0.242159
G1_3-day	Angpt1	Secreted	630	2603	0.242028		G2_3-day	Gdf10	Secreted	931	3816	0.243973		G3_3-day	Cxcl10	Secreted	405	1945	0.208226
G1_3-day	Bmp4	Secreted	623	2603	0.239339		G2_3-day	Vegfc	Secreted	893	3816	0.234015		G3_3-day	Gdf10	Secreted	405	1945	0.208226
G1_3-day	Ccl5	Secreted	606	2603	0.232808		G2_3-day	Tnfsf12	Secreted	737	3816	0.193134		G3_3-day	Il34	Secreted	402	1945	0.206684
G1_3-day	Kitl	Secreted	585	2603	0.224741		G2_3-day	Crlf1	Secreted	723	3816	0.189465		G3_3-day	Nrg1	Secreted	401	1945	0.20617
G1_3-day	Vegfc	Secreted	510	2603	0.195928		G2_3-day	Cxcl10	Secreted	698	3816	0.182914		G3_3-day	Ntf3	Secreted	372	1945	0.19126
G1_3-day	Wnt9a	Secreted	467	2603	0.179408		G2_3-day	Megf9	Secreted	650	3816	0.170335		G3_3-day	Tgfb3	Secreted	371	1945	0.190746
G1_3-day	Ngf	Secreted	456	2603	0.175182		G2_3-day	Pdgfa	Secreted	649	3816	0.170073		G3_3-day	Tnfsf13b	Secreted	368	1945	0.189203
G1_3-day	Fgf11	Secreted	436	2603	0.167499		G2_3-day	Angpt1	Secreted	645	3816	0.169025		G3_3-day	Wnt9a	Secreted	361	1945	0.185604
G1_3-day	S100a9	Secreted	382	2603	0.146754		G2_3-day	Wnt2	Secreted	632	3816	0.165618		G3_3-day	Pik3ip1	Secreted	346	1945	0.177892
G1_3-day	Hcfc2	Secreted	364	2603	0.139839		G2_3-day	Ism1	Secreted	610	3816	0.159853		G3_3-day	Cx3cl1	Secreted	341	1945	0.175321
G1_3-day	Brinp3	Secreted	353	2603	0.135613		G2_3-day	Bmp6	Secreted	580	3816	0.151992		G3_3-day	S100a9	Secreted	332	1945	0.170694
G1_3-day	Megf8	Secreted	330	2603	0.126777		G2_3-day	Ngf	Secreted	573	3816	0.150157		G3_3-day	Hcfc2	Secreted	323	1945	0.166067
G1_3-day	Hgf	Secreted	324	2603	0.124472		G2_3-day	Fgf2	Secreted	515	3816	0.134958		G3_3-day	Il16	Secreted	318	1945	0.163496
G1_3-day	Crlf3	Secreted	316	2603	0.121398		G2_3-day	Fgf18	Secreted	503	3816	0.131813		G3_3-day	Fgf14	Secreted	306	1945	0.157326
G1_3-day	S100a8	Secreted	303	2603	0.116404		G2_3-day	Vegfb	Secreted	491	3816	0.128669		G3_3-day	Vwc2	Secreted	301	1945	0.154756
G1_3-day	Pgf	Secreted	300	2603	0.115252		G2_3-day	Hcfc2	Secreted	484	3816	0.126834		G3_3-day	Crlf3	Secreted	270	1945	0.138817
G1_3-day	Fgf18	Secreted	282	2603	0.108337		G2_3-day	Wnt9a	Secreted	467	3816	0.122379		G3_3-day	Fgf18	Secreted	268	1945	0.137789
G1_3-day	Pik3ip1	Secreted	279	2603	0.107184		G2_3-day	Tgfb1	Secreted	445	3816	0.116614		G3_3-day	S100a8	Secreted	251	1945	0.129049
G1_3-day	Gdf10	Secreted	270	2603	0.103726		G2_3-day	Pik3ip1	Secreted	428	3816	0.112159		G3_3-day	Inhba	Secreted	245	1945	0.125964
G1_3-day	Il16	Secreted	258	2603	0.0991164		G2_3-day	Megf8	Secreted	402	3816	0.105346		G3_3-day	Ism1	Secreted	241	1945	0.123907
G1_3-day	Tnfsf9	Secreted	251	2603	0.0964272		G2_3-day	Tnfsf13b	Secreted	388	3816	0.101677		G3_3-day	Megf8	Secreted	239	1945	0.122879
G1_3-day	Lefty1	Secreted	244	2603	0.093738		G2_3-day	Vwc2	Secreted	367	3816	0.096174		G3_3-day	Pdgfa	Secreted	180	1945	0.092545
G1_3-day	Pdgfd	Secreted	240	2603	0.0922013		G2_3-day	Ccl9	Secreted	354	3816	0.0927673		G3_3-day	Ccl25	Secreted	178	1945	0.0915167
G1_3-day	Wnt5a	Secreted	229	2603	0.0879754		G2_3-day	Pgf	Secreted	334	3816	0.0875262		G3_3-day	Fstl3	Secreted	173	1945	0.088946
G1_3-day	Il1b	Secreted	221	2603	0.084902		G2_3-day	Inhbb	Secreted	318	3816	0.0833333		G3_3-day	Pdgfc	Secreted	165	1945	0.0848329
G1_3-day	Megf11	Secreted	218	2603	0.0837495		G2_3-day	Crlf3	Secreted	315	3816	0.0825472		G3_3-day	Ccl5	Secreted	162	1945	0.0832905
G1_3-day	Chrd	Secreted	198	2603	0.0760661		G2_3-day	Wnt16	Secreted	313	3816	0.0820231		G3_3-day	Chrd	Secreted	158	1945	0.0812339
G1_3-day	Ccl27a	Secreted	195	2603	0.0749136		G2_3-day	Angptl1	Secreted	292	3816	0.0765199		G3_3-day	Megf9	Secreted	158	1945	0.0812339
G1_3-day	Nrg1	Secreted	187	2603	0.0718402		G2_3-day	Tnfsf8	Secreted	288	3816	0.0754717		G3_3-day	Inhbb	Secreted	155	1945	0.0796915
G1_3-day	Wnt11	Secreted	184	2603	0.0706877		G2_3-day	Wnt5a	Secreted	287	3816	0.0752096		G3_3-day	Sfrp4	Secreted	146	1945	0.0750643
G1_3-day	Ccl25	Secreted	182	2603	0.0699193		G2_3-day	Chrdl1	Secreted	270	3816	0.0707547		G3_3-day	Fgf11	Secreted	139	1945	0.0714653
G1_3-day	Fgf23	Secreted	177	2603	0.0679985		G2_3-day	Fgf14	Secreted	260	3816	0.0681342		G3_3-day	Wnt5a	Secreted	132	1945	0.0678663
G1_3-day	Tnfsf13b	Secreted	171	2603	0.0656934		G2_3-day	S100b	Secreted	256	3816	0.067086		G3_3-day	Ccl21a	Secreted	129	1945	0.0663239
G1_3-day	Bmp6	Secreted	169	2603	0.0649251		G2_3-day	Hbegf	Secreted	245	3816	0.0642034		G3_3-day	Megf11	Secreted	127	1945	0.0652956
G1_3-day	Frzb	Secreted	154	2603	0.0591625		G2_3-day	Cxcl3	Secreted	235	3816	0.0615828		G3_3-day	Bmp6	Secreted	124	1945	0.0637532
G1_3-day	Ntf3	Secreted	154	2603	0.0591625		G2_3-day	Ntf3	Secreted	224	3816	0.0587002		G3_3-day	Ccl27a	Secreted	108	1945	0.055527
G1_3-day	Inhbb	Secreted	149	2603	0.0572416		G2_3-day	Il1b	Secreted	223	3816	0.0584382		G3_3-day	Il1b	Secreted	108	1945	0.055527
G1_3-day	Cxcl3	Secreted	148	2603	0.0568575		G2_3-day	Ccl27a	Secreted	221	3816	0.057914		G3_3-day	Gdf15	Secreted	105	1945	0.0539846
G1_3-day	Ism1	Secreted	147	2603	0.0564733		G2_3-day	Ereg	Secreted	218	3816	0.0571279		G3_3-day	Flt3l	Secreted	104	1945	0.0534704
G1_3-day	Clcf1	Secreted	145	2603	0.055705		G2_3-day	Fgf11	Secreted	207	3816	0.0542453		G3_3-day	Angptl1	Secreted	100	1945	0.0514139
G1_3-day	Pdgfc	Secreted	137	2603	0.0526316		G2_3-day	Fstl3	Secreted	204	3816	0.0534591		G3_3-day	Tnfsf8	Secreted	98	1945	0.0503856
G1_3-day	Btc	Secreted	131	2603	0.0503265		G2_3-day	Bmp3	Secreted	193	3816	0.0505765		G3_3-day	Wnt2	Secreted	94	1945	0.048329
G1_3-day	Bmp2	Secreted	110	2603	0.0422589		G2_3-day	Wnt11	Secreted	183	3816	0.047956		G3_3-day	Wnt11	Secreted	91	1945	0.0467866
G1_3-day	Wnt2	Secreted	108	2603	0.0414906		G2_3-day	Tnfsf9	Secreted	180	3816	0.0471698		G3_3-day	Lefty1	Secreted	90	1945	0.0462725
G1_3-day	Ereg	Secreted	107	2603	0.0411064		G2_3-day	Chrd	Secreted	170	3816	0.0445493		G3_3-day	Wnt4	Secreted	88	1945	0.0452442
G1_3-day	Gdf11	Secreted	100	2603	0.0384172		G2_3-day	Ccl25	Secreted	162	3816	0.0424528		G3_3-day	Fgf23	Secreted	86	1945	0.0442159
G1_3-day	Tnfsf8	Secreted	100	2603	0.0384172		G2_3-day	Il16	Secreted	147	3816	0.038522		G3_3-day	Hbegf	Secreted	85	1945	0.0437018
G1_3-day	Sfrp4	Secreted	98	2603	0.0376489		G2_3-day	Lefty1	Secreted	138	3816	0.0361635		G3_3-day	Ccl3	Secreted	83	1945	0.0426735
G1_3-day	Cxcl11	Secreted	97	2603	0.0372647		G2_3-day	Wnt4	Secreted	136	3816	0.0356394		G3_3-day	Tnfsf9	Secreted	80	1945	0.0411311
G1_3-day	Ccl4	Secreted	96	2603	0.0368805		G2_3-day	Gdf11	Secreted	111	3816	0.0290881		G3_3-day	Ccl4	Secreted	79	1945	0.040617
G1_3-day	Tnfsf10	Secreted	96	2603	0.0368805		G2_3-day	Flt3l	Secreted	110	3816	0.028826		G3_3-day	Il17d	Secreted	78	1945	0.0401028
G1_3-day	Gdf6	Secreted	92	2603	0.0353438		G2_3-day	Il34	Secreted	108	3816	0.0283019		G3_3-day	Cxcl3	Secreted	71	1945	0.0365039
G1_3-day	Vwc2	Secreted	85	2603	0.0326546		G2_3-day	Cx3cl1	Secreted	104	3816	0.0272537		G3_3-day	Angpt2	Secreted	68	1945	0.0349614
G1_3-day	Fgfbp3	Secreted	84	2603	0.0322705		G2_3-day	Fgf13	Secreted	103	3816	0.0269916		G3_3-day	Nrg2	Secreted	65	1945	0.033419
G1_3-day	S100b	Secreted	84	2603	0.0322705		G2_3-day	Scube2	Secreted	96	3816	0.0251572		G3_3-day	Fgf13	Secreted	62	1945	0.0318766
G1_3-day	Flt3l	Secreted	77	2603	0.0295813		G2_3-day	S100a3	Secreted	86	3816	0.0225367		G3_3-day	Gdf11	Secreted	60	1945	0.0308483
G1_3-day	Ccl3	Secreted	74	2603	0.0284287		G2_3-day	Tnfsf11	Secreted	82	3816	0.0214885		G3_3-day	Pgf	Secreted	58	1945	0.0298201
G1_3-day	Il17d	Secreted	70	2603	0.026892		G2_3-day	Il7	Secreted	81	3816	0.0212264		G3_3-day	Scube2	Secreted	57	1945	0.0293059
G1_3-day	Tchh	Secreted	62	2603	0.0238187		G2_3-day	Megf11	Secreted	70	3816	0.0183438		G3_3-day	Wnt5b	Secreted	55	1945	0.0282776
G1_3-day	S100a3	Secreted	58	2603	0.022282		G2_3-day	Ccl4	Secreted	69	3816	0.0180818		G3_3-day	Il1rn	Secreted	54	1945	0.0277635
G1_3-day	Gdf15	Secreted	57	2603	0.0218978		G2_3-day	Scube1	Secreted	69	3816	0.0180818		G3_3-day	Chrdl1	Secreted	53	1945	0.0272494
G1_3-day	Angpt4	Secreted	55	2603	0.0211295		G2_3-day	Ccl3	Secreted	65	3816	0.0170335		G3_3-day	Scube1	Secreted	53	1945	0.0272494
G1_3-day	Megf9	Secreted	53	2603	0.0203611		G2_3-day	Il17d	Secreted	64	3816	0.0167715		G3_3-day	S100b	Secreted	51	1945	0.0262211
G1_3-day	Nrg2	Secreted	51	2603	0.0195928		G2_3-day	Angpt4	Secreted	60	3816	0.0157233		G3_3-day	Btc	Secreted	49	1945	0.0251928
G1_3-day	Angptl6	Secreted	49	2603	0.0188244		G2_3-day	Fgfbp3	Secreted	60	3816	0.0157233		G3_3-day	Angptl6	Secreted	48	1945	0.0246787
G1_3-day	Il1rn	Secreted	47	2603	0.0180561		G2_3-day	Gdf15	Secreted	59	3816	0.0154612		G3_3-day	Fgfbp3	Secreted	48	1945	0.0246787
G1_3-day	Wnt4	Secreted	45	2603	0.0172877		G2_3-day	Tgfa	Secreted	58	3816	0.0151992		G3_3-day	Angpt4	Secreted	43	1945	0.022108
G1_3-day	Pf4	Secreted	44	2603	0.0169036		G2_3-day	Btc	Secreted	51	3816	0.0133648		G3_3-day	Gdf6	Secreted	43	1945	0.022108
G1_3-day	Angpt2	Secreted	41	2603	0.0157511		G2_3-day	Wnt5b	Secreted	51	3816	0.0133648		G3_3-day	Fgf12	Secreted	40	1945	0.0205656
G1_3-day	Angptl1	Secreted	40	2603	0.0153669		G2_3-day	Megf6	Secreted	50	3816	0.0131027		G3_3-day	Frzb	Secreted	40	1945	0.0205656
G1_3-day	Inha	Secreted	39	2603	0.0149827		G2_3-day	Gdnf	Secreted	44	3816	0.0115304		G3_3-day	Ccl9	Secreted	39	1945	0.0200514
G1_3-day	Wnt5b	Secreted	39	2603	0.0149827		G2_3-day	Il1rn	Secreted	41	3816	0.0107442		G3_3-day	Bmp2	Secreted	36	1945	0.018509
G1_3-day	Scube2	Secreted	36	2603	0.0138302		G2_3-day	Bmp4	Secreted	40	3816	0.0104822		G3_3-day	Tnfsf10	Secreted	35	1945	0.0179949
G1_3-day	Bdnf	Secreted	34	2603	0.0130619		G2_3-day	Fgf12	Secreted	40	3816	0.0104822		G3_3-day	Wnt16	Secreted	35	1945	0.0179949
G1_3-day	Bmp7	Secreted	31	2603	0.0119093		G2_3-day	Angpt2	Secreted	37	3816	0.00969602		G3_3-day	Tnfsf11	Secreted	33	1945	0.0169666
G1_3-day	Megf10	Secreted	31	2603	0.0119093		G2_3-day	Clcf1	Secreted	37	3816	0.00969602		G3_3-day	Clcf1	Secreted	31	1945	0.0159383
G1_3-day	Megf6	Secreted	31	2603	0.0119093		G2_3-day	Ccl6	Secreted	35	3816	0.00917191		G3_3-day	Bdnf	Secreted	29	1945	0.01491
G1_3-day	Fgf14	Secreted	27	2603	0.0103726		G2_3-day	Egfl7	Secreted	34	3816	0.00890985		G3_3-day	Il7	Secreted	29	1945	0.01491
G1_3-day	Tnfsf18	Secreted	27	2603	0.0103726		G2_3-day	Inha	Secreted	34	3816	0.00890985		G3_3-day	Gdnf	Secreted	28	1945	0.0143959
G1_3-day	Ctf1	Secreted	26	2603	0.00998848		G2_3-day	Bmp7	Secreted	31	3816	0.00812369		G3_3-day	Inha	Secreted	26	1945	0.0133676
G1_3-day	Egfl7	Secreted	26	2603	0.00998848		G2_3-day	Ctf1	Secreted	31	3816	0.00812369		G3_3-day	Megf6	Secreted	26	1945	0.0133676
G1_3-day	Fgf13	Secreted	23	2603	0.00883596		G2_3-day	Tchh	Secreted	30	3816	0.00786164		G3_3-day	Tchh	Secreted	26	1945	0.0133676
G1_3-day	Ccl17	Secreted	22	2603	0.00845179		G2_3-day	Gdf9	Secreted	29	3816	0.00759958		G3_3-day	Ccl21b	Secreted	25	1945	0.0128535
G1_3-day	Ccl9	Secreted	22	2603	0.00845179		G2_3-day	Wnt10b	Secreted	29	3816	0.00759958		G3_3-day	Ereg	Secreted	24	1945	0.0123393
G1_3-day	Nrg3	Secreted	22	2603	0.00845179		G2_3-day	Angptl6	Secreted	28	3816	0.00733753		G3_3-day	Tgfa	Secreted	22	1945	0.0113111
G1_3-day	Ccl6	Secreted	20	2603	0.00768344		G2_3-day	Tnfsf10	Secreted	26	3816	0.00681342		G3_3-day	Cxcl11	Secreted	21	1945	0.0107969
G1_3-day	Scube1	Secreted	17	2603	0.00653093		G2_3-day	Cxcl11	Secreted	23	3816	0.00602725		G3_3-day	Megf10	Secreted	20	1945	0.0102828
G1_3-day	Chrdl1	Secreted	14	2603	0.00537841		G2_3-day	Bdnf	Secreted	21	3816	0.00550315		G3_3-day	S100a3	Secreted	20	1945	0.0102828
G1_3-day	Egfl8	Secreted	14	2603	0.00537841		G2_3-day	Ccl21b	Secreted	21	3816	0.00550315		G3_3-day	Tnfsf18	Secreted	18	1945	0.0092545
G1_3-day	Fgf21	Secreted	14	2603	0.00537841		G2_3-day	Bmp2	Secreted	20	3816	0.00524109		G3_3-day	Angptl3	Secreted	15	1945	0.00771208
G1_3-day	Gdf9	Secreted	14	2603	0.00537841		G2_3-day	Egfl8	Secreted	20	3816	0.00524109		G3_3-day	Pf4	Secreted	14	1945	0.00719794
G1_3-day	Il7	Secreted	14	2603	0.00537841		G2_3-day	Frzb	Secreted	20	3816	0.00524109		G3_3-day	Egfl8	Secreted	13	1945	0.00668381
G1_3-day	Cbln3	Secreted	12	2603	0.00461006		G2_3-day	Il1a	Secreted	20	3816	0.00524109		G3_3-day	Gdf9	Secreted	13	1945	0.00668381
G1_3-day	Thpo	Secreted	12	2603	0.00461006		G2_3-day	Gdf6	Secreted	19	3816	0.00497904		G3_3-day	Bmp5	Secreted	12	1945	0.00616967
G1_3-day	Bmp5	Secreted	10	2603	0.00384172		G2_3-day	Tnfsf18	Secreted	19	3816	0.00497904		G3_3-day	Bmp7	Secreted	12	1945	0.00616967
G1_3-day	Chrdl2	Secreted	10	2603	0.00384172		G2_3-day	Bmp8a	Secreted	18	3816	0.00471698		G3_3-day	Insl6	Secreted	11	1945	0.00565553
G1_3-day	Gdnf	Secreted	10	2603	0.00384172		G2_3-day	Pf4	Secreted	18	3816	0.00471698		G3_3-day	Chrdl2	Secreted	10	1945	0.00514139
G1_3-day	Insl6	Secreted	10	2603	0.00384172		G2_3-day	Wfikkn2	Secreted	17	3816	0.00445493		G3_3-day	Egfl7	Secreted	10	1945	0.00514139
G1_3-day	Wnt16	Secreted	10	2603	0.00384172		G2_3-day	Insl6	Secreted	16	3816	0.00419287		G3_3-day	Bmp3	Secreted	9	1945	0.00462725
G1_3-day	Ccl21b	Secreted	9	2603	0.00345755		G2_3-day	Ccl12	Secreted	14	3816	0.00366876		G3_3-day	Ccl6	Secreted	9	1945	0.00462725
G1_3-day	Tnfsf11	Secreted	9	2603	0.00345755		G2_3-day	Fgf23	Secreted	14	3816	0.00366876		G3_3-day	Il12a	Secreted	9	1945	0.00462725
G1_3-day	Wfikkn2	Secreted	9	2603	0.00345755		G2_3-day	S100a14	Secreted	14	3816	0.00366876		G3_3-day	Il19	Secreted	9	1945	0.00462725
G1_3-day	Angptl7	Secreted	7	2603	0.00268921		G2_3-day	Wnt6	Secreted	14	3816	0.00366876		G3_3-day	Wfikkn2	Secreted	9	1945	0.00462725
G1_3-day	Artn	Secreted	7	2603	0.00268921		G2_3-day	Xcl1	Secreted	14	3816	0.00366876		G3_3-day	Wnt6	Secreted	9	1945	0.00462725
G1_3-day	Fgf12	Secreted	7	2603	0.00268921		G2_3-day	Nrg3	Secreted	13	3816	0.00340671		G3_3-day	Dhh	Secreted	8	1945	0.00411311
G1_3-day	Lefty2	Secreted	6	2603	0.00230503		G2_3-day	Sfrp5	Secreted	13	3816	0.00340671		G3_3-day	Thpo	Secreted	8	1945	0.00411311
G1_3-day	Nrtn	Secreted	6	2603	0.00230503		G2_3-day	Thpo	Secreted	13	3816	0.00340671		G3_3-day	Wnt2b	Secreted	8	1945	0.00411311
G1_3-day	S100a5	Secreted	6	2603	0.00230503		G2_3-day	Nrg2	Secreted	12	3816	0.00314465		G3_3-day	Ctf1	Secreted	7	1945	0.00359897
G1_3-day	Ccl12	Secreted	5	2603	0.00192086		G2_3-day	S100a5	Secreted	12	3816	0.00314465		G3_3-day	Tnfsf4	Secreted	7	1945	0.00359897
G1_3-day	Ebi3	Secreted	5	2603	0.00192086		G2_3-day	Wnt2b	Secreted	10	3816	0.00262055		G3_3-day	Angptl7	Secreted	6	1945	0.00308483
G1_3-day	Il1a	Secreted	5	2603	0.00192086		G2_3-day	Bmp5	Secreted	9	3816	0.00235849		G3_3-day	S100a14	Secreted	5	1945	0.00257069
G1_3-day	Wnt6	Secreted	5	2603	0.00192086		G2_3-day	Egfl6	Secreted	9	3816	0.00235849		G3_3-day	S100a5	Secreted	5	1945	0.00257069
G1_3-day	Angptl3	Secreted	4	2603	0.00153669		G2_3-day	Fgf21	Secreted	9	3816	0.00235849		G3_3-day	Areg	Secreted	4	1945	0.00205655
G1_3-day	Ccl28	Secreted	4	2603	0.00153669		G2_3-day	Cbln3	Secreted	8	3816	0.00209644		G3_3-day	Cbln3	Secreted	4	1945	0.00205655
G1_3-day	Dhh	Secreted	4	2603	0.00153669		G2_3-day	Megf10	Secreted	8	3816	0.00209644		G3_3-day	Il17c	Secreted	4	1945	0.00205655
G1_3-day	Il12a	Secreted	4	2603	0.00153669		G2_3-day	Angptl7	Secreted	7	3816	0.00183438		G3_3-day	Nrg3	Secreted	4	1945	0.00205655
G1_3-day	Il17c	Secreted	4	2603	0.00153669		G2_3-day	Nrtn	Secreted	7	3816	0.00183438		G3_3-day	Xcl1	Secreted	4	1945	0.00205655
G1_3-day	Inhbc	Secreted	4	2603	0.00153669		G2_3-day	Scube3	Secreted	7	3816	0.00183438		G3_3-day	Ccl12	Secreted	3	1945	0.00154242
G1_3-day	Ism2	Secreted	4	2603	0.00153669		G2_3-day	Ctf2	Secreted	6	3816	0.00157233		G3_3-day	Egfl6	Secreted	3	1945	0.00154242
G1_3-day	Wfikkn1	Secreted	4	2603	0.00153669		G2_3-day	Dhh	Secreted	6	3816	0.00157233		G3_3-day	Nrg4	Secreted	3	1945	0.00154242
G1_3-day	Egfl6	Secreted	3	2603	0.00115252		G2_3-day	Ebi3	Secreted	6	3816	0.00157233		G3_3-day	Pdgfb	Secreted	3	1945	0.00154242
G1_3-day	S100a14	Secreted	3	2603	0.00115252		G2_3-day	Ntf5	Secreted	6	3816	0.00157233		G3_3-day	Scube3	Secreted	3	1945	0.00154242
G1_3-day	Tgfa	Secreted	3	2603	0.00115252		G2_3-day	Wif1	Secreted	6	3816	0.00157233		G3_3-day	Sfrp5	Secreted	3	1945	0.00154242
G1_3-day	Tnfsf14	Secreted	3	2603	0.00115252		G2_3-day	Angptl3	Secreted	5	3816	0.00131027		G3_3-day	Tnfsf14	Secreted	3	1945	0.00154242
G1_3-day	Wnt2b	Secreted	3	2603	0.00115252		G2_3-day	Areg	Secreted	5	3816	0.00131027		G3_3-day	Ccl17	Secreted	2	1945	0.00102828
G1_3-day	Xcl1	Secreted	3	2603	0.00115252		G2_3-day	Il12a	Secreted	5	3816	0.00131027		G3_3-day	Fgf21	Secreted	2	1945	0.00102828
G1_3-day	Fgf9	Secreted	2	2603	0.000768344		G2_3-day	Il17b	Secreted	5	3816	0.00131027		G3_3-day	Il23a	Secreted	2	1945	0.00102828
G1_3-day	Hgfac	Secreted	2	2603	0.000768344		G2_3-day	Ism2	Secreted	5	3816	0.00131027		G3_3-day	Ppbp	Secreted	2	1945	0.00102828
G1_3-day	Nrg4	Secreted	2	2603	0.000768344		G2_3-day	Ppbp	Secreted	5	3816	0.00131027		G3_3-day	Prl2c3	Secreted	2	1945	0.00102828
G1_3-day	Ppbp	Secreted	2	2603	0.000768344		G2_3-day	Tnfsf15	Secreted	5	3816	0.00131027		G3_3-day	S100g	Secreted	2	1945	0.00102828
G1_3-day	Prl2c3	Secreted	2	2603	0.000768344		G2_3-day	Tnfsf4	Secreted	5	3816	0.00131027		G3_3-day	Vwc2l	Secreted	2	1945	0.00102828
G1_3-day	Scube3	Secreted	2	2603	0.000768344		G2_3-day	Wfikkn1	Secreted	5	3816	0.00131027		G3_3-day	Wfikkn1	Secreted	2	1945	0.00102828
G1_3-day	Tnfsf15	Secreted	2	2603	0.000768344		G2_3-day	Hgfac	Secreted	4	3816	0.00104822		G3_3-day	Wif1	Secreted	2	1945	0.00102828
G1_3-day	Areg	Secreted	1	2603	0.000384172		G2_3-day	Il17c	Secreted	4	3816	0.00104822		G3_3-day	Artn	Secreted	1	1945	0.000514139
G1_3-day	Fasl	Secreted	1	2603	0.000384172		G2_3-day	Il19	Secreted	4	3816	0.00104822		G3_3-day	Bmp8a	Secreted	1	1945	0.000514139
G1_3-day	Fgf16	Secreted	1	2603	0.000384172		G2_3-day	Inhbc	Secreted	4	3816	0.00104822		G3_3-day	Ccl28	Secreted	1	1945	0.000514139
G1_3-day	Il17b	Secreted	1	2603	0.000384172		G2_3-day	S100a2	Secreted	4	3816	0.00104822		G3_3-day	Ebi3	Secreted	1	1945	0.000514139
G1_3-day	Il19	Secreted	1	2603	0.000384172		G2_3-day	Ccl28	Secreted	3	3816	0.000786164		G3_3-day	Fgf16	Secreted	1	1945	0.000514139
G1_3-day	Il23a	Secreted	1	2603	0.000384172		G2_3-day	Il23a	Secreted	3	3816	0.000786164		G3_3-day	Fgf22	Secreted	1	1945	0.000514139
G1_3-day	Il5	Secreted	1	2603	0.000384172		G2_3-day	Pdgfb	Secreted	2	3816	0.000524109		G3_3-day	Fgf9	Secreted	1	1945	0.000514139
G1_3-day	Ntf5	Secreted	1	2603	0.000384172		G2_3-day	Prl2c3	Secreted	2	3816	0.000524109		G3_3-day	Il17b	Secreted	1	1945	0.000514139
G1_3-day	Pdgfb	Secreted	1	2603	0.000384172		G2_3-day	S100g	Secreted	2	3816	0.000524109		G3_3-day	Ism2	Secreted	1	1945	0.000514139
G1_3-day	S100a2	Secreted	1	2603	0.000384172		G2_3-day	Vwc2l	Secreted	2	3816	0.000524109		G3_3-day	Lefty2	Secreted	1	1945	0.000514139
G1_3-day	S100g	Secreted	1	2603	0.000384172		G2_3-day	Wnt7a	Secreted	2	3816	0.000524109		G3_3-day	Ntf5	Secreted	1	1945	0.000514139
G1_3-day	S100z	Secreted	1	2603	0.000384172		G2_3-day	Artn	Secreted	1	3816	0.000262055		G3_3-day	Tnfsf15	Secreted	1	1945	0.000514139
G1_3-day	Vwc2l	Secreted	1	2603	0.000384172		G2_3-day	Chrdl2	Secreted	1	3816	0.000262055		G3_3-day	Bmp15	Secreted	0	1945	0
G1_3-day	Wnt7a	Secreted	1	2603	0.000384172		G2_3-day	Fasl	Secreted	1	3816	0.000262055		G3_3-day	Brinp2	Secreted	0	1945	0
G1_3-day	Bmp15	Secreted	0	2603	0		G2_3-day	Fgf9	Secreted	1	3816	0.000262055		G3_3-day	Cbln2	Secreted	0	1945	0
G1_3-day	Bmp3	Secreted	0	2603	0		G2_3-day	Il5	Secreted	1	3816	0.000262055		G3_3-day	Ccl24	Secreted	0	1945	0
G1_3-day	Bmp8a	Secreted	0	2603	0		G2_3-day	Nrg4	Secreted	1	3816	0.000262055		G3_3-day	Ctf2	Secreted	0	1945	0
G1_3-day	Brinp2	Secreted	0	2603	0		G2_3-day	S100z	Secreted	1	3816	0.000262055		G3_3-day	Epgn	Secreted	0	1945	0
G1_3-day	Cbln2	Secreted	0	2603	0		G2_3-day	Bmp15	Secreted	0	3816	0		G3_3-day	Fasl	Secreted	0	1945	0
G1_3-day	Ccl21a	Secreted	0	2603	0		G2_3-day	Brinp2	Secreted	0	3816	0		G3_3-day	Fgf5	Secreted	0	1945	0
G1_3-day	Ccl24	Secreted	0	2603	0		G2_3-day	Cbln2	Secreted	0	3816	0		G3_3-day	Fgfbp1	Secreted	0	1945	0
G1_3-day	Ctf2	Secreted	0	2603	0		G2_3-day	Ccl17	Secreted	0	3816	0		G3_3-day	Gdf3	Secreted	0	1945	0
G1_3-day	Epgn	Secreted	0	2603	0		G2_3-day	Ccl24	Secreted	0	3816	0		G3_3-day	Gm13272	Secreted	0	1945	0
G1_3-day	Fgf22	Secreted	0	2603	0		G2_3-day	Epgn	Secreted	0	3816	0		G3_3-day	Gm13283	Secreted	0	1945	0
G1_3-day	Fgf5	Secreted	0	2603	0		G2_3-day	Fgf16	Secreted	0	3816	0		G3_3-day	Hgfac	Secreted	0	1945	0
G1_3-day	Fgfbp1	Secreted	0	2603	0		G2_3-day	Fgf22	Secreted	0	3816	0		G3_3-day	Ifnk	Secreted	0	1945	0
G1_3-day	Gdf3	Secreted	0	2603	0		G2_3-day	Fgf5	Secreted	0	3816	0		G3_3-day	Ifnz	Secreted	0	1945	0
G1_3-day	Gm13272	Secreted	0	2603	0		G2_3-day	Fgfbp1	Secreted	0	3816	0		G3_3-day	Ihh	Secreted	0	1945	0
G1_3-day	Gm13283	Secreted	0	2603	0		G2_3-day	Gdf3	Secreted	0	3816	0		G3_3-day	Il17a	Secreted	0	1945	0
G1_3-day	Ifnk	Secreted	0	2603	0		G2_3-day	Gm13272	Secreted	0	3816	0		G3_3-day	Il17f	Secreted	0	1945	0
G1_3-day	Ifnz	Secreted	0	2603	0		G2_3-day	Gm13283	Secreted	0	3816	0		G3_3-day	Il1a	Secreted	0	1945	0
G1_3-day	Ihh	Secreted	0	2603	0		G2_3-day	Ifnk	Secreted	0	3816	0		G3_3-day	Il5	Secreted	0	1945	0
G1_3-day	Il17a	Secreted	0	2603	0		G2_3-day	Ifnz	Secreted	0	3816	0		G3_3-day	Inhbc	Secreted	0	1945	0
G1_3-day	Il17f	Secreted	0	2603	0		G2_3-day	Ihh	Secreted	0	3816	0		G3_3-day	Nrtn	Secreted	0	1945	0
G1_3-day	Sfrp5	Secreted	0	2603	0		G2_3-day	Il17a	Secreted	0	3816	0		G3_3-day	S100a2	Secreted	0	1945	0
G1_3-day	Tnfsf4	Secreted	0	2603	0		G2_3-day	Il17f	Secreted	0	3816	0		G3_3-day	S100z	Secreted	0	1945	0
G1_3-day	Wif1	Secreted	0	2603	0		G2_3-day	Lefty2	Secreted	0	3816	0		G3_3-day	Wnt10a	Secreted	0	1945	0
G1_3-day	Wnt10a	Secreted	0	2603	0		G2_3-day	Tnfsf14	Secreted	0	3816	0		G3_3-day	Wnt10b	Secreted	0	1945	0
G1_3-day	Wnt10b	Secreted	0	2603	0		G2_3-day	Wnt10a	Secreted	0	3816	0		G3_3-day	Wnt7a	Secreted	0	1945	0
Group	Genes	Category	Transcripts	Cell_Number	Per		Group	Genes	Category	Transcripts	Cell_Number	Per		Group	Genes	Category	Transcripts	Cell_Number	Per
G1_7-day	Cxcl14	Secreted	122587	3746	32.7248		G2_7-day	Fstl1	Secreted	21961	1825	12.0334		G3_7-day	Cxcl14	Secreted	32575	1803	18.0671
G1_7-day	Fstl1	Secreted	15725	3746	4.19781		G2_7-day	Sfrp2	Secreted	15018	1825	8.22904		G3_7-day	Fstl1	Secreted	8024	1803	4.45036
G1_7-day	Crlf1	Secreted	12023	3746	3.20956		G2_7-day	S100a10	Secreted	9585	1825	5.25205		G3_7-day	Cxcl12	Secreted	5124	1803	2.84193
G1_7-day	S100a11	Secreted	10933	3746	2.91858		G2_7-day	S100a11	Secreted	8756	1825	4.79781		G3_7-day	Ccl11	Secreted	4976	1803	2.75984
G1_7-day	Cxcl12	Secreted	10130	3746	2.70422		G2_7-day	Cxcl14	Secreted	7082	1825	3.88055		G3_7-day	Ccbe1	Secreted	4759	1803	2.63949
G1_7-day	Mdk	Secreted	9288	3746	2.47944		G2_7-day	Sfrp4	Secreted	4355	1825	2.3863		G3_7-day	Fgf10	Secreted	4086	1803	2.26622
G1_7-day	S100a6	Secreted	8270	3746	2.20769		G2_7-day	Ptn	Secreted	4283	1825	2.34685		G3_7-day	S100a6	Secreted	3413	1803	1.89296
G1_7-day	Il34	Secreted	8107	3746	2.16418		G2_7-day	Sfrp1	Secreted	4135	1825	2.26575		G3_7-day	Fst	Secreted	3175	1803	1.76095
G1_7-day	Ccl11	Secreted	7321	3746	1.95435		G2_7-day	S100a6	Secreted	4118	1825	2.25644		G3_7-day	S100a11	Secreted	3141	1803	1.7421
G1_7-day	S100a16	Secreted	6995	3746	1.86733		G2_7-day	Cxcl12	Secreted	3894	1825	2.1337		G3_7-day	Sfrp1	Secreted	2855	1803	1.58347
G1_7-day	Cxcl10	Secreted	6029	3746	1.60945		G2_7-day	Ccl11	Secreted	3606	1825	1.97589		G3_7-day	Mdk	Secreted	2508	1803	1.39101
G1_7-day	Ccbe1	Secreted	6013	3746	1.60518		G2_7-day	Cxcl5	Secreted	2729	1825	1.49534		G3_7-day	Crlf1	Secreted	2332	1803	1.2934
G1_7-day	S100a13	Secreted	5742	3746	1.53284		G2_7-day	S100a13	Secreted	2712	1825	1.48603		G3_7-day	S100a13	Secreted	2114	1803	1.17249
G1_7-day	Sfrp1	Secreted	4073	3746	1.08729		G2_7-day	S100a16	Secreted	2596	1825	1.42247		G3_7-day	S100a10	Secreted	2073	1803	1.14975
G1_7-day	S100a10	Secreted	3858	3746	1.0299		G2_7-day	S100a4	Secreted	2448	1825	1.34137		G3_7-day	S100a16	Secreted	2058	1803	1.14143
G1_7-day	Tgfb1	Secreted	3789	3746	1.01148		G2_7-day	Ccbe1	Secreted	2242	1825	1.22849		G3_7-day	Il34	Secreted	1755	1803	0.973378
G1_7-day	S100a4	Secreted	3717	3746	0.992258		G2_7-day	Ccl8	Secreted	2238	1825	1.2263		G3_7-day	Fgf7	Secreted	1684	1803	0.933999
G1_7-day	Fgf10	Secreted	3009	3746	0.803257		G2_7-day	Mdk	Secreted	2019	1825	1.1063		G3_7-day	Tgfb2	Secreted	1542	1803	0.855241
G1_7-day	Tnfsf12	Secreted	2810	3746	0.750133		G2_7-day	Ccl7	Secreted	1947	1825	1.06685		G3_7-day	S100a4	Secreted	1335	1803	0.740433
G1_7-day	Tgfb2	Secreted	2378	3746	0.63481		G2_7-day	Brinp3	Secreted	1678	1825	0.919452		G3_7-day	Csf1	Secreted	1062	1803	0.589018
G1_7-day	Fst	Secreted	2372	3746	0.633209		G2_7-day	Nrg1	Secreted	1529	1825	0.837808		G3_7-day	Angptl2	Secreted	1017	1803	0.56406
G1_7-day	Ptn	Secreted	2370	3746	0.632675		G2_7-day	Gdf10	Secreted	1522	1825	0.833973		G3_7-day	Angpt1	Secreted	925	1803	0.513034
G1_7-day	Ccl8	Secreted	2303	3746	0.614789		G2_7-day	Pdgfd	Secreted	1501	1825	0.822466		G3_7-day	Tgfb3	Secreted	914	1803	0.506933
G1_7-day	Tgfb3	Secreted	2291	3746	0.611586		G2_7-day	Tgfb2	Secreted	1490	1825	0.816438		G3_7-day	Ccl8	Secreted	909	1803	0.50416
G1_7-day	Csf1	Secreted	2202	3746	0.587827		G2_7-day	Angptl2	Secreted	1356	1825	0.743014		G3_7-day	Tnfsf12	Secreted	902	1803	0.500277
G1_7-day	Fgf7	Secreted	2054	3746	0.548318		G2_7-day	Fst	Secreted	1345	1825	0.736986		G3_7-day	Bmp4	Secreted	893	1803	0.495286
G1_7-day	Fgf2	Secreted	2020	3746	0.539242		G2_7-day	Crlf1	Secreted	1172	1825	0.642192		G3_7-day	Tgfb1	Secreted	837	1803	0.464226
G1_7-day	S100a1	Secreted	1852	3746	0.494394		G2_7-day	Fgf7	Secreted	1143	1825	0.626301		G3_7-day	Fgf2	Secreted	827	1803	0.45868
G1_7-day	Bmp4	Secreted	1840	3746	0.491191		G2_7-day	Tgfb3	Secreted	1106	1825	0.606027		G3_7-day	Ngf	Secreted	809	1803	0.448697
G1_7-day	Cxcl9	Secreted	1827	3746	0.48772		G2_7-day	Csf1	Secreted	1006	1825	0.551233		G3_7-day	Brinp3	Secreted	806	1803	0.447033
G1_7-day	Angptl2	Secreted	1735	3746	0.463161		G2_7-day	Angptl4	Secreted	934	1825	0.511781		G3_7-day	Wnt9a	Secreted	785	1803	0.435385
G1_7-day	Wnt9a	Secreted	1545	3746	0.41244		G2_7-day	Ism1	Secreted	859	1825	0.470685		G3_7-day	Pdgfd	Secreted	657	1803	0.364393
G1_7-day	Pdgfa	Secreted	1511	3746	0.403364		G2_7-day	Angptl1	Secreted	843	1825	0.461918		G3_7-day	S100a1	Secreted	639	1803	0.354409
G1_7-day	Megf11	Secreted	1411	3746	0.376668		G2_7-day	Pdgfa	Secreted	704	1825	0.385753		G3_7-day	Ntf3	Secreted	635	1803	0.352191
G1_7-day	Cx3cl1	Secreted	1340	3746	0.357715		G2_7-day	Wnt2	Secreted	699	1825	0.383014		G3_7-day	Kitl	Secreted	568	1803	0.315031
G1_7-day	Ngf	Secreted	1257	3746	0.335558		G2_7-day	Wnt9a	Secreted	690	1825	0.378082		G3_7-day	Il16	Secreted	546	1803	0.302829
G1_7-day	Angpt1	Secreted	1175	3746	0.313668		G2_7-day	Fgf10	Secreted	648	1825	0.355068		G3_7-day	Megf11	Secreted	543	1803	0.301165
G1_7-day	Inhba	Secreted	1070	3746	0.285638		G2_7-day	Pdgfc	Secreted	624	1825	0.341918		G3_7-day	Vegfc	Secreted	520	1803	0.288408
G1_7-day	Lefty1	Secreted	963	3746	0.257074		G2_7-day	Tnfsf12	Secreted	583	1825	0.319452		G3_7-day	Cx3cl1	Secreted	495	1803	0.274542
G1_7-day	Sfrp2	Secreted	960	3746	0.256273		G2_7-day	Angpt1	Secreted	550	1825	0.30137		G3_7-day	Gdf10	Secreted	471	1803	0.261231
G1_7-day	Vegfc	Secreted	884	3746	0.235985		G2_7-day	S100a1	Secreted	531	1825	0.290959		G3_7-day	Ptn	Secreted	471	1803	0.261231
G1_7-day	Vegfb	Secreted	841	3746	0.224506		G2_7-day	Bmp6	Secreted	519	1825	0.284384		G3_7-day	Crlf3	Secreted	388	1803	0.215197
G1_7-day	Kitl	Secreted	830	3746	0.22157		G2_7-day	Fgf2	Secreted	512	1825	0.280548		G3_7-day	Cxcl9	Secreted	362	1803	0.200776
G1_7-day	Angptl4	Secreted	739	3746	0.197277		G2_7-day	Fgf18	Secreted	494	1825	0.270685		G3_7-day	Hgf	Secreted	357	1803	0.198003
G1_7-day	Fgf18	Secreted	733	3746	0.195675		G2_7-day	Inhba	Secreted	489	1825	0.267945		G3_7-day	Sfrp2	Secreted	352	1803	0.19523
G1_7-day	Gdf10	Secreted	730	3746	0.194875		G2_7-day	Vegfc	Secreted	464	1825	0.254247		G3_7-day	Vegfb	Secreted	320	1803	0.177482
G1_7-day	Brinp3	Secreted	692	3746	0.18473		G2_7-day	Hgf	Secreted	456	1825	0.249863		G3_7-day	Fgf18	Secreted	312	1803	0.173045
G1_7-day	Pdgfd	Secreted	687	3746	0.183396		G2_7-day	Il34	Secreted	450	1825	0.246575		G3_7-day	Angptl4	Secreted	286	1803	0.158625
G1_7-day	Il16	Secreted	671	3746	0.179124		G2_7-day	Vegfa	Secreted	450	1825	0.246575		G3_7-day	Pdgfa	Secreted	284	1803	0.157515
G1_7-day	Crlf3	Secreted	541	3746	0.144421		G2_7-day	Kitl	Secreted	401	1825	0.219726		G3_7-day	Pik3ip1	Secreted	279	1803	0.154742
G1_7-day	Pik3ip1	Secreted	518	3746	0.138281		G2_7-day	Tgfb1	Secreted	391	1825	0.214247		G3_7-day	Megf8	Secreted	278	1803	0.154187
G1_7-day	Ccl7	Secreted	451	3746	0.120395		G2_7-day	Megf9	Secreted	380	1825	0.208219		G3_7-day	Nrg1	Secreted	244	1803	0.13533
G1_7-day	Ntf3	Secreted	431	3746	0.115056		G2_7-day	Vegfb	Secreted	372	1825	0.203836		G3_7-day	Il17d	Secreted	234	1803	0.129784
G1_7-day	Fstl3	Secreted	413	3746	0.110251		G2_7-day	Cxcl9	Secreted	367	1825	0.201096		G3_7-day	Inhba	Secreted	233	1803	0.129229
G1_7-day	Bmp2	Secreted	388	3746	0.103577		G2_7-day	Ngf	Secreted	360	1825	0.19726		G3_7-day	Hcfc2	Secreted	231	1803	0.12812
G1_7-day	Wnt11	Secreted	375	3746	0.100107		G2_7-day	Pik3ip1	Secreted	333	1825	0.182466		G3_7-day	Lefty1	Secreted	231	1803	0.12812
G1_7-day	Hgf	Secreted	368	3746	0.0982381		G2_7-day	Chrdl1	Secreted	323	1825	0.176986		G3_7-day	Nrg2	Secreted	214	1803	0.118691
G1_7-day	Megf8	Secreted	333	3746	0.0888948		G2_7-day	Ntf3	Secreted	322	1825	0.176438		G3_7-day	Wnt5a	Secreted	203	1803	0.11259
G1_7-day	Chrd	Secreted	320	3746	0.0854245		G2_7-day	Wnt5a	Secreted	278	1825	0.152329		G3_7-day	Cxcl5	Secreted	191	1803	0.105935
G1_7-day	Hcfc2	Secreted	302	3746	0.0806193		G2_7-day	Bmp3	Secreted	267	1825	0.146301		G3_7-day	S100a9	Secreted	191	1803	0.105935
G1_7-day	Bmp6	Secreted	299	3746	0.0798185		G2_7-day	Tnfsf8	Secreted	239	1825	0.130959		G3_7-day	Angptl1	Secreted	186	1803	0.103161
G1_7-day	Hbegf	Secreted	280	3746	0.0747464		G2_7-day	Hcfc2	Secreted	234	1825	0.128219		G3_7-day	Chrd	Secreted	177	1803	0.0981697
G1_7-day	Wnt2	Secreted	269	3746	0.0718099		G2_7-day	Cxcl13	Secreted	228	1825	0.124932		G3_7-day	Vegfa	Secreted	173	1803	0.0959512
G1_7-day	S100b	Secreted	245	3746	0.0654031		G2_7-day	Megf8	Secreted	210	1825	0.115068		G3_7-day	S100a8	Secreted	165	1803	0.0915141
G1_7-day	Cxcl5	Secreted	233	3746	0.0621997		G2_7-day	Wnt11	Secreted	203	1825	0.111233		G3_7-day	Ism1	Secreted	160	1803	0.088741
G1_7-day	Wnt5a	Secreted	233	3746	0.0621997		G2_7-day	Crlf3	Secreted	189	1825	0.103562		G3_7-day	Ccl25	Secreted	155	1803	0.0859678
G1_7-day	Frzb	Secreted	218	3746	0.0581954		G2_7-day	Cxcl10	Secreted	189	1825	0.103562		G3_7-day	Wnt2	Secreted	147	1803	0.0815308
G1_7-day	Vegfa	Secreted	218	3746	0.0581954		G2_7-day	Megf11	Secreted	143	1825	0.0783562		G3_7-day	Cxcl13	Secreted	138	1803	0.0765391
G1_7-day	Inhbb	Secreted	211	3746	0.0563267		G2_7-day	Wnt16	Secreted	143	1825	0.0783562		G3_7-day	Bmp6	Secreted	129	1803	0.0715474
G1_7-day	Ccl25	Secreted	205	3746	0.054725		G2_7-day	Cx3cl1	Secreted	139	1825	0.0761644		G3_7-day	S100b	Secreted	123	1803	0.0682196
G1_7-day	Ccl5	Secreted	202	3746	0.0539242		G2_7-day	Inhbb	Secreted	129	1825	0.0706849		G3_7-day	Vwc2	Secreted	122	1803	0.067665
G1_7-day	Cxcl11	Secreted	194	3746	0.0517886		G2_7-day	S100b	Secreted	129	1825	0.0706849		G3_7-day	Wnt11	Secreted	120	1803	0.0665557
G1_7-day	Ccl27a	Secreted	190	3746	0.0507208		G2_7-day	Tnfsf13b	Secreted	128	1825	0.070137		G3_7-day	Sfrp4	Secreted	119	1803	0.0660011
G1_7-day	Megf6	Secreted	179	3746	0.0477843		G2_7-day	Il17d	Secreted	127	1825	0.069589		G3_7-day	Bmp2	Secreted	113	1803	0.0626733
G1_7-day	Il17d	Secreted	176	3746	0.0469834		G2_7-day	Bmp4	Secreted	122	1825	0.0668493		G3_7-day	Tnfsf13b	Secreted	111	1803	0.0615641
G1_7-day	Fgf11	Secreted	160	3746	0.0427122		G2_7-day	Il16	Secreted	121	1825	0.0663014		G3_7-day	Flt3l	Secreted	106	1803	0.0587909
G1_7-day	Flt3l	Secreted	154	3746	0.0411105		G2_7-day	Fgf11	Secreted	108	1825	0.0591781		G3_7-day	Fgf11	Secreted	104	1803	0.0576816
G1_7-day	Angpt4	Secreted	153	3746	0.0408436		G2_7-day	Lefty1	Secreted	103	1825	0.0564384		G3_7-day	Megf6	Secreted	103	1803	0.057127
G1_7-day	Vwc2	Secreted	153	3746	0.0408436		G2_7-day	Fstl3	Secreted	101	1825	0.0553425		G3_7-day	Inhbb	Secreted	97	1803	0.0537992
G1_7-day	Tnfsf13b	Secreted	150	3746	0.0400427		G2_7-day	Bmp7	Secreted	96	1825	0.0526027		G3_7-day	Megf9	Secreted	96	1803	0.0532446
G1_7-day	Gdf11	Secreted	145	3746	0.038708		G2_7-day	Hbegf	Secreted	92	1825	0.050411		G3_7-day	Fstl3	Secreted	93	1803	0.0515807
G1_7-day	Tnfsf8	Secreted	143	3746	0.0381741		G2_7-day	Megf6	Secreted	92	1825	0.050411		G3_7-day	Scube1	Secreted	93	1803	0.0515807
G1_7-day	Scube1	Secreted	140	3746	0.0373732		G2_7-day	Chrd	Secreted	86	1825	0.0471233		G3_7-day	Ccl27a	Secreted	89	1803	0.0493622
G1_7-day	Cxcl13	Secreted	129	3746	0.0344367		G2_7-day	Scube1	Secreted	81	1825	0.0443836		G3_7-day	Cxcl10	Secreted	89	1803	0.0493622
G1_7-day	Ism1	Secreted	124	3746	0.033102		G2_7-day	Vwc2	Secreted	75	1825	0.0410959		G3_7-day	Gdf11	Secreted	85	1803	0.0471436
G1_7-day	Nrg2	Secreted	120	3746	0.0320342		G2_7-day	Ccl27a	Secreted	73	1825	0.04		G3_7-day	Ccl7	Secreted	84	1803	0.046589
G1_7-day	Gdf6	Secreted	101	3746	0.0269621		G2_7-day	Cxcl2	Secreted	73	1825	0.04		G3_7-day	Angpt2	Secreted	70	1803	0.0388242
G1_7-day	Angptl1	Secreted	87	3746	0.0232248		G2_7-day	Ccl25	Secreted	72	1825	0.0394521		G3_7-day	Angpt4	Secreted	61	1803	0.0338325
G1_7-day	Megf10	Secreted	86	3746	0.0229578		G2_7-day	Egfl6	Secreted	72	1825	0.0394521		G3_7-day	Pdgfc	Secreted	61	1803	0.0338325
G1_7-day	Nrg1	Secreted	84	3746	0.0224239		G2_7-day	Gdf11	Secreted	71	1825	0.0389041		G3_7-day	Frzb	Secreted	58	1803	0.0321686
G1_7-day	Sfrp4	Secreted	84	3746	0.0224239		G2_7-day	S100a9	Secreted	70	1825	0.0383562		G3_7-day	Wnt5b	Secreted	56	1803	0.0310593
G1_7-day	Megf9	Secreted	82	3746	0.02189		G2_7-day	Wnt5b	Secreted	61	1825	0.0334247		G3_7-day	Tnfsf8	Secreted	55	1803	0.0305047
G1_7-day	Clcf1	Secreted	75	3746	0.0200214		G2_7-day	S100a8	Secreted	57	1825	0.0312329		G3_7-day	Fgfbp3	Secreted	53	1803	0.0293955
G1_7-day	Fgfbp3	Secreted	75	3746	0.0200214		G2_7-day	Tnfsf9	Secreted	57	1825	0.0312329		G3_7-day	Hbegf	Secreted	50	1803	0.0277316
G1_7-day	Wnt5b	Secreted	74	3746	0.0197544		G2_7-day	Wnt10b	Secreted	57	1825	0.0312329		G3_7-day	Cxcl2	Secreted	49	1803	0.0271769
G1_7-day	Tnfsf10	Secreted	70	3746	0.0186866		G2_7-day	Flt3l	Secreted	54	1825	0.029589		G3_7-day	Tchh	Secreted	48	1803	0.0266223
G1_7-day	Tchh	Secreted	62	3746	0.016551		G2_7-day	Ccl5	Secreted	48	1825	0.0263014		G3_7-day	Fgf12	Secreted	45	1803	0.0249584
G1_7-day	Bmp7	Secreted	54	3746	0.0144154		G2_7-day	Tnfsf11	Secreted	45	1825	0.0246575		G3_7-day	Clcf1	Secreted	43	1803	0.0238491
G1_7-day	Angpt2	Secreted	53	3746	0.0141484		G2_7-day	Scube2	Secreted	40	1825	0.0219178		G3_7-day	Scube2	Secreted	40	1803	0.0221852
G1_7-day	Scube2	Secreted	53	3746	0.0141484		G2_7-day	Angpt4	Secreted	38	1825	0.0208219		G3_7-day	Chrdl1	Secreted	34	1803	0.0188575
G1_7-day	Bdnf	Secreted	50	3746	0.0133476		G2_7-day	Pgf	Secreted	38	1825	0.0208219		G3_7-day	S100a3	Secreted	34	1803	0.0188575
G1_7-day	Pf4	Secreted	49	3746	0.0130806		G2_7-day	Tnfsf18	Secreted	37	1825	0.020274		G3_7-day	Gdf6	Secreted	33	1803	0.0183028
G1_7-day	S100a3	Secreted	49	3746	0.0130806		G2_7-day	Fgf13	Secreted	36	1825	0.019726		G3_7-day	Tnfsf9	Secreted	33	1803	0.0183028
G1_7-day	Fgf13	Secreted	41	3746	0.010945		G2_7-day	Nrg2	Secreted	36	1825	0.019726		G3_7-day	Fgf13	Secreted	32	1803	0.0177482
G1_7-day	Ctf1	Secreted	39	3746	0.0104111		G2_7-day	Wnt4	Secreted	36	1825	0.019726		G3_7-day	Fgf14	Secreted	31	1803	0.0171936
G1_7-day	Tnfsf9	Secreted	39	3746	0.0104111		G2_7-day	Gdf6	Secreted	29	1825	0.0158904		G3_7-day	Inha	Secreted	30	1803	0.0166389
G1_7-day	Fgf12	Secreted	37	3746	0.0098772		G2_7-day	Bmp8a	Secreted	28	1825	0.0153425		G3_7-day	Megf10	Secreted	29	1803	0.0160843
G1_7-day	Egfl7	Secreted	35	3746	0.0093433		G2_7-day	Megf10	Secreted	28	1825	0.0153425		G3_7-day	Bmp5	Secreted	28	1803	0.0155297
G1_7-day	Pgf	Secreted	35	3746	0.0093433		G2_7-day	Ccl9	Secreted	27	1825	0.0147945		G3_7-day	Bmp7	Secreted	28	1803	0.0155297
G1_7-day	Inha	Secreted	29	3746	0.00774159		G2_7-day	Bmp2	Secreted	26	1825	0.0142466		G3_7-day	Wnt4	Secreted	24	1803	0.0133111
G1_7-day	Cxcl2	Secreted	28	3746	0.00747464		G2_7-day	Ctf1	Secreted	25	1825	0.0136986		G3_7-day	Pgf	Secreted	23	1803	0.0127565
G1_7-day	Pdgfc	Secreted	28	3746	0.00747464		G2_7-day	Fgf14	Secreted	23	1825	0.0126027		G3_7-day	Il1b	Secreted	21	1803	0.0116473
G1_7-day	Il1b	Secreted	27	3746	0.00720769		G2_7-day	Angpt2	Secreted	22	1825	0.0120548		G3_7-day	Ccl21b	Secreted	20	1803	0.0110926
G1_7-day	Ccl17	Secreted	25	3746	0.00667378		G2_7-day	Frzb	Secreted	22	1825	0.0120548		G3_7-day	Pf4	Secreted	20	1803	0.0110926
G1_7-day	Ntf5	Secreted	24	3746	0.00640683		G2_7-day	Fgf12	Secreted	21	1825	0.0115068		G3_7-day	Tnfsf10	Secreted	19	1803	0.010538
G1_7-day	Angptl6	Secreted	20	3746	0.00533903		G2_7-day	Tgfa	Secreted	20	1825	0.0109589		G3_7-day	Ctf1	Secreted	17	1803	0.00942873
G1_7-day	Ccl12	Secreted	19	3746	0.00507208		G2_7-day	Fgf23	Secreted	19	1825	0.010411		G3_7-day	Egfl7	Secreted	17	1803	0.00942873
G1_7-day	Fgf14	Secreted	19	3746	0.00507208		G2_7-day	Il1b	Secreted	19	1825	0.010411		G3_7-day	Gdf15	Secreted	17	1803	0.00942873
G1_7-day	S100a8	Secreted	17	3746	0.00453817		G2_7-day	Ereg	Secreted	15	1825	0.00821918		G3_7-day	Ccl5	Secreted	15	1803	0.00831947
G1_7-day	Thpo	Secreted	17	3746	0.00453817		G2_7-day	Fgfbp3	Secreted	15	1825	0.00821918		G3_7-day	Ccl21a	Secreted	14	1803	0.00776484
G1_7-day	Gdf9	Secreted	16	3746	0.00427122		G2_7-day	Inha	Secreted	15	1825	0.00821918		G3_7-day	Ntf5	Secreted	14	1803	0.00776484
G1_7-day	Chrdl2	Secreted	15	3746	0.00400427		G2_7-day	Cxcl3	Secreted	14	1825	0.00767123		G3_7-day	Angptl3	Secreted	12	1803	0.00665557
G1_7-day	Ccl21b	Secreted	14	3746	0.00373732		G2_7-day	Btc	Secreted	12	1825	0.00657534		G3_7-day	Bdnf	Secreted	12	1803	0.00665557
G1_7-day	Chrdl1	Secreted	12	3746	0.00320342		G2_7-day	Bmp5	Secreted	10	1825	0.00547945		G3_7-day	Thpo	Secreted	12	1803	0.00665557
G1_7-day	Egfl8	Secreted	12	3746	0.00320342		G2_7-day	Tnfsf15	Secreted	10	1825	0.00547945		G3_7-day	Tnfsf18	Secreted	11	1803	0.00610094
G1_7-day	Il7	Secreted	12	3746	0.00320342		G2_7-day	Clcf1	Secreted	9	1825	0.00493151		G3_7-day	Wnt16	Secreted	11	1803	0.00610094
G1_7-day	Wnt4	Secreted	12	3746	0.00320342		G2_7-day	Fgf16	Secreted	9	1825	0.00493151		G3_7-day	Gdf9	Secreted	10	1803	0.00554631
G1_7-day	Tnfsf18	Secreted	10	3746	0.00266951		G2_7-day	Tchh	Secreted	9	1825	0.00493151		G3_7-day	Cxcl11	Secreted	9	1803	0.00499168
G1_7-day	Bmp3	Secreted	9	3746	0.00240256		G2_7-day	Wnt2b	Secreted	9	1825	0.00493151		G3_7-day	Il7	Secreted	9	1803	0.00499168
G1_7-day	Bmp8a	Secreted	9	3746	0.00240256		G2_7-day	Angptl6	Secreted	8	1825	0.00438356		G3_7-day	Angptl6	Secreted	8	1803	0.00443705
G1_7-day	Wfikkn2	Secreted	8	3746	0.00213561		G2_7-day	Angptl7	Secreted	8	1825	0.00438356		G3_7-day	Ccl28	Secreted	8	1803	0.00443705
G1_7-day	Ccl6	Secreted	7	3746	0.00186866		G2_7-day	Egfl7	Secreted	8	1825	0.00438356		G3_7-day	Angptl7	Secreted	6	1803	0.00332779
G1_7-day	Egfl6	Secreted	7	3746	0.00186866		G2_7-day	Fgf9	Secreted	7	1825	0.00383562		G3_7-day	Prl2c3	Secreted	6	1803	0.00332779
G1_7-day	S100a9	Secreted	7	3746	0.00186866		G2_7-day	Gdnf	Secreted	7	1825	0.00383562		G3_7-day	Wnt6	Secreted	6	1803	0.00332779
G1_7-day	Wnt2b	Secreted	7	3746	0.00186866		G2_7-day	Wnt6	Secreted	7	1825	0.00383562		G3_7-day	Ccl9	Secreted	5	1803	0.00277316
G1_7-day	Angptl3	Secreted	6	3746	0.00160171		G2_7-day	Ccl6	Secreted	6	1825	0.00328767		G3_7-day	Egfl6	Secreted	5	1803	0.00277316
G1_7-day	Bmp5	Secreted	6	3746	0.00160171		G2_7-day	Wfikkn2	Secreted	6	1825	0.00328767		G3_7-day	Egfl8	Secreted	5	1803	0.00277316
G1_7-day	Gdf15	Secreted	6	3746	0.00160171		G2_7-day	Cbln2	Secreted	5	1825	0.00273973		G3_7-day	Tnfsf11	Secreted	5	1803	0.00277316
G1_7-day	Ifnz	Secreted	6	3746	0.00160171		G2_7-day	Chrdl2	Secreted	5	1825	0.00273973		G3_7-day	Wfikkn2	Secreted	5	1803	0.00277316
G1_7-day	Wnt6	Secreted	6	3746	0.00160171		G2_7-day	Gdf15	Secreted	5	1825	0.00273973		G3_7-day	Cbln3	Secreted	4	1803	0.00221852
G1_7-day	Bmp15	Secreted	5	3746	0.00133476		G2_7-day	Nrg3	Secreted	5	1825	0.00273973		G3_7-day	Ccl17	Secreted	4	1803	0.00221852
G1_7-day	Cbln3	Secreted	5	3746	0.00133476		G2_7-day	Bdnf	Secreted	4	1825	0.00219178		G3_7-day	Gdnf	Secreted	4	1803	0.00221852
G1_7-day	Ereg	Secreted	5	3746	0.00133476		G2_7-day	Egfl8	Secreted	4	1825	0.00219178		G3_7-day	S100a5	Secreted	4	1803	0.00221852
G1_7-day	Gm13283	Secreted	5	3746	0.00133476		G2_7-day	Gdf9	Secreted	4	1825	0.00219178		G3_7-day	Bmp3	Secreted	3	1803	0.00166389
G1_7-day	Insl6	Secreted	5	3746	0.00133476		G2_7-day	Il7	Secreted	4	1825	0.00219178		G3_7-day	Il17c	Secreted	3	1803	0.00166389
G1_7-day	S100a2	Secreted	5	3746	0.00133476		G2_7-day	Pf4	Secreted	4	1825	0.00219178		G3_7-day	Nrg3	Secreted	3	1803	0.00166389
G1_7-day	Angptl7	Secreted	4	3746	0.00106781		G2_7-day	S100a3	Secreted	4	1825	0.00219178		G3_7-day	Nrtn	Secreted	3	1803	0.00166389
G1_7-day	Artn	Secreted	4	3746	0.00106781		G2_7-day	Thpo	Secreted	4	1825	0.00219178		G3_7-day	Pdgfb	Secreted	3	1803	0.00166389
G1_7-day	Ccl28	Secreted	4	3746	0.00106781		G2_7-day	Tnfsf4	Secreted	4	1825	0.00219178		G3_7-day	S100a14	Secreted	3	1803	0.00166389
G1_7-day	Fgf23	Secreted	4	3746	0.00106781		G2_7-day	Wif1	Secreted	4	1825	0.00219178		G3_7-day	Tnfsf15	Secreted	3	1803	0.00166389
G1_7-day	Gdnf	Secreted	4	3746	0.00106781		G2_7-day	Ccl28	Secreted	3	1825	0.00164384		G3_7-day	Wnt2b	Secreted	3	1803	0.00166389
G1_7-day	Nrtn	Secreted	4	3746	0.00106781		G2_7-day	Nrtn	Secreted	3	1825	0.00164384		G3_7-day	Ccl6	Secreted	2	1803	0.00110926
G1_7-day	Pdgfb	Secreted	4	3746	0.00106781		G2_7-day	Ntf5	Secreted	3	1825	0.00164384		G3_7-day	Chrdl2	Secreted	2	1803	0.00110926
G1_7-day	Prl2c3	Secreted	4	3746	0.00106781		G2_7-day	S100a5	Secreted	3	1825	0.00164384		G3_7-day	Cxcl3	Secreted	2	1803	0.00110926
G1_7-day	S100a14	Secreted	4	3746	0.00106781		G2_7-day	Wnt10a	Secreted	3	1825	0.00164384		G3_7-day	Dhh	Secreted	2	1803	0.00110926
G1_7-day	Tnfsf15	Secreted	4	3746	0.00106781		G2_7-day	Angptl3	Secreted	2	1825	0.00109589		G3_7-day	Ifnz	Secreted	2	1803	0.00110926
G1_7-day	Fgf16	Secreted	3	3746	0.000800854		G2_7-day	Artn	Secreted	2	1825	0.00109589		G3_7-day	Ihh	Secreted	2	1803	0.00110926
G1_7-day	Ihh	Secreted	3	3746	0.000800854		G2_7-day	Ccl21b	Secreted	2	1825	0.00109589		G3_7-day	Il12a	Secreted	2	1803	0.00110926
G1_7-day	S100a5	Secreted	3	3746	0.000800854		G2_7-day	Ccl3	Secreted	2	1825	0.00109589		G3_7-day	Lefty2	Secreted	2	1803	0.00110926
G1_7-day	Tnfsf11	Secreted	3	3746	0.000800854		G2_7-day	Cxcl11	Secreted	2	1825	0.00109589		G3_7-day	Scube3	Secreted	2	1803	0.00110926
G1_7-day	Wfikkn1	Secreted	3	3746	0.000800854		G2_7-day	Insl6	Secreted	2	1825	0.00109589		G3_7-day	Xcl1	Secreted	2	1803	0.00110926
G1_7-day	Wnt16	Secreted	3	3746	0.000800854		G2_7-day	Pdgfb	Secreted	2	1825	0.00109589		G3_7-day	Bmp15	Secreted	1	1803	0.000554631
G1_7-day	Xcl1	Secreted	3	3746	0.000800854		G2_7-day	S100a14	Secreted	2	1825	0.00109589		G3_7-day	Bmp8a	Secreted	1	1803	0.000554631
G1_7-day	Ccl4	Secreted	2	3746	0.000533903		G2_7-day	Sfrp5	Secreted	2	1825	0.00109589		G3_7-day	Btc	Secreted	1	1803	0.000554631
G1_7-day	Il12a	Secreted	2	3746	0.000533903		G2_7-day	Tnfsf10	Secreted	2	1825	0.00109589		G3_7-day	Ccl12	Secreted	1	1803	0.000554631
G1_7-day	Il17c	Secreted	2	3746	0.000533903		G2_7-day	Bmp15	Secreted	1	1825	0.000547945		G3_7-day	Ebi3	Secreted	1	1803	0.000554631
G1_7-day	S100z	Secreted	2	3746	0.000533903		G2_7-day	Ccl12	Secreted	1	1825	0.000547945		G3_7-day	Epgn	Secreted	1	1803	0.000554631
G1_7-day	Scube3	Secreted	2	3746	0.000533903		G2_7-day	Ccl17	Secreted	1	1825	0.000547945		G3_7-day	Fgf16	Secreted	1	1803	0.000554631
G1_7-day	Wnt10a	Secreted	2	3746	0.000533903		G2_7-day	Ccl4	Secreted	1	1825	0.000547945		G3_7-day	Fgf23	Secreted	1	1803	0.000554631
G1_7-day	Btc	Secreted	1	3746	0.000266951		G2_7-day	Dhh	Secreted	1	1825	0.000547945		G3_7-day	Gm13272	Secreted	1	1803	0.000554631
G1_7-day	Ccl21a	Secreted	1	3746	0.000266951		G2_7-day	Ihh	Secreted	1	1825	0.000547945		G3_7-day	Hgfac	Secreted	1	1803	0.000554631
G1_7-day	Dhh	Secreted	1	3746	0.000266951		G2_7-day	Il1rn	Secreted	1	1825	0.000547945		G3_7-day	Ifnk	Secreted	1	1803	0.000554631
G1_7-day	Ebi3	Secreted	1	3746	0.000266951		G2_7-day	S100a2	Secreted	1	1825	0.000547945		G3_7-day	Wif1	Secreted	1	1803	0.000554631
G1_7-day	Fasl	Secreted	1	3746	0.000266951		G2_7-day	Areg	Secreted	0	1825	0		G3_7-day	Wnt10b	Secreted	1	1803	0.000554631
G1_7-day	Gm13272	Secreted	1	3746	0.000266951		G2_7-day	Brinp2	Secreted	0	1825	0		G3_7-day	Areg	Secreted	0	1803	0
G1_7-day	Hgfac	Secreted	1	3746	0.000266951		G2_7-day	Cbln3	Secreted	0	1825	0		G3_7-day	Artn	Secreted	0	1803	0
G1_7-day	Ifnk	Secreted	1	3746	0.000266951		G2_7-day	Ccl21a	Secreted	0	1825	0		G3_7-day	Brinp2	Secreted	0	1803	0
G1_7-day	Lefty2	Secreted	1	3746	0.000266951		G2_7-day	Ccl24	Secreted	0	1825	0		G3_7-day	Cbln2	Secreted	0	1803	0
G1_7-day	Wnt10b	Secreted	1	3746	0.000266951		G2_7-day	Ctf2	Secreted	0	1825	0		G3_7-day	Ccl24	Secreted	0	1803	0
G1_7-day	Areg	Secreted	0	3746	0		G2_7-day	Ebi3	Secreted	0	1825	0		G3_7-day	Ccl3	Secreted	0	1803	0
G1_7-day	Brinp2	Secreted	0	3746	0		G2_7-day	Epgn	Secreted	0	1825	0		G3_7-day	Ccl4	Secreted	0	1803	0
G1_7-day	Cbln2	Secreted	0	3746	0		G2_7-day	Fasl	Secreted	0	1825	0		G3_7-day	Ctf2	Secreted	0	1803	0
G1_7-day	Ccl24	Secreted	0	3746	0		G2_7-day	Fgf21	Secreted	0	1825	0		G3_7-day	Ereg	Secreted	0	1803	0
G1_7-day	Ccl3	Secreted	0	3746	0		G2_7-day	Fgf22	Secreted	0	1825	0		G3_7-day	Fasl	Secreted	0	1803	0
G1_7-day	Ccl9	Secreted	0	3746	0		G2_7-day	Fgf5	Secreted	0	1825	0		G3_7-day	Fgf21	Secreted	0	1803	0
G1_7-day	Ctf2	Secreted	0	3746	0		G2_7-day	Fgfbp1	Secreted	0	1825	0		G3_7-day	Fgf22	Secreted	0	1803	0
G1_7-day	Cxcl3	Secreted	0	3746	0		G2_7-day	Gdf3	Secreted	0	1825	0		G3_7-day	Fgf5	Secreted	0	1803	0
G1_7-day	Epgn	Secreted	0	3746	0		G2_7-day	Gm13272	Secreted	0	1825	0		G3_7-day	Fgf9	Secreted	0	1803	0
G1_7-day	Fgf21	Secreted	0	3746	0		G2_7-day	Gm13283	Secreted	0	1825	0		G3_7-day	Fgfbp1	Secreted	0	1803	0
G1_7-day	Fgf22	Secreted	0	3746	0		G2_7-day	Hgfac	Secreted	0	1825	0		G3_7-day	Gdf3	Secreted	0	1803	0
G1_7-day	Fgf5	Secreted	0	3746	0		G2_7-day	Ifnk	Secreted	0	1825	0		G3_7-day	Gm13283	Secreted	0	1803	0
G1_7-day	Fgf9	Secreted	0	3746	0		G2_7-day	Ifnz	Secreted	0	1825	0		G3_7-day	Il17a	Secreted	0	1803	0
G1_7-day	Fgfbp1	Secreted	0	3746	0		G2_7-day	Il12a	Secreted	0	1825	0		G3_7-day	Il17b	Secreted	0	1803	0
G1_7-day	Gdf3	Secreted	0	3746	0		G2_7-day	Il17a	Secreted	0	1825	0		G3_7-day	Il17f	Secreted	0	1803	0
G1_7-day	Il17a	Secreted	0	3746	0		G2_7-day	Il17b	Secreted	0	1825	0		G3_7-day	Il19	Secreted	0	1803	0
G1_7-day	Il17b	Secreted	0	3746	0		G2_7-day	Il17c	Secreted	0	1825	0		G3_7-day	Il1a	Secreted	0	1803	0
G1_7-day	Il17f	Secreted	0	3746	0		G2_7-day	Il17f	Secreted	0	1825	0		G3_7-day	Il1rn	Secreted	0	1803	0
G1_7-day	Il19	Secreted	0	3746	0		G2_7-day	Il19	Secreted	0	1825	0		G3_7-day	Il23a	Secreted	0	1803	0
G1_7-day	Il1a	Secreted	0	3746	0		G2_7-day	Il1a	Secreted	0	1825	0		G3_7-day	Il5	Secreted	0	1803	0
G1_7-day	Il1rn	Secreted	0	3746	0		G2_7-day	Il23a	Secreted	0	1825	0		G3_7-day	Inhbc	Secreted	0	1803	0
G1_7-day	Il23a	Secreted	0	3746	0		G2_7-day	Il5	Secreted	0	1825	0		G3_7-day	Insl6	Secreted	0	1803	0
G1_7-day	Il5	Secreted	0	3746	0		G2_7-day	Inhbc	Secreted	0	1825	0		G3_7-day	Ism2	Secreted	0	1803	0
G1_7-day	Inhbc	Secreted	0	3746	0		G2_7-day	Ism2	Secreted	0	1825	0		G3_7-day	Nrg4	Secreted	0	1803	0
G1_7-day	Ism2	Secreted	0	3746	0		G2_7-day	Lefty2	Secreted	0	1825	0		G3_7-day	Ppbp	Secreted	0	1803	0
G1_7-day	Nrg3	Secreted	0	3746	0		G2_7-day	Nrg4	Secreted	0	1825	0		G3_7-day	S100a2	Secreted	0	1803	0
G1_7-day	Nrg4	Secreted	0	3746	0		G2_7-day	Ppbp	Secreted	0	1825	0		G3_7-day	S100g	Secreted	0	1803	0
G1_7-day	Ppbp	Secreted	0	3746	0		G2_7-day	Prl2c3	Secreted	0	1825	0		G3_7-day	S100z	Secreted	0	1803	0
G1_7-day	S100g	Secreted	0	3746	0		G2_7-day	S100g	Secreted	0	1825	0		G3_7-day	Sfrp5	Secreted	0	1803	0
G1_7-day	Sfrp5	Secreted	0	3746	0		G2_7-day	S100z	Secreted	0	1825	0		G3_7-day	Tgfa	Secreted	0	1803	0
G1_7-day	Tgfa	Secreted	0	3746	0		G2_7-day	Scube3	Secreted	0	1825	0		G3_7-day	Tnfsf14	Secreted	0	1803	0
G1_7-day	Tnfsf14	Secreted	0	3746	0		G2_7-day	Tnfsf14	Secreted	0	1825	0		G3_7-day	Tnfsf4	Secreted	0	1803	0
G1_7-day	Tnfsf4	Secreted	0	3746	0		G2_7-day	Vwc2l	Secreted	0	1825	0		G3_7-day	Vwc2l	Secreted	0	1803	0
G1_7-day	Vwc2l	Secreted	0	3746	0		G2_7-day	Wfikkn1	Secreted	0	1825	0		G3_7-day	Wfikkn1	Secreted	0	1803	0
G1_7-day	Wif1	Secreted	0	3746	0		G2_7-day	Wnt7a	Secreted	0	1825	0		G3_7-day	Wnt10a	Secreted	0	1803	0
G1_7-day	Wnt7a	Secreted	0	3746	0		G2_7-day	Xcl1	Secreted	0	1825	0		G3_7-day	Wnt7a	Secreted	0	1803	0

## Sheet: glycoproteins
Group	Genes	Category	Transcripts	Cell_Number	Per		Group	Genes	Category	Transcripts	Cell_Number	Per		Group	Genes	Category	Transcripts	Cell_Number	Per
G1_Homeostatic	Mgp	Glycoproteins	30702	807	38.0446		G2_Homeostatic	Mgp	Glycoproteins	3944	389	10.1388		G3_Homeostatic	Mgp	Glycoproteins	20176	1126	17.9183
G1_Homeostatic	Igfbp7	Glycoproteins	16207	807	20.083		G2_Homeostatic	Igfbp6	Glycoproteins	3561	389	9.15424		G3_Homeostatic	Igfbp7	Glycoproteins	13702	1126	12.1687
G1_Homeostatic	Lama2	Glycoproteins	7356	807	9.11524		G2_Homeostatic	Igfbp7	Glycoproteins	3121	389	8.02314		G3_Homeostatic	Lama2	Glycoproteins	12419	1126	11.0293
G1_Homeostatic	Igfbp4	Glycoproteins	4771	807	5.91202		G2_Homeostatic	Igfbp5	Glycoproteins	2947	389	7.57584		G3_Homeostatic	Smoc2	Glycoproteins	5013	1126	4.45204
G1_Homeostatic	Smoc2	Glycoproteins	3492	807	4.32714		G2_Homeostatic	Fbn1	Glycoproteins	2684	389	6.89974		G3_Homeostatic	Igfbp4	Glycoproteins	4541	1126	4.03286
G1_Homeostatic	Pcolce	Glycoproteins	2819	807	3.49318		G2_Homeostatic	Mfap5	Glycoproteins	2489	389	6.39846		G3_Homeostatic	Srpx	Glycoproteins	3586	1126	3.18472
G1_Homeostatic	Sparcl1	Glycoproteins	2733	807	3.38662		G2_Homeostatic	Fn1	Glycoproteins	2280	389	5.86118		G3_Homeostatic	Slit3	Glycoproteins	3464	1126	3.07638
G1_Homeostatic	Nid1	Glycoproteins	2465	807	3.05452		G2_Homeostatic	Dpt	Glycoproteins	2070	389	5.32134		G3_Homeostatic	Nid1	Glycoproteins	3461	1126	3.07371
G1_Homeostatic	Crispld2	Glycoproteins	2335	807	2.89343		G2_Homeostatic	Nid1	Glycoproteins	2064	389	5.30591		G3_Homeostatic	Pcolce	Glycoproteins	3160	1126	2.80639
G1_Homeostatic	Srpx	Glycoproteins	2227	807	2.7596		G2_Homeostatic	Igfbp4	Glycoproteins	1907	389	4.90231		G3_Homeostatic	Igfbp5	Glycoproteins	3123	1126	2.77353
G1_Homeostatic	Lamb1	Glycoproteins	2042	807	2.53036		G2_Homeostatic	Lama2	Glycoproteins	1474	389	3.7892		G3_Homeostatic	Sned1	Glycoproteins	3074	1126	2.73002
G1_Homeostatic	Igfbp5	Glycoproteins	1845	807	2.28625		G2_Homeostatic	Efemp1	Glycoproteins	1376	389	3.53728		G3_Homeostatic	Crispld2	Glycoproteins	2786	1126	2.47425
G1_Homeostatic	Aebp1	Glycoproteins	1820	807	2.25527		G2_Homeostatic	Aebp1	Glycoproteins	1304	389	3.35219		G3_Homeostatic	Lamb1	Glycoproteins	2703	1126	2.40053
G1_Homeostatic	Spon1	Glycoproteins	1622	807	2.00991		G2_Homeostatic	Slit3	Glycoproteins	1153	389	2.96401		G3_Homeostatic	Sparcl1	Glycoproteins	2643	1126	2.34725
G1_Homeostatic	Rspo3	Glycoproteins	1605	807	1.98885		G2_Homeostatic	Pcolce2	Glycoproteins	1131	389	2.90746		G3_Homeostatic	Lamc1	Glycoproteins	2605	1126	2.3135
G1_Homeostatic	Slit3	Glycoproteins	1571	807	1.94672		G2_Homeostatic	Sparcl1	Glycoproteins	1097	389	2.82005		G3_Homeostatic	Rspo3	Glycoproteins	2458	1126	2.18295
G1_Homeostatic	Tgfbi	Glycoproteins	1549	807	1.91945		G2_Homeostatic	Tnxb	Glycoproteins	936	389	2.40617		G3_Homeostatic	Abi3bp	Glycoproteins	2396	1126	2.12789
G1_Homeostatic	Lamc1	Glycoproteins	1483	807	1.83767		G2_Homeostatic	Tnfaip6	Glycoproteins	889	389	2.28535		G3_Homeostatic	Efemp1	Glycoproteins	2163	1126	1.92096
G1_Homeostatic	Abi3bp	Glycoproteins	1428	807	1.76952		G2_Homeostatic	Lamc1	Glycoproteins	803	389	2.06427		G3_Homeostatic	Fbln2	Glycoproteins	2121	1126	1.88366
G1_Homeostatic	Efemp1	Glycoproteins	1164	807	1.44238		G2_Homeostatic	Pcolce	Glycoproteins	791	389	2.03342		G3_Homeostatic	Aebp1	Glycoproteins	1903	1126	1.69005
G1_Homeostatic	Igfbp3	Glycoproteins	1079	807	1.33705		G2_Homeostatic	Abi3bp	Glycoproteins	728	389	1.87147		G3_Homeostatic	Spon1	Glycoproteins	1661	1126	1.47513
G1_Homeostatic	Fbln2	Glycoproteins	1011	807	1.25279		G2_Homeostatic	Ltbp4	Glycoproteins	693	389	1.78149		G3_Homeostatic	Igfbp6	Glycoproteins	1634	1126	1.45115
G1_Homeostatic	Sned1	Glycoproteins	1003	807	1.24287		G2_Homeostatic	Ecm1	Glycoproteins	680	389	1.74807		G3_Homeostatic	Svep1	Glycoproteins	1520	1126	1.34991
G1_Homeostatic	Mfap5	Glycoproteins	987	807	1.22305		G2_Homeostatic	Smoc2	Glycoproteins	652	389	1.67609		G3_Homeostatic	Ltbp4	Glycoproteins	1478	1126	1.31261
G1_Homeostatic	Svep1	Glycoproteins	951	807	1.17844		G2_Homeostatic	Lama4	Glycoproteins	631	389	1.62211		G3_Homeostatic	Fbn1	Glycoproteins	1463	1126	1.29929
G1_Homeostatic	Fbln7	Glycoproteins	946	807	1.17224		G2_Homeostatic	Lamb1	Glycoproteins	627	389	1.61183		G3_Homeostatic	Mfap5	Glycoproteins	1459	1126	1.29574
G1_Homeostatic	Fbn1	Glycoproteins	937	807	1.16109		G2_Homeostatic	Fbln2	Glycoproteins	607	389	1.56041		G3_Homeostatic	Lama4	Glycoproteins	1351	1126	1.19982
G1_Homeostatic	Ltbp1	Glycoproteins	920	807	1.14002		G2_Homeostatic	Gas6	Glycoproteins	602	389	1.54756		G3_Homeostatic	Tgfbi	Glycoproteins	1298	1126	1.15275
G1_Homeostatic	Igfbp6	Glycoproteins	909	807	1.12639		G2_Homeostatic	Postn	Glycoproteins	528	389	1.35733		G3_Homeostatic	Igsf10	Glycoproteins	1255	1126	1.11456
G1_Homeostatic	Igsf10	Glycoproteins	909	807	1.12639		G2_Homeostatic	Srpx	Glycoproteins	488	389	1.2545		G3_Homeostatic	Tnxb	Glycoproteins	1101	1126	0.977798
G1_Homeostatic	Ltbp4	Glycoproteins	860	807	1.06568		G2_Homeostatic	Ltbp1	Glycoproteins	448	389	1.15167		G3_Homeostatic	Nid2	Glycoproteins	1073	1126	0.952931
G1_Homeostatic	Lamc3	Glycoproteins	783	807	0.97026		G2_Homeostatic	Eln	Glycoproteins	419	389	1.07712		G3_Homeostatic	Ltbp1	Glycoproteins	1055	1126	0.936945
G1_Homeostatic	Gas6	Glycoproteins	772	807	0.956629		G2_Homeostatic	Sned1	Glycoproteins	401	389	1.03085		G3_Homeostatic	Dpt	Glycoproteins	1028	1126	0.912966
G1_Homeostatic	Lama4	Glycoproteins	742	807	0.919455		G2_Homeostatic	Emilin2	Glycoproteins	391	389	1.00514		G3_Homeostatic	Fbln7	Glycoproteins	971	1126	0.862345
G1_Homeostatic	Fbln1	Glycoproteins	723	807	0.895911		G2_Homeostatic	Thbs2	Glycoproteins	384	389	0.987147		G3_Homeostatic	Egflam	Glycoproteins	917	1126	0.814387
G1_Homeostatic	Egflam	Glycoproteins	717	807	0.888476		G2_Homeostatic	Thsd4	Glycoproteins	367	389	0.943445		G3_Homeostatic	Igfbp3	Glycoproteins	897	1126	0.796625
G1_Homeostatic	Mfap2	Glycoproteins	668	807	0.827757		G2_Homeostatic	Fbln1	Glycoproteins	354	389	0.910026		G3_Homeostatic	Lamc3	Glycoproteins	885	1126	0.785968
G1_Homeostatic	Mfge8	Glycoproteins	617	807	0.76456		G2_Homeostatic	Crispld2	Glycoproteins	342	389	0.879177		G3_Homeostatic	Fbln1	Glycoproteins	843	1126	0.748668
G1_Homeostatic	Nid2	Glycoproteins	613	807	0.759603		G2_Homeostatic	Fbln5	Glycoproteins	329	389	0.845758		G3_Homeostatic	Gas6	Glycoproteins	690	1126	0.612789
G1_Homeostatic	Vwa1	Glycoproteins	547	807	0.677819		G2_Homeostatic	Igfbp2	Glycoproteins	282	389	0.724936		G3_Homeostatic	Eln	Glycoproteins	674	1126	0.598579
G1_Homeostatic	Crispld1	Glycoproteins	527	807	0.653036		G2_Homeostatic	Mfap2	Glycoproteins	259	389	0.66581		G3_Homeostatic	Slit2	Glycoproteins	673	1126	0.597691
G1_Homeostatic	Eln	Glycoproteins	478	807	0.592317		G2_Homeostatic	Lamb2	Glycoproteins	243	389	0.624679		G3_Homeostatic	Mfap2	Glycoproteins	664	1126	0.589698
G1_Homeostatic	Tnxb	Glycoproteins	460	807	0.570012		G2_Homeostatic	Svep1	Glycoproteins	242	389	0.622108		G3_Homeostatic	Bmper	Glycoproteins	661	1126	0.587034
G1_Homeostatic	Ecm1	Glycoproteins	452	807	0.560099		G2_Homeostatic	Vit	Glycoproteins	238	389	0.611825		G3_Homeostatic	Hmcn1	Glycoproteins	631	1126	0.560391
G1_Homeostatic	Emilin1	Glycoproteins	434	807	0.537794		G2_Homeostatic	Spon1	Glycoproteins	225	389	0.578406		G3_Homeostatic	Vwa1	Glycoproteins	626	1126	0.55595
G1_Homeostatic	Fbln5	Glycoproteins	418	807	0.517968		G2_Homeostatic	Igsf10	Glycoproteins	220	389	0.565553		G3_Homeostatic	Ecm2	Glycoproteins	619	1126	0.549734
G1_Homeostatic	Dpt	Glycoproteins	417	807	0.516729		G2_Homeostatic	Rspo3	Glycoproteins	203	389	0.521851		G3_Homeostatic	Ecm1	Glycoproteins	534	1126	0.474245
G1_Homeostatic	Tnfaip6	Glycoproteins	416	807	0.515489		G2_Homeostatic	Tgfbi	Glycoproteins	191	389	0.491003		G3_Homeostatic	Mfge8	Glycoproteins	526	1126	0.46714
G1_Homeostatic	Ecm2	Glycoproteins	412	807	0.510533		G2_Homeostatic	Efemp2	Glycoproteins	179	389	0.460154		G3_Homeostatic	Fbln5	Glycoproteins	520	1126	0.461812
G1_Homeostatic	Efemp2	Glycoproteins	395	807	0.489467		G2_Homeostatic	Spon2	Glycoproteins	174	389	0.447301		G3_Homeostatic	Tnfaip6	Glycoproteins	515	1126	0.457371
G1_Homeostatic	Srpx2	Glycoproteins	391	807	0.484511		G2_Homeostatic	Mfap4	Glycoproteins	160	389	0.411311		G3_Homeostatic	Emilin1	Glycoproteins	417	1126	0.370337
G1_Homeostatic	Cilp	Glycoproteins	382	807	0.473358		G2_Homeostatic	Pxdn	Glycoproteins	158	389	0.40617		G3_Homeostatic	Ltbp3	Glycoproteins	411	1126	0.365009
G1_Homeostatic	Thbs1	Glycoproteins	332	807	0.4114		G2_Homeostatic	Mfge8	Glycoproteins	155	389	0.398458		G3_Homeostatic	Vwa5a	Glycoproteins	410	1126	0.364121
G1_Homeostatic	Lamb2	Glycoproteins	309	807	0.3829		G2_Homeostatic	Lgi2	Glycoproteins	150	389	0.385604		G3_Homeostatic	Efemp2	Glycoproteins	402	1126	0.357016
G1_Homeostatic	Mfap4	Glycoproteins	300	807	0.371747		G2_Homeostatic	Vwa5a	Glycoproteins	149	389	0.383033		G3_Homeostatic	Crispld1	Glycoproteins	387	1126	0.343694
G1_Homeostatic	Ltbp3	Glycoproteins	296	807	0.366791		G2_Homeostatic	Thbs3	Glycoproteins	141	389	0.362468		G3_Homeostatic	Spon2	Glycoproteins	386	1126	0.342806
G1_Homeostatic	Fgl2	Glycoproteins	283	807	0.350682		G2_Homeostatic	Ecm2	Glycoproteins	136	389	0.349614		G3_Homeostatic	Lamb2	Glycoproteins	382	1126	0.339254
G1_Homeostatic	Spon2	Glycoproteins	280	807	0.346964		G2_Homeostatic	Cilp	Glycoproteins	131	389	0.336761		G3_Homeostatic	Srpx2	Glycoproteins	363	1126	0.32238
G1_Homeostatic	Hmcn1	Glycoproteins	265	807	0.328377		G2_Homeostatic	Ntn1	Glycoproteins	116	389	0.298201		G3_Homeostatic	Pxdn	Glycoproteins	324	1126	0.287744
G1_Homeostatic	Vwa5a	Glycoproteins	260	807	0.322181		G2_Homeostatic	Fbln7	Glycoproteins	109	389	0.280206		G3_Homeostatic	Lgi2	Glycoproteins	305	1126	0.27087
G1_Homeostatic	Thbs2	Glycoproteins	255	807	0.315985		G2_Homeostatic	Nid2	Glycoproteins	108	389	0.277635		G3_Homeostatic	Emilin2	Glycoproteins	297	1126	0.263766
G1_Homeostatic	Spp1	Glycoproteins	242	807	0.299876		G2_Homeostatic	Ntn4	Glycoproteins	100	389	0.257069		G3_Homeostatic	Thbs2	Glycoproteins	276	1126	0.245115
G1_Homeostatic	Rspo1	Glycoproteins	238	807	0.294919		G2_Homeostatic	Ltbp3	Glycoproteins	98	389	0.251928		G3_Homeostatic	Thbs1	Glycoproteins	272	1126	0.241563
G1_Homeostatic	Bmper	Glycoproteins	215	807	0.266419		G2_Homeostatic	Matn2	Glycoproteins	96	389	0.246787		G3_Homeostatic	Cilp	Glycoproteins	251	1126	0.222913
G1_Homeostatic	Pxdn	Glycoproteins	215	807	0.266419		G2_Homeostatic	Crim1	Glycoproteins	93	389	0.239075		G3_Homeostatic	Rspo1	Glycoproteins	236	1126	0.209591
G1_Homeostatic	Mfap1a	Glycoproteins	206	807	0.255266		G2_Homeostatic	Hmcn1	Glycoproteins	83	389	0.213368		G3_Homeostatic	Mfap1a	Glycoproteins	235	1126	0.208703
G1_Homeostatic	Lgi2	Glycoproteins	205	807	0.254027		G2_Homeostatic	Hmcn2	Glycoproteins	74	389	0.190231		G3_Homeostatic	Fgl2	Glycoproteins	209	1126	0.185613
G1_Homeostatic	Vtn	Glycoproteins	197	807	0.244114		G2_Homeostatic	Thbs1	Glycoproteins	72	389	0.18509		G3_Homeostatic	Matn2	Glycoproteins	199	1126	0.176732
G1_Homeostatic	Emilin2	Glycoproteins	164	807	0.203222		G2_Homeostatic	Crispld1	Glycoproteins	66	389	0.169666		G3_Homeostatic	Vtn	Glycoproteins	193	1126	0.171403
G1_Homeostatic	Slit2	Glycoproteins	160	807	0.198265		G2_Homeostatic	Thbs4	Glycoproteins	66	389	0.169666		G3_Homeostatic	Fn1	Glycoproteins	177	1126	0.157194
G1_Homeostatic	Creld2	Glycoproteins	137	807	0.169765		G2_Homeostatic	Vtn	Glycoproteins	66	389	0.169666		G3_Homeostatic	Ntn1	Glycoproteins	176	1126	0.156306
G1_Homeostatic	Matn2	Glycoproteins	136	807	0.168525		G2_Homeostatic	Emilin1	Glycoproteins	64	389	0.164524		G3_Homeostatic	Thbs3	Glycoproteins	171	1126	0.151865
G1_Homeostatic	Fn1	Glycoproteins	115	807	0.142503		G2_Homeostatic	Fgl2	Glycoproteins	63	389	0.161954		G3_Homeostatic	Crim1	Glycoproteins	168	1126	0.149201
G1_Homeostatic	Lgi4	Glycoproteins	101	807	0.125155		G2_Homeostatic	Bmper	Glycoproteins	62	389	0.159383		G3_Homeostatic	Ntn4	Glycoproteins	167	1126	0.148313
G1_Homeostatic	Thbs3	Glycoproteins	96	807	0.118959		G2_Homeostatic	Mfap1a	Glycoproteins	62	389	0.159383		G3_Homeostatic	Kcp	Glycoproteins	153	1126	0.135879
G1_Homeostatic	Creld1	Glycoproteins	91	807	0.112763		G2_Homeostatic	Srpx2	Glycoproteins	61	389	0.156812		G3_Homeostatic	Lgi4	Glycoproteins	153	1126	0.135879
G1_Homeostatic	Ntn4	Glycoproteins	91	807	0.112763		G2_Homeostatic	Vwa1	Glycoproteins	60	389	0.154242		G3_Homeostatic	Vit	Glycoproteins	144	1126	0.127886
G1_Homeostatic	Kcp	Glycoproteins	78	807	0.0966543		G2_Homeostatic	Ntng1	Glycoproteins	56	389	0.143959		G3_Homeostatic	Mfap4	Glycoproteins	138	1126	0.122558
G1_Homeostatic	Agrn	Glycoproteins	77	807	0.0954151		G2_Homeostatic	Tinagl1	Glycoproteins	55	389	0.141388		G3_Homeostatic	Creld2	Glycoproteins	115	1126	0.102131
G1_Homeostatic	Postn	Glycoproteins	64	807	0.0793061		G2_Homeostatic	Igfbp3	Glycoproteins	54	389	0.138817		G3_Homeostatic	Bglap3	Glycoproteins	112	1126	0.0994671
G1_Homeostatic	Mfap1b	Glycoproteins	56	807	0.0693928		G2_Homeostatic	Lama3	Glycoproteins	53	389	0.136247		G3_Homeostatic	Creld1	Glycoproteins	101	1126	0.089698
G1_Homeostatic	Ntn1	Glycoproteins	53	807	0.0656753		G2_Homeostatic	Egflam	Glycoproteins	50	389	0.128535		G3_Homeostatic	Postn	Glycoproteins	97	1126	0.0861456
G1_Homeostatic	Sbspon	Glycoproteins	50	807	0.0619579		G2_Homeostatic	Lamc3	Glycoproteins	47	389	0.120823		G3_Homeostatic	Hmcn2	Glycoproteins	93	1126	0.0825933
G1_Homeostatic	Papln	Glycoproteins	42	807	0.0520446		G2_Homeostatic	Lgi4	Glycoproteins	47	389	0.120823		G3_Homeostatic	Ntng1	Glycoproteins	87	1126	0.0772647
G1_Homeostatic	Fbn2	Glycoproteins	37	807	0.0458488		G2_Homeostatic	Lamb3	Glycoproteins	46	389	0.118252		G3_Homeostatic	Agrn	Glycoproteins	82	1126	0.0728242
G1_Homeostatic	Tsku	Glycoproteins	31	807	0.0384139		G2_Homeostatic	Creld1	Glycoproteins	42	389	0.107969		G3_Homeostatic	Mfap1b	Glycoproteins	63	1126	0.0559503
G1_Homeostatic	Crim1	Glycoproteins	27	807	0.0334572		G2_Homeostatic	Lgi1	Glycoproteins	40	389	0.102828		G3_Homeostatic	Spp1	Glycoproteins	59	1126	0.0523979
G1_Homeostatic	Tinagl1	Glycoproteins	27	807	0.0334572		G2_Homeostatic	Agrn	Glycoproteins	39	389	0.100257		G3_Homeostatic	Papln	Glycoproteins	56	1126	0.0497336
G1_Homeostatic	AW551984	Glycoproteins	26	807	0.0322181		G2_Homeostatic	Creld2	Glycoproteins	35	389	0.0899743		G3_Homeostatic	Tsku	Glycoproteins	47	1126	0.0417407
G1_Homeostatic	Ntng2	Glycoproteins	25	807	0.0309789		G2_Homeostatic	Fbn2	Glycoproteins	34	389	0.0874036		G3_Homeostatic	Lamb3	Glycoproteins	43	1126	0.0381883
G1_Homeostatic	Emid1	Glycoproteins	23	807	0.0285006		G2_Homeostatic	Kcp	Glycoproteins	34	389	0.0874036		G3_Homeostatic	Ntng2	Glycoproteins	43	1126	0.0381883
G1_Homeostatic	Igfbp2	Glycoproteins	23	807	0.0285006		G2_Homeostatic	Tnc	Glycoproteins	32	389	0.0822622		G3_Homeostatic	Emid1	Glycoproteins	38	1126	0.0337478
G1_Homeostatic	Ntn3	Glycoproteins	23	807	0.0285006		G2_Homeostatic	Slit2	Glycoproteins	29	389	0.0745501		G3_Homeostatic	Lama3	Glycoproteins	37	1126	0.0328597
G1_Homeostatic	Hmcn2	Glycoproteins	20	807	0.0247831		G2_Homeostatic	Rspo1	Glycoproteins	27	389	0.0694087		G3_Homeostatic	Tspear	Glycoproteins	34	1126	0.0301954
G1_Homeostatic	Comp	Glycoproteins	18	807	0.0223048		G2_Homeostatic	AW551984	Glycoproteins	25	389	0.0642674		G3_Homeostatic	Fbn2	Glycoproteins	33	1126	0.0293073
G1_Homeostatic	Vit	Glycoproteins	18	807	0.0223048		G2_Homeostatic	Lamc2	Glycoproteins	23	389	0.059126		G3_Homeostatic	Pcolce2	Glycoproteins	32	1126	0.0284192
G1_Homeostatic	Amelx	Glycoproteins	16	807	0.0198265		G2_Homeostatic	Papln	Glycoproteins	23	389	0.059126		G3_Homeostatic	Ntn3	Glycoproteins	31	1126	0.0275311
G1_Homeostatic	Lrg1	Glycoproteins	15	807	0.0185874		G2_Homeostatic	Ntng2	Glycoproteins	21	389	0.0539846		G3_Homeostatic	Thsd4	Glycoproteins	26	1126	0.0230906
G1_Homeostatic	Bglap3	Glycoproteins	12	807	0.0148699		G2_Homeostatic	Lgi3	Glycoproteins	17	389	0.0437018		G3_Homeostatic	AW551984	Glycoproteins	24	1126	0.0213144
G1_Homeostatic	Coch	Glycoproteins	12	807	0.0148699		G2_Homeostatic	Bglap3	Glycoproteins	16	389	0.0411311		G3_Homeostatic	Amelx	Glycoproteins	20	1126	0.017762
G1_Homeostatic	Vwa3b	Glycoproteins	11	807	0.0136307		G2_Homeostatic	Tsku	Glycoproteins	15	389	0.0385604		G3_Homeostatic	Tinagl1	Glycoproteins	20	1126	0.017762
G1_Homeostatic	Thbs4	Glycoproteins	9	807	0.0111524		G2_Homeostatic	Lama5	Glycoproteins	12	389	0.0308483		G3_Homeostatic	Tnc	Glycoproteins	20	1126	0.017762
G1_Homeostatic	Emilin3	Glycoproteins	8	807	0.00991326		G2_Homeostatic	Mfap1b	Glycoproteins	12	389	0.0308483		G3_Homeostatic	Lama5	Glycoproteins	19	1126	0.0168739
G1_Homeostatic	Igfals	Glycoproteins	8	807	0.00991326		G2_Homeostatic	Sbspon	Glycoproteins	12	389	0.0308483		G3_Homeostatic	Igfals	Glycoproteins	18	1126	0.0159858
G1_Homeostatic	Pcolce2	Glycoproteins	8	807	0.00991326		G2_Homeostatic	Smoc1	Glycoproteins	12	389	0.0308483		G3_Homeostatic	Vwa3b	Glycoproteins	18	1126	0.0159858
G1_Homeostatic	Lama3	Glycoproteins	6	807	0.00743494		G2_Homeostatic	Cthrc1	Glycoproteins	11	389	0.0282776		G3_Homeostatic	Ltbp2	Glycoproteins	16	1126	0.0142096
G1_Homeostatic	Mmrn2	Glycoproteins	6	807	0.00743494		G2_Homeostatic	Emid1	Glycoproteins	10	389	0.0257069		G3_Homeostatic	Edil3	Glycoproteins	15	1126	0.0133215
G1_Homeostatic	Colq	Glycoproteins	5	807	0.00619579		G2_Homeostatic	Spp1	Glycoproteins	10	389	0.0257069		G3_Homeostatic	Sbspon	Glycoproteins	15	1126	0.0133215
G1_Homeostatic	Edil3	Glycoproteins	4	807	0.00495663		G2_Homeostatic	Npnt	Glycoproteins	9	389	0.0231362		G3_Homeostatic	Igfbp2	Glycoproteins	13	1126	0.0115453
G1_Homeostatic	Sspo	Glycoproteins	4	807	0.00495663		G2_Homeostatic	Ntn3	Glycoproteins	8	389	0.0205656		G3_Homeostatic	Lamc2	Glycoproteins	13	1126	0.0115453
G1_Homeostatic	Fgl1	Glycoproteins	3	807	0.00371747		G2_Homeostatic	Fras1	Glycoproteins	6	389	0.0154242		G3_Homeostatic	Comp	Glycoproteins	12	1126	0.0106572
G1_Homeostatic	Lama5	Glycoproteins	3	807	0.00371747		G2_Homeostatic	Ltbp2	Glycoproteins	5	389	0.0128535		G3_Homeostatic	Sspo	Glycoproteins	12	1126	0.0106572
G1_Homeostatic	Lamc2	Glycoproteins	3	807	0.00371747		G2_Homeostatic	Coch	Glycoproteins	4	389	0.0102828		G3_Homeostatic	Coch	Glycoproteins	8	1126	0.0071048
G1_Homeostatic	Cthrc1	Glycoproteins	2	807	0.00247832		G2_Homeostatic	Vwa3b	Glycoproteins	4	389	0.0102828		G3_Homeostatic	Cthrc1	Glycoproteins	7	1126	0.0062167
G1_Homeostatic	Lamb3	Glycoproteins	2	807	0.00247832		G2_Homeostatic	Comp	Glycoproteins	3	389	0.00771208		G3_Homeostatic	Fgl1	Glycoproteins	7	1126	0.0062167
G1_Homeostatic	Thsd4	Glycoproteins	2	807	0.00247832		G2_Homeostatic	Ndnf	Glycoproteins	3	389	0.00771208		G3_Homeostatic	Mmrn2	Glycoproteins	7	1126	0.0062167
G1_Homeostatic	Lgi1	Glycoproteins	1	807	0.00123916		G2_Homeostatic	Amelx	Glycoproteins	2	389	0.00514139		G3_Homeostatic	Vwf	Glycoproteins	7	1126	0.0062167
G1_Homeostatic	Ltbp2	Glycoproteins	1	807	0.00123916		G2_Homeostatic	Gldn	Glycoproteins	2	389	0.00514139		G3_Homeostatic	Lrg1	Glycoproteins	6	1126	0.0053286
G1_Homeostatic	Ndnf	Glycoproteins	1	807	0.00123916		G2_Homeostatic	Lrg1	Glycoproteins	2	389	0.00514139		G3_Homeostatic	Ndnf	Glycoproteins	6	1126	0.0053286
G1_Homeostatic	Npnt	Glycoproteins	1	807	0.00123916		G2_Homeostatic	Fgl1	Glycoproteins	1	389	0.00257069		G3_Homeostatic	Smoc1	Glycoproteins	6	1126	0.0053286
G1_Homeostatic	Reln	Glycoproteins	1	807	0.00123916		G2_Homeostatic	Mmrn2	Glycoproteins	1	389	0.00257069		G3_Homeostatic	Emilin3	Glycoproteins	4	1126	0.0035524
G1_Homeostatic	Smoc1	Glycoproteins	1	807	0.00123916		G2_Homeostatic	Reln	Glycoproteins	1	389	0.00257069		G3_Homeostatic	Npnt	Glycoproteins	4	1126	0.0035524
G1_Homeostatic	Tnc	Glycoproteins	1	807	0.00123916		G2_Homeostatic	Vwa3a	Glycoproteins	1	389	0.00257069		G3_Homeostatic	Colq	Glycoproteins	3	1126	0.0026643
G1_Homeostatic	Vwf	Glycoproteins	1	807	0.00123916		G2_Homeostatic	Adipoq	Glycoproteins	0	389	0		G3_Homeostatic	Gldn	Glycoproteins	3	1126	0.0026643
G1_Homeostatic	Adipoq	Glycoproteins	0	807	0		G2_Homeostatic	Cilp2	Glycoproteins	0	389	0		G3_Homeostatic	Thbs4	Glycoproteins	3	1126	0.0026643
G1_Homeostatic	Cilp2	Glycoproteins	0	807	0		G2_Homeostatic	Colq	Glycoproteins	0	389	0		G3_Homeostatic	Reln	Glycoproteins	2	1126	0.0017762
G1_Homeostatic	Dmp1	Glycoproteins	0	807	0		G2_Homeostatic	Dmp1	Glycoproteins	0	389	0		G3_Homeostatic	Fras1	Glycoproteins	1	1126	0.000888099
G1_Homeostatic	Egfem1	Glycoproteins	0	807	0		G2_Homeostatic	Edil3	Glycoproteins	0	389	0		G3_Homeostatic	Lgi1	Glycoproteins	1	1126	0.000888099
G1_Homeostatic	Fga	Glycoproteins	0	807	0		G2_Homeostatic	Egfem1	Glycoproteins	0	389	0		G3_Homeostatic	Adipoq	Glycoproteins	0	1126	0
G1_Homeostatic	Fndc7	Glycoproteins	0	807	0		G2_Homeostatic	Emilin3	Glycoproteins	0	389	0		G3_Homeostatic	Cilp2	Glycoproteins	0	1126	0
G1_Homeostatic	Fras1	Glycoproteins	0	807	0		G2_Homeostatic	Fga	Glycoproteins	0	389	0		G3_Homeostatic	Dmp1	Glycoproteins	0	1126	0
G1_Homeostatic	Gldn	Glycoproteins	0	807	0		G2_Homeostatic	Fndc7	Glycoproteins	0	389	0		G3_Homeostatic	Egfem1	Glycoproteins	0	1126	0
G1_Homeostatic	Lama1	Glycoproteins	0	807	0		G2_Homeostatic	Igfals	Glycoproteins	0	389	0		G3_Homeostatic	Fga	Glycoproteins	0	1126	0
G1_Homeostatic	Lgi3	Glycoproteins	0	807	0		G2_Homeostatic	Lama1	Glycoproteins	0	389	0		G3_Homeostatic	Fndc7	Glycoproteins	0	1126	0
G1_Homeostatic	Matn3	Glycoproteins	0	807	0		G2_Homeostatic	Matn3	Glycoproteins	0	389	0		G3_Homeostatic	Lama1	Glycoproteins	0	1126	0
G1_Homeostatic	Matn4	Glycoproteins	0	807	0		G2_Homeostatic	Matn4	Glycoproteins	0	389	0		G3_Homeostatic	Lgi3	Glycoproteins	0	1126	0
G1_Homeostatic	Mmrn1	Glycoproteins	0	807	0		G2_Homeostatic	Mmrn1	Glycoproteins	0	389	0		G3_Homeostatic	Matn3	Glycoproteins	0	1126	0
G1_Homeostatic	Nell1	Glycoproteins	0	807	0		G2_Homeostatic	Nell1	Glycoproteins	0	389	0		G3_Homeostatic	Matn4	Glycoproteins	0	1126	0
G1_Homeostatic	Nell2	Glycoproteins	0	807	0		G2_Homeostatic	Nell2	Glycoproteins	0	389	0		G3_Homeostatic	Mmrn1	Glycoproteins	0	1126	0
G1_Homeostatic	Ntng1	Glycoproteins	0	807	0		G2_Homeostatic	Oit3	Glycoproteins	0	389	0		G3_Homeostatic	Nell1	Glycoproteins	0	1126	0
G1_Homeostatic	Oit3	Glycoproteins	0	807	0		G2_Homeostatic	Rspo2	Glycoproteins	0	389	0		G3_Homeostatic	Nell2	Glycoproteins	0	1126	0
G1_Homeostatic	Rspo2	Glycoproteins	0	807	0		G2_Homeostatic	Rspo4	Glycoproteins	0	389	0		G3_Homeostatic	Oit3	Glycoproteins	0	1126	0
G1_Homeostatic	Rspo4	Glycoproteins	0	807	0		G2_Homeostatic	Slamf6	Glycoproteins	0	389	0		G3_Homeostatic	Rspo2	Glycoproteins	0	1126	0
G1_Homeostatic	Slamf6	Glycoproteins	0	807	0		G2_Homeostatic	Slit1	Glycoproteins	0	389	0		G3_Homeostatic	Rspo4	Glycoproteins	0	1126	0
G1_Homeostatic	Slit1	Glycoproteins	0	807	0		G2_Homeostatic	Sspo	Glycoproteins	0	389	0		G3_Homeostatic	Slamf6	Glycoproteins	0	1126	0
G1_Homeostatic	Tecta	Glycoproteins	0	807	0		G2_Homeostatic	Tecta	Glycoproteins	0	389	0		G3_Homeostatic	Slit1	Glycoproteins	0	1126	0
G1_Homeostatic	Tspear	Glycoproteins	0	807	0		G2_Homeostatic	Tspear	Glycoproteins	0	389	0		G3_Homeostatic	Tecta	Glycoproteins	0	1126	0
G1_Homeostatic	Vwa3a	Glycoproteins	0	807	0		G2_Homeostatic	Vwa7	Glycoproteins	0	389	0		G3_Homeostatic	Vwa3a	Glycoproteins	0	1126	0
G1_Homeostatic	Vwa7	Glycoproteins	0	807	0		G2_Homeostatic	Vwce	Glycoproteins	0	389	0		G3_Homeostatic	Vwa7	Glycoproteins	0	1126	0
G1_Homeostatic	Vwce	Glycoproteins	0	807	0		G2_Homeostatic	Vwf	Glycoproteins	0	389	0		G3_Homeostatic	Vwce	Glycoproteins	0	1126	0
G1_Homeostatic	Zp3r	Glycoproteins	0	807	0		G2_Homeostatic	Zp3r	Glycoproteins	0	389	0		G3_Homeostatic	Zp3r	Glycoproteins	0	1126	0
Group	Genes	Category	Transcripts	Cell_Number	Per		Group	Genes	Category	Transcripts	Cell_Number	Per		Group	Genes	Category	Transcripts	Cell_Number	Per
G1_1-day	Mgp	Glycoproteins	75523	1155	65.3879		G2_1-day	Mgp	Glycoproteins	4751	663	7.16591		G3_1-day	Mgp	Glycoproteins	24848	862	28.826
G1_1-day	Spp1	Glycoproteins	59810	1155	51.7835		G2_1-day	Fbn1	Glycoproteins	4439	663	6.69532		G3_1-day	Spp1	Glycoproteins	10141	862	11.7645
G1_1-day	Igfbp7	Glycoproteins	16703	1155	14.4615		G2_1-day	Tnfaip6	Glycoproteins	4300	663	6.48567		G3_1-day	Igfbp7	Glycoproteins	8255	862	9.57657
G1_1-day	Aebp1	Glycoproteins	6784	1155	5.87359		G2_1-day	Mfap5	Glycoproteins	4274	663	6.44646		G3_1-day	Lama2	Glycoproteins	5937	862	6.88747
G1_1-day	Thbs1	Glycoproteins	6526	1155	5.65022		G2_1-day	Igfbp7	Glycoproteins	3362	663	5.07089		G3_1-day	Igfbp4	Glycoproteins	4277	862	4.96172
G1_1-day	Igfbp4	Glycoproteins	4879	1155	4.22424		G2_1-day	Tnc	Glycoproteins	2419	663	3.64857		G3_1-day	Aebp1	Glycoproteins	3725	862	4.32135
G1_1-day	Sparcl1	Glycoproteins	4552	1155	3.94113		G2_1-day	Slit3	Glycoproteins	2260	663	3.40875		G3_1-day	Fbn1	Glycoproteins	3655	862	4.24014
G1_1-day	Lama2	Glycoproteins	4374	1155	3.78701		G2_1-day	Aebp1	Glycoproteins	2144	663	3.23379		G3_1-day	Slit3	Glycoproteins	3618	862	4.19722
G1_1-day	Mfap5	Glycoproteins	3945	1155	3.41558		G2_1-day	Postn	Glycoproteins	2140	663	3.22775		G3_1-day	Sned1	Glycoproteins	2959	862	3.43271
G1_1-day	Fbn1	Glycoproteins	3424	1155	2.9645		G2_1-day	Igfbp4	Glycoproteins	2081	663	3.13876		G3_1-day	Smoc2	Glycoproteins	2903	862	3.36775
G1_1-day	Pcolce	Glycoproteins	3395	1155	2.93939		G2_1-day	Fbln2	Glycoproteins	2060	663	3.10709		G3_1-day	Svep1	Glycoproteins	2865	862	3.32367
G1_1-day	Smoc2	Glycoproteins	3355	1155	2.90476		G2_1-day	Spp1	Glycoproteins	1558	663	2.34992		G3_1-day	Pcolce	Glycoproteins	2858	862	3.31555
G1_1-day	Fgl2	Glycoproteins	3338	1155	2.89004		G2_1-day	Igfbp6	Glycoproteins	1475	663	2.22474		G3_1-day	Mfap5	Glycoproteins	2568	862	2.97912
G1_1-day	Tnc	Glycoproteins	3065	1155	2.65368		G2_1-day	Dpt	Glycoproteins	1421	663	2.14329		G3_1-day	Thbs1	Glycoproteins	2311	862	2.68097
G1_1-day	Svep1	Glycoproteins	2743	1155	2.37489		G2_1-day	Nid1	Glycoproteins	1371	663	2.06787		G3_1-day	Fgl2	Glycoproteins	2307	862	2.67633
G1_1-day	Crispld2	Glycoproteins	2428	1155	2.10216		G2_1-day	Pcolce	Glycoproteins	1200	663	1.80995		G3_1-day	Nid1	Glycoproteins	2034	862	2.35963
G1_1-day	Slit3	Glycoproteins	2303	1155	1.99394		G2_1-day	Fn1	Glycoproteins	1145	663	1.727		G3_1-day	Fbln2	Glycoproteins	2007	862	2.32831
G1_1-day	Abi3bp	Glycoproteins	2121	1155	1.83636		G2_1-day	Lama2	Glycoproteins	930	663	1.40271		G3_1-day	Igfbp5	Glycoproteins	1981	862	2.29814
G1_1-day	Igfbp5	Glycoproteins	2111	1155	1.82771		G2_1-day	Lamc1	Glycoproteins	923	663	1.39216		G3_1-day	Abi3bp	Glycoproteins	1976	862	2.29234
G1_1-day	Nid1	Glycoproteins	2062	1155	1.78528		G2_1-day	Sned1	Glycoproteins	876	663	1.32127		G3_1-day	Lamc1	Glycoproteins	1822	862	2.11369
G1_1-day	Spon1	Glycoproteins	1976	1155	1.71082		G2_1-day	Abi3bp	Glycoproteins	873	663	1.31674		G3_1-day	Tnc	Glycoproteins	1806	862	2.09513
G1_1-day	Emilin1	Glycoproteins	1874	1155	1.62251		G2_1-day	Efemp1	Glycoproteins	842	663	1.26998		G3_1-day	Srpx	Glycoproteins	1762	862	2.04408
G1_1-day	Cilp	Glycoproteins	1750	1155	1.51515		G2_1-day	Lama4	Glycoproteins	778	663	1.17345		G3_1-day	Sparcl1	Glycoproteins	1664	862	1.93039
G1_1-day	Lamc1	Glycoproteins	1598	1155	1.38355		G2_1-day	Smoc2	Glycoproteins	762	663	1.14932		G3_1-day	Spon1	Glycoproteins	1583	862	1.83643
G1_1-day	Lamb1	Glycoproteins	1590	1155	1.37662		G2_1-day	Svep1	Glycoproteins	762	663	1.14932		G3_1-day	Crispld2	Glycoproteins	1549	862	1.79698
G1_1-day	Fbln2	Glycoproteins	1588	1155	1.37489		G2_1-day	Efemp2	Glycoproteins	739	663	1.11463		G3_1-day	Lamb1	Glycoproteins	1442	862	1.67285
G1_1-day	Thbs4	Glycoproteins	1578	1155	1.36623		G2_1-day	Igfbp5	Glycoproteins	711	663	1.0724		G3_1-day	Thbs4	Glycoproteins	1337	862	1.55104
G1_1-day	Eln	Glycoproteins	1447	1155	1.25281		G2_1-day	Pcolce2	Glycoproteins	684	663	1.03167		G3_1-day	Slit2	Glycoproteins	1329	862	1.54176
G1_1-day	Slit2	Glycoproteins	1430	1155	1.2381		G2_1-day	Thbs4	Glycoproteins	684	663	1.03167		G3_1-day	Efemp1	Glycoproteins	1321	862	1.53248
G1_1-day	Ltbp2	Glycoproteins	1399	1155	1.21126		G2_1-day	Crispld2	Glycoproteins	642	663	0.968326		G3_1-day	Eln	Glycoproteins	1281	862	1.48608
G1_1-day	Igfbp3	Glycoproteins	1229	1155	1.06407		G2_1-day	Tnxb	Glycoproteins	638	663	0.962293		G3_1-day	Lama4	Glycoproteins	1267	862	1.46984
G1_1-day	Tnfaip6	Glycoproteins	1225	1155	1.06061		G2_1-day	Thbs1	Glycoproteins	625	663	0.942685		G3_1-day	Bmper	Glycoproteins	1182	862	1.37123
G1_1-day	Sned1	Glycoproteins	1145	1155	0.991342		G2_1-day	Bmper	Glycoproteins	559	663	0.843137		G3_1-day	Dpt	Glycoproteins	1129	862	1.30974
G1_1-day	Srpx	Glycoproteins	1120	1155	0.969697		G2_1-day	Lgi2	Glycoproteins	546	663	0.823529		G3_1-day	Emilin1	Glycoproteins	1040	862	1.2065
G1_1-day	Efemp2	Glycoproteins	1061	1155	0.918615		G2_1-day	Eln	Glycoproteins	538	663	0.811463		G3_1-day	Postn	Glycoproteins	946	862	1.09745
G1_1-day	Lama4	Glycoproteins	1050	1155	0.909091		G2_1-day	Sparcl1	Glycoproteins	530	663	0.799397		G3_1-day	Cilp	Glycoproteins	903	862	1.04756
G1_1-day	Ltbp1	Glycoproteins	1031	1155	0.892641		G2_1-day	Fgl2	Glycoproteins	500	663	0.754148		G3_1-day	Tnfaip6	Glycoproteins	896	862	1.03944
G1_1-day	Postn	Glycoproteins	961	1155	0.832035		G2_1-day	Cthrc1	Glycoproteins	498	663	0.751131		G3_1-day	Ltbp1	Glycoproteins	864	862	1.00232
G1_1-day	Fbln7	Glycoproteins	873	1155	0.755844		G2_1-day	Srpx	Glycoproteins	468	663	0.705882		G3_1-day	Igsf10	Glycoproteins	827	862	0.959397
G1_1-day	Dpt	Glycoproteins	860	1155	0.744589		G2_1-day	Cilp	Glycoproteins	433	663	0.653092		G3_1-day	Igfbp6	Glycoproteins	750	862	0.87007
G1_1-day	Efemp1	Glycoproteins	839	1155	0.726407		G2_1-day	Creld2	Glycoproteins	432	663	0.651584		G3_1-day	Rspo3	Glycoproteins	732	862	0.849188
G1_1-day	Tgfbi	Glycoproteins	822	1155	0.711688		G2_1-day	Lamb1	Glycoproteins	432	663	0.651584		G3_1-day	Fbln7	Glycoproteins	701	862	0.813225
G1_1-day	Thbs2	Glycoproteins	742	1155	0.642424		G2_1-day	Ltbp2	Glycoproteins	428	663	0.645551		G3_1-day	Tnxb	Glycoproteins	699	862	0.810905
G1_1-day	Igsf10	Glycoproteins	729	1155	0.631169		G2_1-day	Igfbp3	Glycoproteins	400	663	0.603318		G3_1-day	Efemp2	Glycoproteins	681	862	0.790023
G1_1-day	Mfge8	Glycoproteins	700	1155	0.606061		G2_1-day	Thbs2	Glycoproteins	393	663	0.59276		G3_1-day	Nid2	Glycoproteins	581	862	0.674014
G1_1-day	Fbn2	Glycoproteins	659	1155	0.570563		G2_1-day	Ltbp1	Glycoproteins	388	663	0.585219		G3_1-day	Ltbp2	Glycoproteins	568	862	0.658933
G1_1-day	Fbln1	Glycoproteins	610	1155	0.528139		G2_1-day	Slit2	Glycoproteins	379	663	0.571644		G3_1-day	Fbln1	Glycoproteins	559	862	0.648492
G1_1-day	Mfap4	Glycoproteins	608	1155	0.526407		G2_1-day	Emilin1	Glycoproteins	367	663	0.553544		G3_1-day	Tgfbi	Glycoproteins	551	862	0.639211
G1_1-day	Lgi2	Glycoproteins	551	1155	0.477056		G2_1-day	Ecm1	Glycoproteins	307	663	0.463047		G3_1-day	Hmcn1	Glycoproteins	536	862	0.62181
G1_1-day	Gas6	Glycoproteins	547	1155	0.473593		G2_1-day	Gas6	Glycoproteins	306	663	0.461538		G3_1-day	Lgi2	Glycoproteins	518	862	0.600928
G1_1-day	Creld2	Glycoproteins	537	1155	0.464935		G2_1-day	Pxdn	Glycoproteins	303	663	0.457014		G3_1-day	Ltbp4	Glycoproteins	501	862	0.581206
G1_1-day	Srpx2	Glycoproteins	504	1155	0.436364		G2_1-day	Ltbp4	Glycoproteins	257	663	0.387632		G3_1-day	Igfbp3	Glycoproteins	463	862	0.537123
G1_1-day	Egflam	Glycoproteins	487	1155	0.421645		G2_1-day	Emilin2	Glycoproteins	253	663	0.381599		G3_1-day	Gas6	Glycoproteins	458	862	0.531323
G1_1-day	Rspo3	Glycoproteins	468	1155	0.405195		G2_1-day	Lamb2	Glycoproteins	218	663	0.328808		G3_1-day	Fbn2	Glycoproteins	445	862	0.516241
G1_1-day	Bmper	Glycoproteins	436	1155	0.377489		G2_1-day	Fbln1	Glycoproteins	188	663	0.28356		G3_1-day	Thbs2	Glycoproteins	407	862	0.472158
G1_1-day	Igfbp6	Glycoproteins	436	1155	0.377489		G2_1-day	Vwa5a	Glycoproteins	184	663	0.277526		G3_1-day	Egflam	Glycoproteins	387	862	0.448956
G1_1-day	Fn1	Glycoproteins	420	1155	0.363636		G2_1-day	Igsf10	Glycoproteins	178	663	0.268477		G3_1-day	Srpx2	Glycoproteins	367	862	0.425754
G1_1-day	Lamc3	Glycoproteins	411	1155	0.355844		G2_1-day	Spon1	Glycoproteins	177	663	0.266968		G3_1-day	Fn1	Glycoproteins	364	862	0.422274
G1_1-day	Hmcn1	Glycoproteins	406	1155	0.351515		G2_1-day	Rspo3	Glycoproteins	169	663	0.254902		G3_1-day	Mfge8	Glycoproteins	363	862	0.421114
G1_1-day	Ltbp4	Glycoproteins	393	1155	0.34026		G2_1-day	Mfap4	Glycoproteins	163	663	0.245852		G3_1-day	Vwa5a	Glycoproteins	352	862	0.408353
G1_1-day	Vwa5a	Glycoproteins	386	1155	0.334199		G2_1-day	Srpx2	Glycoproteins	161	663	0.242836		G3_1-day	Lamc3	Glycoproteins	307	862	0.356148
G1_1-day	Tnxb	Glycoproteins	383	1155	0.331602		G2_1-day	Thbs3	Glycoproteins	158	663	0.238311		G3_1-day	Creld2	Glycoproteins	305	862	0.353828
G1_1-day	Pxdn	Glycoproteins	344	1155	0.297835		G2_1-day	Igfbp2	Glycoproteins	156	663	0.235294		G3_1-day	Spon2	Glycoproteins	290	862	0.336427
G1_1-day	Nid2	Glycoproteins	321	1155	0.277922		G2_1-day	Mfge8	Glycoproteins	145	663	0.218703		G3_1-day	Lamb2	Glycoproteins	286	862	0.331787
G1_1-day	Ecm1	Glycoproteins	293	1155	0.25368		G2_1-day	Hmcn1	Glycoproteins	139	663	0.209653		G3_1-day	Pxdn	Glycoproteins	277	862	0.321346
G1_1-day	Crispld1	Glycoproteins	290	1155	0.251082		G2_1-day	Spon2	Glycoproteins	135	663	0.20362		G3_1-day	Ltbp3	Glycoproteins	240	862	0.278422
G1_1-day	Ltbp3	Glycoproteins	276	1155	0.238961		G2_1-day	Fbn2	Glycoproteins	133	663	0.200603		G3_1-day	Ecm1	Glycoproteins	239	862	0.277262
G1_1-day	Lamb2	Glycoproteins	251	1155	0.217316		G2_1-day	Fbln7	Glycoproteins	122	663	0.184012		G3_1-day	Crispld1	Glycoproteins	179	862	0.207657
G1_1-day	Mfap2	Glycoproteins	221	1155	0.191342		G2_1-day	Nid2	Glycoproteins	112	663	0.168929		G3_1-day	Emilin2	Glycoproteins	179	862	0.207657
G1_1-day	Mfap1a	Glycoproteins	196	1155	0.169697		G2_1-day	Ltbp3	Glycoproteins	103	663	0.155354		G3_1-day	Mfap2	Glycoproteins	178	862	0.206497
G1_1-day	Spon2	Glycoproteins	155	1155	0.134199		G2_1-day	Matn2	Glycoproteins	99	663	0.149321		G3_1-day	Mfap4	Glycoproteins	169	862	0.196056
G1_1-day	Vtn	Glycoproteins	132	1155	0.114286		G2_1-day	Mfap2	Glycoproteins	88	663	0.13273		G3_1-day	Mfap1a	Glycoproteins	137	862	0.158933
G1_1-day	Igfbp2	Glycoproteins	130	1155	0.112554		G2_1-day	Tsku	Glycoproteins	80	663	0.120664		G3_1-day	Ecm2	Glycoproteins	129	862	0.149652
G1_1-day	Fbln5	Glycoproteins	128	1155	0.110823		G2_1-day	Tgfbi	Glycoproteins	77	663	0.116139		G3_1-day	Fbln5	Glycoproteins	123	862	0.142691
G1_1-day	Ecm2	Glycoproteins	110	1155	0.0952381		G2_1-day	Crim1	Glycoproteins	67	663	0.101056		G3_1-day	Thbs3	Glycoproteins	116	862	0.134571
G1_1-day	Emilin2	Glycoproteins	107	1155	0.0926407		G2_1-day	Ntn4	Glycoproteins	67	663	0.101056		G3_1-day	Matn2	Glycoproteins	91	862	0.105568
G1_1-day	Tsku	Glycoproteins	98	1155	0.0848485		G2_1-day	Fbln5	Glycoproteins	66	663	0.0995475		G3_1-day	AW551984	Glycoproteins	83	862	0.0962877
G1_1-day	Thbs3	Glycoproteins	88	1155	0.0761905		G2_1-day	Mfap1a	Glycoproteins	64	663	0.0965309		G3_1-day	Vtn	Glycoproteins	83	862	0.0962877
G1_1-day	Matn2	Glycoproteins	77	1155	0.0666667		G2_1-day	Ntn1	Glycoproteins	63	663	0.0950226		G3_1-day	Ntn4	Glycoproteins	69	862	0.0800464
G1_1-day	Vwa1	Glycoproteins	73	1155	0.0632035		G2_1-day	Vtn	Glycoproteins	54	663	0.081448		G3_1-day	Tsku	Glycoproteins	69	862	0.0800464
G1_1-day	Creld1	Glycoproteins	69	1155	0.0597403		G2_1-day	Vit	Glycoproteins	53	663	0.0799397		G3_1-day	Vwa1	Glycoproteins	68	862	0.0788863
G1_1-day	Ntn4	Glycoproteins	66	1155	0.0571429		G2_1-day	Ecm2	Glycoproteins	46	663	0.0693816		G3_1-day	Crim1	Glycoproteins	61	862	0.0707657
G1_1-day	Cthrc1	Glycoproteins	55	1155	0.047619		G2_1-day	Ndnf	Glycoproteins	36	663	0.0542986		G3_1-day	Cthrc1	Glycoproteins	59	862	0.0684455
G1_1-day	AW551984	Glycoproteins	52	1155	0.0450216		G2_1-day	Creld1	Glycoproteins	33	663	0.0497738		G3_1-day	Creld1	Glycoproteins	55	862	0.0638051
G1_1-day	Rspo1	Glycoproteins	51	1155	0.0441558		G2_1-day	AW551984	Glycoproteins	32	663	0.0482655		G3_1-day	Mfap1b	Glycoproteins	48	862	0.0556845
G1_1-day	Agrn	Glycoproteins	50	1155	0.04329		G2_1-day	Egflam	Glycoproteins	29	663	0.0437406		G3_1-day	Ntn1	Glycoproteins	48	862	0.0556845
G1_1-day	Hmcn2	Glycoproteins	47	1155	0.0406926		G2_1-day	Tinagl1	Glycoproteins	29	663	0.0437406		G3_1-day	Lgi4	Glycoproteins	47	862	0.0545244
G1_1-day	Lrg1	Glycoproteins	47	1155	0.0406926		G2_1-day	Thsd4	Glycoproteins	24	663	0.0361991		G3_1-day	Pcolce2	Glycoproteins	47	862	0.0545244
G1_1-day	Crim1	Glycoproteins	42	1155	0.0363636		G2_1-day	Hmcn2	Glycoproteins	21	663	0.0316742		G3_1-day	Agrn	Glycoproteins	45	862	0.0522042
G1_1-day	Mfap1b	Glycoproteins	35	1155	0.030303		G2_1-day	Agrn	Glycoproteins	19	663	0.0286576		G3_1-day	Rspo1	Glycoproteins	45	862	0.0522042
G1_1-day	Lgi4	Glycoproteins	33	1155	0.0285714		G2_1-day	Lgi4	Glycoproteins	19	663	0.0286576		G3_1-day	Hmcn2	Glycoproteins	42	862	0.0487239
G1_1-day	Ntng2	Glycoproteins	32	1155	0.0277056		G2_1-day	Mfap1b	Glycoproteins	19	663	0.0286576		G3_1-day	Kcp	Glycoproteins	38	862	0.0440835
G1_1-day	Ndnf	Glycoproteins	27	1155	0.0233766		G2_1-day	Ntng2	Glycoproteins	19	663	0.0286576		G3_1-day	Ntng2	Glycoproteins	37	862	0.0429234
G1_1-day	Dmp1	Glycoproteins	26	1155	0.0225108		G2_1-day	Lamc3	Glycoproteins	17	663	0.025641		G3_1-day	Ntng1	Glycoproteins	36	862	0.0417633
G1_1-day	Kcp	Glycoproteins	24	1155	0.0207792		G2_1-day	Vwa1	Glycoproteins	15	663	0.0226244		G3_1-day	Ndnf	Glycoproteins	25	862	0.0290023
G1_1-day	Ntn1	Glycoproteins	19	1155	0.0164502		G2_1-day	Smoc1	Glycoproteins	14	663	0.0211161		G3_1-day	Dmp1	Glycoproteins	24	862	0.0278422
G1_1-day	Fga	Glycoproteins	18	1155	0.0155844		G2_1-day	Lamb3	Glycoproteins	12	663	0.0180995		G3_1-day	Smoc1	Glycoproteins	21	862	0.0243619
G1_1-day	Amelx	Glycoproteins	16	1155	0.0138528		G2_1-day	Crispld1	Glycoproteins	10	663	0.015083		G3_1-day	Thsd4	Glycoproteins	20	862	0.0232019
G1_1-day	Smoc1	Glycoproteins	15	1155	0.012987		G2_1-day	Lamc2	Glycoproteins	10	663	0.015083		G3_1-day	Lrg1	Glycoproteins	18	862	0.0208817
G1_1-day	Ntn3	Glycoproteins	14	1155	0.0121212		G2_1-day	Lama3	Glycoproteins	9	663	0.0135747		G3_1-day	Vit	Glycoproteins	15	862	0.0174014
G1_1-day	Fgl1	Glycoproteins	13	1155	0.0112554		G2_1-day	Lgi3	Glycoproteins	9	663	0.0135747		G3_1-day	Amelx	Glycoproteins	14	862	0.0162413
G1_1-day	Lama1	Glycoproteins	11	1155	0.00952381		G2_1-day	Kcp	Glycoproteins	6	663	0.00904977		G3_1-day	Igfbp2	Glycoproteins	11	862	0.012761
G1_1-day	Coch	Glycoproteins	9	1155	0.00779221		G2_1-day	Lgi1	Glycoproteins	4	663	0.00603318		G3_1-day	Lamb3	Glycoproteins	11	862	0.012761
G1_1-day	Sbspon	Glycoproteins	9	1155	0.00779221		G2_1-day	Lrg1	Glycoproteins	3	663	0.00452489		G3_1-day	Sbspon	Glycoproteins	11	862	0.012761
G1_1-day	Lamc2	Glycoproteins	6	1155	0.00519481		G2_1-day	Mmrn2	Glycoproteins	3	663	0.00452489		G3_1-day	Lama3	Glycoproteins	10	862	0.0116009
G1_1-day	Tinagl1	Glycoproteins	6	1155	0.00519481		G2_1-day	Papln	Glycoproteins	3	663	0.00452489		G3_1-day	Ntn3	Glycoproteins	10	862	0.0116009
G1_1-day	Edil3	Glycoproteins	5	1155	0.004329		G2_1-day	Fndc7	Glycoproteins	2	663	0.00301659		G3_1-day	Lamc2	Glycoproteins	9	862	0.0104408
G1_1-day	Thsd4	Glycoproteins	5	1155	0.004329		G2_1-day	Lama5	Glycoproteins	2	663	0.00301659		G3_1-day	Papln	Glycoproteins	6	862	0.00696056
G1_1-day	Emilin3	Glycoproteins	4	1155	0.0034632		G2_1-day	Npnt	Glycoproteins	2	663	0.00301659		G3_1-day	Egfem1	Glycoproteins	5	862	0.00580046
G1_1-day	Mmrn2	Glycoproteins	4	1155	0.0034632		G2_1-day	Rspo1	Glycoproteins	2	663	0.00301659		G3_1-day	Sspo	Glycoproteins	5	862	0.00580046
G1_1-day	Vit	Glycoproteins	4	1155	0.0034632		G2_1-day	Edil3	Glycoproteins	1	663	0.0015083		G3_1-day	Coch	Glycoproteins	4	862	0.00464037
G1_1-day	Pcolce2	Glycoproteins	3	1155	0.0025974		G2_1-day	Emid1	Glycoproteins	1	663	0.0015083		G3_1-day	Lama1	Glycoproteins	4	862	0.00464037
G1_1-day	Sspo	Glycoproteins	3	1155	0.0025974		G2_1-day	Fras1	Glycoproteins	1	663	0.0015083		G3_1-day	Matn4	Glycoproteins	4	862	0.00464037
G1_1-day	Emid1	Glycoproteins	2	1155	0.0017316		G2_1-day	Gldn	Glycoproteins	1	663	0.0015083		G3_1-day	Comp	Glycoproteins	3	862	0.00348028
G1_1-day	Nell1	Glycoproteins	2	1155	0.0017316		G2_1-day	Lama1	Glycoproteins	1	663	0.0015083		G3_1-day	Emid1	Glycoproteins	3	862	0.00348028
G1_1-day	Ntng1	Glycoproteins	2	1155	0.0017316		G2_1-day	Ntn3	Glycoproteins	1	663	0.0015083		G3_1-day	Lama5	Glycoproteins	3	862	0.00348028
G1_1-day	Papln	Glycoproteins	2	1155	0.0017316		G2_1-day	Vwce	Glycoproteins	1	663	0.0015083		G3_1-day	Nell1	Glycoproteins	3	862	0.00348028
G1_1-day	Slamf6	Glycoproteins	2	1155	0.0017316		G2_1-day	Adipoq	Glycoproteins	0	663	0		G3_1-day	Npnt	Glycoproteins	3	862	0.00348028
G1_1-day	Vwa3a	Glycoproteins	2	1155	0.0017316		G2_1-day	Amelx	Glycoproteins	0	663	0		G3_1-day	Edil3	Glycoproteins	2	862	0.00232019
G1_1-day	Egfem1	Glycoproteins	1	1155	0.000865801		G2_1-day	Bglap3	Glycoproteins	0	663	0		G3_1-day	Fgl1	Glycoproteins	2	862	0.00232019
G1_1-day	Fras1	Glycoproteins	1	1155	0.000865801		G2_1-day	Cilp2	Glycoproteins	0	663	0		G3_1-day	Tinagl1	Glycoproteins	2	862	0.00232019
G1_1-day	Gldn	Glycoproteins	1	1155	0.000865801		G2_1-day	Coch	Glycoproteins	0	663	0		G3_1-day	Vwa3b	Glycoproteins	2	862	0.00232019
G1_1-day	Lama5	Glycoproteins	1	1155	0.000865801		G2_1-day	Colq	Glycoproteins	0	663	0		G3_1-day	Emilin3	Glycoproteins	1	862	0.00116009
G1_1-day	Npnt	Glycoproteins	1	1155	0.000865801		G2_1-day	Comp	Glycoproteins	0	663	0		G3_1-day	Fga	Glycoproteins	1	862	0.00116009
G1_1-day	Tecta	Glycoproteins	1	1155	0.000865801		G2_1-day	Dmp1	Glycoproteins	0	663	0		G3_1-day	Fndc7	Glycoproteins	1	862	0.00116009
G1_1-day	Vwce	Glycoproteins	1	1155	0.000865801		G2_1-day	Egfem1	Glycoproteins	0	663	0		G3_1-day	Reln	Glycoproteins	1	862	0.00116009
G1_1-day	Adipoq	Glycoproteins	0	1155	0		G2_1-day	Emilin3	Glycoproteins	0	663	0		G3_1-day	Vwa3a	Glycoproteins	1	862	0.00116009
G1_1-day	Bglap3	Glycoproteins	0	1155	0		G2_1-day	Fga	Glycoproteins	0	663	0		G3_1-day	Adipoq	Glycoproteins	0	862	0
G1_1-day	Cilp2	Glycoproteins	0	1155	0		G2_1-day	Fgl1	Glycoproteins	0	663	0		G3_1-day	Bglap3	Glycoproteins	0	862	0
G1_1-day	Colq	Glycoproteins	0	1155	0		G2_1-day	Igfals	Glycoproteins	0	663	0		G3_1-day	Cilp2	Glycoproteins	0	862	0
G1_1-day	Comp	Glycoproteins	0	1155	0		G2_1-day	Matn3	Glycoproteins	0	663	0		G3_1-day	Colq	Glycoproteins	0	862	0
G1_1-day	Fndc7	Glycoproteins	0	1155	0		G2_1-day	Matn4	Glycoproteins	0	663	0		G3_1-day	Fras1	Glycoproteins	0	862	0
G1_1-day	Igfals	Glycoproteins	0	1155	0		G2_1-day	Mmrn1	Glycoproteins	0	663	0		G3_1-day	Gldn	Glycoproteins	0	862	0
G1_1-day	Lama3	Glycoproteins	0	1155	0		G2_1-day	Nell1	Glycoproteins	0	663	0		G3_1-day	Igfals	Glycoproteins	0	862	0
G1_1-day	Lamb3	Glycoproteins	0	1155	0		G2_1-day	Nell2	Glycoproteins	0	663	0		G3_1-day	Lgi1	Glycoproteins	0	862	0
G1_1-day	Lgi1	Glycoproteins	0	1155	0		G2_1-day	Ntng1	Glycoproteins	0	663	0		G3_1-day	Lgi3	Glycoproteins	0	862	0
G1_1-day	Lgi3	Glycoproteins	0	1155	0		G2_1-day	Oit3	Glycoproteins	0	663	0		G3_1-day	Matn3	Glycoproteins	0	862	0
G1_1-day	Matn3	Glycoproteins	0	1155	0		G2_1-day	Reln	Glycoproteins	0	663	0		G3_1-day	Mmrn1	Glycoproteins	0	862	0
G1_1-day	Matn4	Glycoproteins	0	1155	0		G2_1-day	Rspo2	Glycoproteins	0	663	0		G3_1-day	Mmrn2	Glycoproteins	0	862	0
G1_1-day	Mmrn1	Glycoproteins	0	1155	0		G2_1-day	Rspo4	Glycoproteins	0	663	0		G3_1-day	Nell2	Glycoproteins	0	862	0
G1_1-day	Nell2	Glycoproteins	0	1155	0		G2_1-day	Sbspon	Glycoproteins	0	663	0		G3_1-day	Oit3	Glycoproteins	0	862	0
G1_1-day	Oit3	Glycoproteins	0	1155	0		G2_1-day	Slamf6	Glycoproteins	0	663	0		G3_1-day	Rspo2	Glycoproteins	0	862	0
G1_1-day	Reln	Glycoproteins	0	1155	0		G2_1-day	Slit1	Glycoproteins	0	663	0		G3_1-day	Rspo4	Glycoproteins	0	862	0
G1_1-day	Rspo2	Glycoproteins	0	1155	0		G2_1-day	Sspo	Glycoproteins	0	663	0		G3_1-day	Slamf6	Glycoproteins	0	862	0
G1_1-day	Rspo4	Glycoproteins	0	1155	0		G2_1-day	Tecta	Glycoproteins	0	663	0		G3_1-day	Slit1	Glycoproteins	0	862	0
G1_1-day	Slit1	Glycoproteins	0	1155	0		G2_1-day	Tspear	Glycoproteins	0	663	0		G3_1-day	Tecta	Glycoproteins	0	862	0
G1_1-day	Tspear	Glycoproteins	0	1155	0		G2_1-day	Vwa3a	Glycoproteins	0	663	0		G3_1-day	Tspear	Glycoproteins	0	862	0
G1_1-day	Vwa3b	Glycoproteins	0	1155	0		G2_1-day	Vwa3b	Glycoproteins	0	663	0		G3_1-day	Vwa7	Glycoproteins	0	862	0
G1_1-day	Vwa7	Glycoproteins	0	1155	0		G2_1-day	Vwa7	Glycoproteins	0	663	0		G3_1-day	Vwce	Glycoproteins	0	862	0
G1_1-day	Vwf	Glycoproteins	0	1155	0		G2_1-day	Vwf	Glycoproteins	0	663	0		G3_1-day	Vwf	Glycoproteins	0	862	0
G1_1-day	Zp3r	Glycoproteins	0	1155	0		G2_1-day	Zp3r	Glycoproteins	0	663	0		G3_1-day	Zp3r	Glycoproteins	0	862	0
Group	Genes	Category	Transcripts	Cell_Number	Per		Group	Genes	Category	Transcripts	Cell_Number	Per		Group	Genes	Category	Transcripts	Cell_Number	Per
G1_3-day	Mgp	Glycoproteins	192340	2603	73.8917		G2_3-day	Fn1	Glycoproteins	30894	3816	8.09591		G3_3-day	Mgp	Glycoproteins	75227	1945	38.6771
G1_3-day	Spp1	Glycoproteins	180308	2603	69.2693		G2_3-day	Postn	Glycoproteins	29618	3816	7.76153		G3_3-day	Igfbp7	Glycoproteins	21307	1945	10.9548
G1_3-day	Igfbp7	Glycoproteins	44096	2603	16.9405		G2_3-day	Mfap5	Glycoproteins	25431	3816	6.66431		G3_3-day	Spp1	Glycoproteins	20504	1945	10.5419
G1_3-day	Aebp1	Glycoproteins	21812	2603	8.37956		G2_3-day	Fbln2	Glycoproteins	25320	3816	6.63522		G3_3-day	Aebp1	Glycoproteins	13156	1945	6.76401
G1_3-day	Sparcl1	Glycoproteins	15357	2603	5.89973		G2_3-day	Fbn1	Glycoproteins	24933	3816	6.53381		G3_3-day	Lama2	Glycoproteins	12663	1945	6.51054
G1_3-day	Fn1	Glycoproteins	10749	2603	4.12947		G2_3-day	Cthrc1	Glycoproteins	23629	3816	6.19209		G3_3-day	Slit3	Glycoproteins	9567	1945	4.91877
G1_3-day	Mfap5	Glycoproteins	9817	2603	3.77142		G2_3-day	Tnfaip6	Glycoproteins	19519	3816	5.11504		G3_3-day	Fbn1	Glycoproteins	9106	1945	4.68175
G1_3-day	Lama2	Glycoproteins	9060	2603	3.4806		G2_3-day	Aebp1	Glycoproteins	19245	3816	5.04324		G3_3-day	Fbln2	Glycoproteins	8198	1945	4.21491
G1_3-day	Igfbp4	Glycoproteins	8845	2603	3.398		G2_3-day	Igfbp7	Glycoproteins	18287	3816	4.79219		G3_3-day	Mfap5	Glycoproteins	7462	1945	3.8365
G1_3-day	Fbn1	Glycoproteins	8308	2603	3.1917		G2_3-day	Slit3	Glycoproteins	16012	3816	4.19602		G3_3-day	Igfbp4	Glycoproteins	7215	1945	3.70951
G1_3-day	Cilp	Glycoproteins	8228	2603	3.16097		G2_3-day	Nid1	Glycoproteins	12634	3816	3.3108		G3_3-day	Sned1	Glycoproteins	6889	1945	3.5419
G1_3-day	Tnc	Glycoproteins	7997	2603	3.07222		G2_3-day	Tnc	Glycoproteins	12462	3816	3.26572		G3_3-day	Postn	Glycoproteins	6574	1945	3.37995
G1_3-day	Pcolce	Glycoproteins	7465	2603	2.86784		G2_3-day	Spp1	Glycoproteins	12445	3816	3.26127		G3_3-day	Fn1	Glycoproteins	6539	1945	3.36195
G1_3-day	Fbln2	Glycoproteins	7290	2603	2.80061		G2_3-day	Dpt	Glycoproteins	11331	3816	2.96934		G3_3-day	Svep1	Glycoproteins	6516	1945	3.35013
G1_3-day	Igfbp3	Glycoproteins	6279	2603	2.41222		G2_3-day	Pcolce	Glycoproteins	11075	3816	2.90225		G3_3-day	Cilp	Glycoproteins	6031	1945	3.10077
G1_3-day	Thbs1	Glycoproteins	6178	2603	2.37342		G2_3-day	Mgp	Glycoproteins	9196	3816	2.40985		G3_3-day	Pcolce	Glycoproteins	5912	1945	3.03959
G1_3-day	Spon1	Glycoproteins	6013	2603	2.31003		G2_3-day	Thbs2	Glycoproteins	8773	3816	2.299		G3_3-day	Sparcl1	Glycoproteins	5343	1945	2.74704
G1_3-day	Abi3bp	Glycoproteins	5803	2603	2.22935		G2_3-day	Igfbp6	Glycoproteins	8738	3816	2.28983		G3_3-day	Nid1	Glycoproteins	5069	1945	2.60617
G1_3-day	Nid1	Glycoproteins	5426	2603	2.08452		G2_3-day	Efemp1	Glycoproteins	7497	3816	1.96462		G3_3-day	Tnfaip6	Glycoproteins	5039	1945	2.59075
G1_3-day	Postn	Glycoproteins	5165	2603	1.98425		G2_3-day	Igfbp4	Glycoproteins	7101	3816	1.86085		G3_3-day	Abi3bp	Glycoproteins	3993	1945	2.05296
G1_3-day	Smoc2	Glycoproteins	4891	2603	1.87899		G2_3-day	Efemp2	Glycoproteins	6560	3816	1.71908		G3_3-day	Lama4	Glycoproteins	3941	1945	2.02622
G1_3-day	Tnfaip6	Glycoproteins	4427	2603	1.70073		G2_3-day	Lama4	Glycoproteins	6501	3816	1.70362		G3_3-day	Efemp1	Glycoproteins	3915	1945	2.01285
G1_3-day	Svep1	Glycoproteins	4285	2603	1.64618		G2_3-day	Sned1	Glycoproteins	5767	3816	1.51127		G3_3-day	Tnc	Glycoproteins	3731	1945	1.91825
G1_3-day	Emilin1	Glycoproteins	3959	2603	1.52094		G2_3-day	Srpx	Glycoproteins	5259	3816	1.37814		G3_3-day	Spon1	Glycoproteins	3388	1945	1.7419
G1_3-day	Slit3	Glycoproteins	3876	2603	1.48905		G2_3-day	Mfap2	Glycoproteins	4735	3816	1.24083		G3_3-day	Lamc1	Glycoproteins	3304	1945	1.69871
G1_3-day	Lamb1	Glycoproteins	3289	2603	1.26354		G2_3-day	Svep1	Glycoproteins	4679	3816	1.22615		G3_3-day	Lamb1	Glycoproteins	3247	1945	1.66941
G1_3-day	Efemp2	Glycoproteins	2893	2603	1.11141		G2_3-day	Lamb1	Glycoproteins	4320	3816	1.13208		G3_3-day	Bmper	Glycoproteins	3186	1945	1.63805
G1_3-day	Slit2	Glycoproteins	2858	2603	1.09796		G2_3-day	Lama2	Glycoproteins	4319	3816	1.13181		G3_3-day	Srpx	Glycoproteins	3073	1945	1.57995
G1_3-day	Lama4	Glycoproteins	2805	2603	1.0776		G2_3-day	Fbn2	Glycoproteins	4193	3816	1.09879		G3_3-day	Smoc2	Glycoproteins	2967	1945	1.52545
G1_3-day	Mfge8	Glycoproteins	2801	2603	1.07607		G2_3-day	Tnxb	Glycoproteins	4187	3816	1.09722		G3_3-day	Dpt	Glycoproteins	2784	1945	1.43136
G1_3-day	Fbln7	Glycoproteins	2524	2603	0.96965		G2_3-day	Lamc1	Glycoproteins	3789	3816	0.992925		G3_3-day	Thbs2	Glycoproteins	2493	1945	1.28175
G1_3-day	Crispld2	Glycoproteins	2507	2603	0.963119		G2_3-day	Abi3bp	Glycoproteins	3571	3816	0.935797		G3_3-day	Slit2	Glycoproteins	2422	1945	1.24524
G1_3-day	Lamc1	Glycoproteins	2452	2603	0.94199		G2_3-day	Thbs1	Glycoproteins	3352	3816	0.878407		G3_3-day	Eln	Glycoproteins	2316	1945	1.19075
G1_3-day	Mfap4	Glycoproteins	2150	2603	0.82597		G2_3-day	Bmper	Glycoproteins	3256	3816	0.853249		G3_3-day	Tnxb	Glycoproteins	2315	1945	1.19023
G1_3-day	Igfbp5	Glycoproteins	2147	2603	0.824818		G2_3-day	Cilp	Glycoproteins	3197	3816	0.837788		G3_3-day	Thbs1	Glycoproteins	2146	1945	1.10334
G1_3-day	Srpx2	Glycoproteins	2035	2603	0.78179		G2_3-day	Lgi2	Glycoproteins	3172	3816	0.831237		G3_3-day	Igfbp6	Glycoproteins	2075	1945	1.06684
G1_3-day	Thbs4	Glycoproteins	2034	2603	0.781406		G2_3-day	Igsf10	Glycoproteins	3013	3816	0.78957		G3_3-day	Thbs4	Glycoproteins	2008	1945	1.03239
G1_3-day	Thbs2	Glycoproteins	1988	2603	0.763734		G2_3-day	Spon2	Glycoproteins	2867	3816	0.75131		G3_3-day	Efemp2	Glycoproteins	1923	1945	0.988689
G1_3-day	Sned1	Glycoproteins	1965	2603	0.754898		G2_3-day	Igfbp5	Glycoproteins	2737	3816	0.717243		G3_3-day	Nid2	Glycoproteins	1903	1945	0.978406
G1_3-day	Igfbp6	Glycoproteins	1833	2603	0.704187		G2_3-day	Emilin2	Glycoproteins	2571	3816	0.673742		G3_3-day	Igsf10	Glycoproteins	1886	1945	0.969666
G1_3-day	Efemp1	Glycoproteins	1770	2603	0.679985		G2_3-day	Emilin1	Glycoproteins	2403	3816	0.629717		G3_3-day	Crispld2	Glycoproteins	1825	1945	0.938303
G1_3-day	Fgl2	Glycoproteins	1654	2603	0.635421		G2_3-day	Eln	Glycoproteins	2310	3816	0.605346		G3_3-day	Hmcn1	Glycoproteins	1790	1945	0.920308
G1_3-day	Mfap2	Glycoproteins	1634	2603	0.627737		G2_3-day	Mfge8	Glycoproteins	2289	3816	0.599843		G3_3-day	Igfbp5	Glycoproteins	1649	1945	0.847815
G1_3-day	Cthrc1	Glycoproteins	1603	2603	0.615828		G2_3-day	Slit2	Glycoproteins	2245	3816	0.588312		G3_3-day	Fbln7	Glycoproteins	1646	1945	0.846272
G1_3-day	Srpx	Glycoproteins	1599	2603	0.614291		G2_3-day	Fbln1	Glycoproteins	2160	3816	0.566038		G3_3-day	Fbn2	Glycoproteins	1620	1945	0.832905
G1_3-day	Hmcn1	Glycoproteins	1532	2603	0.588552		G2_3-day	Mfap4	Glycoproteins	2152	3816	0.563941		G3_3-day	Fbln1	Glycoproteins	1611	1945	0.828278
G1_3-day	Eln	Glycoproteins	1528	2603	0.587015		G2_3-day	Pxdn	Glycoproteins	2050	3816	0.537212		G3_3-day	Emilin1	Glycoproteins	1608	1945	0.826735
G1_3-day	Ltbp1	Glycoproteins	1491	2603	0.572801		G2_3-day	Sparcl1	Glycoproteins	1966	3816	0.515199		G3_3-day	Mfge8	Glycoproteins	1398	1945	0.718766
G1_3-day	Fbln1	Glycoproteins	1458	2603	0.560123		G2_3-day	Ltbp1	Glycoproteins	1907	3816	0.499738		G3_3-day	Fgl2	Glycoproteins	1387	1945	0.713111
G1_3-day	Ecm1	Glycoproteins	1429	2603	0.548982		G2_3-day	Ecm1	Glycoproteins	1901	3816	0.498166		G3_3-day	Mfap4	Glycoproteins	1286	1945	0.661183
G1_3-day	Pxdn	Glycoproteins	1425	2603	0.547445		G2_3-day	Srpx2	Glycoproteins	1794	3816	0.470126		G3_3-day	Cthrc1	Glycoproteins	1245	1945	0.640103
G1_3-day	Nid2	Glycoproteins	1416	2603	0.543988		G2_3-day	Ltbp2	Glycoproteins	1647	3816	0.431604		G3_3-day	Mfap2	Glycoproteins	1210	1945	0.622108
G1_3-day	Ltbp2	Glycoproteins	1360	2603	0.522474		G2_3-day	Hmcn1	Glycoproteins	1568	3816	0.410901		G3_3-day	Ltbp1	Glycoproteins	1143	1945	0.587661
G1_3-day	Fbn2	Glycoproteins	1232	2603	0.4733		G2_3-day	Thbs3	Glycoproteins	1487	3816	0.389675		G3_3-day	Srpx2	Glycoproteins	1126	1945	0.57892
G1_3-day	Ltbp3	Glycoproteins	1221	2603	0.469074		G2_3-day	Crispld2	Glycoproteins	1459	3816	0.382338		G3_3-day	Vwa5a	Glycoproteins	1024	1945	0.526478
G1_3-day	Egflam	Glycoproteins	1217	2603	0.467537		G2_3-day	Vwa5a	Glycoproteins	1441	3816	0.377621		G3_3-day	Lgi2	Glycoproteins	887	1945	0.456041
G1_3-day	Dpt	Glycoproteins	1208	2603	0.46408		G2_3-day	Tgfbi	Glycoproteins	1326	3816	0.347484		G3_3-day	Rspo3	Glycoproteins	865	1945	0.44473
G1_3-day	Tgfbi	Glycoproteins	1112	2603	0.427199		G2_3-day	Matn2	Glycoproteins	1308	3816	0.342767		G3_3-day	Tgfbi	Glycoproteins	865	1945	0.44473
G1_3-day	Igsf10	Glycoproteins	1056	2603	0.405686		G2_3-day	Fbln5	Glycoproteins	1291	3816	0.338312		G3_3-day	Igfbp3	Glycoproteins	850	1945	0.437018
G1_3-day	Vwa5a	Glycoproteins	1011	2603	0.388398		G2_3-day	Nid2	Glycoproteins	1229	3816	0.322065		G3_3-day	Egflam	Glycoproteins	835	1945	0.429306
G1_3-day	Gas6	Glycoproteins	930	2603	0.35728		G2_3-day	Thbs4	Glycoproteins	1163	3816	0.304769		G3_3-day	Ecm1	Glycoproteins	831	1945	0.427249
G1_3-day	Tnxb	Glycoproteins	855	2603	0.328467		G2_3-day	Lamb2	Glycoproteins	1128	3816	0.295597		G3_3-day	Ltbp3	Glycoproteins	794	1945	0.408226
G1_3-day	Bmper	Glycoproteins	773	2603	0.296965		G2_3-day	Rspo3	Glycoproteins	1030	3816	0.269916		G3_3-day	Lamb2	Glycoproteins	781	1945	0.401542
G1_3-day	Lgi2	Glycoproteins	762	2603	0.292739		G2_3-day	Igfbp3	Glycoproteins	1029	3816	0.269654		G3_3-day	Gas6	Glycoproteins	752	1945	0.386632
G1_3-day	Lamc3	Glycoproteins	756	2603	0.290434		G2_3-day	Smoc2	Glycoproteins	886	3816	0.23218		G3_3-day	Ltbp2	Glycoproteins	710	1945	0.365039
G1_3-day	Lamb2	Glycoproteins	752	2603	0.288897		G2_3-day	AW551984	Glycoproteins	868	3816	0.227463		G3_3-day	Pxdn	Glycoproteins	686	1945	0.352699
G1_3-day	Fbln5	Glycoproteins	634	2603	0.243565		G2_3-day	Gas6	Glycoproteins	862	3816	0.225891		G3_3-day	Fbln5	Glycoproteins	640	1945	0.329049
G1_3-day	Crispld1	Glycoproteins	610	2603	0.234345		G2_3-day	Pcolce2	Glycoproteins	852	3816	0.22327		G3_3-day	Emilin2	Glycoproteins	524	1945	0.269409
G1_3-day	Rspo3	Glycoproteins	536	2603	0.205916		G2_3-day	Ltbp3	Glycoproteins	837	3816	0.21934		G3_3-day	Thbs3	Glycoproteins	509	1945	0.261697
G1_3-day	Spon2	Glycoproteins	468	2603	0.179793		G2_3-day	Fgl2	Glycoproteins	771	3816	0.202044		G3_3-day	Ecm2	Glycoproteins	470	1945	0.241645
G1_3-day	Creld2	Glycoproteins	450	2603	0.172877		G2_3-day	Fbln7	Glycoproteins	747	3816	0.195755		G3_3-day	Matn2	Glycoproteins	458	1945	0.235476
G1_3-day	Emilin2	Glycoproteins	434	2603	0.166731		G2_3-day	Crim1	Glycoproteins	742	3816	0.194444		G3_3-day	Vtn	Glycoproteins	414	1945	0.212853
G1_3-day	Matn2	Glycoproteins	349	2603	0.134076		G2_3-day	Ecm2	Glycoproteins	718	3816	0.188155		G3_3-day	Spon2	Glycoproteins	406	1945	0.20874
G1_3-day	Ltbp4	Glycoproteins	321	2603	0.123319		G2_3-day	Creld2	Glycoproteins	676	3816	0.177149		G3_3-day	Crim1	Glycoproteins	304	1945	0.156298
G1_3-day	Ecm2	Glycoproteins	313	2603	0.120246		G2_3-day	Spon1	Glycoproteins	659	3816	0.172694		G3_3-day	Ltbp4	Glycoproteins	302	1945	0.15527
G1_3-day	Tsku	Glycoproteins	306	2603	0.117557		G2_3-day	Lgi3	Glycoproteins	465	3816	0.121855		G3_3-day	Creld2	Glycoproteins	265	1945	0.136247
G1_3-day	Mfap1a	Glycoproteins	303	2603	0.116404		G2_3-day	Thsd4	Glycoproteins	465	3816	0.121855		G3_3-day	Mfap1a	Glycoproteins	255	1945	0.131105
G1_3-day	Igfbp2	Glycoproteins	301	2603	0.115636		G2_3-day	Vtn	Glycoproteins	437	3816	0.114518		G3_3-day	Crispld1	Glycoproteins	253	1945	0.130077
G1_3-day	Agrn	Glycoproteins	272	2603	0.104495		G2_3-day	Mfap1a	Glycoproteins	397	3816	0.104036		G3_3-day	Lgi4	Glycoproteins	250	1945	0.128535
G1_3-day	Vtn	Glycoproteins	254	2603	0.0975797		G2_3-day	Ntn4	Glycoproteins	345	3816	0.0904088		G3_3-day	Lamc3	Glycoproteins	238	1945	0.122365
G1_3-day	Thbs3	Glycoproteins	249	2603	0.0956589		G2_3-day	Creld1	Glycoproteins	326	3816	0.0854298		G3_3-day	Lrg1	Glycoproteins	219	1945	0.112596
G1_3-day	Vwa1	Glycoproteins	239	2603	0.0918171		G2_3-day	Tsku	Glycoproteins	325	3816	0.0851677		G3_3-day	Agrn	Glycoproteins	216	1945	0.111054
G1_3-day	Lgi4	Glycoproteins	221	2603	0.084902		G2_3-day	Agrn	Glycoproteins	323	3816	0.0846436		G3_3-day	AW551984	Glycoproteins	209	1945	0.107455
G1_3-day	Crim1	Glycoproteins	183	2603	0.0703035		G2_3-day	Lgi4	Glycoproteins	319	3816	0.0835954		G3_3-day	Vwa1	Glycoproteins	156	1945	0.0802057
G1_3-day	Creld1	Glycoproteins	142	2603	0.0545524		G2_3-day	Ndnf	Glycoproteins	233	3816	0.0610587		G3_3-day	Ntn4	Glycoproteins	136	1945	0.0699229
G1_3-day	Ntng2	Glycoproteins	142	2603	0.0545524		G2_3-day	Ltbp4	Glycoproteins	206	3816	0.0539832		G3_3-day	Ndnf	Glycoproteins	134	1945	0.0688946
G1_3-day	Ntn4	Glycoproteins	137	2603	0.0526316		G2_3-day	Vit	Glycoproteins	177	3816	0.0463836		G3_3-day	Ntn1	Glycoproteins	131	1945	0.0673522
G1_3-day	AW551984	Glycoproteins	130	2603	0.0499424		G2_3-day	Ntn1	Glycoproteins	176	3816	0.0461216		G3_3-day	Creld1	Glycoproteins	121	1945	0.0622108
G1_3-day	Hmcn2	Glycoproteins	106	2603	0.0407222		G2_3-day	Igfbp2	Glycoproteins	162	3816	0.0424528		G3_3-day	Kcp	Glycoproteins	112	1945	0.0575835
G1_3-day	Kcp	Glycoproteins	105	2603	0.0403381		G2_3-day	Kcp	Glycoproteins	146	3816	0.03826		G3_3-day	Ntng2	Glycoproteins	107	1945	0.0550129
G1_3-day	Ndnf	Glycoproteins	99	2603	0.038033		G2_3-day	Papln	Glycoproteins	123	3816	0.0322327		G3_3-day	Tsku	Glycoproteins	106	1945	0.0544987
G1_3-day	Ntn1	Glycoproteins	94	2603	0.0361122		G2_3-day	Lrg1	Glycoproteins	121	3816	0.0317086		G3_3-day	Hmcn2	Glycoproteins	98	1945	0.0503856
G1_3-day	Rspo1	Glycoproteins	93	2603	0.035728		G2_3-day	Crispld1	Glycoproteins	114	3816	0.0298742		G3_3-day	Mfap1b	Glycoproteins	93	1945	0.0478149
G1_3-day	Mfap1b	Glycoproteins	89	2603	0.0341913		G2_3-day	Mfap1b	Glycoproteins	102	3816	0.0267296		G3_3-day	Pcolce2	Glycoproteins	87	1945	0.0447301
G1_3-day	Lama1	Glycoproteins	86	2603	0.0330388		G2_3-day	Edil3	Glycoproteins	100	3816	0.0262055		G3_3-day	Rspo1	Glycoproteins	85	1945	0.0437018
G1_3-day	Pcolce2	Glycoproteins	82	2603	0.0315021		G2_3-day	Ntng2	Glycoproteins	90	3816	0.0235849		G3_3-day	Thsd4	Glycoproteins	62	1945	0.0318766
G1_3-day	Lrg1	Glycoproteins	60	2603	0.0230503		G2_3-day	Lamc2	Glycoproteins	77	3816	0.0201782		G3_3-day	Lama1	Glycoproteins	58	1945	0.0298201
G1_3-day	Sbspon	Glycoproteins	50	2603	0.0192086		G2_3-day	Egflam	Glycoproteins	68	3816	0.0178197		G3_3-day	Papln	Glycoproteins	55	1945	0.0282776
G1_3-day	Tinagl1	Glycoproteins	48	2603	0.0184403		G2_3-day	Lgi1	Glycoproteins	66	3816	0.0172956		G3_3-day	Edil3	Glycoproteins	52	1945	0.0267352
G1_3-day	Thsd4	Glycoproteins	43	2603	0.0165194		G2_3-day	Hmcn2	Glycoproteins	58	3816	0.0151992		G3_3-day	Tinagl1	Glycoproteins	41	1945	0.0210797
G1_3-day	Smoc1	Glycoproteins	40	2603	0.0153669		G2_3-day	Ntng1	Glycoproteins	54	3816	0.0141509		G3_3-day	Igfbp2	Glycoproteins	32	1945	0.0164524
G1_3-day	Dmp1	Glycoproteins	29	2603	0.011141		G2_3-day	Vwa1	Glycoproteins	48	3816	0.0125786		G3_3-day	Smoc1	Glycoproteins	29	1945	0.01491
G1_3-day	Vwa3b	Glycoproteins	28	2603	0.0107568		G2_3-day	Rspo1	Glycoproteins	46	3816	0.0120545		G3_3-day	Vwa3b	Glycoproteins	28	1945	0.0143959
G1_3-day	Amelx	Glycoproteins	21	2603	0.00806761		G2_3-day	Lama1	Glycoproteins	43	3816	0.0112683		G3_3-day	Lgi3	Glycoproteins	27	1945	0.0138817
G1_3-day	Lgi3	Glycoproteins	21	2603	0.00806761		G2_3-day	Fras1	Glycoproteins	38	3816	0.00995807		G3_3-day	Vit	Glycoproteins	26	1945	0.0133676
G1_3-day	Ntn3	Glycoproteins	21	2603	0.00806761		G2_3-day	Slit1	Glycoproteins	38	3816	0.00995807		G3_3-day	Ntng1	Glycoproteins	25	1945	0.0128535
G1_3-day	Tecta	Glycoproteins	21	2603	0.00806761		G2_3-day	Smoc1	Glycoproteins	32	3816	0.00838574		G3_3-day	Lamc2	Glycoproteins	22	1945	0.0113111
G1_3-day	Vit	Glycoproteins	18	2603	0.0069151		G2_3-day	Lamc3	Glycoproteins	31	3816	0.00812369		G3_3-day	Sbspon	Glycoproteins	22	1945	0.0113111
G1_3-day	Emid1	Glycoproteins	17	2603	0.00653093		G2_3-day	Vwa3b	Glycoproteins	31	3816	0.00812369		G3_3-day	Emid1	Glycoproteins	19	1945	0.00976864
G1_3-day	Lamc2	Glycoproteins	16	2603	0.00614675		G2_3-day	Sbspon	Glycoproteins	27	3816	0.00707547		G3_3-day	Amelx	Glycoproteins	18	1945	0.0092545
G1_3-day	Edil3	Glycoproteins	12	2603	0.00461006		G2_3-day	Zp3r	Glycoproteins	24	3816	0.00628931		G3_3-day	Ntn3	Glycoproteins	18	1945	0.0092545
G1_3-day	Sspo	Glycoproteins	12	2603	0.00461006		G2_3-day	Rspo2	Glycoproteins	20	3816	0.00524109		G3_3-day	Colq	Glycoproteins	16	1945	0.00822622
G1_3-day	Fgl1	Glycoproteins	11	2603	0.00422589		G2_3-day	Ntn3	Glycoproteins	16	3816	0.00419287		G3_3-day	Tecta	Glycoproteins	12	1945	0.00616967
G1_3-day	Coch	Glycoproteins	9	2603	0.00345755		G2_3-day	Vwa3a	Glycoproteins	15	3816	0.00393082		G3_3-day	Dmp1	Glycoproteins	11	1945	0.00565553
G1_3-day	Fras1	Glycoproteins	9	2603	0.00345755		G2_3-day	Igfals	Glycoproteins	14	3816	0.00366876		G3_3-day	Fras1	Glycoproteins	11	1945	0.00565553
G1_3-day	Matn3	Glycoproteins	8	2603	0.00307338		G2_3-day	Coch	Glycoproteins	13	3816	0.00340671		G3_3-day	Vwa3a	Glycoproteins	11	1945	0.00565553
G1_3-day	Papln	Glycoproteins	8	2603	0.00307338		G2_3-day	Amelx	Glycoproteins	12	3816	0.00314465		G3_3-day	Vwf	Glycoproteins	9	1945	0.00462725
G1_3-day	Vwa3a	Glycoproteins	8	2603	0.00307338		G2_3-day	Adipoq	Glycoproteins	11	3816	0.0028826		G3_3-day	Adipoq	Glycoproteins	8	1945	0.00411311
G1_3-day	Ntng1	Glycoproteins	7	2603	0.00268921		G2_3-day	Fgl1	Glycoproteins	11	3816	0.0028826		G3_3-day	Igfals	Glycoproteins	8	1945	0.00411311
G1_3-day	Igfals	Glycoproteins	6	2603	0.00230503		G2_3-day	Tinagl1	Glycoproteins	11	3816	0.0028826		G3_3-day	Lama5	Glycoproteins	8	1945	0.00411311
G1_3-day	Slit1	Glycoproteins	6	2603	0.00230503		G2_3-day	Nell1	Glycoproteins	10	3816	0.00262055		G3_3-day	Lgi1	Glycoproteins	8	1945	0.00411311
G1_3-day	Vwce	Glycoproteins	6	2603	0.00230503		G2_3-day	Colq	Glycoproteins	9	3816	0.00235849		G3_3-day	Fgl1	Glycoproteins	7	1945	0.00359897
G1_3-day	Colq	Glycoproteins	5	2603	0.00192086		G2_3-day	Egfem1	Glycoproteins	9	3816	0.00235849		G3_3-day	Lamb3	Glycoproteins	7	1945	0.00359897
G1_3-day	Fndc7	Glycoproteins	5	2603	0.00192086		G2_3-day	Fndc7	Glycoproteins	9	3816	0.00235849		G3_3-day	Vwce	Glycoproteins	7	1945	0.00359897
G1_3-day	Gldn	Glycoproteins	5	2603	0.00192086		G2_3-day	Lamb3	Glycoproteins	7	3816	0.00183438		G3_3-day	Comp	Glycoproteins	6	1945	0.00308483
G1_3-day	Emilin3	Glycoproteins	4	2603	0.00153669		G2_3-day	Matn3	Glycoproteins	7	3816	0.00183438		G3_3-day	Fndc7	Glycoproteins	6	1945	0.00308483
G1_3-day	Lamb3	Glycoproteins	4	2603	0.00153669		G2_3-day	Sspo	Glycoproteins	7	3816	0.00183438		G3_3-day	Slamf6	Glycoproteins	6	1945	0.00308483
G1_3-day	Matn4	Glycoproteins	4	2603	0.00153669		G2_3-day	Vwce	Glycoproteins	7	3816	0.00183438		G3_3-day	Slit1	Glycoproteins	6	1945	0.00308483
G1_3-day	Vwf	Glycoproteins	4	2603	0.00153669		G2_3-day	Comp	Glycoproteins	6	3816	0.00157233		G3_3-day	Lama3	Glycoproteins	5	1945	0.00257069
G1_3-day	Comp	Glycoproteins	3	2603	0.00115252		G2_3-day	Lama3	Glycoproteins	6	3816	0.00157233		G3_3-day	Coch	Glycoproteins	4	1945	0.00205655
G1_3-day	Nell1	Glycoproteins	3	2603	0.00115252		G2_3-day	Lama5	Glycoproteins	6	3816	0.00157233		G3_3-day	Egfem1	Glycoproteins	4	1945	0.00205655
G1_3-day	Oit3	Glycoproteins	3	2603	0.00115252		G2_3-day	Slamf6	Glycoproteins	6	3816	0.00157233		G3_3-day	Matn3	Glycoproteins	4	1945	0.00205655
G1_3-day	Cilp2	Glycoproteins	2	2603	0.000768344		G2_3-day	Tecta	Glycoproteins	6	3816	0.00157233		G3_3-day	Reln	Glycoproteins	4	1945	0.00205655
G1_3-day	Egfem1	Glycoproteins	2	2603	0.000768344		G2_3-day	Vwf	Glycoproteins	6	3816	0.00157233		G3_3-day	Emilin3	Glycoproteins	3	1945	0.00154242
G1_3-day	Fga	Glycoproteins	2	2603	0.000768344		G2_3-day	Dmp1	Glycoproteins	5	3816	0.00131027		G3_3-day	Mmrn2	Glycoproteins	3	1945	0.00154242
G1_3-day	Nell2	Glycoproteins	2	2603	0.000768344		G2_3-day	Nell2	Glycoproteins	5	3816	0.00131027		G3_3-day	Nell1	Glycoproteins	3	1945	0.00154242
G1_3-day	Lama3	Glycoproteins	1	2603	0.000384172		G2_3-day	Mmrn2	Glycoproteins	4	3816	0.00104822		G3_3-day	Nell2	Glycoproteins	3	1945	0.00154242
G1_3-day	Lgi1	Glycoproteins	1	2603	0.000384172		G2_3-day	Oit3	Glycoproteins	4	3816	0.00104822		G3_3-day	Sspo	Glycoproteins	3	1945	0.00154242
G1_3-day	Mmrn2	Glycoproteins	1	2603	0.000384172		G2_3-day	Tspear	Glycoproteins	4	3816	0.00104822		G3_3-day	Fga	Glycoproteins	2	1945	0.00102828
G1_3-day	Npnt	Glycoproteins	1	2603	0.000384172		G2_3-day	Cilp2	Glycoproteins	3	3816	0.000786164		G3_3-day	Gldn	Glycoproteins	2	1945	0.00102828
G1_3-day	Slamf6	Glycoproteins	1	2603	0.000384172		G2_3-day	Reln	Glycoproteins	3	3816	0.000786164		G3_3-day	Cilp2	Glycoproteins	1	1945	0.000514139
G1_3-day	Tspear	Glycoproteins	1	2603	0.000384172		G2_3-day	Emid1	Glycoproteins	2	3816	0.000524109		G3_3-day	Matn4	Glycoproteins	1	1945	0.000514139
G1_3-day	Zp3r	Glycoproteins	1	2603	0.000384172		G2_3-day	Npnt	Glycoproteins	2	3816	0.000524109		G3_3-day	Tspear	Glycoproteins	1	1945	0.000514139
G1_3-day	Adipoq	Glycoproteins	0	2603	0		G2_3-day	Vwa7	Glycoproteins	2	3816	0.000524109		G3_3-day	Vwa7	Glycoproteins	1	1945	0.000514139
G1_3-day	Bglap3	Glycoproteins	0	2603	0		G2_3-day	Matn4	Glycoproteins	1	3816	0.000262055		G3_3-day	Zp3r	Glycoproteins	1	1945	0.000514139
G1_3-day	Lama5	Glycoproteins	0	2603	0		G2_3-day	Bglap3	Glycoproteins	0	3816	0		G3_3-day	Bglap3	Glycoproteins	0	1945	0
G1_3-day	Mmrn1	Glycoproteins	0	2603	0		G2_3-day	Emilin3	Glycoproteins	0	3816	0		G3_3-day	Mmrn1	Glycoproteins	0	1945	0
G1_3-day	Reln	Glycoproteins	0	2603	0		G2_3-day	Fga	Glycoproteins	0	3816	0		G3_3-day	Npnt	Glycoproteins	0	1945	0
G1_3-day	Rspo2	Glycoproteins	0	2603	0		G2_3-day	Gldn	Glycoproteins	0	3816	0		G3_3-day	Oit3	Glycoproteins	0	1945	0
G1_3-day	Rspo4	Glycoproteins	0	2603	0		G2_3-day	Mmrn1	Glycoproteins	0	3816	0		G3_3-day	Rspo2	Glycoproteins	0	1945	0
G1_3-day	Vwa7	Glycoproteins	0	2603	0		G2_3-day	Rspo4	Glycoproteins	0	3816	0		G3_3-day	Rspo4	Glycoproteins	0	1945	0
Group	Genes	Category	Transcripts	Cell_Number	Per		Group	Genes	Category	Transcripts	Cell_Number	Per		Group	Genes	Category	Transcripts	Cell_Number	Per
G1_7-day	Mgp	Glycoproteins	571352	3746	152.523		G2_7-day	Mgp	Glycoproteins	41268	1825	22.6126		G3_7-day	Mgp	Glycoproteins	140541	1803	77.9484
G1_7-day	Spp1	Glycoproteins	508612	3746	135.775		G2_7-day	Fn1	Glycoproteins	28441	1825	15.5841		G3_7-day	Spp1	Glycoproteins	63300	1803	35.1082
G1_7-day	Igfbp7	Glycoproteins	157958	3746	42.1671		G2_7-day	Postn	Glycoproteins	25763	1825	14.1167		G3_7-day	Igfbp7	Glycoproteins	38859	1803	21.5524
G1_7-day	Cilp	Glycoproteins	39374	3746	10.5109		G2_7-day	Mfap5	Glycoproteins	22073	1825	12.0948		G3_7-day	Lama2	Glycoproteins	21805	1803	12.0937
G1_7-day	Mfap5	Glycoproteins	29007	3746	7.74346		G2_7-day	Igfbp7	Glycoproteins	20279	1825	11.1118		G3_7-day	Cilp	Glycoproteins	18004	1803	9.98558
G1_7-day	Sparcl1	Glycoproteins	28324	3746	7.56113		G2_7-day	Fbn1	Glycoproteins	16299	1825	8.93096		G3_7-day	Mfap5	Glycoproteins	12231	1803	6.78369
G1_7-day	Lama2	Glycoproteins	26453	3746	7.06167		G2_7-day	Spp1	Glycoproteins	14263	1825	7.81534		G3_7-day	Igfbp5	Glycoproteins	10701	1803	5.93511
G1_7-day	Igfbp5	Glycoproteins	24766	3746	6.61132		G2_7-day	Dpt	Glycoproteins	13874	1825	7.60219		G3_7-day	Thbs4	Glycoproteins	10308	1803	5.71714
G1_7-day	Thbs4	Glycoproteins	22261	3746	5.94261		G2_7-day	Aebp1	Glycoproteins	11947	1825	6.5463		G3_7-day	Sparcl1	Glycoproteins	9260	1803	5.13588
G1_7-day	Igfbp4	Glycoproteins	21301	3746	5.68633		G2_7-day	Igfbp6	Glycoproteins	11840	1825	6.48767		G3_7-day	Igfbp4	Glycoproteins	9152	1803	5.07598
G1_7-day	Pcolce	Glycoproteins	20011	3746	5.34196		G2_7-day	Igfbp4	Glycoproteins	11207	1825	6.14082		G3_7-day	Postn	Glycoproteins	8077	1803	4.47976
G1_7-day	Spon1	Glycoproteins	15315	3746	4.08836		G2_7-day	Fbln2	Glycoproteins	9042	1825	4.95452		G3_7-day	Pcolce	Glycoproteins	7317	1803	4.05824
G1_7-day	Aebp1	Glycoproteins	14374	3746	3.83716		G2_7-day	Eln	Glycoproteins	8951	1825	4.90466		G3_7-day	Spon1	Glycoproteins	7175	1803	3.97948
G1_7-day	Postn	Glycoproteins	11383	3746	3.03871		G2_7-day	Cthrc1	Glycoproteins	8735	1825	4.7863		G3_7-day	Aebp1	Glycoproteins	6984	1803	3.87354
G1_7-day	Smoc2	Glycoproteins	11381	3746	3.03817		G2_7-day	Tnc	Glycoproteins	8248	1825	4.51945		G3_7-day	Fbn1	Glycoproteins	6434	1803	3.5685
G1_7-day	Fbn1	Glycoproteins	10205	3746	2.72424		G2_7-day	Nid1	Glycoproteins	7947	1825	4.35452		G3_7-day	Smoc2	Glycoproteins	5918	1803	3.28231
G1_7-day	Abi3bp	Glycoproteins	9922	3746	2.64869		G2_7-day	Cilp	Glycoproteins	7797	1825	4.27233		G3_7-day	Slit3	Glycoproteins	5863	1803	3.2518
G1_7-day	Eln	Glycoproteins	8901	3746	2.37613		G2_7-day	Tnfaip6	Glycoproteins	7666	1825	4.20055		G3_7-day	Abi3bp	Glycoproteins	5833	1803	3.23516
G1_7-day	Mfap4	Glycoproteins	8750	3746	2.33582		G2_7-day	Igfbp5	Glycoproteins	7649	1825	4.19123		G3_7-day	Svep1	Glycoproteins	5722	1803	3.1736
G1_7-day	Nid1	Glycoproteins	8201	3746	2.18927		G2_7-day	Slit3	Glycoproteins	7494	1825	4.1063		G3_7-day	Nid1	Glycoproteins	5381	1803	2.98447
G1_7-day	Svep1	Glycoproteins	7011	3746	1.8716		G2_7-day	Tnxb	Glycoproteins	6794	1825	3.72274		G3_7-day	Slit2	Glycoproteins	5000	1803	2.77316
G1_7-day	Fbln1	Glycoproteins	6892	3746	1.83983		G2_7-day	Pcolce	Glycoproteins	6106	1825	3.34575		G3_7-day	Sned1	Glycoproteins	4826	1803	2.67665
G1_7-day	Mfge8	Glycoproteins	6710	3746	1.79124		G2_7-day	Thbs2	Glycoproteins	5157	1825	2.82575		G3_7-day	Eln	Glycoproteins	4433	1803	2.45868
G1_7-day	Igfbp6	Glycoproteins	6581	3746	1.75681		G2_7-day	Abi3bp	Glycoproteins	5126	1825	2.80877		G3_7-day	Fbln2	Glycoproteins	3840	1803	2.12978
G1_7-day	Crispld2	Glycoproteins	6532	3746	1.74373		G2_7-day	Efemp1	Glycoproteins	5061	1825	2.77315		G3_7-day	Lamc1	Glycoproteins	3762	1803	2.08652
G1_7-day	Slit2	Glycoproteins	6453	3746	1.72264		G2_7-day	Mfap2	Glycoproteins	4697	1825	2.5737		G3_7-day	Srpx	Glycoproteins	3699	1803	2.05158
G1_7-day	Crispld1	Glycoproteins	6070	3746	1.6204		G2_7-day	Lama2	Glycoproteins	4312	1825	2.36274		G3_7-day	Lamb1	Glycoproteins	3606	1803	2
G1_7-day	Mfap2	Glycoproteins	5909	3746	1.57742		G2_7-day	Mfap4	Glycoproteins	3966	1825	2.17315		G3_7-day	Igfbp6	Glycoproteins	3577	1803	1.98392
G1_7-day	Fbln7	Glycoproteins	5807	3746	1.55019		G2_7-day	Ecm1	Glycoproteins	3724	1825	2.04055		G3_7-day	Crispld2	Glycoproteins	3492	1803	1.93677
G1_7-day	Ltbp2	Glycoproteins	5489	3746	1.4653		G2_7-day	Fbln1	Glycoproteins	3468	1825	1.90027		G3_7-day	Lama4	Glycoproteins	3441	1803	1.90849
G1_7-day	Lamb1	Glycoproteins	5206	3746	1.38975		G2_7-day	Thbs4	Glycoproteins	3393	1825	1.85918		G3_7-day	Hmcn1	Glycoproteins	3322	1803	1.84248
G1_7-day	Emilin1	Glycoproteins	4722	3746	1.26054		G2_7-day	Lama4	Glycoproteins	3164	1825	1.7337		G3_7-day	Fbln1	Glycoproteins	3270	1803	1.81364
G1_7-day	Slit3	Glycoproteins	4540	3746	1.21196		G2_7-day	Lamc1	Glycoproteins	3050	1825	1.67123		G3_7-day	Fn1	Glycoproteins	3249	1803	1.802
G1_7-day	Lamc1	Glycoproteins	4189	3746	1.11826		G2_7-day	Hmcn1	Glycoproteins	2959	1825	1.62137		G3_7-day	Mfap4	Glycoproteins	2744	1803	1.52191
G1_7-day	Fbln2	Glycoproteins	4090	3746	1.09183		G2_7-day	Sparcl1	Glycoproteins	2614	1825	1.43233		G3_7-day	Efemp1	Glycoproteins	2491	1803	1.38159
G1_7-day	Efemp2	Glycoproteins	4050	3746	1.08115		G2_7-day	Lamb1	Glycoproteins	2481	1825	1.35945		G3_7-day	Fbln7	Glycoproteins	2376	1803	1.3178
G1_7-day	Thbs1	Glycoproteins	3672	3746	0.980246		G2_7-day	Spon1	Glycoproteins	2466	1825	1.35123		G3_7-day	Crispld1	Glycoproteins	2158	1803	1.19689
G1_7-day	Srpx	Glycoproteins	3665	3746	0.978377		G2_7-day	Pcolce2	Glycoproteins	2403	1825	1.31671		G3_7-day	Dpt	Glycoproteins	2044	1803	1.13367
G1_7-day	Hmcn1	Glycoproteins	3560	3746	0.950347		G2_7-day	Srpx	Glycoproteins	2350	1825	1.28767		G3_7-day	Mfap2	Glycoproteins	2033	1803	1.12757
G1_7-day	Lama4	Glycoproteins	3419	3746	0.912707		G2_7-day	Sned1	Glycoproteins	2297	1825	1.25863		G3_7-day	Igsf10	Glycoproteins	1965	1803	1.08985
G1_7-day	Thbs2	Glycoproteins	3328	3746	0.888414		G2_7-day	Slit2	Glycoproteins	2262	1825	1.23945		G3_7-day	Bmper	Glycoproteins	1838	1803	1.01941
G1_7-day	Sned1	Glycoproteins	3321	3746	0.886546		G2_7-day	Efemp2	Glycoproteins	2233	1825	1.22356		G3_7-day	Thbs2	Glycoproteins	1796	1803	0.996118
G1_7-day	Egflam	Glycoproteins	3231	3746	0.86252		G2_7-day	Svep1	Glycoproteins	2204	1825	1.20767		G3_7-day	Ltbp4	Glycoproteins	1791	1803	0.993344
G1_7-day	Gas6	Glycoproteins	2970	3746	0.792846		G2_7-day	Ltbp1	Glycoproteins	2092	1825	1.1463		G3_7-day	Ltbp2	Glycoproteins	1765	1803	0.978924
G1_7-day	Tnc	Glycoproteins	2876	3746	0.767752		G2_7-day	Gas6	Glycoproteins	2013	1825	1.10301		G3_7-day	Mfge8	Glycoproteins	1755	1803	0.973378
G1_7-day	Srpx2	Glycoproteins	2799	3746	0.747197		G2_7-day	Spon2	Glycoproteins	2004	1825	1.09808		G3_7-day	Emilin1	Glycoproteins	1740	1803	0.965058
G1_7-day	Fgl2	Glycoproteins	2774	3746	0.740523		G2_7-day	Thbs3	Glycoproteins	1966	1825	1.07726		G3_7-day	Rspo3	Glycoproteins	1718	1803	0.952856
G1_7-day	Fbn2	Glycoproteins	2525	3746	0.674052		G2_7-day	Fbn2	Glycoproteins	1876	1825	1.02795		G3_7-day	Egflam	Glycoproteins	1691	1803	0.937881
G1_7-day	Igsf10	Glycoproteins	2510	3746	0.670048		G2_7-day	Smoc2	Glycoproteins	1687	1825	0.924384		G3_7-day	Nid2	Glycoproteins	1589	1803	0.881309
G1_7-day	Fn1	Glycoproteins	2214	3746	0.59103		G2_7-day	Emilin2	Glycoproteins	1600	1825	0.876712		G3_7-day	Tnc	Glycoproteins	1391	1803	0.771492
G1_7-day	Ltbp4	Glycoproteins	2199	3746	0.587026		G2_7-day	Fbln5	Glycoproteins	1529	1825	0.837808		G3_7-day	Tnxb	Glycoproteins	1369	1803	0.75929
G1_7-day	Ltbp3	Glycoproteins	2191	3746	0.584891		G2_7-day	Lgi2	Glycoproteins	1481	1825	0.811507		G3_7-day	Fbn2	Glycoproteins	1344	1803	0.745424
G1_7-day	Tgfbi	Glycoproteins	2129	3746	0.56834		G2_7-day	Thbs1	Glycoproteins	1226	1825	0.671781		G3_7-day	Gas6	Glycoproteins	1331	1803	0.738214
G1_7-day	Ltbp1	Glycoproteins	1917	3746	0.511746		G2_7-day	Mfge8	Glycoproteins	1216	1825	0.666301		G3_7-day	Spon2	Glycoproteins	1245	1803	0.690516
G1_7-day	Ecm1	Glycoproteins	1916	3746	0.511479		G2_7-day	Pxdn	Glycoproteins	1213	1825	0.664658		G3_7-day	Efemp2	Glycoproteins	1205	1803	0.668331
G1_7-day	Fbln5	Glycoproteins	1703	3746	0.454618		G2_7-day	Fbln7	Glycoproteins	1202	1825	0.65863		G3_7-day	Thbs1	Glycoproteins	1166	1803	0.6467
G1_7-day	Efemp1	Glycoproteins	1663	3746	0.44394		G2_7-day	Bmper	Glycoproteins	1148	1825	0.629041		G3_7-day	Ltbp1	Glycoproteins	1135	1803	0.629506
G1_7-day	Lamc3	Glycoproteins	1438	3746	0.383876		G2_7-day	Matn2	Glycoproteins	1148	1825	0.629041		G3_7-day	Ltbp3	Glycoproteins	1127	1803	0.625069
G1_7-day	Rspo3	Glycoproteins	1358	3746	0.36252		G2_7-day	Ltbp3	Glycoproteins	1108	1825	0.607123		G3_7-day	Tgfbi	Glycoproteins	1106	1803	0.613422
G1_7-day	Nid2	Glycoproteins	1281	3746	0.341965		G2_7-day	Igsf10	Glycoproteins	1104	1825	0.604932		G3_7-day	Ecm1	Glycoproteins	1102	1803	0.611204
G1_7-day	Pxdn	Glycoproteins	1229	3746	0.328083		G2_7-day	Tgfbi	Glycoproteins	1090	1825	0.59726		G3_7-day	Fbln5	Glycoproteins	1007	1803	0.558514
G1_7-day	Lamb2	Glycoproteins	1220	3746	0.325681		G2_7-day	Ltbp4	Glycoproteins	1054	1825	0.577534		G3_7-day	Fgl2	Glycoproteins	997	1803	0.552967
G1_7-day	Lgi2	Glycoproteins	1106	3746	0.295248		G2_7-day	Lamb2	Glycoproteins	1000	1825	0.547945		G3_7-day	Srpx2	Glycoproteins	950	1803	0.5269
G1_7-day	Vwa5a	Glycoproteins	1097	3746	0.292846		G2_7-day	Emilin1	Glycoproteins	952	1825	0.521644		G3_7-day	Lamb2	Glycoproteins	924	1803	0.512479
G1_7-day	Tnfaip6	Glycoproteins	1042	3746	0.278163		G2_7-day	Crispld2	Glycoproteins	899	1825	0.492603		G3_7-day	Tnfaip6	Glycoproteins	772	1803	0.428175
G1_7-day	Igfbp2	Glycoproteins	846	3746	0.225841		G2_7-day	Ltbp2	Glycoproteins	891	1825	0.488219		G3_7-day	Vwa5a	Glycoproteins	748	1803	0.414864
G1_7-day	Ecm2	Glycoproteins	825	3746	0.220235		G2_7-day	Vwa5a	Glycoproteins	733	1825	0.401644		G3_7-day	Pxdn	Glycoproteins	717	1803	0.397671
G1_7-day	Dpt	Glycoproteins	802	3746	0.214095		G2_7-day	Ecm2	Glycoproteins	715	1825	0.391781		G3_7-day	Ecm2	Glycoproteins	707	1803	0.392124
G1_7-day	Creld2	Glycoproteins	800	3746	0.213561		G2_7-day	Srpx2	Glycoproteins	700	1825	0.383562		G3_7-day	Lgi2	Glycoproteins	642	1803	0.356073
[truncated: 82 more rows]

## Sheet: proteoglycans
Group	Genes	Category	Transcripts	Cell_Number	Per		Group	Genes	Category	Transcripts	Cell_Number	Per		Group	Genes	Category	Transcripts	Cell_Number	Per
[truncated: 123 more rows]
